# Supplementary material for: A novel hairpin library-based approach to identify NBS–LRR genes required for effector-triggered hypersensitive response in Nicotiana benthamiana
Source: Plant Methods. 2017 Apr 28;13:32. doi: 10.1186/s13007-017-0181-7 (PMC5408436; doi:10.1186/s13007-017-0181-7)
Supplement: Supplementary file 2 — Additional file 2. Outfile of the HMMsearch of the N. benthamiana predicted proteins using PF000931 (NB-ARC). [file 13007_2017_181_MOESM2_ESM.out]

# hmmsearch :: search profile(s) against a sequence database
# HMMER 3.1b1 (May 2013); http://hmmer.org/
# Copyright (C) 2013 Howard Hughes Medical Institute.
# Freely distributed under the GNU General Public License (GPLv3).
# - - - - - - - - - - - - - - - - - - - - - - - - - - - - - - - - - - - -
# query HMM file:                  PF00931.hmm
# target sequence database:        Niben.proteins.fasta
# - - - - - - - - - - - - - - - - - - - - - - - - - - - - - - - - - - - -

Query:       NB-ARC  [M=287]
Accession:   PF00931.17
Description: NB-ARC domain
Scores for complete sequences (score includes all domains):
   --- full sequence ---   --- best 1 domain ---    -#dom-
    E-value  score  bias    E-value  score  bias    exp  N  Sequence           Description
    ------- ------ -----    ------- ------ -----   ---- --  --------           -----------
   2.3e-211  701.7   5.1    1.7e-57  196.7   0.0    7.0  7  NbS00008754g0022.1  protein AED:0.13 eAED:0.31 QI:0|0|0|1|0|0
   2.7e-171  570.2   0.2    1.1e-78  266.3   0.0    3.3  3  NbS00002905g0008.1  protein AED:0.13 eAED:0.14 QI:0|0.36|0.33
   7.2e-143  476.9   0.0      6e-70  237.6   0.1    2.5  2  NbS00026584g0010.1  protein AED:0.18 eAED:0.19 QI:0|0.2|0|1|0
   8.3e-140  466.9   3.4    9.2e-61  207.5   0.1    5.2  5  NbS00004802g0023.1  protein AED:0.18 eAED:0.35 QI:18|0|0|1|0.
   6.6e-130  434.4   7.6    5.4e-60  205.0   0.6    5.5  4  NbS00001327g0010.1  protein AED:0.09 eAED:0.13 QI:0|0|0|1|0.2
   5.1e-115  385.5   3.9    8.3e-66  224.1   0.0    4.2  3  NbS00042576g0011.1  protein AED:0.29 eAED:0.31 QI:0|0|0|1|0|0
     4e-103  346.5   9.0    1.5e-67  229.8   0.1    5.1  4  NbS00022076g0115.1  protein AED:0.09 eAED:0.11 QI:0|0.14|0|1|
    2.5e-93  314.4   0.1    4.9e-59  201.8   0.1    2.3  2  NbS00013646g0007.1  protein AED:0.15 eAED:0.15 QI:0|0|0|0.66|
    1.3e-91  308.8   0.1    2.2e-91  308.0   0.1    1.4  1  NbS00009911g0001.1  protein AED:0.05 eAED:0.05 QI:306|1|0.8|1
    6.8e-91  306.4   0.4    5.2e-90  303.5   0.3    2.2  2  NbS00003205g0003.1  protein AED:0.22 eAED:0.22 QI:0|0|0|1|1|1
    5.9e-87  293.4   0.0      1e-86  292.6   0.0    1.4  1  NbS00008803g0010.1  protein AED:0.17 eAED:0.19 QI:180|0.11|0|
    3.3e-86  291.0   0.0    5.9e-86  290.2   0.0    1.4  1  NbS00001223g0007.1  protein AED:0.13 eAED:0.13 QI:0|1|0.75|1|
    2.1e-82  278.5   0.1    1.4e-33  118.3   0.0    3.4  3  NbS00018399g0005.1  protein AED:0.12 eAED:0.12 QI:610|0.57|0.
    6.4e-82  276.9   0.2      8e-47  161.7   0.0    3.6  3  NbS00018282g0019.1  protein AED:0.19 eAED:0.20 QI:0|1|0.5|1|1
    1.6e-81  275.6   0.9    5.3e-81  273.9   0.1    2.0  1  NbS00019725g0006.1  protein AED:0.02 eAED:0.23 QI:0|0|0|1|0|0
    1.7e-81  275.6   0.2    1.7e-81  275.6   0.2    1.7  1  NbS00019561g0003.1  protein AED:0.30 eAED:0.31 QI:0|-1|0|1|-1
    1.5e-80  272.4   0.2    2.4e-80  271.8   0.2    1.3  1  NbS00030183g0008.1  protein AED:0.09 eAED:0.09 QI:491|0.5|0.3
    1.7e-80  272.3   0.1    2.1e-80  271.9   0.1    1.1  1  NbS00028827g0002.1  protein AED:0.27 eAED:0.29 QI:120|1|0.5|1
    1.7e-80  272.2   0.1    2.4e-80  271.7   0.1    1.2  1  NbS00024406g0008.1  protein AED:0.24 eAED:0.24 QI:0|0|0|0.4|1
    4.9e-80  270.7   0.1    7.3e-80  270.2   0.1    1.3  1  NbS00024406g0017.1  protein AED:0.09 eAED:0.09 QI:0|0|0|0.66|
    5.5e-80  270.6   0.1    7.4e-80  270.1   0.1    1.2  1  NbS00014857g0016.1  protein AED:0.15 eAED:0.23 QI:35|0|0|1|0.
    1.6e-79  269.0   0.9    2.7e-79  268.3   0.9    1.4  1  NbS00024857g0001.1  protein AED:0.01 eAED:0.01 QI:0|0|0.5|1|0
    4.4e-79  267.6   1.6      7e-79  266.9   0.0    1.9  1  NbS00024550g0001.1  protein AED:0.13 eAED:0.13 QI:0|0|0|0.66|
    5.4e-79  267.3   1.3    8.4e-79  266.7   1.3    1.2  1  NbS00038787g0009.1  protein AED:0.07 eAED:0.08 QI:25|0|0|1|0|
    5.5e-79  267.3   0.4    9.6e-79  266.5   0.4    1.4  1  NbS00014488g0001.1  protein AED:0.19 eAED:0.21 QI:0|0|0.5|1|0
    7.2e-79  266.9   0.3    9.6e-79  266.5   0.3    1.2  1  NbS00045820g0004.1  protein AED:0.14 eAED:0.16 QI:212|0.5|0.6
      1e-78  266.4   1.2    1.6e-76  259.2   1.2    2.0  1  NbS00040803g0010.1  protein AED:0.33 eAED:0.34 QI:0|0|0|1|0|0
    1.3e-78  266.0   0.0    2.5e-78  265.1   0.0    1.5  1  NbS00031134g0006.1  protein AED:0.06 eAED:0.06 QI:187|1|1|1|0
      2e-78  265.5   0.0    2.3e-39  137.3   0.0    2.5  2  NbS00001428g0007.1  protein AED:0.22 eAED:0.22 QI:0|0.5|0|1|0
    2.4e-78  265.2   0.4    3.2e-78  264.8   0.4    1.2  1  NbS00034310g0005.1  protein AED:0.07 eAED:0.14 QI:0|0|0|0.8|0
    9.8e-78  263.2   0.0    1.6e-77  262.5   0.0    1.3  1  NbS00061479g0004.1  protein AED:0.04 eAED:0.04 QI:65|0.33|0.2
    9.9e-78  263.2   0.0    1.7e-77  262.4   0.0    1.4  1  NbS00047106g0002.1  protein AED:0.23 eAED:0.23 QI:0|0|0|0.66|
    4.7e-77  261.0   0.1    9.1e-77  260.0   0.1    1.5  1  NbS00010827g0004.1  protein AED:0.09 eAED:0.10 QI:0|0|0|1|1|1
    4.9e-77  260.9   0.0    8.4e-40  138.7   0.0    2.7  2  NbS00033032g0022.1  protein AED:0.11 eAED:0.12 QI:0|0.2|0|1|0
    9.3e-77  260.0   0.1    1.6e-76  259.2   0.1    1.4  1  NbS00018239g0010.1  protein AED:0.06 eAED:0.07 QI:0|0.75|0.66
    9.7e-77  259.9   0.0    1.4e-76  259.4   0.0    1.2  1  NbS00038091g0013.1  protein AED:0.23 eAED:0.27 QI:0|0.42|0.37
    1.9e-76  259.0   0.0    2.2e-76  258.8   0.0    1.0  1  NbS00038091g0003.1  protein AED:0.37 eAED:0.37 QI:539|1|0.5|1
    3.2e-76  258.2   0.7    7.1e-76  257.1   0.2    1.9  1  NbS00004955g0024.1  protein AED:0.04 eAED:0.04 QI:0|0.5|0.33|
    3.5e-76  258.1   0.3    7.3e-76  257.0   0.3    1.6  1  NbS00018164g0105.1  protein AED:0.12 eAED:0.13 QI:0|0|0|1|1|1
    4.1e-76  257.9   0.0    1.1e-75  256.5   0.0    1.7  1  NbS00026706g0016.1  protein AED:0.11 eAED:0.13 QI:0|1|0.5|1|1
    5.1e-76  257.6   0.0    7.1e-76  257.1   0.0    1.2  1  NbS00005464g0014.1  protein AED:0.15 eAED:0.15 QI:0|0.5|0|1|0
    5.5e-76  257.4   0.0    9.9e-76  256.6   0.0    1.4  1  NbS00007522g0008.1  protein AED:0.21 eAED:0.21 QI:0|0|0|0.75|
    8.8e-76  256.8   0.0    1.8e-75  255.8   0.0    1.5  1  NbS00011087g0003.1  protein AED:0.11 eAED:0.11 QI:213|1|1|1|0
    1.3e-75  256.2   0.0    2.4e-75  255.4   0.0    1.4  1  NbS00018164g0117.1  protein AED:0.03 eAED:0.04 QI:0|0|0|1|0|0
    5.1e-75  254.3   0.2    6.4e-75  254.0   0.2    1.1  1  NbS00053470g0012.1  protein AED:0.22 eAED:0.27 QI:0|0|0|1|0|0
    4.5e-74  251.2   0.0    9.1e-74  250.2   0.0    1.5  1  NbS00033518g0003.1  protein AED:0.09 eAED:0.09 QI:0|0|0|1|1|1
    8.5e-74  250.3   0.0    1.3e-73  249.7   0.0    1.3  1  NbS00004087g0012.1  protein AED:0.12 eAED:0.13 QI:0|0.25|0.2|
      9e-74  250.2   0.8    3.2e-42  146.7   0.1    2.7  2  NbS00031132g0007.1  protein AED:0.07 eAED:0.08 QI:0|0|0|1|0|0
    9.2e-74  250.2   0.3    1.5e-73  249.4   0.3    1.4  1  NbS00016488g0009.1  protein AED:0.05 eAED:0.05 QI:0|0|0|1|1|0
    1.1e-73  249.9   0.6    1.6e-73  249.4   0.6    1.3  1  NbS00002061g0001.1  protein AED:0.07 eAED:0.22 QI:0|0|0|0.5|1
    1.1e-73  249.9   0.1    2.2e-73  248.9   0.1    1.5  1  NbS00020327g0001.1  protein AED:0.23 eAED:0.23 QI:0|0.63|0.58
    1.2e-73  249.8   0.0    1.8e-73  249.2   0.0    1.2  1  NbS00003488g0001.1  protein AED:0.03 eAED:0.03 QI:252|0|0.5|1
    1.3e-73  249.6   0.1    2.9e-73  248.5   0.1    1.6  1  NbS00028430g0007.1  protein AED:0.23 eAED:0.24 QI:228|0.75|0.
    2.3e-73  248.8   1.3      3e-73  248.4   0.3    1.6  1  NbS00005888g0018.1  protein AED:0.38 eAED:0.38 QI:0|0.5|0|1|0
    3.2e-73  248.4   0.1    6.3e-73  247.4   0.0    1.5  1  NbS00016992g0002.1  protein AED:0.00 eAED:0.00 QI:0|-1|0|1|-1
    3.7e-73  248.2   0.5    5.9e-73  247.5   0.0    1.5  1  NbS00006274g0002.1  protein AED:0.21 eAED:0.21 QI:0|0.8|0.83|
    5.6e-73  247.6   0.2    1.3e-72  246.4   0.0    1.6  1  NbS00013187g0003.1  protein AED:0.07 eAED:0.07 QI:63|0|0.66|1
    6.5e-73  247.4   0.3    1.3e-58  200.5   0.3    3.3  3  NbS00015021g0013.1  protein AED:0.28 eAED:0.34 QI:18|0|0|0.87
    1.5e-72  246.2   0.0    2.3e-72  245.6   0.0    1.3  1  NbS00000634g0116.1  protein AED:0.17 eAED:0.17 QI:112|0.25|0.
    3.6e-72  244.9   0.1    6.5e-72  244.1   0.1    1.4  1  NbS00019837g0008.1  protein AED:0.12 eAED:0.16 QI:306|0.33|0.
      4e-72  244.8   1.6    8.8e-72  243.7   1.6    1.5  1  NbS00002596g0006.1  protein AED:0.35 eAED:0.35 QI:0|0|0|1|1|1
    6.8e-72  244.0   0.8    1.9e-71  242.6   0.1    2.0  1  NbS00006672g0036.1  protein AED:0.24 eAED:0.24 QI:0|0|0|1|0.2
    8.1e-72  243.8   0.7    1.3e-71  243.1   0.7    1.3  1  NbS00013243g0014.1  protein AED:0.02 eAED:0.02 QI:0|0|0|1|0|0
    1.2e-71  243.2   0.1    3.9e-71  241.5   0.0    1.9  1  NbS00030243g0001.1  protein AED:0.08 eAED:0.08 QI:134|1|1|1|0
    1.7e-71  242.7   0.1    3.2e-71  241.8   0.1    1.5  1  NbS00001576g0027.1  protein AED:0.20 eAED:0.20 QI:0|0.2|0|0.8
      6e-71  240.9   0.0      8e-71  240.5   0.0    1.2  1  NbS00028099g0018.1  protein AED:0.43 eAED:0.43 QI:0|1|0|1|1|1
    9.3e-71  240.3   0.0    1.4e-70  239.8   0.0    1.2  1  NbS00049356g0001.1  protein AED:0.05 eAED:0.05 QI:0|-1|0|1|-1
      1e-70  240.1   0.0    1.7e-70  239.4   0.0    1.3  1  NbS00001751g0003.1  protein AED:0.20 eAED:0.20 QI:0|-1|0|1|-1
    1.1e-70  240.1   0.2    1.1e-70  240.1   0.2    1.7  1  NbS00012936g0019.1  protein AED:0.10 eAED:0.13 QI:0|0|0|1|1|1
    3.6e-70  238.4   0.2    5.6e-70  237.7   0.2    1.3  1  NbS00009839g0010.1  protein AED:0.10 eAED:0.10 QI:0|0.33|0.25
    3.6e-70  238.4   0.6    4.9e-70  237.9   0.6    1.2  1  NbS00033314g0004.1  protein AED:0.01 eAED:0.01 QI:0|1|0.5|1|1
    4.6e-70  238.0   0.6    4.2e-66  225.0   0.1    2.2  2  NbS00024228g0008.1  protein AED:0.15 eAED:0.15 QI:70|0.14|0.2
    1.7e-69  236.1   0.0    4.3e-69  234.8   0.0    1.7  1  NbS00035496g0014.1  protein AED:0.31 eAED:0.31 QI:0|0.14|0|1|
    1.8e-69  236.1   0.1    2.3e-33  117.6   0.0    3.3  2  NbS00002626g0018.1  protein AED:0.21 eAED:0.26 QI:240|0|0|0.8
      6e-69  234.4   0.0    9.4e-69  233.7   0.0    1.3  1  NbS00030500g0015.1  protein AED:0.03 eAED:0.03 QI:0|0.33|0.25
    1.2e-68  233.3   0.0    2.3e-68  232.4   0.0    1.5  1  NbS00016103g0004.1  protein AED:0.09 eAED:0.09 QI:0|0|0.33|1|
    9.2e-68  230.5   0.0    1.7e-67  229.6   0.0    1.5  1  NbS00002971g0007.1  protein AED:0.04 eAED:0.04 QI:0|0|0.33|1|
    3.2e-67  228.7   2.4    6.5e-35  122.7   0.2    2.0  2  NbS00024550g0005.1  protein AED:0.29 eAED:0.29 QI:0|-1|0|1|-1
    3.8e-67  228.5   0.0    1.7e-66  226.3   0.0    2.0  1  NbS00000815g0015.1  protein AED:0.07 eAED:0.07 QI:0|0|0.33|1|
    3.8e-67  228.4   0.1    4.5e-67  228.2   0.1    1.0  1  NbS00059547g0001.1  protein AED:0.29 eAED:0.30 QI:213|1|0.5|1
    6.5e-67  227.7   0.1    6.3e-46  158.8   0.0    3.2  3  NbS00023299g0005.1  protein AED:0.03 eAED:0.06 QI:0|0.5|0|1|0
    1.4e-66  226.5   0.1    2.1e-66  226.0   0.1    1.2  1  NbS00002865g0003.1  protein AED:0.10 eAED:0.10 QI:1242|1|0.5|
    2.3e-66  225.9   0.3    4.8e-66  224.8   0.0    1.7  1  NbS00032132g0014.1  protein AED:0.05 eAED:0.05 QI:0|0.33|0|0.
    3.2e-66  225.4   4.1    6.1e-66  224.5   4.1    1.4  1  NbS00006547g0102.1  protein AED:0.11 eAED:0.15 QI:0|0|0|1|1|1
    3.7e-66  225.2   0.0    5.2e-66  224.7   0.0    1.2  1  NbS00020047g0002.1  protein AED:0.04 eAED:0.04 QI:0|0.5|0.4|0
    4.1e-66  225.1   4.9    9.8e-65  220.5   0.8    3.2  2  NbS00015355g0016.1  protein AED:0.25 eAED:0.26 QI:0|0|0|1|1|1
    3.5e-65  222.0   0.0    5.3e-65  221.4   0.0    1.2  1  NbS00003236g0006.1  protein AED:0.05 eAED:0.05 QI:0|1|0|1|1|1
      7e-65  221.0   0.0    9.5e-65  220.6   0.0    1.2  1  NbS00006056g0003.1  protein AED:0.22 eAED:0.26 QI:0|-1|0|1|-1
    2.4e-63  215.9   0.1    2.7e-63  215.8   0.1    1.0  1  NbS00011616g0003.1  protein AED:0.37 eAED:0.37 QI:0|-1|0|1|-1
    4.7e-62  211.7   0.0    6.5e-62  211.3   0.0    1.1  1  NbS00010427g0015.1  protein AED:0.20 eAED:0.22 QI:0|0.33|0|1|
    5.3e-62  211.6   0.3    1.1e-61  210.6   0.3    1.5  1  NbS00005570g0005.1  protein AED:0.15 eAED:0.50 QI:0|0|0|0.5|1
    6.4e-62  211.3   0.0    1.1e-61  210.5   0.0    1.4  1  NbS00012994g0001.1  protein AED:0.01 eAED:0.01 QI:0|-1|0|1|-1
    9.4e-62  210.7   4.4    1.5e-60  206.8   4.2    2.6  2  NbS00016761g0012.1  protein AED:0.10 eAED:0.11 QI:0|0|0.33|1|
    1.9e-61  209.7   0.3    3.6e-61  208.8   0.3    1.5  1  NbS00007796g0005.1  protein AED:0.07 eAED:0.14 QI:0|0|0|1|0.3
    9.2e-61  207.5   0.0    2.2e-60  206.3   0.0    1.6  1  NbS00004466g0001.1  protein AED:0.03 eAED:0.03 QI:0|1|0|1|1|1
    1.1e-60  207.2   1.2    2.4e-60  206.1   0.0    2.1  1  NbS00012490g0007.1  protein AED:0.18 eAED:0.19 QI:0|0|0|1|0|0
    1.4e-60  206.9   0.1      8e-59  201.1   0.1    2.3  1  NbS00004613g0014.1  protein AED:0.02 eAED:0.02 QI:0|0.5|0|1|0
    2.6e-60  206.0   0.3    4.1e-60  205.4   0.3    1.3  1  NbS00009236g0010.1  protein AED:0.13 eAED:0.13 QI:0|0|0|0.8|0
    5.6e-60  204.9   2.0      8e-39  135.5   0.4    2.8  2  NbS00045592g0019.1  protein AED:0.28 eAED:0.28 QI:0|0|0|1|0|0
    5.6e-60  204.9   0.7    1.5e-59  203.5   0.1    1.9  1  NbS00001576g0023.1  protein AED:0.18 eAED:0.19 QI:0|0|0|1|0|0
    8.4e-60  204.3   0.3    8.4e-60  204.3   0.3    1.7  1  NbS00035525g0015.1  protein AED:0.20 eAED:0.22 QI:0|0|0|1|0|0
    5.1e-59  201.8   0.0    7.6e-57  194.6   0.0    2.6  1  NbS00002946g0006.1  protein AED:0.05 eAED:0.05 QI:42|0.5|0.66
    5.8e-59  201.6   1.8    4.1e-57  195.5   0.2    2.5  1  NbS00024739g0012.1  protein AED:0.31 eAED:0.31 QI:0|1|0|1|0|0
    7.5e-59  201.2   1.3    1.3e-58  200.4   0.1    1.9  1  NbS00000462g0011.1  protein AED:0.20 eAED:0.20 QI:0|0|0|1|1|1
    8.7e-59  201.0   0.0    1.2e-58  200.5   0.0    1.2  1  NbS00054346g0004.1  protein AED:0.04 eAED:0.07 QI:0|0|0|1|0|0
    2.1e-58  199.7   0.8      5e-57  195.2   0.2    2.6  1  NbS00030756g0006.1  protein AED:0.34 eAED:0.34 QI:0|0|0|1|1|1
    1.2e-56  194.0   0.1    1.7e-56  193.5   0.1    1.2  1  NbS00026128g0019.1  protein AED:0.30 eAED:0.40 QI:0|0|0|0.66|
    1.5e-56  193.7   0.6    1.7e-56  193.5   0.6    1.0  1  NbS00019867g0006.1  protein AED:0.37 eAED:0.38 QI:0|0|0|1|1|1
      3e-56  192.7   0.4    1.1e-43  151.5   0.0    2.6  2  NbS00023304g0012.1  protein AED:0.13 eAED:0.13 QI:0|0.14|0|1|
    4.5e-56  192.1   2.7    7.2e-54  184.9   2.7    2.2  1  NbS00002627g0020.1  protein AED:0.14 eAED:0.14 QI:0|0|0|0.75|
    9.9e-55  187.7   0.1    1.8e-54  186.9   0.1    1.4  1  NbS00005032g0004.1  protein AED:0.16 eAED:0.16 QI:0|0|0|1|0.7
    8.5e-54  184.6   0.9    1.1e-42  148.1   0.2    2.0  2  NbS00006004g0008.1  protein AED:0.37 eAED:0.37 QI:0|0|0|1|1|1
      1e-53  184.4   0.0    5.6e-53  181.9   0.0    2.0  2  NbS00004611g0006.1  protein AED:0.34 eAED:0.34 QI:0|0.5|0.2|1
    1.5e-53  183.8   0.0    1.4e-41  144.6   0.0    2.7  2  NbS00022757g0022.1  protein AED:0.28 eAED:0.28 QI:0|0|0|1|0|0
    2.6e-52  179.8   0.0    4.8e-52  178.9   0.0    1.4  1  NbS00044379g0009.1  protein AED:0.31 eAED:0.32 QI:0|0|0|1|0|0
    3.1e-51  176.2   2.6    2.4e-28  101.1   0.0    2.2  2  NbS00013187g0021.1  protein AED:0.05 eAED:0.05 QI:0|0|0|1|0|0
    5.6e-51  175.4   0.0    8.8e-51  174.7   0.0    1.3  1  NbS00046085g0004.1  protein AED:0.05 eAED:0.06 QI:25|0|0|1|0|
    2.2e-50  173.4   0.2    4.7e-50  172.4   0.2    1.5  1  NbS00018488g0004.1  protein AED:0.21 eAED:0.21 QI:0|0|0|1|1|1
      4e-50  172.6   0.0    8.3e-50  171.5   0.0    1.5  1  NbS00042739g0001.1  protein AED:0.29 eAED:0.38 QI:74|1|0.5|1|
    5.2e-50  172.2   0.0    8.2e-50  171.6   0.0    1.3  1  NbS00000058g0019.1  protein AED:0.24 eAED:0.24 QI:0|0|0|1|1|1
    7.8e-50  171.6   0.7    1.2e-49  171.0   0.2    1.5  1  NbS00020251g0010.1  protein AED:0.03 eAED:0.03 QI:44|1|1|1|1|
    2.2e-49  170.1   0.2    4.5e-49  169.1   0.2    1.5  1  NbS00010943g0007.1  protein   ; (*GB) gi|356538242|ref|XP_003
    4.1e-49  169.3   0.0    6.8e-49  168.5   0.0    1.4  1  NbS00048318g0004.1  protein AED:0.04 eAED:0.04 QI:63|0.5|0.66
    5.6e-49  168.8   1.2    3.1e-32  113.9   0.0    2.3  2  NbS00007841g0002.1  protein AED:0.19 eAED:0.19 QI:0|0|0|1|1|1
    8.7e-49  168.2   0.0    1.2e-48  167.8   0.0    1.2  1  NbS00033316g0005.1  protein AED:0.33 eAED:0.33 QI:0|-1|0|1|-1
    1.9e-48  167.1   0.7    1.8e-39  137.7   0.0    2.0  2  NbC25993797g0001.1  protein AED:0.15 eAED:0.15 QI:0|0|0|1|1|1
    1.7e-47  164.0   0.1    7.9e-44  151.9   0.1    2.4  2  NbS00009444g0022.1  protein AED:0.15 eAED:0.16 QI:0|0|0|1|0.3
    2.7e-47  163.3   1.5    8.1e-47  161.7   0.0    2.1  2  NbS00024550g0012.1  protein AED:0.31 eAED:0.35 QI:0|0|0|1|1|1
    2.7e-47  163.3   0.0    9.3e-47  161.5   0.0    1.9  1  NbS00011331g0023.1  protein AED:0.05 eAED:0.05 QI:0|0.2|0.16|
    4.4e-47  162.6   0.0    1.3e-46  161.0   0.0    1.7  1  NbS00045296g0008.1  protein AED:0.30 eAED:0.33 QI:0|0|0|1|0|0
    7.5e-47  161.8   1.6    2.4e-37  130.7   0.2    2.2  2  NbS00020742g0010.1  protein AED:0.32 eAED:0.50 QI:0|0|0|1|0.5
    2.1e-46  160.4   0.0    2.9e-46  159.9   0.0    1.2  1  NbS00017771g0002.1  protein AED:0.26 eAED:0.33 QI:0|0|0|1|0|0
    2.2e-46  160.3   0.3    7.6e-46  158.5   0.3    1.9  1  NbS00012739g0005.1  protein AED:0.16 eAED:0.16 QI:0|0|0|1|0|0
    4.3e-46  159.4   0.0    8.3e-46  158.4   0.0    1.4  1  NbS00006274g0004.1  protein AED:0.19 eAED:0.19 QI:0|-1|0|1|-1
    6.6e-46  158.7   0.1    8.8e-43  148.5   0.0    3.1  2  NbS00014047g0014.1  protein AED:0.24 eAED:0.26 QI:0|0|0|1|0|0
    2.7e-45  156.7   0.0    4.4e-45  156.0   0.0    1.3  1  NbS00046184g0007.1  protein AED:0.24 eAED:0.26 QI:172|0.53|0.
    3.6e-45  156.3   0.2      4e-45  156.2   0.2    1.0  1  NbS00000401g0014.1  protein AED:0.36 eAED:0.38 QI:0|0|0|1|1|1
    5.5e-45  155.7   0.4    7.7e-45  155.2   0.4    1.2  1  NbS00002214g0001.1  protein AED:0.01 eAED:0.01 QI:0|1|0.66|1|
      1e-44  154.9   0.1    1.3e-44  154.5   0.1    1.1  1  NbS00008951g0006.1  protein AED:0.19 eAED:0.19 QI:0|-1|0|1|-1
    1.1e-44  154.8   0.1    1.8e-44  154.1   0.1    1.3  1  NbS00034734g0003.1  protein AED:0.16 eAED:0.17 QI:0|0|0|0.5|1
    4.6e-44  152.7   0.0    7.5e-44  152.0   0.0    1.3  1  NbS00036756g0009.1  protein AED:0.08 eAED:0.08 QI:83|0.8|0.83
      6e-44  152.3   0.0    1.3e-43  151.3   0.0    1.5  1  NbS00009821g0008.1  protein AED:0.12 eAED:0.12 QI:283|0.8|0.6
    1.1e-43  151.5   3.1    1.3e-39  138.0   2.5    2.2  2  NbS00021748g0008.1  protein AED:0.01 eAED:0.04 QI:17|0|0|1|0|
    2.6e-43  150.2   3.5    3.4e-21   77.6   0.1    2.5  2  NbS00013796g0008.1  protein AED:0.13 eAED:0.25 QI:0|0|0|1|0.1
    2.8e-43  150.1   2.5    4.2e-43  149.5   0.3    2.3  2  NbS00002493g0002.1  protein AED:0.14 eAED:0.14 QI:0|0|0|1|1|1
    2.5e-42  147.0   0.0    5.1e-42  146.0   0.0    1.5  1  NbS00037285g0006.1  protein AED:0.24 eAED:0.24 QI:13|0.14|0.1
    1.3e-41  144.7   0.0    2.2e-41  143.9   0.0    1.4  1  NbS00024608g0005.1  protein AED:0.02 eAED:0.02 QI:0|0.5|0.2|0
    1.9e-41  144.1   1.0    3.5e-41  143.2   1.0    1.4  1  NbS00025166g0010.1  protein AED:0.29 eAED:0.45 QI:0|0|0|1|0.5
    3.5e-40  140.0   0.0    5.6e-40  139.3   0.0    1.3  1  NbS00015188g0002.1  protein AED:0.09 eAED:0.13 QI:230|0.75|0.
    1.8e-39  137.7   0.0    2.3e-39  137.3   0.0    1.1  1  NbS00017801g0004.1  protein AED:0.25 eAED:0.25 QI:0|0|0|1|1|1
    2.6e-39  137.1   0.5    4.7e-38  133.0   0.0    2.6  2  NbS00000611g0010.1  protein AED:0.13 eAED:0.14 QI:0|0.33|0|0.
    8.2e-39  135.5   0.0    9.3e-21   76.2   0.0    2.4  2  NbS00026163g0007.1  protein AED:0.25 eAED:0.25 QI:226|0|0.25|
    1.5e-38  134.6   0.0    4.5e-38  133.0   0.0    1.7  2  NbS00012738g0024.1  protein AED:0.09 eAED:0.09 QI:0|0.28|0.12
    3.5e-38  133.4   0.1    1.7e-34  121.3   0.1    2.2  2  NbS00017924g0016.1  protein AED:0.16 eAED:0.19 QI:0|0|0|0.75|
    1.4e-37  131.4   0.0    6.4e-37  129.2   0.0    2.1  1  NbS00004191g0008.1  protein AED:0.31 eAED:0.32 QI:0|0.25|0.2|
    9.8e-37  128.6   5.3    1.3e-28  102.0   0.1    3.2  3  NbS00017358g0001.1  protein AED:0.10 eAED:0.10 QI:0|0|0|1|1|1
    2.9e-36  127.1   0.2    4.7e-36  126.4   0.2    1.4  1  NbS00000300g0103.1  protein AED:0.37 eAED:0.37 QI:0|0|0.5|1|0
    3.5e-36  126.8   2.8    1.4e-35  124.8   3.1    1.7  1  NbS00014266g0009.1  protein AED:0.14 eAED:0.15 QI:0|0|0|0.66|
    1.5e-35  124.8   0.0    2.7e-26   94.4   0.0    2.3  2  NbS00040944g0001.1  protein AED:0.12 eAED:0.13 QI:0|0|0|1|1|1
      2e-35  124.3   0.7    6.1e-30  106.3   0.1    2.4  2  NbS00016721g0006.1  protein AED:0.25 eAED:0.25 QI:0|0|0|1|0.7
    5.7e-35  122.8   0.1    2.2e-34  120.9   0.0    1.8  2  NbS00001169g0146.1  protein AED:0.24 eAED:0.24 QI:0|0|0|1|0.3
    5.8e-35  122.8   1.0    7.9e-35  122.4   1.0    1.1  1  NbS00004970g0007.1  protein AED:0.17 eAED:0.20 QI:0|0|0|0.5|0
    7.9e-35  122.4   0.1    5.5e-12   47.4   0.0    3.4  3  NbS00044767g0015.1  protein AED:0.16 eAED:0.18 QI:0|0|0|0.83|
    1.2e-33  118.5   0.0    2.5e-12   48.6   0.0    3.3  3  NbS00001549g0018.1  protein AED:0.14 eAED:0.17 QI:0|0|0|0.66|
    3.9e-33  116.8   0.0    4.2e-33  116.7   0.0    1.0  1  NbS00038736g0002.1  protein AED:0.39 eAED:0.39 QI:0|-1|0|1|-1
    1.3e-32  115.1   0.0    1.6e-32  114.8   0.0    1.1  1  NbS00024550g0003.1  protein AED:0.40 eAED:0.40 QI:0|-1|0|1|-1
    2.2e-32  114.4   0.1    3.1e-32  113.9   0.1    1.2  1  NbS00024550g0015.1  protein AED:0.27 eAED:0.27 QI:0|0|0|1|0|0
    4.2e-32  113.4   0.0    7.6e-32  112.6   0.0    1.3  1  NbS00018358g0013.1  protein AED:0.16 eAED:0.16 QI:154|1|1|1|1
    5.1e-32  113.2   0.0    9.9e-32  112.2   0.0    1.4  1  NbS00028761g0004.1  protein AED:0.12 eAED:0.16 QI:0|0|0|1|0|0
    7.1e-32  112.7   0.3    4.2e-29  103.6   0.2    2.0  2  NbS00047736g0007.1  protein AED:0.41 eAED:0.41 QI:0|0|0|1|0|0
      8e-32  112.5   2.4      1e-31  112.2   2.4    1.1  1  NbS00044055g0006.1  protein AED:0.37 eAED:0.37 QI:0|0|0|1|0|0
    2.4e-31  111.0   0.0    4.6e-31  110.0   0.0    1.4  1  NbS00019248g0027.1  protein AED:0.30 eAED:0.30 QI:0|0|0|1|0|0
    4.8e-31  110.0   1.2    7.2e-31  109.4   1.2    1.2  1  NbS00000358g0008.1  protein AED:0.28 eAED:0.28 QI:0|0|0|1|0|0
    1.2e-30  108.6   0.1      1e-18   69.5   0.0    3.0  3  NbS00003186g0007.1  protein AED:0.28 eAED:0.34 QI:0|0|0|1|0|0
      2e-30  107.9   1.2    2.2e-30  107.8   1.2    1.0  1  NbS00007521g0003.1  protein AED:0.35 eAED:0.35 QI:0|0|0|1|0|0
    2.9e-30  107.4   3.5    2.6e-28  101.0   3.5    2.2  1  NbS00005164g0007.1  protein AED:0.42 eAED:0.45 QI:0|0|0|1|1|1
    4.7e-30  106.7   0.0    6.5e-30  106.3   0.0    1.2  1  NbS00022757g0019.1  protein AED:0.31 eAED:0.31 QI:0|0|0|1|0|0
    5.7e-30  106.4   0.0    6.2e-30  106.3   0.0    1.0  1  NbS00002627g0004.1  protein AED:0.46 eAED:0.47 QI:0|-1|0|1|-1
    6.9e-30  106.2   1.2      9e-30  105.8   0.1    1.7  1  NbS00000401g0013.1  protein AED:0.19 eAED:0.19 QI:0|0|0|1|0|0
    2.4e-29  104.4   0.3      4e-29  103.7   0.3    1.4  1  NbS00006004g0003.1  protein AED:0.16 eAED:0.16 QI:0|-1|0|1|-1
    2.8e-29  104.2   0.2    1.3e-16   62.6   0.0    2.3  2  NbS00007055g0004.1  protein AED:0.34 eAED:0.38 QI:0|0|0|1|1|1
    3.6e-29  103.8   0.1    5.7e-29  103.2   0.1    1.3  1  NbS00034897g0005.1  protein AED:0.08 eAED:0.19 QI:0|0|0|1|0|0
    4.5e-29  103.5   0.0    9.2e-20   72.9   0.0    2.3  2  NbS00031134g0004.1  protein AED:0.26 eAED:0.36 QI:0|0|0|1|1|1
    8.6e-29  102.6   0.1    9.6e-29  102.4   0.1    1.0  1  NbC24952794g0001.1  protein AED:0.18 eAED:0.18 QI:0|-1|0|1|-1
      1e-28  102.3   0.0    1.4e-28  101.9   0.0    1.1  1  NbS00041172g0003.1  protein AED:0.31 eAED:0.31 QI:0|0|0|1|1|1
      1e-28  102.3   0.0    1.3e-28  102.0   0.0    1.1  1  NbS00030989g0011.1  protein AED:0.33 eAED:0.33 QI:0|0|0.33|1|
    1.8e-28  101.5   0.2    2.7e-28  100.9   0.2    1.2  1  NbS00013563g0018.1  protein AED:0.14 eAED:0.14 QI:0|0.5|0.4|1
    1.5e-27   98.5   0.6    7.5e-14   53.5   0.0    2.0  2  NbS00002808g0030.1  protein AED:0.44 eAED:0.44 QI:0|0|0|1|0|0
    1.2e-26   95.6   0.1    2.1e-26   94.7   0.1    1.4  1  NbS00035637g0014.1  protein AED:0.07 eAED:0.19 QI:0|0|0|1|0|0
    1.8e-26   94.9   0.0      3e-26   94.2   0.0    1.3  1  NbS00037512g0010.1  protein AED:0.29 eAED:0.29 QI:0|0|0|1|0.6
    2.2e-26   94.7   0.6    4.2e-25   90.5   0.6    2.0  1  NbS00013765g0025.1  protein AED:0.23 eAED:0.25 QI:0|0|0|1|0|0
    3.3e-26   94.1   0.0    3.6e-26   94.0   0.0    1.0  1  NbC24537800g0001.1  protein AED:0.15 eAED:0.27 QI:47|-1|0|1|-
    9.2e-26   92.6   0.2    9.2e-26   92.6   0.2    1.5  1  NbS00047736g0008.1  protein AED:0.40 eAED:0.40 QI:0|0|0|0.5|1
    1.5e-25   92.0   0.0    3.3e-25   90.8   0.0    1.5  1  NbS00009035g0013.1  protein AED:0.31 eAED:0.50 QI:292|0|0|0.6
    4.1e-25   90.5   0.1      1e-24   89.2   0.1    1.7  1  NbS00018399g0007.1  protein AED:0.51 eAED:0.51 QI:0|0|0|0.6|1
    4.7e-25   90.3   1.6    2.7e-24   87.8   0.0    2.0  2  NbS00024943g0004.1  protein AED:0.27 eAED:0.31 QI:0|0|0|0.5|1
    6.6e-25   89.8   9.3    8.9e-17   63.1   0.6    2.9  2  NbS00018636g0004.1  protein AED:0.13 eAED:0.18 QI:0|0.2|0|1|0
    7.5e-25   89.6   0.0    1.6e-24   88.6   0.0    1.4  1  NbS00057285g0005.1  protein AED:0.23 eAED:0.28 QI:0|0|0|0.8|0
    1.6e-24   88.6   0.1    5.2e-23   83.6   0.0    2.2  2  NbS00018137g0007.1  protein AED:0.21 eAED:0.21 QI:0|0|0|0.66|
    2.4e-24   88.0   0.1      4e-24   87.3   0.1    1.3  1  NbS00031325g0007.1  protein AED:0.27 eAED:0.27 QI:0|0|0|1|0|0
    4.2e-24   87.2   0.0    6.4e-24   86.6   0.0    1.3  1  NbS00038736g0004.1  protein AED:0.17 eAED:0.17 QI:0|1|0|1|1|1
    6.6e-24   86.5   0.0    9.2e-24   86.1   0.0    1.1  1  NbS00031017g0008.1  protein AED:0.42 eAED:0.42 QI:0|0|0|1|0|0
    2.4e-23   84.7   0.2    2.8e-21   77.9   0.0    2.8  1  NbS00028099g0016.1  protein AED:0.27 eAED:0.27 QI:0|0.14|0|1|
    1.3e-21   79.0   0.0    2.1e-21   78.3   0.0    1.2  1  NbS00047736g0006.1  protein AED:0.28 eAED:0.31 QI:0|0|0|1|0|0
    1.5e-21   78.8   0.1    2.8e-21   77.9   0.1    1.4  1  NbS00019609g0010.1  protein AED:0.17 eAED:0.17 QI:0|0.33|0.5|
      2e-21   78.4   0.0    2.2e-21   78.3   0.0    1.0  1  NbS00019695g0009.1  protein AED:0.29 eAED:0.29 QI:721|0|0.5|1
    1.5e-20   75.6   0.6    6.1e-11   44.0   0.0    2.6  2  NbS00042379g0005.1  protein AED:0.19 eAED:0.22 QI:0|0|0|1|0|0
    3.9e-20   74.2   0.0    9.5e-09   36.8   0.0    2.3  2  NbS00006274g0015.1  protein AED:0.47 eAED:0.51 QI:0|0|0|1|0|0
      4e-20   74.1   0.1    7.5e-20   73.2   0.1    1.5  1  NbS00000815g0018.1  protein AED:0.63 eAED:0.72 QI:0|0|0|0.75|
    6.8e-20   73.4   0.0    7.2e-20   73.3   0.0    1.0  1  NbC24350532g0001.1  protein AED:0.25 eAED:0.25 QI:0|-1|0|1|-1
    8.2e-20   73.1   0.2    1.8e-19   72.0   0.0    1.7  1  NbS00012189g0002.1  protein AED:0.07 eAED:0.07 QI:0|-1|0|1|-1
    9.4e-20   72.9   0.0    1.4e-19   72.3   0.0    1.3  1  NbS00005164g0012.1  protein AED:0.24 eAED:0.27 QI:0|0|0|1|0|0
    1.3e-19   72.4   0.6    1.6e-19   72.2   0.6    1.0  1  NbS00024739g0013.1  protein AED:0.50 eAED:0.50 QI:0|0|0|0.5|0
    1.4e-19   72.4  10.2      8e-18   66.6  10.1    2.8  1  NbS00035195g0009.1  protein AED:0.08 eAED:0.13 QI:0|0|0|0.85|
    2.3e-19   71.7   0.1    2.8e-19   71.4   0.1    1.0  1  NbS00055931g0001.1  protein AED:0.38 eAED:0.39 QI:0|-1|0|1|-1
    9.3e-18   66.4   0.0    1.8e-17   65.4   0.0    1.5  1  NbS00007051g0110.1  protein AED:0.35 eAED:0.37 QI:0|0|0|1|1|1
    1.1e-17   66.1   0.0    1.7e-17   65.5   0.0    1.3  1  NbC25203143g0001.1  protein AED:0.01 eAED:0.01 QI:0|-1|0|1|-1
    1.9e-17   65.3   0.0    1.4e-07   33.0   0.0    2.2  2  NbS00017817g0005.1  protein AED:0.16 eAED:0.23 QI:0|0|0|1|0|0
    4.1e-17   64.3   0.1    5.8e-17   63.7   0.1    1.2  1  NbS00025568g0007.1  protein AED:0.47 eAED:0.64 QI:0|0|0|0.75|
    7.7e-17   63.3   0.0    2.4e-16   61.7   0.0    1.7  1  NbS00024422g0005.1  protein AED:0.21 eAED:0.24 QI:0|0|0|1|0|0
    1.2e-16   62.8   0.0    1.2e-16   62.7   0.0    1.0  1  NbC23882543g0001.1  protein AED:0.07 eAED:0.08 QI:0|-1|0|1|-1
    1.2e-16   62.8   0.0    1.2e-16   62.7   0.0    1.0  1  NbC23882545g0001.1  protein AED:0.07 eAED:0.08 QI:0|-1|0|1|-1
    1.3e-16   62.6   0.0    1.7e-16   62.3   0.0    1.1  1  NbS00042739g0002.1  protein AED:0.44 eAED:0.52 QI:0|-1|0|1|-1
    1.6e-16   62.4   0.0    5.9e-15   57.2   0.0    2.0  1  NbS00040487g0006.1  protein AED:0.33 eAED:0.33 QI:0|0|0|1|1|1
    2.7e-16   61.6   0.0      2e-07   32.5   0.0    2.8  2  NbS00002720g0116.1  protein AED:0.06 eAED:0.06 QI:0|0.66|0.5|
    6.2e-16   60.4   0.0    6.5e-16   60.3   0.0    1.0  1  NbS00011122g0021.1  protein AED:0.43 eAED:0.43 QI:0|0|0|1|0|0
    1.3e-15   59.3   0.0    2.2e-08   35.6   0.0    2.0  2  NbS00032049g0003.1  protein AED:0.38 eAED:0.38 QI:0|0|0|1|0|0
      6e-15   57.2   0.0    2.2e-07   32.3   0.0    2.0  2  NbC25852378g0001.1  protein AED:0.28 eAED:0.35 QI:24|0|0|1|1|
    1.4e-14   56.0   0.0    2.9e-14   54.9   0.0    1.5  1  NbS00017277g0003.1  protein AED:0.32 eAED:0.32 QI:0|0|0|0.5|1
    4.4e-14   54.3   0.7    3.7e-06   28.3   0.1    3.1  3  NbS00006174g0002.1  protein AED:0.38 eAED:0.39 QI:0|0|0|1|1|1
    1.2e-13   52.8   0.0    1.3e-13   52.7   0.0    1.2  1  NbS00000484g0002.1  protein   ; (*ITAG) Solyc04g008130.1.1 (e
    1.9e-13   52.2   0.0    3.1e-13   51.5   0.0    1.3  1  NbS00012526g0014.1  protein AED:0.33 eAED:0.45 QI:0|0|0|0.87|
    2.1e-13   52.1   0.0    2.6e-13   51.7   0.0    1.1  1  NbS00016679g0108.1  protein AED:0.43 eAED:0.43 QI:0|0|0|1|0|0
    6.9e-13   50.4   0.2    8.4e-13   50.1   0.2    1.1  1  NbS00012739g0002.1  protein AED:0.41 eAED:0.41 QI:0|-1|0|1|-1
    6.9e-13   50.4   0.1    7.9e-13   50.2   0.1    1.0  1  NbS00013765g0006.1  protein AED:0.47 eAED:0.50 QI:0|-1|0|1|-1
    8.7e-13   50.1   2.0    7.7e-11   43.7   2.0    2.3  1  NbS00006274g0016.1  protein AED:0.48 eAED:0.49 QI:0|0|0|1|0|0
    1.7e-12   49.1   0.4    3.8e-12   48.0   0.0    1.7  1  NbS00044379g0011.1  protein AED:0.43 eAED:0.44 QI:0|0|0|1|1|1
    2.5e-12   48.5   0.0    3.4e-12   48.1   0.0    1.2  1  NbS00019252g0001.1  protein AED:0.29 eAED:0.29 QI:0|-1|0|1|-1
      3e-12   48.3   0.0    4.7e-12   47.7   0.0    1.3  1  NbS00031017g0009.1  protein AED:0.31 eAED:0.32 QI:0|0|0|1|0.5
    4.5e-12   47.7   0.4    8.5e-12   46.8   0.3    1.5  1  NbS00033032g0021.1  protein AED:0.59 eAED:0.59 QI:0|0|0|1|1|0
    5.1e-12   47.5   0.0    7.6e-08   33.8   0.0    2.3  2  NbS00028430g0009.1  protein AED:0.40 eAED:0.42 QI:0|0|0|1|0|0
      6e-12   47.3   0.0    7.8e-12   46.9   0.0    1.1  1  NbS00022757g0018.1  protein AED:0.39 eAED:0.51 QI:0|0|0|1|0|0
    6.7e-12   47.1   0.1    1.1e-11   46.4   0.1    1.4  1  NbS00035439g0002.1  protein   ; (*GB) gi|323370547|gb|ADX4392
    7.3e-12   47.0   0.2    4.7e-11   44.4   0.2    1.8  1  NbS00035496g0011.1  protein AED:0.49 eAED:0.49 QI:0|0|0|1|0|0
    1.5e-11   46.0   0.0    2.6e-11   45.2   0.0    1.3  1  NbS00044055g0007.1  protein AED:0.17 eAED:0.18 QI:0|0|0|1|0|0
    1.9e-11   45.7   0.0    5.1e-08   34.4   0.0    2.3  2  NbS00026402g0005.1  protein AED:0.39 eAED:0.44 QI:44|0|0.14|0
    4.5e-11   44.4   0.0    5.5e-11   44.2   0.0    1.3  1  NbS00007990g0014.1  protein AED:0.52 eAED:0.76 QI:0|0|0|0.75|
    4.8e-11   44.3   0.1    2.2e-10   42.2   0.0    1.8  1  NbS00018399g0013.1  protein AED:0.58 eAED:0.65 QI:0|0|0|0.75|
    5.4e-11   44.2   0.0    1.2e-10   43.1   0.0    1.5  1  NbS00000462g0003.1  protein AED:0.37 eAED:0.37 QI:109|1|0.5|1
    8.1e-11   43.6   0.0    1.4e-10   42.8   0.0    1.4  1  NbS00006687g0004.1  protein   ; (*GB) gi|75261516|sp|Q6L3L0.1
      1e-10   43.3   0.0    1.2e-10   43.0   0.0    1.0  1  NbS00004802g0029.1  protein AED:0.44 eAED:0.53 QI:0|0|0|1|0|0
    1.4e-10   42.8   0.1    1.8e-10   42.4   0.1    1.2  1  NbS00006552g0005.1  protein AED:0.72 eAED:0.72 QI:0|0|0|0.2|1
    2.8e-10   41.8   0.0    3.1e-10   41.7   0.0    1.0  1  NbC25072990g0001.1  protein   ; (*GB) gi|323370547|gb|ADX4392
    6.6e-10   40.6   0.0    9.6e-10   40.1   0.0    1.3  1  NbS00004843g0001.1  protein AED:0.20 eAED:0.21 QI:0|-1|0|1|-1
    1.9e-09   39.1   0.0    2.6e-09   38.6   0.0    1.2  1  NbS00004802g0008.1  protein AED:0.63 eAED:0.79 QI:0|-1|0|1|-1
      2e-09   39.0   1.5    2.1e-09   39.0   0.5    1.5  1  NbS00028099g0017.1  protein AED:0.48 eAED:0.48 QI:0|0|0|1|0|0
    3.2e-09   38.3   0.0    0.00034   21.9   0.0    2.4  2  NbS00011330g0006.1  protein AED:0.32 eAED:0.34 QI:406|0|0.16|
    3.7e-09   38.2   0.0    3.9e-09   38.1   0.0    1.0  1  NbS00047104g0008.1  protein AED:0.43 eAED:0.54 QI:0|0|0|1|1|1
    3.9e-09   38.1   0.6     0.0023   19.1   0.4    2.1  2  NbS00002752g0001.1  protein AED:0.27 eAED:0.57 QI:0|0|0|1|0|0
    6.7e-09   37.3   0.1    1.7e-08   35.9   0.0    1.6  1  NbS00032049g0002.1  protein AED:0.29 eAED:0.48 QI:0|0|0|1|0|0
    6.7e-09   37.3   0.0    1.3e-08   36.3   0.0    1.5  1  NbS00000815g0017.1  protein AED:0.15 eAED:0.31 QI:0|0|0|1|0|0
      1e-08   36.7   0.0    1.4e-08   36.3   0.0    1.2  1  NbS00039662g0007.1  protein AED:0.40 eAED:0.40 QI:0|0|0|1|1|1
    1.7e-08   35.9   0.0    2.1e-08   35.7   0.0    1.1  1  NbC24316409g0001.1  protein   ; (*ITAG) Solyc11g010160.1.1 (e
    2.1e-08   35.7   0.0    2.1e-08   35.7   0.0    1.1  1  NbS00005940g0011.1  protein AED:0.45 eAED:0.70 QI:0|0|0|1|0|0
    2.8e-08   35.2   0.3      8e-08   33.8   0.0    1.8  1  NbS00041567g0009.1  protein AED:0.36 eAED:0.74 QI:0|0|0|0.66|
    3.3e-08   35.0  10.3    1.8e-07   32.6   7.5    2.5  1  NbS00034734g0013.1  protein AED:0.56 eAED:0.62 QI:0|0|0|0.66|
    9.3e-08   33.5   0.0       0.56   11.3   0.0    3.2  3  NbS00013363g0001.1  protein AED:0.10 eAED:0.10 QI:0|0.87|0.77
    2.1e-07   32.4   0.2      7e-05   24.1   0.1    2.4  2  NbS00010637g0001.1  protein AED:0.23 eAED:0.23 QI:0|0|0|1|1|1
    4.1e-07   31.4   0.1    4.1e-07   31.4   0.1    1.8  1  NbS00025568g0006.1  protein AED:0.77 eAED:0.77 QI:0|0|0|0.2|0
    7.4e-07   30.6   0.0    1.3e-06   29.7   0.0    1.4  1  NbS00013765g0022.1  protein AED:0.39 eAED:0.40 QI:0|0|0|1|0|0
    2.1e-06   29.1   0.5    6.7e-06   27.5   0.0    1.9  1  NbS00003841g0002.1  protein AED:0.32 eAED:0.36 QI:0|0|0|0.8|1
    7.1e-06   27.4   0.1       0.27   12.4   0.0    2.4  2  NbS00011530g0003.1  protein AED:0.00 eAED:0.00 QI:0|-1|0|1|-1
    7.2e-06   27.4   0.1    1.3e-05   26.5   0.0    1.5  1  NbS00019549g0001.1  protein   
    1.5e-05   26.3   0.1    1.5e-05   26.3   0.1    1.0  1  NbS00013765g0024.1  protein AED:0.37 eAED:0.73 QI:0|0|0|1|0|0
    1.5e-05   26.3   0.0    2.7e-05   25.4   0.0    1.3  1  NbS00045495g0001.1  protein AED:0.20 eAED:0.24 QI:0|0|0|0.5|1
    1.9e-05   25.9   0.0    3.6e-05   25.1   0.0    1.3  1  NbS00005256g0015.1  protein AED:0.09 eAED:0.19 QI:0|0|0|1|1|1
      3e-05   25.3   0.0    7.8e-05   23.9   0.0    1.6  1  NbS00042548g0007.1  protein AED:0.11 eAED:0.15 QI:0|0|0.16|1|
    3.1e-05   25.3   0.0    5.6e-05   24.4   0.0    1.3  1  NbS00053317g0006.1  protein AED:0.09 eAED:0.09 QI:0|0|0|1|0|0
    3.9e-05   24.9   0.1       0.45   11.6   0.0    2.3  2  NbS00035315g0013.1  protein AED:0.10 eAED:0.10 QI:0|0.9|0.81|
    4.6e-05   24.7   8.1        1.5    9.9   0.0    4.2  3  NbS00061213g0002.1  protein AED:0.11 eAED:0.11 QI:0|0.58|0.69
    4.6e-05   24.7   0.9    9.3e-05   23.7   0.1    1.8  1  NbS00002808g0029.1  protein AED:0.56 eAED:0.79 QI:0|0|0|0.75|
    4.8e-05   24.6   0.2       0.57   11.3   0.0    3.0  3  NbS00011168g0004.1  protein AED:0.06 eAED:0.06 QI:290|1|0.88|
    5.6e-05   24.4   1.6       0.43   11.7   0.2    2.2  2  NbS00002835g0008.1  protein AED:0.27 eAED:0.30 QI:415|0.56|0.
     0.0001   23.6   0.0       0.17   13.0   0.0    2.3  2  NbS00036454g0009.1  protein AED:0.20 eAED:0.20 QI:0|0|0|1|0|0
    0.00014   23.2   2.3       0.42   11.7   0.2    2.2  2  NbS00020459g0017.1  protein AED:0.22 eAED:0.22 QI:408|0.73|0.
    0.00015   23.0   2.3       0.44   11.6   0.2    2.2  2  NbS00023578g0020.1  protein AED:0.18 eAED:0.19 QI:411|0.75|0.
    0.00015   23.0   0.0    0.00015   23.0   0.0    1.0  1  NbC23769986g0001.1  protein AED:0.13 eAED:0.13 QI:0|-1|0|1|-1
    0.00018   22.7   0.1        0.5   11.5   0.0    2.3  2  NbS00046370g0004.1  protein AED:0.10 eAED:0.10 QI:216|0.88|0.
    0.00021   22.5   0.0        1.1   10.3   0.0    2.3  2  NbS00014723g0001.1  protein   ; (*GB) gi|225425863|ref|XP_002
    0.00022   22.5   0.2     0.0004   21.6   0.2    1.4  1  NbS00041414g0005.1  protein AED:0.11 eAED:0.19 QI:0|0.2|0.16|
    0.00024   22.4   0.1       0.59   11.2   0.0    2.3  2  NbS00033917g0007.1  protein AED:0.07 eAED:0.10 QI:0|0.75|0.55
    0.00025   22.3   0.0       0.61   11.2   0.0    2.3  2  NbS00046481g0008.1  protein AED:0.10 eAED:0.10 QI:9|1|0.88|1|
    0.00025   22.3   0.0    0.00043   21.5   0.0    1.4  1  NbS00021039g0024.1  protein AED:0.05 eAED:0.08 QI:0|0|0|1|0|0
    0.00033   21.9   0.0        1.2   10.2   0.0    2.2  2  NbS00037099g0009.1  protein AED:0.04 eAED:0.05 QI:18|0.77|0.6
    0.00033   21.9   0.2        1.1   10.3   0.0    2.6  2  NbS00009697g0013.1  protein AED:0.16 eAED:0.16 QI:0|0.88|0.8|
    0.00058   21.1   0.0     0.0011   20.2   0.0    1.4  1  NbS00023900g0002.1  protein AED:0.28 eAED:0.28 QI:0|0.33|0.25
    0.00058   21.1   0.9       0.14   13.3   0.1    2.2  2  NbS00032479g0003.1  protein AED:0.28 eAED:0.28 QI:0|0|0|0.66|
    0.00059   21.1   0.8        0.2   12.8   0.3    2.2  2  NbS00009707g0012.1  protein AED:0.31 eAED:0.31 QI:90|0.25|0.2
     0.0013   20.0   0.5        2.5    9.1   0.2    2.5  2  NbS00016857g0026.1  protein AED:0.09 eAED:0.09 QI:0|0.92|0.85
     0.0021   19.3   0.0        1.9    9.5   0.0    2.3  2  NbS00003202g0005.1  protein AED:0.15 eAED:0.18 QI:188|0.7|0.5
     0.0024   19.1   2.1        1.5    9.9   0.0    2.9  2  NbS00002660g0001.1  protein AED:0.18 eAED:0.18 QI:0|0.3|0.54|
     0.0025   19.0   0.0     0.0057   17.8   0.0    1.5  1  NbS00012914g0016.1  protein AED:0.21 eAED:0.22 QI:104|0.62|0.
     0.0026   18.9   0.1     0.0048   18.1   0.1    1.3  1  NbS00005940g0012.1  protein AED:0.28 eAED:0.34 QI:0|0|0|0.8|0
     0.0026   18.9   0.2       0.55   11.3   0.0    2.3  2  NbS00023686g0020.1  protein AED:0.03 eAED:0.03 QI:124|1|1|1|0
     0.0028   18.9   0.0     0.0045   18.2   0.0    1.3  1  NbS00021228g0013.1  protein AED:0.21 eAED:0.21 QI:111|1|1|1|0
     0.0039   18.4   0.1        5.2    8.1   0.0    2.7  2  NbS00044893g0007.1  protein AED:0.23 eAED:0.30 QI:131|0.5|0.7
     0.0049   18.1   0.0        3.6    8.7   0.0    2.3  2  NbS00001245g0014.1  protein AED:0.20 eAED:0.27 QI:0|0|0|1|0.2
      0.005   18.0   0.1     0.0072   17.5   0.1    1.2  1  NbS00003142g0012.1  protein AED:0.43 eAED:0.66 QI:0|0|0|0.66|
     0.0073   17.5   0.0        1.5    9.9   0.0    2.4  2  NbS00009041g0013.1  protein AED:0.21 eAED:0.21 QI:163|0.83|0.
  ------ inclusion threshold ------
      0.012   16.8   0.1       0.25   12.4   0.0    2.2  2  NbS00019385g0001.1  protein   ; (*GB) gi|255561552|ref|XP_002
      0.016   16.4   0.0        5.8    8.0   0.0    2.4  2  NbS00005324g0013.1  protein AED:0.17 eAED:0.17 QI:165|0.9|1|1
      0.017   16.3   1.1        5.3    8.1   0.0    2.3  2  NbS00025959g0105.1  protein AED:0.11 eAED:0.14 QI:0|0.8|0.45|
      0.019   16.1   0.3       0.07   14.3   0.3    1.9  1  NbS00018824g0008.1  protein AED:0.26 eAED:0.26 QI:0|0.22|0|1|
      0.019   16.1   1.4      0.058   14.5   0.1    2.2  1  NbS00011813g0010.1  protein AED:0.05 eAED:0.05 QI:168|0.75|0.
      0.025   15.7   0.0      0.039   15.1   0.0    1.3  1  NbS00050904g0006.1  protein AED:0.05 eAED:0.10 QI:0|0|0|0.5|0
      0.029   15.5   0.0        7.5    7.6   0.0    2.3  2  NbS00028035g0009.1  protein AED:0.21 eAED:0.21 QI:47|0.75|0.6
      0.029   15.5   0.2      0.072   14.2   0.1    1.6  1  NbS00015368g0010.1  protein AED:0.31 eAED:0.31 QI:9|1|0.66|1|
      0.031   15.4   0.3      0.075   14.2   0.1    1.7  1  NbS00050732g0011.1  protein AED:0.17 eAED:0.17 QI:9|1|0.66|1|
      0.034   15.3   0.0          5    8.2   0.0    2.6  2  NbS00034966g0002.1  protein AED:0.31 eAED:0.31 QI:0|1|0.8|1|1
      0.035   15.3   0.1      0.037   15.2   0.1    1.1  1  NbS00033513g0012.1  protein AED:0.43 eAED:0.43 QI:269|1|0.75|
      0.039   15.1   3.0        1.7    9.7   0.2    2.9  2  NbS00022000g0013.1  protein AED:0.08 eAED:0.08 QI:311|1|1|1|0
      0.043   15.0   0.1       0.08   14.1   0.1    1.3  1  NbS00024956g0008.1  protein AED:0.08 eAED:0.08 QI:0|0.83|0.57
      0.044   14.9   0.3         64    4.5   0.0    3.4  3  NbS00020002g0005.1  protein AED:0.08 eAED:0.08 QI:410|0.78|0.
      0.046   14.8   0.5         31    5.6   0.0    3.2  3  NbS00026772g0024.1  protein AED:0.06 eAED:0.06 QI:0|0.78|0.66
      0.058   14.5   0.0       0.12   13.5   0.0    1.4  1  NbS00021922g0014.1  protein AED:0.14 eAED:0.15 QI:34|0.5|0.2|
      0.068   14.3   0.0       0.14   13.2   0.0    1.5  1  NbS00019848g0010.1  protein AED:0.25 eAED:0.25 QI:108|1|1|1|0
      0.072   14.2   0.0        1.1   10.4   0.0    2.1  2  NbS00044917g0010.1  protein AED:0.23 eAED:0.29 QI:0|0|0|1|0.5
      0.076   14.1   0.0      0.091   13.9   0.0    1.2  1  NbS00040890g0005.1  protein   ; (*ITAG) Solyc12g044200.1.1 (e
      0.084   14.0   0.0        0.1   13.7   0.0    1.1  1  NbC23841612g0001.1  protein   ; (*GB) gi|356525960|ref|XP_003
      0.087   14.0   0.1       0.17   13.0   0.1    1.4  1  NbS00008657g0008.1  protein AED:0.14 eAED:0.14 QI:156|1|1|1|1
      0.087   13.9   0.0         12    6.9   0.0    2.4  2  NbS00027404g0011.1  protein AED:0.07 eAED:0.08 QI:0|1|0.8|1|1
      0.089   13.9   0.1         33    5.5   0.0    2.7  2  NbS00022385g0006.1  protein AED:0.11 eAED:0.11 QI:0|0.58|0.46
       0.09   13.9   0.0         13    6.9   0.0    2.4  2  NbS00050078g0006.1  protein AED:0.04 eAED:0.08 QI:0|0.57|0.5|
      0.094   13.8   0.1       0.17   13.0   0.1    1.3  1  NbS00004933g0013.1  protein AED:0.08 eAED:0.08 QI:247|1|1|1|0
      0.099   13.8   0.0        0.2   12.8   0.0    1.5  1  NbS00015898g0013.1  protein AED:0.44 eAED:0.48 QI:0|0.63|0.5|
       0.11   13.6   0.2       0.22   12.6   0.2    1.4  1  NbS00003562g0126.1  protein AED:0.09 eAED:0.09 QI:0|0.55|0.5|
       0.11   13.6   0.2       0.21   12.7   0.2    1.3  1  NbS00010500g0112.1  protein AED:0.07 eAED:0.07 QI:252|1|1|1|1
       0.14   13.3   0.0       0.18   12.9   0.0    1.2  1  NbS00024914g0101.1  protein AED:0.06 eAED:0.06 QI:251|1|0.5|1
       0.14   13.3   0.2       0.14   13.2   0.2    1.1  1  NbS00005289g0103.1  protein AED:0.43 eAED:0.53 QI:0|0|0|0.5|1
       0.14   13.2   0.1       0.28   12.3   0.1    1.4  1  NbS00043523g0020.1  protein AED:0.21 eAED:0.21 QI:0|1|0.90|1|
       0.16   13.1   0.1       0.38   11.8   0.0    1.6  1  NbS00002703g0009.1  protein AED:0.34 eAED:0.35 QI:0|0.8|0.66|
       0.16   13.0   4.7        1.1   10.4   0.0    3.0  3  NbS00031729g0010.1  protein AED:0.10 eAED:0.10 QI:0|0.6|0.54|
       0.17   13.0   0.7        9.7    7.2   0.1    2.4  2  NbS00020094g0007.1  protein AED:0.06 eAED:0.10 QI:0|0.37|0|1|
       0.17   13.0   0.0       0.23   12.5   0.0    1.3  1  NbS00007483g0001.1  protein AED:0.19 eAED:0.19 QI:0|-1|0|1|-1
       0.17   13.0   0.0       0.27   12.3   0.0    1.3  1  NbS00018702g0002.1  protein   ; (*GB) gi|1449179|dbj|BAA13101
       0.17   13.0   0.1        0.4   11.8   0.0    1.6  1  NbS00039466g0005.1  protein AED:0.18 eAED:0.18 QI:0|0.8|0.66|
       0.18   12.9   0.5       0.29   12.2   0.1    1.5  1  NbS00014729g0019.1  protein AED:0.42 eAED:0.42 QI:0|1|0.6|1|0
       0.18   12.9   0.0       0.27   12.3   0.0    1.4  1  NbS00054666g0018.1  protein AED:0.30 eAED:0.31 QI:0|0.81|0.75
       0.18   12.9   0.0       0.35   12.0   0.0    1.4  1  NbS00010363g0012.1  protein AED:0.17 eAED:0.17 QI:0|0.95|0.90
       0.18   12.9   0.0       0.29   12.2   0.0    1.4  1  NbS00045861g0008.1  protein AED:0.26 eAED:0.26 QI:38|1|0.91|1
       0.19   12.9   0.1       0.42   11.7   0.0    1.5  1  NbS00012174g0133.1  protein AED:0.32 eAED:0.35 QI:0|0.57|0.5|
       0.19   12.8   0.0       0.52   11.4   0.0    1.6  1  NbS00049556g0004.1  protein AED:0.10 eAED:0.11 QI:0|0.62|0.33
       0.19   12.8   0.1       0.38   11.8   0.1    1.5  1  NbS00028284g0010.1  protein AED:0.24 eAED:0.24 QI:0|0.9|0.90|
        0.2   12.8   0.0       0.35   12.0   0.0    1.4  1  NbS00032115g0005.1  protein AED:0.21 eAED:0.21 QI:28|1|0|1|1|
        0.2   12.8   0.1       0.39   11.8   0.1    1.4  1  NbS00033379g0004.1  protein AED:0.21 eAED:0.21 QI:0|0.9|0.81|
       0.22   12.6   0.1       0.36   11.9   0.1    1.3  1  NbS00014360g0010.1  protein AED:0.24 eAED:0.24 QI:0|0.71|0.62
       0.22   12.6   0.0         10    7.2   0.0    2.5  2  NbS00057900g0011.1  protein AED:0.25 eAED:0.25 QI:150|0.82|0.
       0.25   12.5   0.0        6.5    7.8   0.0    2.4  2  NbS00036601g0004.1  protein AED:0.24 eAED:0.26 QI:0|0.91|0.76
       0.25   12.5   0.2       0.41   11.8   0.2    1.3  1  NbS00004263g0007.1  protein AED:0.23 eAED:0.24 QI:174|0.66|0.
       0.25   12.4   0.1       0.51   11.4   0.1    1.5  1  NbS00009090g0028.1  protein AED:0.24 eAED:0.24 QI:0|1|1|1|0.7
       0.26   12.4   0.1       0.51   11.4   0.1    1.4  1  NbS00049407g0016.1  protein AED:0.32 eAED:0.32 QI:0|1|1|1|1|1
       0.29   12.2   0.0        7.5    7.6   0.0    2.4  2  NbS00004238g0019.1  protein AED:0.25 eAED:0.26 QI:0|0.90|0.75
       0.29   12.2   0.1       0.36   11.9   0.1    1.1  1  NbS00040838g0001.1  protein AED:0.31 eAED:0.75 QI:0|0|0|1|1|1
       0.31   12.2   0.0        0.7   11.0   0.0    1.5  1  NbS00058566g0005.1  protein AED:0.27 eAED:0.27 QI:148|0.88|0.
       0.33   12.1   0.4         17    6.4   0.0    2.3  2  NbS00037680g0015.1  protein AED:0.12 eAED:0.12 QI:202|0.8|0.6
       0.33   12.0   0.3         25    5.9   0.0    2.4  2  NbS00019795g0016.1  protein AED:0.02 eAED:0.02 QI:98|0.77|0.8
       0.35   12.0   0.0       0.56   11.3   0.0    1.4  1  NbS00011795g0012.1  protein AED:0.03 eAED:0.03 QI:581|1|0.77|
       0.35   12.0   0.8       0.67   11.0   0.1    1.7  1  NbS00020973g0010.1  protein AED:0.23 eAED:0.23 QI:0|0.87|0.77
       0.35   12.0   0.0       0.65   11.1   0.0    1.3  1  NbS00027758g0012.1  protein AED:0.25 eAED:0.26 QI:91|0.8|0.83
       0.36   11.9   0.1         38    5.3   0.1    2.4  2  NbS00018477g0028.1  protein AED:0.10 eAED:0.14 QI:0|0.6|0.54|
       0.36   11.9   0.2       0.77   10.8   0.0    1.7  1  NbS00000286g0018.1  protein AED:0.18 eAED:0.19 QI:0|0.4|0.33|
       0.36   11.9   0.1       0.64   11.1   0.1    1.3  1  NbS00017718g0023.1  protein AED:0.24 eAED:0.24 QI:0|1|0.33|1|
       0.36   11.9   0.1       0.63   11.1   0.1    1.4  1  NbS00005332g0008.1  protein AED:0.35 eAED:0.38 QI:198|1|0.87|
       0.38   11.9   0.0       0.68   11.0   0.0    1.4  1  NbS00012925g0006.1  protein AED:0.06 eAED:0.09 QI:0|0|0|1|0.3
       0.38   11.8   0.0       0.63   11.1   0.0    1.3  1  NbS00007132g0109.1  protein AED:0.23 eAED:0.23 QI:0|0.28|0.12
       0.39   11.8   0.0       0.74   10.9   0.0    1.4  1  NbS00008322g0012.1  protein AED:0.24 eAED:0.24 QI:48|1|0.83|1
        0.4   11.8   0.2         47    5.0   0.0    2.2  2  NbS00052787g0005.1  protein AED:0.21 eAED:0.21 QI:162|0.90|0.
       0.41   11.8   0.0       0.77   10.8   0.0    1.4  1  NbS00025914g0008.1  protein AED:0.23 eAED:0.23 QI:0|1|0.83|1|
       0.41   11.8   0.0       0.77   10.8   0.0    1.4  1  NbS00024234g0016.1  protein AED:0.23 eAED:0.23 QI:0|1|0.83|1|
       0.41   11.7   0.2       0.66   11.1   0.2    1.2  1  NbS00030135g0004.1  protein AED:0.16 eAED:0.16 QI:0|-1|0|1|-1
       0.41   11.7   0.0       0.64   11.1   0.0    1.2  1  NbS00022582g0002.1  protein AED:0.12 eAED:0.12 QI:0|0.66|0.25
       0.42   11.7   0.0       0.61   11.2   0.0    1.2  1  NbS00007513g0011.1  protein AED:0.08 eAED:0.08 QI:299|0.8|0.8
       0.43   11.7   0.2         37    5.3   0.0    2.4  2  NbS00060954g0007.1  protein AED:0.10 eAED:0.10 QI:0|0|0|0.75|
       0.43   11.7   0.0        0.6   11.2   0.0    1.3  1  NbS00004903g0021.1  protein AED:0.11 eAED:0.11 QI:0|0.66|0.85
       0.44   11.7   0.0         11    7.0   0.0    2.8  2  NbS00046502g0011.1  protein AED:0.06 eAED:0.06 QI:197|0.88|0.
       0.44   11.6   0.0       0.59   11.2   0.0    1.1  1  NbS00034649g0007.1  protein AED:0.26 eAED:0.26 QI:0|0.33|0.75
       0.45   11.6   1.1       0.69   11.0   0.1    1.7  1  NbS00019305g0027.1  protein AED:0.37 eAED:0.37 QI:0|1|0.88|1|
       0.47   11.5   0.0          1   10.4   0.0    1.5  1  NbS00011995g0007.1  protein AED:0.11 eAED:0.11 QI:208|0.92|0.
       0.55   11.3   0.0       0.91   10.6   0.0    1.4  1  NbS00003750g0004.1  protein AED:0.15 eAED:0.16 QI:0|1|1|1|1|1
       0.56   11.3   0.0        1.5    9.9   0.0    1.7  1  NbS00005120g0009.1  protein AED:0.09 eAED:0.09 QI:204|0.92|0.
       0.57   11.3   0.0       0.92   10.6   0.0    1.3  1  NbS00018726g0012.1  protein AED:0.18 eAED:0.21 QI:131|0.72|0.
       0.58   11.3   0.0        0.6   11.2   0.0    1.1  1  NbS00004251g0010.1  protein AED:0.49 eAED:0.51 QI:0|0.5|0|0.6
       0.58   11.3   3.1       0.99   10.5   0.0    2.5  1  NbS00028036g0008.1  protein AED:0.09 eAED:0.09 QI:188|1|1|1|1
       0.61   11.2   0.0        1.2   10.2   0.0    1.5  1  NbS00015879g0012.1  protein AED:0.08 eAED:0.08 QI:134|0.90|0.
       0.61   11.2   0.2         42    5.1   0.0    2.3  2  NbS00028244g0016.1  protein AED:0.22 eAED:0.22 QI:177|1|0.90|
       0.61   11.2   0.1       0.72   10.9   0.1    1.1  1  NbS00009372g0004.1  protein AED:0.45 eAED:0.45 QI:0|0|0|0.33|
       0.63   11.1   1.0         11    7.0   0.5    2.5  2  NbS00011575g0012.1  protein AED:0.19 eAED:0.19 QI:0|0.78|0.9|
       0.63   11.1   0.2         20    6.2   0.0    2.3  2  NbS00029519g0002.1  protein AED:0.25 eAED:0.25 QI:176|0.57|0.
       0.63   11.1   0.0       0.91   10.6   0.0    1.2  1  NbS00006552g0010.1  protein AED:0.38 eAED:0.38 QI:0|0|0|1|0|0
       0.63   11.1   0.0       0.64   11.1   0.0    1.2  1  NbS00008513g0009.1  protein AED:0.49 eAED:0.52 QI:0|0.8|0.16|
       0.63   11.1   0.0          1   10.5   0.0    1.2  1  NbS00035119g0003.1  protein AED:0.13 eAED:0.13 QI:0|0.66|0.71
       0.64   11.1   0.0          1   10.5   0.0    1.3  1  NbS00009520g0009.1  protein AED:0.23 eAED:0.24 QI:0|0.83|0.71
       0.65   11.1   0.0       0.81   10.8   0.0    1.2  1  NbS00001062g0023.1  protein AED:0.41 eAED:0.51 QI:0|0.5|0.33|
       0.67   11.0   0.0       0.77   10.8   0.0    1.1  1  NbC23967305g0001.1  protein   ; (*GB) gi|149926193|ref|ZP_019
       0.68   11.0   1.4        9.4    7.3   0.5    2.5  2  NbS00028890g0004.1  protein AED:0.11 eAED:0.11 QI:16|0.94|0.8
       0.72   10.9   0.0        1.3   10.1   0.0    1.3  1  NbS00008926g0010.1  protein AED:0.09 eAED:0.09 QI:391|1|1|1|1
       0.72   10.9   0.0        1.3   10.1   0.0    1.3  1  NbS00006021g0010.1  protein AED:0.20 eAED:0.20 QI:369|1|1|1|1
       0.74   10.9   0.8         31    5.6   0.1    2.3  2  NbS00000391g0008.1  protein AED:0.05 eAED:0.05 QI:0|0.75|0.4|
       0.77   10.8   0.0        1.1   10.3   0.0    1.2  1  NbS00003920g0008.1  protein AED:0.21 eAED:0.21 QI:24|0.8|0.81
       0.98   10.5   3.2         14    6.7   0.2    2.5  2  NbS00017471g0007.1  protein AED:0.22 eAED:0.22 QI:0|1|0.9|1|1
          1   10.4   3.4         15    6.6   0.2    2.6  2  NbS00004500g0004.1  protein AED:0.23 eAED:0.23 QI:0|0.7|0.63|
        3.5    8.7   6.2        1.8    9.6   0.0    3.1  1  NbS00002765g0028.1  protein AED:0.07 eAED:0.08 QI:0|0.72|0.66
        4.7    8.3   2.9         40    5.2   2.9    2.0  1  NbS00033985g0008.1  protein AED:0.24 eAED:0.28 QI:216|0.6|0.3


Domain annotation for each sequence (and alignments):
>> NbS00008754g0022.1  protein AED:0.13 eAED:0.31 QI:0|0|0|1|0|0|12|0|2997; (*SWP) sp|Q39214|RPM1_ARATH (e_value=1e-93) 
   #    score  bias  c-Evalue  i-Evalue hmmfrom  hmm to    alifrom  ali to    envfrom  env to     acc
 ---   ------ ----- --------- --------- ------- -------    ------- -------    ------- -------    ----
   1 ?   -0.2   0.2       9.6   1.8e+03     245     286 ..      70     111 ..      32     112 .. 0.67
   2 !  170.0   0.0   1.4e-51   2.5e-49       2     285 ..     172     471 ..     171     473 .. 0.94
   3 !   58.4   0.4   1.4e-17   2.6e-15       2     111 ..    1066    1175 ..    1065    1177 .. 0.96
   4 !   80.6   0.0   2.3e-24   4.2e-22     170     282 ..    1176    1289 ..    1175    1293 .. 0.95
   5 !   14.4   0.0   0.00034     0.063     252     282 ..    1406    1436 ..    1397    1441 .. 0.89
   6 !  176.4   0.0   1.5e-53   2.7e-51       2     267 ..    1519    1789 ..    1518    1795 .. 0.93
   7 !  196.7   0.0   9.3e-60   1.7e-57       2     284 ..    2310    2596 ..    2309    2599 .. 0.94

  Alignments for each domain:
  == domain 1  score: -0.2 bits;  conditional E-value: 9.6
                         SSHHHHHHHHHHSS-HHGGGS-----EESHHHHT...TS--- CS
              NB-ARC 245 dsLpealkrcflylalfpedyeikkeqlvklwiaegfveasd 286
                          + ++ l + ++++  f+e+ +++ +++ +  + e+f ea++
  NbS00008754g0022.1  70 HDVQDILEKHVVMCNNFQEKGSWPWKKPHHSIMSEKFFEAQN 111
                         33445566778899***********************99876 PP

  == domain 2  score: 170.0 bits;  conditional E-value: 1.4e-51
                         HHHHHHHHHHHHTTTSSSEEEEEE-------HHHHHHHTS-SS-----SEEEEEE-----SSHHHHHHHHHHHXXXXXXX-TTSS-HHHHH CS
              NB-ARC   2 ekevekviekLleeeeelkvvglvGmgGvGKttlakqvykdesveshFdvvawvkvsktakefdlqkdilkeLgkededvsvekneselkr 92 
                         e+++  ++++Ll++++e ++  +vG  G+GKttl+k+vy d +v++hF+ + w+++ + ++ ++l+k++++  ++++  + + ++ + l++
  NbS00008754g0022.1 172 ENHKPVILDWLLSDDQEWNLHCVVGTRGIGKTTLIKKVYDDAAVKKHFNHTQWIEIPRFSDVKELMKSMIAPKNEHSRRAVEAMDANMLAE 262
                         7788889*************************************************************88777777777768889999*** PP

                         HHHHHTTT-SEEEEEEEE--HHHH........HHHTT-EEEEEES-GGGGGG--S-.EEEEE-----HHHHHHHHHH-............. CS
              NB-ARC  93 klkelLkrkrfLlvLDDVweeeewdkikvvfpdkelgskvllTtRseevanavsek.sekievelLekeesweLlekk............. 169
                          ++++ ++ ++ +vLDDV +   w+++k vfp ++ gs+v++ +R  e+++++ ++     + e + +  +w+L                 
  NbS00008754g0022.1 263 FIRQIFESSKYFFVLDDVPDIATWRALKCVFPIENCGSRVIIISRFAEICHTICAEiGGDSHFEAFAIAFAWKLAVIDtfivwiclkkilg 353
                         *****************************************************9998999**************87666798988888888 PP

                         ---TT........HHHHHHHHHHT---HHHH.....HHHHHT.TT--HHHHH.HHHHHT.T---.--------SSSSSSHHHHHHHHHHSS CS
              NB-ARC 170 vfeke.lkedseleevakeivekckGlPLalkvlggllasKs.evkeWekvleqlnnklaesrselnevlsilklSydsLpealkrcflyl 258
                          f +e l +++ l ++ k+iv+kc+G PLa+ v++g la+K    + W+    +l  kl++s se +++ +il+lSy++Lp +lk+cf+yl
  NbS00008754g0022.1 354 FFSAEsLVCPPPLTQISKDIVDKCNGFPLAILVIAGALATKGnNTEAWKLFHGSLVAKLQGSYSEAEHMKRILNLSYQDLPFYLKSCFTYL 444
                         66666899*********************************9788********************************************** PP

                         -HHGGGS-----EESHHHHT...TS-- CS
              NB-ARC 259 alfpedyeikkeqlvklwiaegfveas 285
                         ++ p+d+ i+k +l++lw+a g+ ++ 
  NbS00008754g0022.1 445 SIIPKDHVIGKMRLIRLWAAAGEFHVI 471
                         ********************9998776 PP

  == domain 3  score: 58.4 bits;  conditional E-value: 1.4e-17
                          HHHHHHHHHHHHTTTSSSEEEEEE-------HHHHHHHTS-SS-----SEEEEEE-----SSHHHHHHHHHHHXXXXXXX-TTSS-HHH CS
              NB-ARC    2 ekevekviekLleeeeelkvvglvGmgGvGKttlakqvykdesveshFdvvawvkvsktakefdlqkdilkeLgkededvsveknesel 90  
                          e+++  ++++ l++++e k+  +vG  G+GKttl+k+vy d +v++hF+ + w+++ + ++ ++l+k++++  ++++  v + ++++ l
  NbS00008754g0022.1 1066 ENHKSMLLDWVLSDDPEWKLHCIVGSRGIGKTTLVKKVYDDAAVKKHFNHTLWLEIPRVSDVKELMKNMITINNDHSRRVIEAMDTNML 1154
                          7899999******99*****************************************************999999998888899****** PP

                          HHHHHHHTTT-SEEEEEEEE- CS
              NB-ARC   91 krklkelLkrkrfLlvLDDVw 111 
                          ++ +++l+++ r+ +v+DDV 
  NbS00008754g0022.1 1155 AQFIRQLIESSRYFIVFDDVK 1175
                          *******************95 PP

  == domain 4  score: 80.6 bits;  conditional E-value: 2.3e-24
                          ---TT.......HHHHHHHHHHT---HHHH.....HHHHHT.TT--HHHHH.HHHHHT.T---.--------SSSSSSHHHHHHHHHHS CS
              NB-ARC  170 vfekelkedseleevakeivekckGlPLalkvlggllasKs.evkeWekvleqlnnklaesrselnevlsilklSydsLpealkrcfly 257 
                          +f  +l ++s+l ++ k+i+ +c+GlPLa+ +++g la K    + We     l +kl++s se++++ +il+lSy++Lp +lk+cf+y
  NbS00008754g0022.1 1176 AFSGSLLCPSSLMQISKDIIRTCRGLPLAILAIAGALADKGkRKEAWESFHGCLVTKLQGSYSEVEHMKRILNLSYQDLPFYLKSCFTY 1264
                          677788999*******************************967799******************************************* PP

                          S-HHGGGS-----EESHHHHT...T CS
              NB-ARC  258 lalfpedyeikkeqlvklwiaegfv 282 
                          l++ p+d+ i k +l++lw+aeg++
  NbS00008754g0022.1 1265 LSIIPKDHVIDKMRLIRLWTAEGLL 1289
                          **********************986 PP

  == domain 5  score: 14.4 bits;  conditional E-value: 0.00034
                          HHHHHSS-HHGGGS-----EESHHHHT...T CS
              NB-ARC  252 krcflylalfpedyeikkeqlvklwiaegfv 282 
                           +cf+yl++ p+dy i+k++l++lw+a+g+ 
  NbS00008754g0022.1 1406 TSCFTYLSIIPQDYVINKKRLIRLWAAKGLA 1436
                          58*************************9975 PP

  == domain 6  score: 176.4 bits;  conditional E-value: 1.5e-53
                          HHHHHHHHHHHHTTTSSSEEEEEE-------HHHHHHHTS-SS-----SEEEEEE-----SSHHHHHHHHHHHXXXXXXX-TTSS-HHH CS
              NB-ARC    2 ekevekviekLleeeeelkvvglvGmgGvGKttlakqvykdesveshFdvvawvkvsktakefdlqkdilkeLgkededvsveknesel 90  
                          e+++  ++++Ll++++e ++  +vG  G+GKttl+k+vy d +v++hF+ + w+++ + ++ ++l+k++++  ++++  + + ++ + l
  NbS00008754g0022.1 1519 ENHKPVILDWLLSDDQEWNLHCVVGTRGIGKTTLIKKVYDDAAVKKHFNHTQWIEIPRFSDVKELMKSMIAPKNEHSRRAVEAMDANML 1607
                          7788889*************************************************************88777777777768889999* PP

                          HHHHHHHTTT-SEEEEEEEE--HHHH........HHHTT-EEEEEES-GGGGGG-....-S-EEEEE-----HHHHHHHHHH----TT. CS
              NB-ARC   91 krklkelLkrkrfLlvLDDVweeeewdkikvvfpdkelgskvllTtRseevanav....seksekievelLekeesweLlekkvfekel 175 
                          ++ ++++ ++ ++ +vLDDV +   w+++k vfp ++ gs+v++ +R  e+++++    ++ s++++++ L++eesw L+++k+f  +l
  NbS00008754g0022.1 1608 AEFIRQIFESSKYFFVLDDVPDIATWRALKCVFPIENCGSRVIIISRFAEICHTIcaeiGGDSHVYSLKPLSEEESWILFCRKAFSGSL 1696
                          ***********************************************9998776511116679999999******************** PP

                          ......HHHHHHHHHHT---HHHH.....HHHHHT.TT--HHHHH.HHHHHT.T---.--------SSSSSSHHHHHHHHHHSS-HHGG CS
              NB-ARC  176 kedseleevakeivekckGlPLalkvlggllasKs.evkeWekvleqlnnklaesrselnevlsilklSydsLpealkrcflylalfpe 263 
                           ++s+l ++ k+i+ +c+GlPLa+ +++g la K    + We     l +kl++s se++++ +il l y++Lp +lk+cf+yl++ p+
  NbS00008754g0022.1 1697 LCPSSLMQISKDIIRTCRGLPLAILAIAGALADKGkRKEAWESFHGCLVTKLQGSYSEVEHMKRILGLCYQDLPFYLKSCFTYLSIIPK 1785
                          **********************************967799************************************************* PP

                          GS-- CS
              NB-ARC  264 dyei 267 
                          d+ i
  NbS00008754g0022.1 1786 DHVI 1789
                          9987 PP

  == domain 7  score: 196.7 bits;  conditional E-value: 9.3e-60
                          HHHHHHHHHHHHTTTSSSEEEEEE-------HHHHHHHTS-SS-----SEEEEEE-----SSHHHHHHHHHHHXXXXXXX-TTSS-HHH CS
              NB-ARC    2 ekevekviekLleeeeelkvvglvGmgGvGKttlakqvykdesveshFdvvawvkvsktakefdlqkdilkeLgkededvsveknesel 90  
                          e+++  ++++ l++++e k+  +vG  G+GKttl+k+vy d +v++hF+ + w+++ + ++ ++l+k++++  ++++  v + ++++ l
  NbS00008754g0022.1 2310 ENHKSMLLDWVLSDDPEWKLHCIVGSRGIGKTTLVKKVYDDAAVKKHFNHTLWLEIPRVSDVKELMKNMITINNDHSRRVIEAMDTNML 2398
                          7899999******99*****************************************************999999998888899****** PP

                          HHHHHHHTTT-SEEEEEEEE--HHHH........HHHTT-EEEEEES-GGGGGG--S-...EEEEE-----HHHHHHHHHH----TT.. CS
              NB-ARC   91 krklkelLkrkrfLlvLDDVweeeewdkikvvfpdkelgskvllTtRseevanavsek...sekievelLekeesweLlekkvfekelk 176 
                          ++ +++l+++ r+ +v+DDV +   w+++k +fp ++ gs+v++ +R  e++n++  +   +  +    L++e+sw L++ kvf  +l 
  NbS00008754g0022.1 2399 AQFIRQLIESSRYFIVFDDVPDIGIWRALKCTFPIENCGSRVIIISRFAELCNSICVEtggDRHVYSLDLSEEDSWILFCTKVFSGSLV 2487
                          *****************************************************987765323333344689****************** PP

                          .....HHHHHHHHHHT---HHHH.....HHHHHT.TT--HHHHH.HHHHHT.T---.--------SSSSSSHHHHHHHHHHSS-HHGGG CS
              NB-ARC  177 edseleevakeivekckGlPLalkvlggllasKs.evkeWekvleqlnnklaesrselnevlsilklSydsLpealkrcflylalfped 264 
                          +++ l ++ k+iv+kc+G PLa+ v++g la+K    + W+    +l  kl++s se +++ +il+lSy++Lp +lk+cf+yl++ p+d
  NbS00008754g0022.1 2488 CPPPLTQISKDIVDKCNGFPLAILVIAGALATKGnNTEAWKLFHGSLVAKLQGSYSEAEHMKRILNLSYQDLPFYLKSCFTYLSIIPKD 2576
                          *********************************9788**************************************************** PP

                          S-----EESHHHHT...TS- CS
              NB-ARC  265 yeikkeqlvklwiaegfvea 284 
                          + i k +l++lw+aeg+v +
  NbS00008754g0022.1 2577 HVIDKMRLIRLWTAEGLVLE 2596
                          ****************9865 PP

>> NbS00002905g0008.1  protein AED:0.13 eAED:0.14 QI:0|0.36|0.33|0.91|0.72|0.66|12|27|1759; (*GB) gi|15418709|gb|AAG3101
   #    score  bias  c-Evalue  i-Evalue hmmfrom  hmm to    alifrom  ali to    envfrom  env to     acc
 ---   ------ ----- --------- --------- ------- -------    ------- -------    ------- -------    ----
   1 !  266.3   0.0   6.1e-81   1.1e-78       2     284 ..      37     313 ..      36     316 .. 0.96
   2 !   41.5   0.0   1.9e-12   3.5e-10     224     284 ..     329     388 ..     315     391 .. 0.83
   3 !  258.9   0.0     1e-78   1.9e-76       2     285 ..     987    1264 ..     986    1266 .. 0.96

  Alignments for each domain:
  == domain 1  score: 266.3 bits;  conditional E-value: 6.1e-81
                         HHHHHHHHHHHHTTTSSSEEEEEE-------HHHHHHHTS-SS-----SEEEEEE-----SSHHHHHHHHHHHXXXXXXX-TTSS-HHHHH CS
              NB-ARC   2 ekevekviekLleeeeelkvvglvGmgGvGKttlakqvykdesveshFdvvawvkvsktakefdlqkdilkeLgkededvsvekneselkr 92 
                         e+e e++i++L e ++el+v+++vGm+G GKtt a++ y+++ +  hFdv aw+ +s+t++ ++l+++i  ++  ++++v   ++ +el++
  NbS00002905g0008.1  37 ENEAERIIKRLNEGKKELDVIPIVGMAGQGKTTFARKLYNNDIIVYHFDVRAWCIISQTYNRQELLQEIFGQVIGSKDKV---DEVGELAD 124
                         7899****************************************************************998888887777...9999**** PP

                         HHHHHTTT-SEEEEEEEE--HHHH........HHHTT-EEEEEES-GGGGGG--S-EEEEE-----HHHHHHHHHH----TT.......HH CS
              NB-ARC  93 klkelLkrkrfLlvLDDVweeeewdkikvvfpdkelgskvllTtRseevanavseksekievelLekeesweLlekkvfekelkedselee 183
                         +l+++L+++r+L+vLDD w+ + w++++ +fp++e gs++++TtR e+v ++v++  +++++ +L+ +es++Ll+kkvfeke  +++el++
  NbS00002905g0008.1 125 MLRKRLIGRRYLIVLDDMWDIKAWEDLRLSFPNGETGSRIIVTTRLEKVGKQVKHDTDPHSLPFLKLDESLKLLQKKVFEKE-ACPPELQD 214
                         **********************************************************************************.8******* PP

                         HHHHHHHHT---HHHH.....HHHHHT.TT--HHHHH.HHHHHT.T---.--------SSSSSSHHHHHHHHHHSS-HHGGGS-----EES CS
              NB-ARC 184 vakeivekckGlPLalkvlggllasKs.evkeWekvleqlnnklaesrselnevlsilklSydsLpealkrcflylalfpedyeikkeqlv 273
                         v   ++ekckGlPL++ +++g+++ K+ e++ W +v ++l  +l e ++   + ls ++lSyd+Lp+ lk c ly+ +fped +i++++l+
  NbS00002905g0008.1 215 VSLAVAEKCKGLPLVIILVAGIIKRKKmEESWWDEVNKSLLPHLGEAEG---YSLSTMQLSYDNLPDSLKPCLLYMGMFPEDARIPVSKLI 302
                         ***************************67788899999******76665...799************************************ PP

                         HHHHT...TS- CS
              NB-ARC 274 klwiaegfvea 284
                         +lwiaegfv+ 
  NbS00002905g0008.1 303 SLWIAEGFVQN 313
                         ********986 PP

  == domain 2  score: 41.5 bits;  conditional E-value: 1.9e-12
                         HHT.T---.--------SSSSSSHHHHHHHHHHSS-HHGGGS-----EESHHHHT...TS- CS
              NB-ARC 224 nklaesrselnevlsilklSydsLpealkrcflylalfpedyeikkeqlvklwiaegfvea 284
                           l+ s+s + + ls ++lSyd+Lp+ lk c ly+ +fped +i++++l++ wiaegfv+ 
  NbS00002905g0008.1 329 MDLISSKS-KGYSLSTMQLSYDNLPDLLKPCLLYMGMFPEDARIPVSKLIRFWIAEGFVQN 388
                         45554444.678899*******************************************986 PP

  == domain 3  score: 258.9 bits;  conditional E-value: 1e-78
                          HHHHHHHHHHHHTTTSSSEEEEEE-------HHHHHHHTS-SS-----SEEEEEE-----SSHHHHHHHHHHHXXXXXXX-TTSS-HHH CS
              NB-ARC    2 ekevekviekLleeeeelkvvglvGmgGvGKttlakqvykdesveshFdvvawvkvsktakefdlqkdilkeLgkededvsveknesel 90  
                          e+e e +ie+L + e+el+v+++vGm+G GKtt a++ y++  +  hFdv aw+ +s+t + ++l+++i  ++  ++++v   ++ +el
  NbS00002905g0008.1  987 ENEAEIIIERLNKGEKELDVIPIVGMAGQGKTTFARKLYNNAIIVDHFDVRAWCIISQTNSRQELLQEIFSQVIGSKNKV---DEVGEL 1072
                          678899**************************************************************999888886766...9999** PP

                          HHHHHHHTTT-SEEEEEEEE--HHHH........HHHTT-EEEEEES-GGGGGG--S-EEEEE-----HHHHHHHHHH----TT..... CS
              NB-ARC   91 krklkelLkrkrfLlvLDDVweeeewdkikvvfpdkelgskvllTtRseevanavseksekievelLekeesweLlekkvfekelkeds 179 
                          +++l+++L+++r+L+vLDD w+ + w++++ +fp++e gs++++TtR eev ++v++  +++++ +L+ +es++Ll+kkvf ke  +++
  NbS00002905g0008.1 1073 ADMLRKRLIGRRYLIVLDDMWDIKAWEDLRLSFPNGETGSRIIVTTRLEEVGKQVKHDTDPHSLPFLKLDESLKLLQKKVFLKE-ACPP 1160
                          ************************************************************************************.8*** PP

                          ..HHHHHHHHHHT---HHHH.....HHHHHT.TT--HHHHH.HHHHHT.T---.--------SSSSSSHHHHHHHHHHSS-HHGGGS-- CS
              NB-ARC  180 eleevakeivekckGlPLalkvlggllasKs.evkeWekvleqlnnklaesrselnevlsilklSydsLpealkrcflylalfpedyei 267 
                          el++v   ++ekckGlPL++ +++g+++ K+ e++ W +v ++l ++l e ++   + ls ++lSyd+Lp+ lk c ly+ +fped +i
  NbS00002905g0008.1 1161 ELQDVSLAVAEKCKGLPLVIILVAGIIKRKKmEESWWDEVNKSLLSHLGEAEG---YNLSTMQLSYDNLPDSLKPCLLYMGMFPEDARI 1246
                          *******************************677888999999*****77765...6899***************************** PP

                          ---EESHHHHT...TS-- CS
              NB-ARC  268 kkeqlvklwiaegfveas 285 
                          ++++l++lwiaegfv++ 
  NbS00002905g0008.1 1247 PVSKLISLWIAEGFVQVA 1264
                          ***************976 PP

>> NbS00026584g0010.1  protein AED:0.18 eAED:0.19 QI:0|0.2|0|1|0.4|0.33|6|0|1588; (*GB) gi|54261825|gb|AAV31175.1| (e_va
   #    score  bias  c-Evalue  i-Evalue hmmfrom  hmm to    alifrom  ali to    envfrom  env to     acc
 ---   ------ ----- --------- --------- ------- -------    ------- -------    ------- -------    ----
   1 !  236.5   0.0   7.4e-72   1.4e-69       8     284 ..     159     432 ..     153     434 .. 0.95
   2 !  237.6   0.1   3.2e-72     6e-70       9     284 ..     942    1214 ..     935    1216 .. 0.95

  Alignments for each domain:
  == domain 1  score: 236.5 bits;  conditional E-value: 7.4e-72
                         HHHHHHTTTSSSEEEEEE-------HHHHHHHTS-SS-----SEEEEEE-----SSHHHHHHHHHHHXXXXXXX-TTSS-HHHHHHHHHHT CS
              NB-ARC   8 viekLleeeeelkvvglvGmgGvGKttlakqvykdesveshFdvvawvkvsktakefdlqkdilkeLgkededvsvekneselkrklkelL 98 
                         ++ kL   +  l+v+++ GmgG+GK+t ak+   + sv s Fdv  wv+vs+ ++ ++ +  +lk+ + ++e+  ++k +++l+++lk+ L
  NbS00026584g0010.1 159 MLRKLTGGSAPLEVISVTGMGGIGKSTFAKKLSSHPSVLSFFDVRGWVTVSEDYSFRKTLLGLLKDANIAKEEELENKSDQVLADRLKKGL 249
                         567888888999********************************************99999***999988888878888899********* PP

                         TT-SEEEEEEEE--HHHH........HHHTT-EEEEEES-GGGGGG--S-EEEEE-----HHHHHHHHHH----TT.......HHHHHHHH CS
              NB-ARC  99 krkrfLlvLDDVweeeewdkikvvfpdkelgskvllTtRseevanavseksekievelLekeesweLlekkvfekelkedseleevakeiv 189
                         k++r+L+v DD+w +e wd+i+ ++pd  ++s+vllTtR++eva+++s ++++++++lL++++sw+L+ +k+f+++ + + e+e+v+ke++
  NbS00026584g0010.1 250 KGRRYLIVVDDIWRKEAWDDIRLCLPDYGIRSRVLLTTRDVEVAQYASSSKDPFRMHLLNPDDSWNLFYQKAFAEN-CFPVEFENVGKEVA 339
                         ****************************************************************************.9************* PP

                         HHT---HHHH.....HHHHHTTT--HHHHH.HHHHHT.T---.--------SSSSSSHHHHHHHHHHSS-HHGGGS-----EESHHHHT.. CS
              NB-ARC 190 ekckGlPLalkvlggllasKsevkeWekvleqlnnklaesrselnevlsilklSydsLpealkrcflylalfpedyeikkeqlvklwiaeg 280
                          +c+GlPL ++v++ +l+sK + +eW+kv++++++ la+     ++   +l lSy++Lp++lk  fly+ lfp+  ei + +l++lwiaeg
  NbS00026584g0010.1 340 INCNGLPLMIAVVAKILSSKRTLDEWRKVAQSVSS-LADVD-AYRQCSGVLALSYNHLPSYLKGSFLYFGLFPKASEISVGKLIRLWIAEG 428
                         ******************************66665.55665.5799999****************************************** PP

                         .TS- CS
              NB-ARC 281 fvea 284
                         ++++
  NbS00026584g0010.1 429 LLKV 432
                         9865 PP

  == domain 2  score: 237.6 bits;  conditional E-value: 3.2e-72
                          HHHHHTTTSSSEEEEEE-------HHHHHHHTS-SS-----SEEEEEE-----SSHHHHHHHHHHHXXXXXXX-TTSS-HHHHHHHHHH CS
              NB-ARC    9 iekLleeeeelkvvglvGmgGvGKttlakqvykdesveshFdvvawvkvsktakefdlqkdilkeLgkededvsvekneselkrklkel 97  
                          + +L + ++el+v++l GmgG+GK+t ak+ + + s+ s Fd+  w++vs+ +  ++++  +lk+ +  +e+  ++k +s+l++ lk+ 
  NbS00026584g0010.1  942 LSQLTSGSPELEVISLTGMGGIGKSTFAKKLFSHPSILSFFDIRGWITVSEDYGYRKMLLGLLKDANIGKEEDLDKKSDSDLAVCLKQS 1030
                          57899999*******************************************************987666555559************** PP

                          TTT-SEEEEEEEE--HHHH........HHHTT-EEEEEES-GGGGGG--S-EEEEE-----HHHHHHHHHH----TT.......HHHHH CS
              NB-ARC   98 LkrkrfLlvLDDVweeeewdkikvvfpdkelgskvllTtRseevanavseksekievelLekeesweLlekkvfekelkedseleevak 186 
                          L ++r+L+v DD+w ++ wd+i+ ++pd + +s+vllTtR++eva+++s ++++++++lL +e+sw+L+ +k+f ++     e+e+v+k
  NbS00026584g0010.1 1031 LMGRRYLIVVDDIWSKNAWDEIRLCLPDDDKRSRVLLTTRDVEVAQYASSPKDPFRMHLLDQEDSWNLFYQKAFVEK-GFAIEFEDVGK 1118
                          ***************************************************************************99.6889******* PP

                          HHHHHT---HHHH.....HHHHHTTT--HHHHH.HHHHHT.T---.--------SSSSSSHHHHHHHHHHSS-HHGGGS-----EESHH CS
              NB-ARC  187 eivekckGlPLalkvlggllasKsevkeWekvleqlnnklaesrselnevlsilklSydsLpealkrcflylalfpedyeikkeqlvkl 275 
                          e++++ +GlPL + v++ +l+sK + +eW+kv+e++++   e     ++  ++l lSy++ p++lk cfl + lfp+  ei  e+l++l
  NbS00026584g0010.1 1119 EVAKNYNGLPLMIVVVAKVLSSKRTLDEWKKVAESVSSLT-EVD-AYQQCSRVLALSYNHIPSYLKGCFLHFGLFPKASEISMEKLIRL 1205
                          *********************************8887766.675.579999************************************** PP

                          HHT...TS- CS
              NB-ARC  276 wiaegfvea 284 
                          wiaeg++++
  NbS00026584g0010.1 1206 WIAEGLLKV 1214
                          *****9865 PP

>> NbS00004802g0023.1  protein AED:0.18 eAED:0.35 QI:18|0|0|1|0.14|0|8|0|2205; (*SWP) sp|Q39214|RPM1_ARATH (e_value=5e-8
   #    score  bias  c-Evalue  i-Evalue hmmfrom  hmm to    alifrom  ali to    envfrom  env to     acc
 ---   ------ ----- --------- --------- ------- -------    ------- -------    ------- -------    ----
   1 !  132.5   0.0   3.6e-40   6.7e-38       2     208 ..      57     278 ..      56     296 .. 0.91
   2 ?   -0.1   0.0         9   1.7e+03     257     284 ..     298     325 ..     288     328 .. 0.88
   3 !   28.5   0.1   1.7e-08   3.2e-06      25      99 ..     711     785 ..     699     789 .. 0.89
   4 !   94.5   0.0   1.4e-28   2.6e-26     155     284 ..     796     926 ..     784     929 .. 0.94
   5 !  207.5   0.1     5e-63   9.2e-61       2     284 ..    1473    1760 ..    1472    1763 .. 0.91

  Alignments for each domain:
  == domain 1  score: 132.5 bits;  conditional E-value: 3.6e-40
                         HHHHHHHHHHHHTTTSSSEEEEEE-------HHHHHHHTS-SS-----SEEEEEE-----SSHHHHHHHHHHHXXXXXXX........... CS
              NB-ARC   2 ekevekviekLleeeeelkvvglvGmgGvGKttlakqvykdesveshFdvvawvkvsktakefdlqkdilkeLgkededv........... 81 
                         e+++  ++++Ll++++e k++++vG  G+GKttl+k+vy d +v++hF+ + w+++ + ++ ++l+k++++  ++++  +           
  NbS00004802g0023.1  57 ENHKPVILDWLLSDDQEWKLLSMVGTRGIGKTTLIKKVYDDAAVKKHFNHTQWIEIPRFSDVKELMKSMIAPKNEHSRRAveamdanirqt 147
                         7788889*************************************************************8776666655557999****996 PP

                         -TTSS-HHHHHHHHHHTTT-SEEEEEEEE--HHHH........HHHTT-EEEEEES-GGGGGG-....-S-EEEEE-----HHHHHHHHHH CS
              NB-ARC  82 svekneselkrklkelLkrkrfLlvLDDVweeeewdkikvvfpdkelgskvllTtRseevanav....seksekievelLekeesweLlek 168
                          + ++ + l++ ++++ ++  + +vLDDV +   w+++k vfp ++ gs+v++ +R  e+++++    ++ s++++++ L++eesw L+++
  NbS00004802g0023.1 148 VEAMEANMLAELIQQIFESSSYFIVLDDVPDIATWRALKRVFPIENCGSRVIIISRFAEICHTIcaetGGDSHVYSLKPLSEEESWILFCR 238
                         66777788*************************************************9998876211145588999999************ PP

                         ----TT.......HHHHHHHHHHT---HHHH.....HHHH CS
              NB-ARC 169 kvfekelkedseleevakeivekckGlPLalkvlggllas 208
                          +f  +l ++s l ++ k+i+++ckGlPLa+ +++g la 
  NbS00004802g0023.1 239 MAFSGSLLCPSPLMQISKDIIQTCKGLPLAILAIAGALAA 278
                         ************************************9975 PP

  == domain 2  score: -0.1 bits;  conditional E-value: 9
                         SS-HHGGGS-----EESHHHHT...TS- CS
              NB-ARC 257 ylalfpedyeikkeqlvklwiaegfvea 284
                          l++ pe + i k +l++lw+a+g+v +
  NbS00004802g0023.1 298 LLSIIPEFHVIDKMRLIRLWAADGLVLE 325
                         4899*******************99865 PP

  == domain 3  score: 28.5 bits;  conditional E-value: 1.7e-08
                         E-------HHHHHHHTS-SS-----SEEEEEE-----SSHHHHHHHHHHHXXXXXXX-TTSS-HHHHHHHHHHTT CS
              NB-ARC  25 vGmgGvGKttlakqvykdesveshFdvvawvkvsktakefdlqkdilkeLgkededvsvekneselkrklkelLk 99 
                          G  G+GKttl+k+ y d +v++hF+ + w+++ + ++ ++l+k++++  ++++  v + ++++ l++ +++l++
  NbS00004802g0023.1 711 FGSRGIGKTTLVKKLYDDAAVKKHFNHTLWLEIPRVSDVKELMKNMITINNDHSRRVIEAMDTNMLAQFIRQLIE 785
                         6899*****************************************999888888888889999999999988876 PP

  == domain 4  score: 94.5 bits;  conditional E-value: 1.4e-28
                         ----HHHHHHHHHH----TT.......HHHHHHHHHHT---HHHH.....HHHHHT.TT--HHHHH.HHHHHT.T---.--------SSSS CS
              NB-ARC 155 elLekeesweLlekkvfekelkedseleevakeivekckGlPLalkvlggllasKs.evkeWekvleqlnnklaesrselnevlsilklSy 244
                           L++eesw L+++kvf  +l +++ l ++ k+ivekc+G  La+ v++g la+K    + We   ++l +kl++s se++++ +i+++ y
  NbS00004802g0023.1 796 LNLSEEESWILFCRKVFSGSLLCPPPLTQISKDIVEKCNGFSLAILVIAGALATKGnNTEAWELFHRSLVDKLQGSYSEVKHMKRIVNICY 886
                         479****************************************************9788******************************** PP

                         SSHHHHHHHHHHSS-HHGGGS-----EESHHHHT...TS- CS
              NB-ARC 245 dsLpealkrcflylalfpedyeikkeqlvklwiaegfvea 284
                         ++Lp +lk+cf+yl++ p++  i k +l++lw+aeg+v +
  NbS00004802g0023.1 887 QDLPFYLKSCFTYLSIIPKVPVIDKMRLIRLWAAEGLVLE 926
                         ************************************9865 PP

  == domain 5  score: 207.5 bits;  conditional E-value: 5e-63
                          HHHHHHHHHHHHTTTSSSEEEEEE-------HHHHHHHTS-SS-----SEEEEEE-----SSHHHHHHHHHHHXXXXXXX...-TTSS- CS
              NB-ARC    2 ekevekviekLleeeeelkvvglvGmgGvGKttlakqvykdesveshFdvvawvkvsktakefdlqkdilkeLgkededv...svekne 87  
                          e+++  ++++Ll++++e k++++vG  G+GKttl+k+vy d +v+++F+ ++w+++ + ++  d++ +   +++ +d+++    + +n 
  NbS00004802g0023.1 1473 ENHKSMLLDWLLSDDQEWKLLSIVGTRGIGKTTLIKKVYDDAAVKKNFNKTIWIEIPRFSDVTDMLLS---MVNLNDDSTrraLETMNG 1558
                          789999*************************************************9987766655555...555554455444788899 PP

                          HHHHHHHHHHTTT-SEEEEEEEE--HHHH........HHHTT-EEEEEES-GGGGGG-....-S-EEEEE-----HHHHHHHHHH---- CS
              NB-ARC   88 selkrklkelLkrkrfLlvLDDVweeeewdkikvvfpdkelgskvllTtRseevanav....seksekievelLekeesweLlekkvfe 172 
                          + l+++l+++ ++ r+ +vLDDV +   w+++k  fp+k+  s+v++ +R  e+++++    ++ s++++ + L++eesw L+++kvf 
  NbS00004802g0023.1 1559 NMLAQHLQQAFETVRYFVVLDDVPDIDTWRNLKYLFPSKSRSSRVIIISRFAEICHSIcaetGGDSHVYSWKPLSEEESWILFCRKVFS 1647
                          99************************************************9988776511115568899999***************** PP

                          TT.......HHHHHHHHHHT---HHHH.....HHHHHT.TT--HHHHH.HHHHHT.T---.--------SSSSSSHHHHHHHHHHSS-H CS
              NB-ARC  173 kelkedseleevakeivekckGlPLalkvlggllasKs.evkeWekvleqlnnklaesrselnevlsilklSydsLpealkrcflylal 260 
                           +l  +++l ++ k+ivekc+GlPLa+ +++g la+K  + + We   e+l +kl++s se+++  +il+l y++Lp +lk+cf+yl++
  NbS00004802g0023.1 1648 GSLLYPPSLLQISKDIVEKCNGLPLAILLIAGALATKGnKTEAWELFRENLVDKLQGSYSEVEHLKRILNLCYQDLPFYLKSCFTYLSI 1736
                          *************************************9888*******************99*************************** PP

                          HGGGS-----EESHHHHT...TS- CS
              NB-ARC  261 fpedyeikkeqlvklwiaegfvea 284 
                           p+d+ i k++l++lw+aeg+v +
  NbS00004802g0023.1 1737 IPKDHVIDKKRLIRLWAAEGLVLE 1760
                          ********************9865 PP

>> NbS00001327g0010.1  protein AED:0.09 eAED:0.13 QI:0|0|0|1|0.2|0.18|11|0|1322; (*GB) gi|53854448|gb|AAU95624.1| (e_val
   #    score  bias  c-Evalue  i-Evalue hmmfrom  hmm to    alifrom  ali to    envfrom  env to     acc
 ---   ------ ----- --------- --------- ------- -------    ------- -------    ------- -------    ----
   1 !  115.7   0.1   4.6e-35   8.5e-33      68     236 ..     439     609 ..     422     644 .. 0.85
   2 !   77.6   0.0     2e-23   3.6e-21      10     136 ..     639     762 ..     630     766 .. 0.91
   3 !   34.3   0.1   2.9e-10   5.4e-08     161     216 ..     767     820 ..     764     831 .. 0.92
   4 !  205.0   0.6   2.9e-62   5.4e-60       7     285 ..     885    1138 ..     880    1140 .. 0.93

  Alignments for each domain:
  == domain 1  score: 115.7 bits;  conditional E-value: 4.6e-35
                         HHHHHHHXXXXXXX-TTSS-HHHHHHHHHHTTT-SEEEEEEEE--HHHH........HHHTT-EEEEEES-GGGGGG--S-EEEEE----- CS
              NB-ARC  68 kdilkeLgkededvsvekneselkrklkelLkrkrfLlvLDDVweeeewdkikvvfpdkelgskvllTtRseevanavseksekievelLe 158
                         ++il+++ +++ d  +e  e el +kl+++L+++++L+++DDV e  ++d ++ +fpd ++gs+++lTt  +evan++   s +++++l++
  NbS00001327g0010.1 439 QAILNDVVDKQTDL-SEVPEDELSDKLHNILSQRKYLILIDDVCEPAVLDFLESCFPDANNGSRIILTTELDEVANYARRVSSPYRLRLFS 528
                         56888888887888.8999999*********************************************************99********** PP

                         HHHHHHHHHH----TT.......HHHHHHHHHHT---HHHH.....HHHH..HT..TT--HHHHH.HHHHHT.T---.---- CS
              NB-ARC 159 keesweLlekkvfekelkedseleevakeivekckGlPLalkvlggllas..Ks..evkeWekvleqlnnklaesrselnev 236
                         +eesw Ll++kvf ++  ++++l++v++++v++c+GlPLa+ +l++ la   K+  +v+  e++++++n+ l ++rs  ++v
  NbS00001327g0010.1 529 DEESWMLLQNKVFLRQ-NCPPYLRDVGQKLVKTCRGLPLAVVMLANALAKlaKNgdHVNFSEEAMKEFNEILENQRSFYVSV 609
                         ***************9.8****************************997522433355555666666666665555544444 PP

  == domain 2  score: 77.6 bits;  conditional E-value: 2e-23
                         HHHHTTTSSSEEEEEE-------HHHHHHHTS-SS-----SEEEEEE-----SSHHHHHHHHHHHXXXXXXX-TTSS-HHHHHHHHHHTTT CS
              NB-ARC  10 ekLleeeeelkvvglvGmgGvGKttlakqvykdesveshFdvvawvkvsktakefdlqkdilkeLgkededvsvekneselkrklkelLkr 100
                         ++L++       + +vG  G GKtt+a++ + de v s Fdv+a ++v  +++ ++l+ +il++L ++  d  +e  e el+++l++lL+ 
  NbS00001327g0010.1 639 DQLVK--VTPRELDIVGTFGQGKTTVANKLFTDELVVSLFDVCAKCFVPVAFERRELLVAILRNLVDKTTDL-SEASEDELADDLHKLLLP 726
                         45555..444557899999**************99*********************************9999.9***************** PP

                         -SEEEEEEEE--HHHH........HHHTT-EEEEEE CS
              NB-ARC 101 krfLlvLDDVweeeewdkikvvfpdkelgskvllTt 136
                         kr+Ll++D V +++ wd ++ +fpd ++gs++llTt
  NbS00001327g0010.1 727 KRYLLLIDNVHDHVAWDCLRSCFPDAINGSRILLTT 762
                         ***********************************9 PP

  == domain 3  score: 34.3 bits;  conditional E-value: 2.9e-10
                         HHHHHHHH----TT.......HHHHHHHHHHT---HHHH.....HHHHHTTT--HH CS
              NB-ARC 161 esweLlekkvfekelkedseleevakeivekckGlPLalkvlggllasKsevkeWe 216
                         +sw+Ll++k+f ++ +++++l+ ++++++++ckG+P+ + vl+g+l sK + ke e
  NbS00001327g0010.1 767 KSWTLLQNKAFPQQ-SCPPNLRPLGEHLAKSCKGSPVQVVVLAGVL-SKMTTKELE 820
                         7*************.9******************************.888888866 PP

  == domain 4  score: 205.0 bits;  conditional E-value: 2.9e-62
                          HHHHHHHTTTSSSEEEEEE-------HHHHHHHTS-SS-----SEEEEEE-----SSHHHHHHHHHHHXXXXXXX-TTSS-HHHHHHHH CS
              NB-ARC    7 kviekLleeeeelkvvglvGmgGvGKttlakqvykdesveshFdvvawvkvsktakefdlqkdilkeLgkededvsvekneselkrklk 95  
                          + i +Lle+++e  +  +vGm+G GKtt+ak+ + desv ++Fdv+a + vs+ ++ ++++ +il ++ ++  d  +e  e el++kl+
  NbS00001327g0010.1  885 RTITNLLEHHKE-MLFQFVGMAGQGKTTIAKKLFIDESVFRQFDVHAKCYVSQVYNRREVLVSILSDVVDKPTDL-SEVPEDELAVKLR 971 
                          556778885555.456899*************************************************9999999.999999******* PP

                          HHTTT-SEEEEEEEE--HHHH........HHHTT-EEEEEES-GGGGGG--S-EEEEE-----HHHHHHHHHH----TT.......HHH CS
              NB-ARC   96 elLkrkrfLlvLDDVweeeewdkikvvfpdkelgskvllTtRseevanavseksekievelLekeesweLlekkvfekelkedseleev 184 
                          +lL++kr+L+++DDVwe+  w++++ +fpd ++ s+++lTtR ++van++s+ s +++++l++++esw+Ll+kk               
  NbS00001327g0010.1  972 RLLLSKRYLILIDDVWENRAWNELQSCFPDTNNSSRIMLTTRLDKVANYASCVSSPHHLRLFSEDESWTLLQKK--------------- 1045
                          ***********************************************************************863............... PP

                          HHHHHHHT---HHHH.....HHHHHTTT--HHHHH.HHHHHT.T---.--------SSSSSSHHHHHHHHHHSS-HHGGGS-----EES CS
              NB-ARC  185 akeivekckGlPLalkvlggllasKsevkeWekvleqlnnklaesrselnevlsilklSydsLpealkrcflylalfpedyeikkeqlv 273 
                            ei++kc+ lPL++ +++g+las ++ ++We+v++ l ++ ++      + + i+++Sy++Lp++lk cfly+ +f e++ei+ ++l+
  NbS00001327g0010.1 1046 --EIANKCGRLPLSIVLIAGVLASMTKKEQWEQVADGLGSHIRG------DSEHIIQFSYKNLPHYLKPCFLYFGAFLEGKEIQISKLM 1126
                          ..68999********************************99953......5679*********************************** PP

                          HHHHT...TS-- CS
              NB-ARC  274 klwiaegfveas 285 
                          klw+aeg+v ++
  NbS00001327g0010.1 1127 KLWTAEGLVVKQ 1138
                          *******99765 PP

>> NbS00042576g0011.1  protein AED:0.29 eAED:0.31 QI:0|0|0|1|0|0|8|0|1220; (*GB) gi|6456755|gb|AAF09256.1|AF202179_1 (e_
   #    score  bias  c-Evalue  i-Evalue hmmfrom  hmm to    alifrom  ali to    envfrom  env to     acc
 ---   ------ ----- --------- --------- ------- -------    ------- -------    ------- -------    ----
   1 !  224.1   0.0   4.5e-68   8.3e-66       2     286 ..     152     424 ..     151     425 .. 0.92
   2 !  124.8   0.1   7.9e-38   1.5e-35       9     140 ..    1009    1140 ..    1001    1147 .. 0.90
   3 !   35.4   0.0   1.4e-10   2.5e-08     179     228 ..    1147    1197 ..    1139    1213 .. 0.84

  Alignments for each domain:
  == domain 1  score: 224.1 bits;  conditional E-value: 4.5e-68
                         HHHHHHHHHHHHTTT.SSSEEEEEE-------HHHHHHHTS-SS-----SEEEEEE-----SSHHHHHHHHHHHXXXXXXX-TTSS-HHHH CS
              NB-ARC   2 ekevekviekLleee.eelkvvglvGmgGvGKttlakqvykdesveshFdvvawvkvsktakefdlqkdilkeLgkededvsvekneselk 91 
                         ++e ++++e+L +    e +v+++vGmgG+GKttlak+v++d s++shFd+ aw ++s +++ +d+  ++l   ++++++    k+e +l+
  NbS00042576g0011.1 152 DDERKRLLENLTRGFsGEPNVIPIVGMGGIGKTTLAKEVFNDASIRSHFDIRAWATISSQYNVKDIYVSLLLFTKETKDERIHMKDEAKLA 242
                         56778899999997679****************************************************99888888777658888888** PP

                         HHHHHHTTT-SEEEEEEEE--HHHH........HHHTT-EEEEEES-GGGGGG--S-EEEEE-----HHHHHHHHHH----TT.......H CS
              NB-ARC  92 rklkelLkrkrfLlvLDDVweeeewdkikvvfpdkelgskvllTtRseevanavseksekievelLekeesweLlekkvfekelkedsele 182
                         ++l++ Lk+kr+L+v+DD  ++e wd+++++fp+++ gs++llTtR  eva +++  +  +++ +++++e  +        +e      +e
  NbS00042576g0011.1 243 DMLQKSLKGKRYLIVIDDMRNSEAWDDVRQCFPSEDKGSRILLTTRHTEVACYAGTGNLSLQMDFMNPDENVS------LPHE------FE 321
                         *******************************************************99************8544......4555......9* PP

                         HHHHHHHHHT---HHHH.....HHHHHT.TT--HHHHH.HHHHHT.T---.--------SSSSSSHHHHHHHHHHSS-HHGGGS-----EE CS
              NB-ARC 183 evakeivekckGlPLalkvlggllasKs.evkeWekvleqlnnklaesrselnevlsilklSydsLpealkrcflylalfpedyeikkeql 272
                         +++k+iv kc+GlPL++ v++gll+  + + + We v++ + +  +   + +++ l +l lSy++L ++lk c ly+ +fped ei+ ++l
  NbS00042576g0011.1 322 TIGKHIVVKCQGLPLSIIVVAGLLSKSKrTLEDWEIVARDVMSFVT--DDPDKQCLHVLGLSYNHLTSDLKACLLYFGIFPEDSEIPMKKL 410
                         ************************6433599*********999996..55689************************************** PP

                         SHHHHT...TS--- CS
              NB-ARC 273 vklwiaegfveasd 286
                         v+lw+aegf++ ++
  NbS00042576g0011.1 411 VSLWMAEGFLKLEN 424
                         *********98876 PP

  == domain 2  score: 124.8 bits;  conditional E-value: 7.9e-38
                          HHHHHTTT...SSSEEEEEE-------HHHHHHHTS-SS-----SEEEEEE-----SSHHHHHHHHHHHXXXXXXX-TTSS-HHHHHHH CS
              NB-ARC    9 iekLleee...eelkvvglvGmgGvGKttlakqvykdesveshFdvvawvkvsktakefdlqkdilkeLgkededvsvekneselkrkl 94  
                          + +L++     +elkv+++ GmgG+GKttla++vy+d s++ hFdv  wv++s++ + ++++ ++++  + +  ++ + + e el+++l
  NbS00042576g0011.1 1009 LVELSQYGgssSELKVIPIIGMGGIGKTTLAREVYNDVSIRFHFDVRSWVTISQQHNVKEILLSLVRSTKGD--SF-YVEGEAELADML 1094
                          5555554344599************************************************99999988777..66.889999****** PP

                          HHHTTT-SEEEEEEEE--HHHH........HHHTT-EEEEEES-GG CS
              NB-ARC   95 kelLkrkrfLlvLDDVweeeewdkikvvfpdkelgskvllTtRsee 140 
                          ++ Lk+kr+L+vLDD w++e wd+++ +fp+++ gs++llTtR+ e
  NbS00042576g0011.1 1095 RKSLKGKRYLIVLDDMWKSEAWDDLRLCFPSENKGSRILLTTRDSE 1140
                          *******************************************986 PP

  == domain 3  score: 35.4 bits;  conditional E-value: 1.4e-10
                          ...HHHHHHHHHHT---HHHH.....HHHHHT.TT--HHHHH.HHHHHT.T CS
              NB-ARC  179 seleevakeivekckGlPLalkvlggllasKs.evkeWekvleqlnnklae 228 
                          s +e+++++i++kc+GlPL++ v++g+l+  + +++ We+v++ +++  ++
  NbS00042576g0011.1 1147 SRFETIGRQIIDKCQGLPLTIVVVAGILSKSErTIEVWENVAKDVKSFVIN 1197
                          679*************************5555899*******999887765 PP

>> NbS00022076g0115.1  protein AED:0.09 eAED:0.11 QI:0|0.14|0|1|0.71|0.62|8|0|1527
   #    score  bias  c-Evalue  i-Evalue hmmfrom  hmm to    alifrom  ali to    envfrom  env to     acc
 ---   ------ ----- --------- --------- ------- -------    ------- -------    ------- -------    ----
   1 !   16.8   0.1   6.5e-05     0.012      86     120 ..     555     589 ..     517     602 .. 0.80
   2 !   96.9   0.0   2.5e-29   4.6e-27       4     148 ..     643     787 ..     640     790 .. 0.95
   3 ?    5.8   0.2      0.14        26     187     214 ..     787     813 ..     784     819 .. 0.82
   4 !  229.8   0.1   8.1e-70   1.5e-67       3     285 ..     877    1147 ..     875    1149 .. 0.94

  Alignments for each domain:
  == domain 1  score: 16.8 bits;  conditional E-value: 6.5e-05
                         S-HHHHHHHHHHTTT-SEEEEEEEE--HHHH.... CS
              NB-ARC  86 neselkrklkelLkrkrfLlvLDDVweeeewdkik 120
                          + el++kl+++L+++++L+++DDV e+ ++d + 
  NbS00022076g0115.1 555 GQDELADKLHKILLQRKYLILIDDVRETAVLDFLD 589
                         56789***********************9997655 PP

  == domain 2  score: 96.9 bits;  conditional E-value: 2.5e-29
                         HHHHHHHHHHTTT.SSSEEEEEE-------HHHHHHHTS-SS-----SEEEEEE-----SSHHHHHHHHHHHXXXXXXX-TTSS-HHHHHH CS
              NB-ARC   4 evekviekLleee.eelkvvglvGmgGvGKttlakqvykdesveshFdvvawvkvsktakefdlqkdilkeLgkededvsvekneselkrk 93 
                          ++ + ++L++    el+++++vG  G GKtt+a++ + de v s Fdv a ++v  +++ ++l+ +il++L ++  d  +e  e el+++
  NbS00022076g0115.1 643 VLQTLRDQLVRVTpRELDIISIVGNLGQGKTTVANKLFTDELVVSLFDVRAKCFVPAAFERRELLVAILRNLVDKTIDL-SEAREDELADE 732
                         567788999998899*************************99*********************************9999.999******** PP

                         HHHHTTT-SEEEEEEEE--HHHH........HHHTT-EEEEEES-GGGGGG--S- CS
              NB-ARC  94 lkelLkrkrfLlvLDDVweeeewdkikvvfpdkelgskvllTtRseevanavsek 148
                         l++lL+ kr+Ll++D V +++ wd ++ +fpd ++gs++llTtR +eva ++ ++
  NbS00022076g0115.1 733 LHKLLLPKRYLLLIDNVNDSVAWDYLRSCFPDANNGSRILLTTRLNEVATKARQQ 787
                         *************************************************999875 PP

  == domain 3  score: 5.8 bits;  conditional E-value: 0.14
                         HHHHHT---HHHH.....HHHHHTTT-- CS
              NB-ARC 187 eivekckGlPLalkvlggllasKsevke 214
                         ++ + ckG+P+ ++vl+g+l  K + ke
  NbS00022076g0115.1 787 QLTKGCKGSPVQVAVLAGVL-AKMTTKE 813
                         67899***************.5665554 PP

  == domain 4  score: 229.8 bits;  conditional E-value: 8.1e-70
                          HHHHHHHHHHHTTTSSSEEEEEE-------HHHHHHHTS-SS-----SEEEEEE-----SSHHHHHHHHHHHXXXXXXX-TTSS-HHHH CS
              NB-ARC    3 kevekviekLleeeeelkvvglvGmgGvGKttlakqvykdesveshFdvvawvkvsktakefdlqkdilkeLgkededvsvekneselk 91  
                          + ++ + + L++  ++++v+++vGm+G GKtt+a++ + desv  +Fdv a + vs+ +  ++++ +il ++ ++  d       ++ +
  NbS00022076g0115.1  877 DVLRTITNLLVRGTSQRDVISIVGMAGQGKTTIANKLFIDESVVPQFDVRAKCYVSQVYIRREVLVSILSDVVDKPTDL-----SEVPE 960 
                          56778999999999*****************************************************999998883333.....45589 PP

                          HHHHHHTTT-SEEEEEEEE--HHHH........HHHTT-EEEEEES-GGGGGG--S-EEEEE-----HHHHHHHHHH----TT...... CS
              NB-ARC   92 rklkelLkrkrfLlvLDDVweeeewdkikvvfpdkelgskvllTtRseevanavseksekievelLekeesweLlekkvfekelkedse 180 
                          +++ +lL +kr+L+++DDVwe+  wd+++++fpd ++ s+++lTtR e+va+++s+ s  ++++l++++esw+Ll+k+vf ++ +++++
  NbS00022076g0115.1  961 DTVGRLLWSKRYLILIDDVWETRAWDELQICFPDTNNCSRIMLTTRLEKVADYASCVSSSHHLRLFSEDESWTLLQKEVFLQQ-SCPPD 1048
                          99********************************************************************************9.9**** PP

                          .HHHHHHHHHHT---HHHH.....HHHHHTTT--HHHHH.HHHHHT.T---.--------SSSSSSHHHHHHHHHHSS-HHGGGS---- CS
              NB-ARC  181 leevakeivekckGlPLalkvlggllasKsevkeWekvleqlnnklaesrselnevlsilklSydsLpealkrcflylalfpedyeikk 269 
                          le v++ei++kc+ lPL++ +++g+l s ++ ++We+v++ l ++ ++          i+++Sy++Lp++lk cfly+ +f ed+ i+ 
  NbS00022076g0115.1 1049 LEGVGQEIANKCGRLPLSIVLVAGVLTSMTKKEQWEQVADGLGSHIRGD------SKHIIQFSYKNLPHYLKPCFLYFGAFLEDKAIQI 1131
                          ********************************************99654......4589****************************** PP

                          -EESHHHHT...TS-- CS
              NB-ARC  270 eqlvklwiaegfveas 285 
                          ++l+klw+aeg+v ++
  NbS00022076g0115.1 1132 SKLMKLWTAEGLVVKQ 1147
                          ***********99765 PP

>> NbS00013646g0007.1  protein AED:0.15 eAED:0.15 QI:0|0|0|0.66|1|1|3|0|688; (*GB) gi|255561034|ref|XP_002521529.1| (e_v
   #    score  bias  c-Evalue  i-Evalue hmmfrom  hmm to    alifrom  ali to    envfrom  env to     acc
 ---   ------ ----- --------- --------- ------- -------    ------- -------    ------- -------    ----
   1 !  201.8   0.1   2.6e-61   4.9e-59       3     220 ..      56     274 ..      54     279 .. 0.95
   2 !  111.0   0.0   1.3e-33   2.4e-31     176     284 ..     278     384 ..     273     387 .. 0.93

  Alignments for each domain:
  == domain 1  score: 201.8 bits;  conditional E-value: 2.6e-61
                         HHHHHHHHHHHTTTSSSEEEEEE-------HHHHHHHTS-SS-----SEEEEEE-----SSHHHHHHHHHHHXXXXXXX-TTSS-HHHHHH CS
              NB-ARC   3 kevekviekLleeeeelkvvglvGmgGvGKttlakqvykdesveshFdvvawvkvsktakefdlqkdilkeLgkededvsvekneselkrk 93 
                          + ek++++L+e  ++l  +++vGmgG+GKttla++v++d +ve hF+  +wv+vs+t++e++++++il+ Lg++       +++ el rk
  NbS00013646g0007.1  56 GDTEKIKDWLFEARDGLLAIAFVGMGGLGKTTLAQKVFNDRRVEDHFERRIWVSVSQTFTEEQVMRSILRSLGDA---C-IGDDQCELLRK 142
                         5789**********************************************************************9...4.7999******* PP

                         HHHHTTT-SEEEEEEEE--HH..HH........HHHTT-EEEEEES-GGGGGG--S-.EEEEE-----HHHHHHHHHH----TT....... CS
              NB-ARC  94 lkelLkrkrfLlvLDDVweee..ewdkikvvfpdkelgskvllTtRseevanavsek.sekievelLekeesweLlekkvfeke..lkeds 179
                         + ++L++kr L+++DDVw     +w+ki++ +p+++ gs+v++T R+e va +++ +    +  ++L++ +sw L+ k++ +++   ++  
  NbS00013646g0007.1 143 INQYLLGKRLLIIMDDVWSLDndWWQKIYAGLPKGN-GSSVIVTMRNELVARKMGVTgTRIHWPKFLNEHHSWLLFRKIAIAANagECNFL 232
                         ******************86667***********99.********************77777788**************99999889999* PP

                         ..HHHHHHHHHHT---HHHH.....HHHHHT.TT--HHHHH. CS
              NB-ARC 180 eleevakeivekckGlPLalkvlggllasKs.evkeWekvle 220
                         ele+v+keivekckGlPL +k++gg++  K    +eW+++++
  NbS00013646g0007.1 233 ELEDVGKEIVEKCKGLPLEIKAVGGVMLWKPpYYHEWKRIAN 274
                         *******************************899*****985 PP

  == domain 2  score: 111.0 bits;  conditional E-value: 1.3e-33
                         ......HHHHHHHHHHT---HHHH.....HHHHHT.TT--HHHHH.HHHHHT.T---.--------SSSSSSHHHHHHHHHHSS-HHGGGS CS
              NB-ARC 176 kedseleevakeivekckGlPLalkvlggllasKs.evkeWekvleqlnnklaesrselnevlsilklSydsLpealkrcflylalfpedy 265
                         ++ +ele+v+keivekckGlPLa+k++gg++ +K    +eW+++ ++++++l    +++++v++ l+lSyd+Lp +lk+cfl ++lfped+
  NbS00013646g0007.1 278 CHFPELEDVGKEIVEKCKGLPLAIKAVGGVMLCKPsYYHEWRRISNHFRDELK---ENDDSVMASLQLSYDELPPYLKSCFLCFSLFPEDC 365
                         6779******************************9688**************5...4579******************************* PP

                         -----EESHHHHT...TS- CS
              NB-ARC 266 eikkeqlvklwiaegfvea 284
                          i+k+ql++ wi e f+  
  NbS00013646g0007.1 366 VIPKDQLIRWWIGESFISL 384
                         ***************9875 PP

>> NbS00009911g0001.1  protein AED:0.05 eAED:0.05 QI:306|1|0.8|1|0|0.2|5|889|1339; (*GB) gi|389607301|dbj|BAM17521.1| (e
   #    score  bias  c-Evalue  i-Evalue hmmfrom  hmm to    alifrom  ali to    envfrom  env to     acc
 ---   ------ ----- --------- --------- ------- -------    ------- -------    ------- -------    ----
   1 !  308.0   0.1   1.2e-93   2.2e-91       1     284 [.     180     460 ..     180     463 .. 0.97

  Alignments for each domain:
  == domain 1  score: 308.0 bits;  conditional E-value: 1.2e-93
                         -HHHHHHHHHHHHTTT...SSSEEEEEE-------HHHHHHHTS-SS-----SEEEEEE-----SSHHHHHHHHHHHXXXXXXX-TTSS-H CS
              NB-ARC   1 rekevekviekLleee...eelkvvglvGmgGvGKttlakqvykdesveshFdvvawvkvsktakefdlqkdilkeLgkededvsveknes 88 
                         r++e++ ++++Ll+++   ++l+v+++vGm+GvGKttlak vy+de+v++hF +  w++vs+ ++ f+++k +l+e+g+ d  + v++n +
  NbS00009911g0001.1 180 RQNEINILVDRLLSDDakeKKLTVIPIVGMAGVGKTTLAKVVYNDEKVKQHFKLKSWISVSEPYDVFRITKGLLQEIGSFDL-M-VDNNLN 268
                         5789999*****998888899***********************************************************44.4.8***** PP

                         HHHHHHHHHTTT-SEEEEEEEE--HH..HH........HHHTT-EEEEEES-GGGGGG--S-EEEEE-----HHHHHHHHHH----TT... CS
              NB-ARC  89 elkrklkelLkrkrfLlvLDDVweee..ewdkikvvfpdkelgskvllTtRseevanavseksekievelLekeesweLlekkvfeke.lk 176
                         +l+ kl e Lk+k+fL+vLDDVw+++  +w +++++f ++ +gs +++TtR+e+va +++    +i+v+ L++e sw L+e+++fe++ +k
  NbS00009911g0001.1 269 QLQIKLMESLKGKKFLIVLDDVWNDNynDWCDLRIPFAQGGNGSVIIVTTRKESVALMMG--IGPINVGTLSTEVSWPLFERHAFENRdPK 357
                         *************************999********************************..5**************************** PP

                         .....HHHHHHHHHHT---HHHH.....HHHHHTTT--HHHHH.HHHHHT.T---.--------SSSSSSHHHHHHHHHHSS-HHGGGS-- CS
              NB-ARC 177 edseleevakeivekckGlPLalkvlggllasKsevkeWekvleqlnnklaesrselnevlsilklSydsLpealkrcflylalfpedyei 267
                         e++eleev+k+i++kckGlPLalk+l+gll+sKsev+eW++vl++  ++l      +n +l++l+lSy++Lp +lk cf y+a+fp+dy++
  NbS00009911g0001.1 358 EHPELEEVGKQIAKKCKGLPLALKTLAGLLRSKSEVEEWRRVLRSEIWELP-----DNRILPALMLSYNDLPVHLKLCFSYCAIFPKDYPF 443
                         **************************************************6.....789******************************** PP

                         ---EESHHHHT...TS- CS
              NB-ARC 268 kkeqlvklwiaegfvea 284
                          keq+++lwia+g+v++
  NbS00009911g0001.1 444 CKEQVIQLWIANGLVQQ 460
                         **************987 PP

>> NbS00003205g0003.1  protein AED:0.22 eAED:0.22 QI:0|0|0|1|1|1|2|0|825; (*GB) gi|389607301|dbj|BAM17521.1| (e_value=0.
   #    score  bias  c-Evalue  i-Evalue hmmfrom  hmm to    alifrom  ali to    envfrom  env to     acc
 ---   ------ ----- --------- --------- ------- -------    ------- -------    ------- -------    ----
   1 !  303.5   0.3   2.8e-92   5.2e-90       1     284 [.     181     461 ..     181     464 .. 0.97
   2 ?    0.1   0.0       7.6   1.4e+03     266     284 ..     497     515 ..     475     518 .. 0.87

  Alignments for each domain:
  == domain 1  score: 303.5 bits;  conditional E-value: 2.8e-92
                         -HHHHHHHHHHHHTTT...SSSEEEEEE-------HHHHHHHTS-SS-----SEEEEEE-----SSHHHHHHHHHHHXXXXXXX-TTSS-H CS
              NB-ARC   1 rekevekviekLleee...eelkvvglvGmgGvGKttlakqvykdesveshFdvvawvkvsktakefdlqkdilkeLgkededvsveknes 88 
                         r++e+++++ +Ll+ +   + l v+++vGm+GvGKttlak vy+de+v+  Fd+ aw++vs+ +++f+++k +l+e+g+   d +++ n +
  NbS00003205g0003.1 181 RQNEIKELVARLLSVDkngKSLRVIPIVGMPGVGKTTLAKVVYNDEKVKDYFDLKAWFCVSEPYDAFRITKGLLQEIGSF--DLKDDSNLN 269
                         5789999****999876778899*********************************************************..5579***** PP

                         HHHHHHHHHTTT-SEEEEEEEE--HH..HH........HHHTT-EEEEEES-GGGGGG--S-EEEEE-----HHHHHHHHHH----TT... CS
              NB-ARC  89 elkrklkelLkrkrfLlvLDDVweee..ewdkikvvfpdkelgskvllTtRseevanavseksekievelLekeesweLlekkvfeke.lk 176
                         +l++klke +k+k+fL+vLDDVw+++   wd++k+ f  ++ gs++++TtR+e+va++++  +e+i++  L+++ sw+L+++++f+++ +k
  NbS00003205g0003.1 270 QLQVKLKESIKGKKFLIVLDDVWNDNynAWDDLKNLFVLGDAGSRIIVTTRKESVAKTMG--NEQISMDTLSSDVSWSLFKRHAFDNMdPK 358
                         *************************999********************************..6*************************9** PP

                         .....HHHHHHHHHHT---HHHH.....HHHHHTTT--HHHHH.HHHHHT.T---.--------SSSSSSHHHHHHHHHHSS-HHGGGS-- CS
              NB-ARC 177 edseleevakeivekckGlPLalkvlggllasKsevkeWekvleqlnnklaesrselnevlsilklSydsLpealkrcflylalfpedyei 267
                         e+ e  ev+k+i+ kckGlPLalk+++gll+ Kse++eW+++l++  ++l      +n++l++l+lSy++Lp +lk+cf y+a+fp+dy +
  NbS00003205g0003.1 359 EHLEHVEVGKQIAAKCKGLPLALKTIAGLLRPKSEIEEWRHILRSEIWELP-----DNGILPALMLSYNDLPVHLKQCFSYCAVFPKDYLL 444
                         **************************************************5.....89********************************* PP

                         ---EESHHHHT...TS- CS
              NB-ARC 268 kkeqlvklwiaegfvea 284
                          keq+++lwia+g+v+ 
  NbS00003205g0003.1 445 VKEQVIQLWIANGLVQR 461
                         **************985 PP

  == domain 2  score: 0.1 bits;  conditional E-value: 7.6
                         -----EESHHHHT...TS- CS
              NB-ARC 266 eikkeqlvklwiaegfvea 284
                          + keq+++lwia+g+v+ 
  NbS00003205g0003.1 497 AFVKEQVIQLWIANGLVQR 515
                         67799**********9985 PP

>> NbS00008803g0010.1  protein AED:0.17 eAED:0.19 QI:180|0.11|0|0.8|0.44|0.4|10|0|1734; (*GB) gi|8547237|gb|AAF76312.1|A
   #    score  bias  c-Evalue  i-Evalue hmmfrom  hmm to    alifrom  ali to    envfrom  env to     acc
 ---   ------ ----- --------- --------- ------- -------    ------- -------    ------- -------    ----
   1 !  292.6   0.0   5.7e-89     1e-86       2     286 ..    1091    1370 ..    1090    1371 .. 0.98

  Alignments for each domain:
  == domain 1  score: 292.6 bits;  conditional E-value: 5.7e-89
                          HHHHHHHHHHHHTTTSSSEEEEEE-------HHHHHHHTS-SS-----SEEEEEE-----SSHHHHHHHHHHHXXXXXXX-TTSS-HHH CS
              NB-ARC    2 ekevekviekLleeeeelkvvglvGmgGvGKttlakqvykdesveshFdvvawvkvsktakefdlqkdilkeLgkededvsveknesel 90  
                          ++++++++e+Ll  +++l+v+++vGm+G+GKttlak++y+d  v+shFdv+a++ v++ +++++l+ +il+++ + ++  ++ek+++el
  NbS00008803g0010.1 1091 QDTMDELKEQLLGGSPQLDVISIVGMPGLGKTTLAKKIYNDPTVTSHFDVHAQCLVTQIYSWRELLLTILNDVLEPAD--RNEKEDGEL 1177
                          7899************************************************************************66..58******* PP

                          HHHHHHHTTT-SEEEEEEEE--HHHH........HHHTT-EEEEEES-GGGGGG--S-EEEEE-----HHHHHHHHHH----TT..... CS
              NB-ARC   91 krklkelLkrkrfLlvLDDVweeeewdkikvvfpdkelgskvllTtRseevanavseksekievelLekeesweLlekkvfekelkeds 179 
                          +++l+++L++krfL+++DDVw++++wd++ ++f d ++gs+++lTtR  ++an+v+++s++++++l++++esw+Ll+k+vf+ e ++++
  NbS00008803g0010.1 1178 ADELRRFLLTKRFLILIDDVWDNKVWDNLHMCFRDVRNGSRIILTTRLSDIANYVKCESDPHHLRLFRDDESWTLLQKEVFQGE-TCPP 1265
                          ************************************************************************************.8*** PP

                          ..HHHHHHHHHHT---HHHH.....HHHHHT.TT--HHHHH.HHHHHT.T---.--------SSSSSSHHHHHHHHHHSS-HHGGGS-- CS
              NB-ARC  180 eleevakeivekckGlPLalkvlggllasKs.evkeWekvleqlnnklaesrselnevlsilklSydsLpealkrcflylalfpedyei 267 
                          el +v+  i+ +c+GlPL++ +++g+l++K+ + + W+ v e+l ++ ++s   l+e +si+ +Sy++Lp++lk cfly+  f ++++i
  NbS00008803g0010.1 1266 ELADVGSRIARRCRGLPLSVVLVAGVLKQKKkKLDLWKVVEESLGSQSIGS---LEESMSIIGFSYKNLPHYLKPCFLYFGGFLQGKDI 1351
                          *****************************99889**************855...99********************************* PP

                          ---EESHHHHT...TS--- CS
              NB-ARC  268 kkeqlvklwiaegfveasd 286 
                          ++++l++lw aegfv+a++
  NbS00008803g0010.1 1352 HVSKLTRLWEAEGFVQANK 1370
                          ***************9876 PP

>> NbS00001223g0007.1  protein AED:0.13 eAED:0.13 QI:0|1|0.75|1|0.33|0.5|4|652|1807; (*GB) gi|8547237|gb|AAF76312.1|AF22
   #    score  bias  c-Evalue  i-Evalue hmmfrom  hmm to    alifrom  ali to    envfrom  env to     acc
 ---   ------ ----- --------- --------- ------- -------    ------- -------    ------- -------    ----
   1 !  290.2   0.0   3.2e-88   5.9e-86       2     286 ..    1083    1362 ..    1082    1363 .. 0.98

  Alignments for each domain:
  == domain 1  score: 290.2 bits;  conditional E-value: 3.2e-88
                          HHHHHHHHHHHHTTTSSSEEEEEE-------HHHHHHHTS-SS-----SEEEEEE-----SSHHHHHHHHHHHXXXXXXX-TTSS-HHH CS
              NB-ARC    2 ekevekviekLleeeeelkvvglvGmgGvGKttlakqvykdesveshFdvvawvkvsktakefdlqkdilkeLgkededvsveknesel 90  
                          ++++++++e+Ll  +++l+v+++vGm+G+GKttlak++y+d  v+shFdv+a++ v++ +++++l+ +il+++ + ++  ++ek++sel
  NbS00001223g0007.1 1083 QDTMDELKEQLLGGSPQLDVISIVGMPGLGKTTLAKKIYNDPTVTSHFDVHAQCLVTQIYSWRELLLTILNDVLEPAD--RNEKEDSEL 1169
                          7899************************************************************************66..58******* PP

                          HHHHHHHTTT-SEEEEEEEE--HHHH........HHHTT-EEEEEES-GGGGGG--S-EEEEE-----HHHHHHHHHH----TT..... CS
              NB-ARC   91 krklkelLkrkrfLlvLDDVweeeewdkikvvfpdkelgskvllTtRseevanavseksekievelLekeesweLlekkvfekelkeds 179 
                          +++l+++L++krfL+++DDVw++++wd++ +++ d ++gs+++lTtR  ++an+v+++s +++++l++++esw+Ll+k+vf+ e ++++
  NbS00001223g0007.1 1170 ADELRRFLLTKRFLILIDDVWDNKVWDNLHMCIRDVRNGSRIILTTRLSDIANYVKCESAPHHLRLFRDDESWALLQKEVFQGE-TCPP 1257
                          ************************************************************************************.8*** PP

                          ..HHHHHHHHHHT---HHHH.....HHHHHT.TT--HHHHH.HHHHHT.T---.--------SSSSSSHHHHHHHHHHSS-HHGGGS-- CS
              NB-ARC  180 eleevakeivekckGlPLalkvlggllasKs.evkeWekvleqlnnklaesrselnevlsilklSydsLpealkrcflylalfpedyei 267 
                          el +v+  i+ +c+GlPL++ +++g+l++K+ + ++W+ v e l ++ ++s   l+e +si+ +Sy++Lp++lk cfly+  f ++++i
  NbS00001223g0007.1 1258 ELADVGSRIARRCRGLPLSVVLVAGVLKQKKkKLDSWKVVEEGLGSQSIGS---LEESMSIIGFSYKNLPHYLKPCFLYFGGFLQGKDI 1343
                          *****************************99889**************855...99********************************* PP

                          ---EESHHHHT...TS--- CS
              NB-ARC  268 kkeqlvklwiaegfveasd 286 
                          ++++l++lw aegfv+a++
  NbS00001223g0007.1 1344 HVSKLTRLWEAEGFVQANK 1362
                          ***************9876 PP

>> NbS00018399g0005.1  protein AED:0.12 eAED:0.12 QI:610|0.57|0.5|1|0.57|0.5|8|0|1862; (*GB) gi|8547237|gb|AAF76312.1|AF
   #    score  bias  c-Evalue  i-Evalue hmmfrom  hmm to    alifrom  ali to    envfrom  env to     acc
 ---   ------ ----- --------- --------- ------- -------    ------- -------    ------- -------    ----
   1 !  118.3   0.0   7.4e-36   1.4e-33       2     142 ..    1039    1179 ..    1038    1188 .. 0.93
   2 !   66.5   0.0   4.6e-20   8.5e-18     134     244 ..    1189    1295 ..    1181    1298 .. 0.89
   3 !   90.7   0.0   1.9e-27   3.6e-25     145     284 ..    1296    1429 ..    1293    1432 .. 0.93

  Alignments for each domain:
  == domain 1  score: 118.3 bits;  conditional E-value: 7.4e-36
                          HHHHHHHHHHHHTTTSSSEEEEEE-------HHHHHHHTS-SS-----SEEEEEE-----SSHHHHHHHHHHHXXXXXXX-TTSS-HHH CS
              NB-ARC    2 ekevekviekLleeeeelkvvglvGmgGvGKttlakqvykdesveshFdvvawvkvsktakefdlqkdilkeLgkededvsveknesel 90  
                          e+ +e ++++    +++l+v+++ Gm+G+GKttlak+vy d +  +hFdv++w+++s+ ++++ l+ dil++++ +  +  +ek e++l
  NbS00018399g0005.1 1039 EDVLETLKQRVIGGSPGLDVITIFGMPGLGKTTLAKKVYDDCKAVNHFDVCVWCCISERYEKKSLLIDILQQINIALPKNVEEKSEGDL 1127
                          677899999999999****************************99****************************999777768899999* PP

                          HHHHHHHTTT-SEEEEEEEE--HHHH........HHHTT-EEEEEES-GGGG CS
              NB-ARC   91 krklkelLkrkrfLlvLDDVweeeewdkikvvfpdkelgskvllTtRseeva 142 
                          ++ l++ + ++r+L+ +DD+w+ e wd+ik++f d + gs+++lTtR  e  
  NbS00018399g0005.1 1128 ADLLRKSIMGRRYLIFMDDIWTIEAWDDIKTPFRDDKQGSRIILTTRHAEYR 1179
                          ***********************************************98755 PP

  == domain 2  score: 66.5 bits;  conditional E-value: 4.6e-20
                          EEES-GGGGGG--S-EEEEE-----HHHHHHHHHH----TT.......HHHHHHHHHHT---HHHH.....HHHHHT.TT--HHHHH.H CS
              NB-ARC  134 lTtRseevanavseksekievelLekeesweLlekkvfekelkedseleevakeivekckGlPLalkvlggllasKs.evkeWekvleq 221 
                          lTtR  eva++++++ +++++++++++esw L+ +k f+ + ++++el +v+k i+ekc+GlPL++ +++gll   + +++ W +v+e+
  NbS00018399g0005.1 1189 LTTRHAEVASYAKCTTDPLRLRFFHNQESWMLIVQKLFQDQ-QCPPELVDVGKRIAEKCQGLPLSVVLVAGLLGKIEaKEDGWLQVAES 1276
                          8***************************************9.8******************************665567899******* PP

                          HHHHT.T---.--------SSSS CS
              NB-ARC  222 lnnklaesrselnevlsilklSy 244 
                          l+++ ++ +s       i++lSy
  NbS00018399g0005.1 1277 LSTTTVGDSS----SRGIIELSY 1295
                          ****987554....444555555 PP

  == domain 3  score: 90.7 bits;  conditional E-value: 1.9e-27
                          --S-EEEEE-----HHHHHHHHHH----TT.......HHHHHHHHHHT---HHHH.....HHHHHT.TT--HHHHH.HHHHHT.T---. CS
              NB-ARC  145 vseksekievelLekeesweLlekkvfekelkedseleevakeivekckGlPLalkvlggllasKs.evkeWekvleqlnnklaesrse 232 
                          ++++ +++++++++++esw L+ +k f+ + ++++el +v+k i+ekc+GlPL++ +++gll   + +++ W +v+e+l+++ ++    
  NbS00018399g0005.1 1296 IKCTTDPLRLRFFHNQESWMLIVQKLFQDQ-QCPPELVDVGKRIAEKCQGLPLSVVLVAGLLGKMDtKEDGWLQVAESLSTTTVG---- 1379
                          6788999**********************9.8******************************877767799***********964.... PP

                          --------SSSSSSHHHHHHHHHHSS-HHGGGS-----EESHHHHT...TS- CS
              NB-ARC  233 lnevlsilklSydsLpealkrcflylalfpedyeikkeqlvklwiaegfvea 284 
                            +   i++lSy++Lpe+lk cfly+  f+ed ei++++l+  wiaeg+v +
  NbS00018399g0005.1 1380 --DSRGIIELSYKHLPEYLKPCFLYFGGFMEDEEIPVSKLTWKWIAEGLVRK 1429
                          ..45679******************************************976 PP

>> NbS00018282g0019.1  protein AED:0.19 eAED:0.20 QI:0|1|0.5|1|1|1|2|0|826; (*GB) gi|350535589|ref|NP_001234202.1| (e_va
   #    score  bias  c-Evalue  i-Evalue hmmfrom  hmm to    alifrom  ali to    envfrom  env to     acc
 ---   ------ ----- --------- --------- ------- -------    ------- -------    ------- -------    ----
   1 !   93.3   0.0   3.2e-28   5.9e-26       2     113 ..     158     269 ..     157     279 .. 0.94
   2 !  161.7   0.0   4.3e-49     8e-47      83     264 ..     276     458 ..     268     460 .. 0.93
   3 !   20.1   0.0   6.5e-06    0.0012     250     283 ..     458     491 ..     456     494 .. 0.94

  Alignments for each domain:
  == domain 1  score: 93.3 bits;  conditional E-value: 3.2e-28
                         HHHHHHHHHHHHTTTSSSEEEEEE-------HHHHHHHTS-SS-----SEEEEEE-----SSHHHHHHHHHHHXXXXXXX-TTSS-HHHHH CS
              NB-ARC   2 ekevekviekLleeeeelkvvglvGmgGvGKttlakqvykdesveshFdvvawvkvsktakefdlqkdilkeLgkededvsvekneselkr 92 
                         e+e +kvi++Ll  +++l+vv++vGm+G+GKttla+++yk+  ++ +F   +wv vs+++  ++l+ +i+ ++ ++ ++   ++ e++l++
  NbS00018282g0019.1 158 EEEADKVINRLLGGSSGLEVVPVVGMPGLGKTTLANKIYKHPDIGYQFFTRIWVYVSQSYRRRELFLNIISKFTRNTKQY-HDMCEEDLAD 247
                         77899***********************************************************************8888.8888999*** PP

                         HHHHHTTT-.SEEEEEEEE--H CS
              NB-ARC  93 klkelLkrk.rfLlvLDDVwee 113
                         +++ +L +  ++L+vLDDVw  
  NbS00018282g0019.1 248 EIQDFLGKGgKYLIVLDDVWSP 269
                         ******9989**********75 PP

  == domain 2  score: 161.7 bits;  conditional E-value: 4.3e-49
                         TTSS-HHHHHHHHHHTTT-.SEEEEEEEE--HHHH........HHHTT-EEEEEES-GGGGGG--S-.EEEEE-----HHHHHHHHHH--- CS
              NB-ARC  83 vekneselkrklkelLkrk.rfLlvLDDVweeeewdkikvvfpdkelgskvllTtRseevanavsek.sekievelLekeesweLlekkvf 171
                          ++ e++l++++  +L +  ++L+vLDDVw    w++i+++fp+++   ++llTtR+ +va++ ++    ++ +++L+++esw Llekkvf
  NbS00018282g0019.1 276 HDMCEEDLADEIEDFLGKGgKYLIVLDDVWSPDAWERIRIAFPNNNKSNRILLTTRDSKVAKQCKQCiGIPHDLKFLTEDESWILLEKKVF 366
                         4455667*********9989*********************************************97788999****************** PP

                         -TT.......HHHHHHHHHHT---HHHH.....HHHHHT.TT--HHHHH.HHHHHT.T---.--------SSSSSSHHHHHHHHHHSS-HH CS
              NB-ARC 172 ekelkedseleevakeivekckGlPLalkvlggllasKs.evkeWekvleqlnnklaesrselnevlsilklSydsLpealkrcflylalf 261
                         +k+ k+++ele  +k+i++kc+GlPLa+ v++g l  K  +  eW++v e++ ++l+ ++++ ++  ++++lSyd L ++lk cfly+ +f
  NbS00018282g0019.1 367 HKD-KCPPELELSGKSIAKKCNGLPLAIVVIAGALIGKGkTSREWKQVDESVGEHLI-NKDQPENCNKLVQLSYDRLSYDLKACFLYCGAF 455
                         ***.9*********************************9799**************8.556799*************************** PP

                         GGG CS
              NB-ARC 262 ped 264
                         p d
  NbS00018282g0019.1 456 PGD 458
                         976 PP

  == domain 3  score: 20.1 bits;  conditional E-value: 6.5e-06
                         HHHHHHHSS-HHGGGS-----EESHHHHT...TS CS
              NB-ARC 250 alkrcflylalfpedyeikkeqlvklwiaegfve 283
                         +lk cfly+ +fp + ei++ +l++lwiaegf++
  NbS00018282g0019.1 458 DLKACFLYCGAFPGGFEIPAWKLIRLWIAEGFIQ 491
                         79******************************97 PP

>> NbS00019725g0006.1  protein AED:0.02 eAED:0.23 QI:0|0|0|1|0|0|2|0|878; (*GB) gi|224096480|ref|XP_002334697.1| (e_valu
   #    score  bias  c-Evalue  i-Evalue hmmfrom  hmm to    alifrom  ali to    envfrom  env to     acc
 ---   ------ ----- --------- --------- ------- -------    ------- -------    ------- -------    ----
   1 !  273.9   0.1   2.8e-83   5.3e-81       2     284 ..     101     388 ..     100     391 .. 0.96

  Alignments for each domain:
  == domain 1  score: 273.9 bits;  conditional E-value: 2.8e-83
                         HHHHHHHHHHHHTTTSSSEEEEEE-------HHHHHHHTS-SS-----SEEEEEE-----SSHHHHHHHHHHHXXXXXXX......-TTSS CS
              NB-ARC   2 ekevekviekLleeeeelkvvglvGmgGvGKttlakqvykdesveshFdvvawvkvsktakefdlqkdilkeLgkededv......svekn 86 
                         +k+v++v+  Ll+e++ l v ++vGmgG+GKttlak+vy++ +++ hFd+ aw+ vs+ +k  +++k+++ +L++ +ed        ++  
  NbS00019725g0006.1 101 KKHVNAVVSILLKEDKRLRVDSIVGMGGLGKTTLAKEVYNEAHIRDHFDCQAWIYVSQDYKPAKIIKELILQLANPEEDKvkivetMDKLL 191
                         79***********99**********************************************************999888889998666666 PP

                         -HHHHHHHHHHTTT-SEEEEEEEE--HHHH........HHHTT-EEEEEES-GGGGGG--S-EEEEE-----HHHHHHHHHH----TT... CS
              NB-ARC  87 eselkrklkelLkrkrfLlvLDDVweeeewdkikvvfpdkelgskvllTtRseevanavseksekievelLekeesweLlekkvfekelke 177
                         e  l+++l+++L++kr+L+vLDD+w++  wd +  +fpd++  s++llT+R +eva +++++  ++e+++L++eesweL+ kk+f++e  +
  NbS00019725g0006.1 192 EAGLEEMLQRRLEGKRYLIVLDDIWTKDAWDLLARSFPDNDKSSRLLLTSRIKEVALHADAHTIPYELKVLNEEESWELFLKKSFAEEREC 282
                         677*************************************************************************************9** PP

                         ....HHHHHHHHHHT---HHHH.....HHHHHT.TT--HHHHH.HHHHHT.T---.--------SSSSSSHHHHHHHHHHSS-HHGGGS-- CS
              NB-ARC 178 dseleevakeivekckGlPLalkvlggllasKs.evkeWekvleqlnnklaesrselnevlsilklSydsLpealkrcflylalfpedyei 267
                         +++l +v+kei ekc GlPLa+ v+gglla K+ + +eWe+v ++l+++la+s+  +++v +il l y +Lp +lk+cflyl l+ +d +i
  NbS00019725g0006.1 283 PEDLVDVGKEILEKCDGLPLAITVIGGLLAGKKkQRSEWERVKRNLSSHLAGSQ--TYGVSAILALGYHDLPPDLKSCFLYLGLLRKDRDI 371
                         ******************************999788**************9886..69********************************* PP

                         ---EESHHHHT...TS- CS
              NB-ARC 268 kkeqlvklwiaegfvea 284
                          ++ql +lwia+g++++
  NbS00019725g0006.1 372 SVQQLKRLWIAHGLIHQ 388
                         *************9987 PP

>> NbS00019561g0003.1  protein AED:0.30 eAED:0.31 QI:0|-1|0|1|-1|1|1|0|460; (*GB) gi|359474885|ref|XP_003631549.1| (e_va
   #    score  bias  c-Evalue  i-Evalue hmmfrom  hmm to    alifrom  ali to    envfrom  env to     acc
 ---   ------ ----- --------- --------- ------- -------    ------- -------    ------- -------    ----
   1 !  275.6   0.2     9e-84   1.7e-81       2     285 ..     130     418 ..     129     420 .. 0.96

  Alignments for each domain:
  == domain 1  score: 275.6 bits;  conditional E-value: 9e-84
                         HHHHHHHHHHHHTTTSSSEEEEEE-------HHHHHHHTS-SS-----SEEEEEE-----SSHHHHHH.HHHHHXXXXXXX.....-TTSS CS
              NB-ARC   2 ekevekviekLleeeeelkvvglvGmgGvGKttlakqvykdesveshFdvvawvkvsktakefdlqkd.ilkeLgkededv.....svekn 86 
                         ek+v+ v+  Ll++++ l v ++vGmgG+GKttlak+vy++ +++ +Fd  awv vs+ +k  +++k+ il++ + e+++v      ++  
  NbS00019561g0003.1 130 EKHVNSVVAILLKDDKRLRVAPIVGMGGIGKTTLAKEVYNQTQIRDKFDTRAWVYVSQDYKPAKIIKElILQQANPEEDKVkivetMDKLS 220
                         89****************************************************************9978888888888889998777777 PP

                         -HHHHHHHHHHTTT-SEEEEEEEE--HHHH........HHHTT-EEEEEES-GGGGGG--S-EEEEE-----HHHHHHHHHH----TT... CS
              NB-ARC  87 eselkrklkelLkrkrfLlvLDDVweeeewdkikvvfpdkelgskvllTtRseevanavseksekievelLekeesweLlekkvfekelke 177
                         e  l+++l+++Lk+  +L+vLDD+w++e wd +  +fpd++  s++llT+R +eva +++ +  ++e++++++eesweL+ kk+f+++  +
  NbS00019561g0003.1 221 EAGLEEMLHRRLKDTCYLIVLDDIWTTEAWDLLARSFPDNDKSSRLLLTSRRKEVALHADSHTIPYELKVMNEEESWELFLKKAFAEDREC 311
                         778*************************************************************************************9** PP

                         ....HHHHHHHHHHT---HHHH.....HHHHHT.TT--HHHHH.HHHHHT.T---.--------SSSSSSHHHHHHHHHHSS-HHGGGS-- CS
              NB-ARC 178 dseleevakeivekckGlPLalkvlggllasKs.evkeWekvleqlnnklaesrselnevlsilklSydsLpealkrcflylalfpedyei 267
                         +++l +++kei ek+ GlPLa+ v+gglla K+ + +eW++v ++l ++l++s+  +++v  il lSy +Lp +lk cflyl l+++d++i
  NbS00019561g0003.1 312 PQDLVDIGKEILEKSDGLPLAITVIGGLLAGKKkQRSEWQRVQRNLGSHLVGSQ--TYGVSTILALSYHDLPPHLKYCFLYLGLLQKDKDI 400
                         ******************************999788**************9886..69********************************* PP

                         ---EESHHHHT...TS-- CS
              NB-ARC 268 kkeqlvklwiaegfveas 285
                         +++ql+++w+a+g+v+++
  NbS00019561g0003.1 401 PVQQLMHIWVAHGLVQQK 418
                         **************9975 PP

>> NbS00030183g0008.1  protein AED:0.09 eAED:0.09 QI:491|0.5|0.33|1|0|0|3|0|817; (*GB) gi|15418709|gb|AAG31013.1| (e_val
   #    score  bias  c-Evalue  i-Evalue hmmfrom  hmm to    alifrom  ali to    envfrom  env to     acc
 ---   ------ ----- --------- --------- ------- -------    ------- -------    ------- -------    ----
   1 !  271.8   0.2   1.3e-82   2.4e-80       2     286 ..      25     303 ..      24     304 .. 0.97

  Alignments for each domain:
  == domain 1  score: 271.8 bits;  conditional E-value: 1.3e-82
                         HHHHHHHHHHHHTTTSSSEEEEEE-------HHHHHHHTS-SS-----SEEEEEE-----SSHHHHHHHHHHHXXXXXXX-TTSS-HHHHH CS
              NB-ARC   2 ekevekviekLleeeeelkvvglvGmgGvGKttlakqvykdesveshFdvvawvkvsktakefdlqkdilkeLgkededvsvekneselkr 92 
                         e++ ek+i+ L +  +e+++v++ Gm+G+GKttlak+++kd sv shFdv awv++s++++ ++l+kdi k++  +  +  + ++es++++
  NbS00030183g0008.1  25 EDDAEKIIKLLTRGIKERDIVSIFGMPGLGKTTLAKKIFKDSSVVSHFDVRAWVTISQSYDVRELLKDIYKQVTGV--KY-NGDKESDIAD 112
                         68899********99***********************************************************99..55.7899999*** PP

                         HHHHHTTT-SEEEEEEEE--HHHH........HHHTT-EEEEEES-GGGGGG--S-EEEEE-----HHHHHHHHHH----TT.......HH CS
              NB-ARC  93 klkelLkrkrfLlvLDDVweeeewdkikvvfpdkelgskvllTtRseevanavseksekievelLekeesweLlekkvfekelkedselee 183
                         +l++ L++kr+L+vLDDVwe + wd+++ +fp ++ gs+++lTtR e+va +v++  ++++ ++L+ e sw+Llekk+f+ke  +++e+++
  NbS00030183g0008.1 113 MLRKCLIGKRYLIVLDDVWEVKAWDELRLCFPIGKQGSRIMLTTRLEHVAMEVEHCTDPYSPRFLTREASWKLLEKKAFQKE-NCPPEFKD 202
                         ******************************************************99**************************.9******* PP

                         HHHHHHHHT---HHHH.....HHHHHT.TT--HHHHH.HHHHHT.T---.--------SSSSSSHHHHHHHHHHSS-HHGGGS-----EES CS
              NB-ARC 184 vakeivekckGlPLalkvlggllasKs.evkeWekvleqlnnklaesrselnevlsilklSydsLpealkrcflylalfpedyeikkeqlv 273
                         v+ +i+e ckGlPL++ ++gg+la K+  v+eW +v+++l+++l     +  e   +++lSy  Lpe+l++c l++ +f ed +i+ ++l+
  NbS00030183g0008.1 203 VGVQIAEYCKGLPLTVVLVGGILAKKErNVSEWCEVANNLKSHLGA---VESESNLAIQLSYCYLPEHLRHCLLTMGVFREDEKIGPSKLM 290
                         ***************************99***************43...4568889*********************************** PP

                         HHHHT...TS--- CS
              NB-ARC 274 klwiaegfveasd 286
                          lw+aeg+v+ sd
  NbS00030183g0008.1 291 LLWMAEGLVQCSD 303
                         *********9887 PP

>> NbS00028827g0002.1  protein AED:0.27 eAED:0.29 QI:120|1|0.5|1|0|0|2|0|414; (*GB) gi|15418710|gb|AAG31014.1| (e_value=
   #    score  bias  c-Evalue  i-Evalue hmmfrom  hmm to    alifrom  ali to    envfrom  env to     acc
 ---   ------ ----- --------- --------- ------- -------    ------- -------    ------- -------    ----
   1 !  271.9   0.1   1.2e-82   2.1e-80       2     286 ..      22     300 ..      21     301 .. 0.97

  Alignments for each domain:
  == domain 1  score: 271.9 bits;  conditional E-value: 1.2e-82
                         HHHHHHHHHHHHTTTSSSEEEEEE-------HHHHHHHTS-SS-----SEEEEEE-----SSHHHHHHHHHHHXXXXXXX-TTSS-HHHHH CS
              NB-ARC   2 ekevekviekLleeeeelkvvglvGmgGvGKttlakqvykdesveshFdvvawvkvsktakefdlqkdilkeLgkededvsvekneselkr 92 
                         e++ +k+i+ L +   e+++v++ Gm+G+GKttlak ++kd s+ shFdv awv++s++++ ++l+k+i k+++ +  +  + ++es++++
  NbS00028827g0002.1  22 EDDADKIIKLLTRGIRERDIVSIFGMPGLGKTTLAKRIFKDSSIVSHFDVRAWVTISQSYDVRELLKNIYKQVRGV--KY-NGDKESDIAD 109
                         67889********99************************************************************9..55.7899999*** PP

                         HHHHHTTT-SEEEEEEEE--HHHH........HHHTT-EEEEEES-GGGGGG--S-EEEEE-----HHHHHHHHHH----TT.......HH CS
              NB-ARC  93 klkelLkrkrfLlvLDDVweeeewdkikvvfpdkelgskvllTtRseevanavseksekievelLekeesweLlekkvfekelkedselee 183
                         +l++ L++kr+L+vLDD+we + wd+++ +fp ++ gs+++lTtR e+va +v++  ++++ ++L+ e sw+Llekk+f+ke  +++e+++
  NbS00028827g0002.1 110 MLRKCLIGKRYLIVLDDIWEVKAWDELRLCFPTGKQGSRIMLTTRLEHVAMEVEHCTDPYSPRFLTREASWKLLEKKAFQKE-NCPPEFKD 199
                         ******************************************************99**************************.9******* PP

                         HHHHHHHHT---HHHH.....HHHHHT.TT--HHHHH.HHHHHT.T---.--------SSSSSSHHHHHHHHHHSS-HHGGGS-----EES CS
              NB-ARC 184 vakeivekckGlPLalkvlggllasKs.evkeWekvleqlnnklaesrselnevlsilklSydsLpealkrcflylalfpedyeikkeqlv 273
                         v+ +i+e ckGlPL++ ++gg+la K+  v+eW +v+++l+++l     +  e   +++lSy  Lpe+l++c l++ +f ed ++++++l+
  NbS00028827g0002.1 200 VGVQIAEYCKGLPLTVVLVGGILAKKErNVSEWCEVANNLKSHLGA---VESESNLAIQLSYCYLPEHLRHCLLTMGVFREDEKFGASKLM 287
                         ***************************99***************43...4568889*********************************** PP

                         HHHHT...TS--- CS
              NB-ARC 274 klwiaegfveasd 286
                          lw+aeg+v+ sd
  NbS00028827g0002.1 288 LLWAAEGLVQCSD 300
                         *********9887 PP

>> NbS00024406g0008.1  protein AED:0.24 eAED:0.24 QI:0|0|0|0.4|1|1|5|0|758; (*GB) gi|15418710|gb|AAG31014.1| (e_value=9e
   #    score  bias  c-Evalue  i-Evalue hmmfrom  hmm to    alifrom  ali to    envfrom  env to     acc
 ---   ------ ----- --------- --------- ------- -------    ------- -------    ------- -------    ----
   1 !  271.7   0.1   1.3e-82   2.4e-80       3     286 ..      26     303 ..      24     304 .. 0.96

  Alignments for each domain:
  == domain 1  score: 271.7 bits;  conditional E-value: 1.3e-82
                         HHHHHHHHHHHTTTSSSEEEEEE-------HHHHHHHTS-SS-----SEEEEEE-----SSHHHHHHHHHHHXXXXXXX-TTSS-HHHHHH CS
              NB-ARC   3 kevekviekLleeeeelkvvglvGmgGvGKttlakqvykdesveshFdvvawvkvsktakefdlqkdilkeLgkededvsvekneselkrk 93 
                         ++ ek+i+ L +   e+++v++ Gm+G+GKttlak+++kd s+ shFdv awv++s++++ ++++++i ke+ ++  +  + ++es++++k
  NbS00024406g0008.1  26 DDAEKIIKLLTRGTRERDIVSIFGMPGLGKTTLAKKIFKDSSIVSHFDVRAWVTISQSYDVREVLREIYKEVTSV--KY-NGDKESDIADK 113
                         56799*******99*************************************************************..55.7899999**** PP

                         HHHHTTT-SEEEEEEEE--HHHH........HHHTT-EEEEEES-GGGGGG--S-EEEEE-----HHHHHHHHHH----TT.......HHH CS
              NB-ARC  94 lkelLkrkrfLlvLDDVweeeewdkikvvfpdkelgskvllTtRseevanavseksekievelLekeesweLlekkvfekelkedseleev 184
                         l++ L+++r+L+vLDDVwe + wd+++ +fp ++ gs+++lTtR e+va +v++  ++++ +lL++e sw+Llekk+f+k+ ++++++++v
  NbS00024406g0008.1 114 LRKCLIGRRYLIVLDDVWEVKAWDELRLCFPIGKQGSRIMLTTRLEHVAMEVEHYTDPYSPGLLTTEASWKLLEKKAFQKK-TCPPKFKDV 203
                         *********************************************************************************.89******* PP

                         HHHHHHHT---HHHH.....HHHHHT.TT--HHHHH.HHHHHT.T---.--------SSSSSSHHHHHHHHHHSS-HHGGGS-----EESH CS
              NB-ARC 185 akeivekckGlPLalkvlggllasKs.evkeWekvleqlnnklaesrselnevlsilklSydsLpealkrcflylalfpedyeikkeqlvk 274
                         + +i+e ckGlPLa+ ++gg+la K+  v+eW +v+++++++      +  e   +l+lSy  Lp++l++c l++ +f ed +i++++l+ 
  NbS00024406g0008.1 204 GVQIAEYCKGLPLAVLLIGGILAKKErNVSEWYEVANNFKSHFG-A--VESESNLALQLSYRYLPDHLRHCLLTMGVFREDEKIGASKLML 291
                         **************************99********99999984.3..4578899************************************ PP

                         HHHT...TS--- CS
              NB-ARC 275 lwiaegfveasd 286
                         lw+aeg+v+ sd
  NbS00024406g0008.1 292 LWMAEGLVQCSD 303
                         ********9887 PP

>> NbS00024406g0017.1  protein AED:0.09 eAED:0.09 QI:0|0|0|0.66|0.5|0.33|3|0|772; (*GB) gi|15418714|gb|AAG31017.1| (e_va
   #    score  bias  c-Evalue  i-Evalue hmmfrom  hmm to    alifrom  ali to    envfrom  env to     acc
 ---   ------ ----- --------- --------- ------- -------    ------- -------    ------- -------    ----
   1 !  270.2   0.1     4e-82   7.3e-80       2     286 ..      25     303 ..      24     304 .. 0.96

  Alignments for each domain:
  == domain 1  score: 270.2 bits;  conditional E-value: 4e-82
                         HHHHHHHHHHHHTTTSSSEEEEEE-------HHHHHHHTS-SS-----SEEEEEE-----SSHHHHHHHHHHHXXXXXXX-TTSS-HHHHH CS
              NB-ARC   2 ekevekviekLleeeeelkvvglvGmgGvGKttlakqvykdesveshFdvvawvkvsktakefdlqkdilkeLgkededvsvekneselkr 92 
                         e++ +k+i+ L +   e+++v++ Gm+G+GKttlak ++kd s+ shFdv awv++s++++ ++l+k+i k+++ +  +  + ++es++++
  NbS00024406g0017.1  25 EDDADKIIKLLTRGIRERDIVSIFGMPGLGKTTLAKRIFKDSSIVSHFDVRAWVTISQSYDVRELLKNIYKQVRGV--KY-NGDKESDIAD 112
                         67889********99************************************************************9..55.7899999*** PP

                         HHHHHTTT-SEEEEEEEE--HHHH........HHHTT-EEEEEES-GGGGGG--S-EEEEE-----HHHHHHHHHH----TT.......HH CS
              NB-ARC  93 klkelLkrkrfLlvLDDVweeeewdkikvvfpdkelgskvllTtRseevanavseksekievelLekeesweLlekkvfekelkedselee 183
                         +l++ L++kr+L+vLDD+we + wd+++ +fp ++ gs+++lTtR e+va +v++  ++++ ++L+ e sw+Ll kk+f+ke ++++e+e+
  NbS00024406g0017.1 113 MLRKCLIGKRYLIVLDDIWEVKAWDELRLCFPTGKQGSRIMLTTRLEHVAMEVEHCTDPYSPRFLTREASWKLLVKKAFQKE-TCPPEFEN 202
                         ******************************************************99**************************.8******* PP

                         HHHHHHHHT---HHHH.....HHHHHT.TT--HHHHH.HHHHHT.T---.--------SSSSSSHHHHHHHHHHSS-HHGGGS-----EES CS
              NB-ARC 184 vakeivekckGlPLalkvlggllasKs.evkeWekvleqlnnklaesrselnevlsilklSydsLpealkrcflylalfpedyeikkeqlv 273
                         v+ +i+e ckGlPL++ ++gg+la K+  v+eW +v+++++++      +  e   +l+lSy  Lp++l++c l++ +f ed +i++++l+
  NbS00024406g0017.1 203 VGVQIAEYCKGLPLTVVLIGGILAKKErNVSEWYEVANNFKSHVG-A--VESESNLALQLSYRYLPDHLRHCLLTMGVFREDEKIGASKLM 290
                         ***************************99********99999994.3..4578899*********************************** PP

                         HHHHT...TS--- CS
              NB-ARC 274 klwiaegfveasd 286
                          lw+aeg+v+ sd
  NbS00024406g0017.1 291 LLWMAEGLVQCSD 303
                         *********9887 PP

>> NbS00014857g0016.1  protein AED:0.15 eAED:0.23 QI:35|0|0|1|0.33|0|4|0|695; (*GB) gi|8547237|gb|AAF76312.1|AF220603_4 
   #    score  bias  c-Evalue  i-Evalue hmmfrom  hmm to    alifrom  ali to    envfrom  env to     acc
 ---   ------ ----- --------- --------- ------- -------    ------- -------    ------- -------    ----
   1 !  270.1   0.1     4e-82   7.4e-80       3     285 ..       6     281 ..       4     283 .. 0.96

  Alignments for each domain:
  == domain 1  score: 270.1 bits;  conditional E-value: 4e-82
                         HHHHHHHHHHHTTTSSSEEEEEE-------HHHHHHHTS-SS-----SEEEEEE-----SSHHHHHHHHHHHXXXXXXX-TTSS-HHHHHH CS
              NB-ARC   3 kevekviekLleeeeelkvvglvGmgGvGKttlakqvykdesveshFdvvawvkvsktakefdlqkdilkeLgkededvsvekneselkrk 93 
                         +e e +ie+L++ + +l+v+++ Gm+G+GKttla++ y +e ++++Fd+  w++ s++++++ l+ ++l ++ + d+ + +ek + el++k
  NbS00014857g0016.1   6 EETEMLIEQLVRGQRQLDVISIFGMPGLGKTTLARKLYDHETISNRFDIRLWCCSSQSYNNRALLFELLGHICELDDIT-KEKSYDELAEK 95 
                         57789********************************************************999999999999996655.*********** PP

                         HHHHTTT-SEEEEEEEE--HHHH........HHHTT-EEEEEES-GGGGGG--S-EEEEE-----HHHHHHHHHH----TT.......HHH CS
              NB-ARC  94 lkelLkrkrfLlvLDDVweeeewdkikvvfpdkelgskvllTtRseevanavseksekievelLekeesweLlekkvfekelkedseleev 184
                         l+++Lk+kr+L+v DDVw  + wd+ik +fpd + gs+++lTtR e +a +++ +s +++++l+++eesw Ll++kvf+++  +++e+e++
  NbS00014857g0016.1  96 LYRYLKGKRYLIVVDDVWSPNAWDDIKRPFPDDNKGSRIILTTRLETIATYAMITSSPHHLRLFTEEESWMLLKEKVFKENNYCPQEFEDI 186
                         ******************************************************************************************* PP

                         HHHHHHHT---HHHH.....HHHHHT.TT--HHHHH.HHHHHT.T---.--------SSSSSSHHHHHHHHHHSS-HHGGGS-----EESH CS
              NB-ARC 185 akeivekckGlPLalkvlggllasKs.evkeWekvleqlnnklaesrselnevlsilklSydsLpealkrcflylalfpedyeikkeqlvk 274
                         +k+i++kc+GlPLa+ +++g+ a  + ev +We+v e l++k        ++ ++i++ Sy++Lp +l++cfly+a f e++++++++l++
  NbS00014857g0016.1 187 GKQIATKCGGLPLAIVLIAGVVAKNDkEVVHWEQVGERLKSKM-------QGCMDIVESSYQHLPVHLQNCFLYFASFLEGKKVPVQKLIR 270
                         **********************9888999*******9998887.......5789************************************* PP

                         HHHT...TS-- CS
              NB-ARC 275 lwiaegfveas 285
                         lwiae+fveas
  NbS00014857g0016.1 271 LWIAENFVEAS 281
                         ********987 PP

>> NbS00024857g0001.1  protein AED:0.01 eAED:0.01 QI:0|0|0.5|1|0|0.5|2|362|871; (*GB) gi|302594419|gb|ADL59399.1| (e_val
   #    score  bias  c-Evalue  i-Evalue hmmfrom  hmm to    alifrom  ali to    envfrom  env to     acc
 ---   ------ ----- --------- --------- ------- -------    ------- -------    ------- -------    ----
   1 !  268.3   0.9   1.5e-81   2.7e-79       3     284 ..     171     451 ..     169     454 .. 0.95

  Alignments for each domain:
  == domain 1  score: 268.3 bits;  conditional E-value: 1.5e-81
                         HHHHHHHHHHHTTTSSSEEEEEE-------HHHHHHHTS-SS-----SEEEEEE-----SSHHHHHHHHHHHXXXXXXX...-TTSS-HHH CS
              NB-ARC   3 kevekviekLleeeeelkvvglvGmgGvGKttlakqvykdesveshFdvvawvkvsktakefdlqkdilkeLgkededv...sveknesel 90 
                         + ve ++ +Ll+ e+ + v++++GmgG+GKttla++ y++  + s F    w++vs++++ +dl+++i+k ++   ++     +++ e +l
  NbS00024857g0001.1 171 DVVESLLAELLKAEPRRSVISIYGMGGLGKTTLARNLYNSPTIVSSFQTRTWICVSQEYNTMDLLRNIIKSIQGRTKESldlLEKMTETDL 261
                         56999*******************************************************************987766668566667777* PP

                         HHHHHHHTTT-SEEEEEEEE--HHHH........HHHTT-EEEEEES-GGGGGG--S-EEEEE-----HHHHHHHHHH----TT....... CS
              NB-ARC  91 krklkelLkrkrfLlvLDDVweeeewdkikvvfpdkelgskvllTtRseevanavseksekievelLekeesweLlekkvfekelkedsel 181
                         + +l+ lLk++++L+v DDVw+ e w+++k +fpd ++gskv++TtR+e+va+++++k  ++++++L+++esw+L+++k  + +    + +
  NbS00024857g0001.1 262 EIHLRDLLKERKYLVVVDDVWQREAWESLKRAFPDSNNGSKVIITTRKEDVAKRADDKGFVYKLRFLNEKESWDLFCRKLLDVQ-AMVPTM 351
                         *******************************************************************************99999.788*** PP

                         HHHHHHHHHHT---HHHH.....HHHHHTTT--HHHHH.HHHHHT.T---.--------SSSSSSHHHHHHHHHHSS-HHGGGS-----EE CS
              NB-ARC 182 eevakeivekckGlPLalkvlggllasKsevkeWekvleqlnnklaesrselnevlsilklSydsLpealkrcflylalfpedyeikkeql 272
                         e +a+++v+kc+GlPLa+ vl gll++K   +eW+kv e+l ++    ++ + e+  il+lSy++L   lk+cfly+ +fped  +++e++
  NbS00024857g0001.1 352 ESLARDMVDKCGGLPLAVVVLSGLLSHKRGREEWQKVKEHLWQHM---KDDSIEISYILSLSYNDLSTSLKQCFLYFGIFPEDSMVGVEKI 439
                         **************************************9998777...44568999*********************************** PP

                         SHHHHT...TS- CS
              NB-ARC 273 vklwiaegfvea 284
                         + lw+aegf++ 
  NbS00024857g0001.1 440 MWLWMAEGFIPR 451
                         *********875 PP

>> NbS00024550g0001.1  protein AED:0.13 eAED:0.13 QI:0|0|0|0.66|1|1|3|0|882; (*GB) gi|6456755|gb|AAF09256.1|AF202179_1 (
   #    score  bias  c-Evalue  i-Evalue hmmfrom  hmm to    alifrom  ali to    envfrom  env to     acc
 ---   ------ ----- --------- --------- ------- -------    ------- -------    ------- -------    ----
   1 !  266.9   0.0   3.8e-81     7e-79       8     283 ..     164     453 ..     158     456 .. 0.94

  Alignments for each domain:
  == domain 1  score: 266.9 bits;  conditional E-value: 3.8e-81
                         HHHHHHTTTSSSEEEEEE-------HHHHHHHTS-SS-----SEEEEEE-----SSHHHHHHHHHHHXXXXXXX................. CS
              NB-ARC   8 viekLleeeeelkvvglvGmgGvGKttlakqvykdesveshFdvvawvkvsktakefdlqkdilkeLgkededv................. 81 
                         ++ +L  ++++l+v+++vGmgG+GK+t ak v+ d sv + Fdv  wv++sk +++++++ ++l++ g e ++v                 
  NbS00024550g0001.1 164 MLRQLTGDSPQLEVISIVGMGGIGKSTFAKRVFSDPSVVGFFDVRGWVTMSKDYSIRKMLLSLLQDAGVELDKVsndeqaddlqesddeld 254
                         677899999***********************************************99988888887777666677789*********998 PP

                         -TTSS-HHHHHHHHHHTTT-SEEEEEEEE--HHHH........HHHTT-EEEEEES-GGGGGG--S-EEEEE-----HHHHHHHHHH---- CS
              NB-ARC  82 svekneselkrklkelLkrkrfLlvLDDVweeeewdkikvvfpdkelgskvllTtRseevanavseksekievelLekeesweLlekkvfe 172
                         +v+k ++ l+++l++ Lk++r+L+v DD+w +  wd+ik  fp+ +++s++llTtR+++va+++s +++++ +++L +eesw+L+++k+f+
  NbS00024550g0001.1 255 HVQKINNALADRLQKSLKGRRYLIVVDDIWSTDAWDEIKLWFPEYNNRSRILLTTRDMKVAQYASFPDDPFPMRFLDPEESWNLFCQKAFD 345
                         88888889*********************************************************************************** PP

                         TT.......HHHHHHHHHHT---HHHH.....HHHHHTTT--HHHHH.HHHHHT.T---.--------SSSSSSHHHHHHHHHHSS-HHGG CS
              NB-ARC 173 kelkedseleevakeivekckGlPLalkvlggllasKsevkeWekvleqlnnklaesrselnevlsilklSydsLpealkrcflylalfpe 263
                         k+  ++ ele+vake+ve+ckGlPL ++v++g+l+sK +v eW+kv++++++   +  +  +   ++l lSy++Lp++lk cfly+ +fp+
  NbS00024550g0001.1 346 KK-DCPIELENVAKEVVENCKGLPLMISVIAGTLSSKRTVGEWRKVAKSVSSLV-NLDD-YQRCSEVLALSYNHLPSHLKACFLYFGVFPK 433
                         **.89******************************************8887655.7776.689999************************* PP

                         GS-----EESHHHHT...TS CS
              NB-ARC 264 dyeikkeqlvklwiaegfve 283
                           +i +++l++lw+aeg+ e
  NbS00024550g0001.1 434 ASDISVKKLIRLWAAEGLFE 453
                         ****************9876 PP

>> NbS00038787g0009.1  protein AED:0.07 eAED:0.08 QI:25|0|0|1|0|0|2|0|509; (*GB) gi|302594419|gb|ADL59399.1| (e_value=0.
   #    score  bias  c-Evalue  i-Evalue hmmfrom  hmm to    alifrom  ali to    envfrom  env to     acc
 ---   ------ ----- --------- --------- ------- -------    ------- -------    ------- -------    ----
   1 !  266.7   1.3   4.5e-81   8.4e-79       6     284 ..     128     411 ..     124     414 .. 0.94

  Alignments for each domain:
  == domain 1  score: 266.7 bits;  conditional E-value: 4.5e-81
                         HHHHHHHHTTTSSSEEEEEE-------HHHHHHHTS-SS-----SEEEEEE-----SSHHHHHHHHHHHXXXXXXX...-TTSS-HHHHHH CS
              NB-ARC   6 ekviekLleeeeelkvvglvGmgGvGKttlakqvykdesveshFdvvawvkvsktakefdlqkdilkeLgkededv...svekneselkrk 93 
                         ++++++Ll++e+ ++v++++GmgG+GKttl+++ y++ s+ s F   aw++vs+++++ dl+++i+k ++ +de++    +e+ e++l+++
  NbS00038787g0009.1 128 QRLLDELLKKESRRNVLSIYGMGGLGKTTLSRNLYNSPSLLSVFHTRAWICVSQQYSIPDLLRSIIKSIQGCDEEIlkmLKEMTERDLETH 218
                         7899*****9****************************************************************9999889999999**** PP

                         HHHHTTT-SEEEEEEEE--HHHH........HHHTT-EEEEEES-GGGGGG--S-EEEEE-----HHHHHHHHHH----TT.......... CS
              NB-ARC  94 lkelLkrkrfLlvLDDVweeeewdkikvvfpdkelgskvllTtRseevanavseksekievelLekeesweLlekkvfeke.....lkeds 179
                         l+  Lk++++L+v DDVw  e w+++k ++pd+++gs+++lTtR+e+va++v++k   ++ ++L+keesw+L++kk   ++        ++
  NbS00038787g0009.1 219 LRDQLKEHKYLVVVDDVWHREAWESLKRALPDNNNGSRIILTTRKEDVAERVDDKGFSHKFRFLNKEESWDLFCKKLRPENkmgstYLFSP 309
                         ****************************************************************************766665677767899 PP

                         ..HHHHHHHHHHT---HHHH.....HHHHHTTT--HHHHH.HHHHHT.T---.--------SSSSSSHHHHHHHHHHSS-HHGGGS----- CS
              NB-ARC 180 eleevakeivekckGlPLalkvlggllasKsevkeWekvleqlnnklaesrselnevlsilklSydsLpealkrcflylalfpedyeikke 270
                          +e++ak++vekc+ lPLa+ v+ggll++++ v+eW+kv  ++ ++ +++   + e+  il+lSy++L  +lk+cfly+ +f+ed  i +e
  NbS00038787g0009.1 310 LMENLAKDMVEKCRCLPLAIVVVGGLLSHRKGVDEWQKVKIHI-WQHMKND--SIEINHILSLSYNDLSFELKQCFLYFGIFQEDEVIDTE 397
                         9**************************************9555.5554554..579*********************************** PP

                         EESHHHHT...TS- CS
              NB-ARC 271 qlvklwiaegfvea 284
                         +l+++w aegf++ 
  NbS00038787g0009.1 398 KLMYVWLAEGFIPR 411
                         ***********875 PP

>> NbS00014488g0001.1  protein AED:0.19 eAED:0.21 QI:0|0|0.5|1|0|0.5|2|60|863; (*GB) gi|302594419|gb|ADL59399.1| (e_valu
   #    score  bias  c-Evalue  i-Evalue hmmfrom  hmm to    alifrom  ali to    envfrom  env to     acc
 ---   ------ ----- --------- --------- ------- -------    ------- -------    ------- -------    ----
   1 !  266.5   0.4   5.2e-81   9.6e-79       3     284 ..     171     451 ..     169     454 .. 0.95

  Alignments for each domain:
  == domain 1  score: 266.5 bits;  conditional E-value: 5.2e-81
                         HHHHHHHHHHHTTTSSSEEEEEE-------HHHHHHHTS-SS-----SEEEEEE-----SSHHHHHHHHHHHXXXXXXX...-TTSS-HHH CS
              NB-ARC   3 kevekviekLleeeeelkvvglvGmgGvGKttlakqvykdesveshFdvvawvkvsktakefdlqkdilkeLgkededv...sveknesel 90 
                         + ve ++ +Ll+ e+ + v++++GmgG+GKttla++ y++  + s F    w++vs++++ +dl+++i+k ++   ++     +++ e++l
  NbS00014488g0001.1 171 DVVESLLAELLKAEPRRSVISIYGMGGLGKTTLARNLYNSPTIVSSFQTRTWICVSQEYNTMDLLRNIIKSIQGRTKESldlLEKMTEEDL 261
                         56999*******************************************************************987766668566667777* PP

                         HHHHHHHTTT-SEEEEEEEE--HHHH........HHHTT-EEEEEES-GGGGGG--S-EEEEE-----HHHHHHHHHH----TT....... CS
              NB-ARC  91 krklkelLkrkrfLlvLDDVweeeewdkikvvfpdkelgskvllTtRseevanavseksekievelLekeesweLlekkvfekelkedsel 181
                         + +l+ lL++ ++L+v DDVw++e w+++k +fpd ++gskv++TtR+e+va+++++k  ++++++L+keesw+L+++k  + +    + +
  NbS00014488g0001.1 262 EIHLRGLLRECKYLVVVDDVWQKEAWESLKRAFPDSKNGSKVIITTRKEDVAKRADDKGFVYKLRFLSKEESWDLFCRKLLDVQ-AMVPAM 351
                         *******************************************************************************99999.7889** PP

                         HHHHHHHHHHT---HHHH.....HHHHHTTT--HHHHH.HHHHHT.T---.--------SSSSSSHHHHHHHHHHSS-HHGGGS-----EE CS
              NB-ARC 182 eevakeivekckGlPLalkvlggllasKsevkeWekvleqlnnklaesrselnevlsilklSydsLpealkrcflylalfpedyeikkeql 272
                         +++a+++v+kc+GlPLa+ vl gll +K   +eW+kv  ql ++    ++ + e+  il+lSy++L   lk+cfly+ +fped+ i ++++
  NbS00014488g0001.1 352 RRLARDMVDKCGGLPLAIVVLSGLLLHKRGLQEWQKVKAQLWRHM---KDDSIEISYILSLSYNDLSTSLKQCFLYFGIFPEDHLIYVDNI 439
                         ****************************************99988...345689999********************************** PP

                         SHHHHT...TS- CS
              NB-ARC 273 vklwiaegfvea 284
                         v  w+aegf+++
  NbS00014488g0001.1 440 VWSWMAEGFIPE 451
                         *********976 PP

>> NbS00045820g0004.1  protein AED:0.14 eAED:0.16 QI:212|0.5|0.66|1|0|0.33|3|0|685; (*GB) gi|113205208|gb|AAT39951.2| (e
   #    score  bias  c-Evalue  i-Evalue hmmfrom  hmm to    alifrom  ali to    envfrom  env to     acc
 ---   ------ ----- --------- --------- ------- -------    ------- -------    ------- -------    ----
   1 !  266.5   0.3   5.2e-81   9.6e-79       3     285 ..       6     282 ..       4     284 .. 0.97

  Alignments for each domain:
  == domain 1  score: 266.5 bits;  conditional E-value: 5.2e-81
                         HHHHHHHHHHHTTTSSSEEEEEE-------HHHHHHHTS-SS-----SEEEEEE-----SSHHHHHHHHHHHXXXXXXX-TTSS-HHHHHH CS
              NB-ARC   3 kevekviekLleeeeelkvvglvGmgGvGKttlakqvykdesveshFdvvawvkvsktakefdlqkdilkeLgkededvsvekneselkrk 93 
                          e e ++ekL+    +l+v+++ Gm+G+GKttlak  y +e+++++Fd+  w++ s++++++ l+ ++l+++ k d ++ +ek + el+++
  NbS00045820g0004.1   6 RETEVLMEKLVTGPRQLDVISIFGMPGLGKTTLAKRLYDHEAISNRFDIRLWCCSSQSYDKRSLLFELLNHICKYDTST-KEKSDDELAEM 95 
                         5678899*****99*************************************************************9999.*********** PP

                         HHHHTTT-SEEEEEEEE--HHHH........HHHTT-EEEEEES-GGGGGG--S-EEEEE-----HHHHHHHHHH----TT........HH CS
              NB-ARC  94 lkelLkrkrfLlvLDDVweeeewdkikvvfpdkelgskvllTtRseevanavseksekievelLekeesweLlekkvfeke.lkedselee 183
                         l+++Lk+kr+L+v DDVw +e wd+i  +fpd + gs+++lT+R e++a +++  s ++ ++++++eesw L+++kvf+++   ++++lee
  NbS00045820g0004.1  96 LYKYLKGKRYLIVVDDVWSQEAWDDIIRSFPDDDTGSRIILTSRLESIATYAMIDSSPHFLRMFTEEESWMLMKQKVFKEDnCYCPQQLEE 186
                         *****************************************************99************************997889****** PP

                         HHHHHHHHT---HHHH.....HHHHHT.TT--HHHHH.HHHHHT.T---.--------SSSSSSHHHHHHHHHHSS-HHGGGS-----EES CS
              NB-ARC 184 vakeivekckGlPLalkvlggllasKs.evkeWekvleqlnnklaesrselnevlsilklSydsLpealkrcflylalfpedyeikkeqlv 273
                         ++k+i++kc+GlPLa+ +++glla  + ev  W++v e+l++k        ++ ++i++ Sy++Lp +l++cfly+a f ed+++++++l+
  NbS00045820g0004.1 187 IGKQIASKCGGLPLAVILVAGLLAKHDkEVVYWQEVGESLKSKI-------QGCMDIVESSYQHLPIHLQKCFLYFASFLEDQKVPVQKLI 270
                         ***********************9888899*******9999988.......5789************************************ PP

                         HHHHT...TS-- CS
              NB-ARC 274 klwiaegfveas 285
                         +lwiae+fveas
  NbS00045820g0004.1 271 RLWIAENFVEAS 282
                         *********987 PP

>> NbS00040803g0010.1  protein AED:0.33 eAED:0.34 QI:0|0|0|1|0|0|2|0|357; (*GB) gi|15418710|gb|AAG31014.1| (e_value=3e-9
   #    score  bias  c-Evalue  i-Evalue hmmfrom  hmm to    alifrom  ali to    envfrom  env to     acc
 ---   ------ ----- --------- --------- ------- -------    ------- -------    ------- -------    ----
   1 !  259.2   1.2   8.9e-79   1.6e-76       2     286 ..      25     322 ..      24     323 .. 0.96

  Alignments for each domain:
  == domain 1  score: 259.2 bits;  conditional E-value: 8.9e-79
                         HHHHHHHHHHHHTTTSSSEEEEEE-------HHHHHHHTS-SS-----SEEEEEE-----SSHHHHHHHHHHHXXXXXXX........... CS
              NB-ARC   2 ekevekviekLleeeeelkvvglvGmgGvGKttlakqvykdesveshFdvvawvkvsktakefdlqkdilkeLgkededv........... 81 
                         e++ ek+i+ L +   e+++v++ Gm+G+GKttlak+++kd s+ shFdv awv +s++++ ++l++di k++  ++ +            
  NbS00040803g0010.1  25 EDDAEKIIKLLTRGMRERDIVSIFGMPGLGKTTLAKKIFKDSSIVSHFDVRAWVIISQSYDVRELLRDIYKQVTGVKYNGdkesdiadmlr 115
                         68899********99**********************************************************9885444778999***** PP

                         .....-TTSS-HHHHHHHHHHTTT-SEEEEEEEE--HHHH........HHHTT-EEEEEES-GGGGGG--S-EEEEE-----HHHHHHHHH CS
              NB-ARC  82 .....svekneselkrklkelLkrkrfLlvLDDVweeeewdkikvvfpdkelgskvllTtRseevanavseksekievelLekeesweLle 167
                              +    es+++++l++ L++kr+L+v+DDVwe + wd+ + +fp ++ gs+v+lTtR e+va +v++  ++++ ++L+ e sw+Lle
  NbS00040803g0010.1 116 kcligKRYLIESDIADMLRKCLIGKRYLIVMDDVWEVKAWDEFRLCFPIGKQGSRVMLTTRLEHVAMEVEHCTDPYSPRFLTREASWKLLE 206
                         ****999999999*********************************************************99******************* PP

                         H----TT.......HHHHHHHHHHT---HHHH.....HHHHHT.TT--HHHHH.HHHHHT.T---.--------SSSSSSHHHHHHHHHHS CS
              NB-ARC 168 kkvfekelkedseleevakeivekckGlPLalkvlggllasKs.evkeWekvleqlnnklaesrselnevlsilklSydsLpealkrcfly 257
                         +k+f+ke ++ +e+++v+ +i+e ckGlPL++ ++gg+la K+  v+eW +v+++l++ l +   +  e   +++lSy  Lp++l++c l+
  NbS00040803g0010.1 207 RKAFQKE-TCAPEFKDVGLQIAEYCKGLPLTVVLVGGILAKKErNVSEWCEVANNLKSRL-GV--VESESNLAVQLSYCYLPDHLRHCLLT 293
                         *******.89*********************************99***************.44..45788889****************** PP

                         S-HHGGGS-----EESHHHHT...TS--- CS
              NB-ARC 258 lalfpedyeikkeqlvklwiaegfveasd 286
                         + +f ed +i+ ++l+ lw+aeg+v+ sd
  NbS00040803g0010.1 294 MGVFREDEKIGPSKLMLLWMAEGLVQCSD 322
                         *************************9887 PP

>> NbS00031134g0006.1  protein AED:0.06 eAED:0.06 QI:187|1|1|1|0.5|0.33|3|719|880; (*GB) gi|350535589|ref|NP_001234202.1
   #    score  bias  c-Evalue  i-Evalue hmmfrom  hmm to    alifrom  ali to    envfrom  env to     acc
 ---   ------ ----- --------- --------- ------- -------    ------- -------    ------- -------    ----
   1 !  265.1   0.0   1.4e-80   2.5e-78       2     285 ..     155     434 ..     154     436 .. 0.96

  Alignments for each domain:
  == domain 1  score: 265.1 bits;  conditional E-value: 1.4e-80
                         HHHHHHHHHHHHTTTSSSEEEEEE-------HHHHHHHTS-SS-----SEEEEEE-----SSHHHHHHHHHHHXXXXXXX-TTSS-HHHHH CS
              NB-ARC   2 ekevekviekLleeeeelkvvglvGmgGvGKttlakqvykdesveshFdvvawvkvsktakefdlqkdilkeLgkededvsvekneselkr 92 
                         ++ev+ +i++L+e ++ l+v+++vGm+G+GKttla+++yk+ +v+ +F   +wv vs+t+  ++l+ +i+ ++ ++ ++   +  e++l++
  NbS00031134g0006.1 155 DEEVRMIINRLFEGSDSLEVIPIVGMPGLGKTTLANHIYKHPEVGYKFYTRIWVYVSQTYRRRELFLNIISKFTRNTKQY-HDRPEEDLAD 244
                         67899***********************************************************************8877.7888888*** PP

                         HHHHHTTT-.SEEEEEEEE--HHHH........HHHTT-EEEEEES-GGGGGG--S-EEEEE-----HHHHHHHHHH----TT.......H CS
              NB-ARC  93 klkelLkrk.rfLlvLDDVweeeewdkikvvfpdkelgskvllTtRseevanavseksekievelLekeesweLlekkvfekelkedsele 182
                         +++e+L +  ++L+vLDDVw  e w++i+++fp+++ g +vllTtR+ +va++ s  + ++ +++L+ +esw Ll+kkvf+k+ k++ +le
  NbS00031134g0006.1 245 EIREFLGKSgKYLIVLDDVWSGEAWERIRIAFPENNKGNRVLLTTRDSKVAKYCS--HIPHDLKFLTMDESWILLQKKVFNKD-KCPVKLE 332
                         ******9989********************************************9..69************************.9****** PP

                         HHHHHHHHHT---HHHH.....HHHHHT.TT--HHHHH.HHHHHT.T---.--------SSSSSSHHHHHHHHHHSS-HHGGGS-----EE CS
              NB-ARC 183 evakeivekckGlPLalkvlggllasKs.evkeWekvleqlnnklaesrselnevlsilklSydsLpealkrcflylalfpedyeikkeql 272
                         + +k+i+ekc+GlP+a+ v++g l  K+ +  eWe+v ++l+++ ++  s   +  +++++SydsLp++lk cfly+a+fp + ei+  +l
  NbS00031134g0006.1 333 QPGKSIAEKCRGLPIAIVVIAGALIGKDkTTREWEQVDKNLSEHIINVDS--MNCKKLVQMSYDSLPYDLKACFLYCAVFPGGLEIPSWKL 421
                         ****************************899**************98876..58999********************************** PP

                         SHHHHT...TS-- CS
              NB-ARC 273 vklwiaegfveas 285
                         ++lwiaegf++ +
  NbS00031134g0006.1 422 IRLWIAEGFIQHK 434
                         *********9875 PP

>> NbS00001428g0007.1  protein AED:0.22 eAED:0.22 QI:0|0.5|0|1|0.5|0.66|3|0|986; (*GB) gi|113205208|gb|AAT39951.2| (e_va
   #    score  bias  c-Evalue  i-Evalue hmmfrom  hmm to    alifrom  ali to    envfrom  env to     acc
 ---   ------ ----- --------- --------- ------- -------    ------- -------    ------- -------    ----
   1 !  125.8   0.0   3.8e-38   6.9e-36       2     141 ..     503     640 ..     502     652 .. 0.94
   2 !  137.3   0.0   1.2e-41   2.3e-39     128     284 ..     654     807 ..     643     810 .. 0.95

  Alignments for each domain:
  == domain 1  score: 125.8 bits;  conditional E-value: 3.8e-38
                         HHHHHHHHHHHHTTTSSSEEEEEE-------HHHHHHHTS-SS-----SEEEEEE-----SSHHHHHHHHHHHXXXXXXX-TTSS-HHHHH CS
              NB-ARC   2 ekevekviekLleeeeelkvvglvGmgGvGKttlakqvykdesveshFdvvawvkvsktakefdlqkdilkeLgkededvsvekneselkr 92 
                         ++ ++k++ +Ll  +++l+v+++ Gm+G GKttlak++y+d +v+shFdv a + v++ ++ ++l+ dilk+++  +e   ++++++el++
  NbS00001428g0007.1 503 QDVMDKLKLQLLGGSDQLDVISIDGMPGNGKTTLAKKIYNDPAVGSHFDVRAMCYVTQVYSRRELLLDILKDVHGPAE-C-SKEEDGELAN 591
                         67799999********************************************************************65.5.79999***** PP

                         HHHHHTTT-SEEEEEEEE--HHHH........HHHTT-EEEEEES-GGG CS
              NB-ARC  93 klkelLkrkrfLlvLDDVweeeewdkikvvfpdkelgskvllTtRseev 141
                         +l+++L++krfL+++DDVw +  wd++  +f+  +++s+v+lTtR  + 
  NbS00001428g0007.1 592 ELRRFLLTKRFLILIDDVWHTAAWDDLHLCFQGSQNRSRVILTTRLYRC 640
                         *********************************************7665 PP

  == domain 2  score: 137.3 bits;  conditional E-value: 1.2e-41
                         TT-EEEEEES-GGGGGG--S-EEEEE-----HHHHHHHHHH----TT.......HHHHHHHHHHT---HHHH.....HHHHHT.TT--HHH CS
              NB-ARC 128 lgskvllTtRseevanavseksekievelLekeesweLlekkvfekelkedseleevakeivekckGlPLalkvlggllasKs.evkeWek 217
                         ++s+v+lTtR  eva+++++ks++++++l++++esw Ll+++vf+ e ++++el +v+  i+++c+GlPL++ +++g l+ K+ +  +W+k
  NbS00001428g0007.1 654 SRSRVILTTRLYEVADYAKCKSDPHHLRLFTDDESWMLLKEEVFRGE-RCPPELGDVGLRIAKSCGGLPLSVVLVAGALKEKKkKAYSWKK 743
                         69*********************************************.9*******************************9997889**** PP

                         HH.HHHHHT.T---.--------SSSSSSHHHHHHHHHHSS-HHGGGS-----EESHHHHT...TS- CS
              NB-ARC 218 vleqlnnklaesrselnevlsilklSydsLpealkrcflylalfpedyeikkeqlvklwiaegfvea 284
                         v e+l ++ ++s+   ++ +si+ +Sy++Lp++lk cfly+  f  +++i++++l +lw aegf+++
  NbS00001428g0007.1 744 VEESLGSHNFGSS---EKGMSIIGFSYKNLPQHLKTCFLYFGGFSRGKHIPVSRLSRLWLAEGFLQE 807
                         *********9775...6899********************************************886 PP

>> NbS00034310g0005.1  protein AED:0.07 eAED:0.14 QI:0|0|0|0.8|0|0.2|5|0|654; (*GB) gi|8547237|gb|AAF76312.1|AF220603_4 
   #    score  bias  c-Evalue  i-Evalue hmmfrom  hmm to    alifrom  ali to    envfrom  env to     acc
 ---   ------ ----- --------- --------- ------- -------    ------- -------    ------- -------    ----
   1 !  264.8   0.4   1.8e-80   3.2e-78       4     285 ..       7     282 ..       4     284 .. 0.97

  Alignments for each domain:
  == domain 1  score: 264.8 bits;  conditional E-value: 1.8e-80
                         HHHHHHHHHHTTTSSSEEEEEE-------HHHHHHHTS-SS-----SEEEEEE-----SSHHHHHHHHHHHXXXXXXX-TTSS-HHHHHHH CS
              NB-ARC   4 evekviekLleeeeelkvvglvGmgGvGKttlakqvykdesveshFdvvawvkvsktakefdlqkdilkeLgkededvsvekneselkrkl 94 
                         e e +iekL+    +l+v+++ Gm+G+GKt+lak  y +e+++++Fd+  w++ s++++++ l+ ++l+++ k d ++ +ek + el+++l
  NbS00034310g0005.1   7 ETEMLIEKLVTGPRQLDVISIFGMPGLGKTILAKRLYDHEAISNRFDIRLWCCSSQSYDKRSLLFELLNHICKYDTST-KEKSDDELAEML 96 
                         56889******99*************************************************************9999.************ PP

                         HHHTTT-SEEEEEEEE--HHHH........HHHTT-EEEEEES-GGGGGG--S-EEEEE-----HHHHHHHHHH----TT........HHH CS
              NB-ARC  95 kelLkrkrfLlvLDDVweeeewdkikvvfpdkelgskvllTtRseevanavseksekievelLekeesweLlekkvfeke.lkedseleev 184
                         +++Lk+kr+L+v DDVw +e wd+i  +fpd + gs+++lT+R e++a +++  s ++ ++++++eesw L+++kvf+++   ++++lee+
  NbS00034310g0005.1  97 YKYLKGKRYLIVVDDVWSQEAWDDIIRSFPDDDTGSRIILTSRLESIATYAMIDSSPHFLRMFTEEESWMLMKQKVFKEDnCYCPQQLEEI 187
                         ****************************************************99************************997889******* PP

                         HHHHHHHT---HHHH.....HHHHHT.TT--HHHHH.HHHHHT.T---.--------SSSSSSHHHHHHHHHHSS-HHGGGS-----EESH CS
              NB-ARC 185 akeivekckGlPLalkvlggllasKs.evkeWekvleqlnnklaesrselnevlsilklSydsLpealkrcflylalfpedyeikkeqlvk 274
                         +k+i++kc+GlPLa+ +++glla  + ev  W++v e+l++k        ++ ++i++ Sy++Lp +l++cfly+a f ed+++++++l++
  NbS00034310g0005.1 188 GKQIASKCGGLPLAVILVAGLLAKHDkEVVYWQEVGESLKSKI-------QGCMDIVESSYQHLPIHLQKCFLYFASFLEDQKVPVQKLIR 271
                         **********************9888899*******9999988.......5789************************************* PP

                         HHHT...TS-- CS
              NB-ARC 275 lwiaegfveas 285
                         lwiae+fveas
  NbS00034310g0005.1 272 LWIAENFVEAS 282
                         ********987 PP

>> NbS00061479g0004.1  protein AED:0.04 eAED:0.04 QI:65|0.33|0.25|0.5|0.66|0.75|4|0|976; (*GB) gi|255561552|ref|XP_00252
   #    score  bias  c-Evalue  i-Evalue hmmfrom  hmm to    alifrom  ali to    envfrom  env to     acc
 ---   ------ ----- --------- --------- ------- -------    ------- -------    ------- -------    ----
   1 !  262.5   0.0   8.4e-80   1.6e-77       2     283 ..     163     451 ..     162     455 .. 0.94

  Alignments for each domain:
  == domain 1  score: 262.5 bits;  conditional E-value: 8.4e-80
                         HHHHHHHHHHHHTTT..SSSEEEEEE-------HHHHHHHTS-SS-----SEEEEEE-----SSHHHHHHHHHHHXXXXXXX-TTSS-HHH CS
              NB-ARC   2 ekevekviekLleee..eelkvvglvGmgGvGKttlakqvykdesveshFdvvawvkvsktakefdlqkdilkeLgkededvsveknesel 90 
                         e+ev+k++ +L +ee  e  +v ++ GmgG+GKttla+++y++  v++hF  +aw ++sk+ +++d++++il++L+ ++ ++ + + ++el
  NbS00061479g0004.1 163 EEEVNKLVVELINEEneEFHGVFAICGMGGIGKTTLARKAYRHIYVQGHFQAFAWASISKQWQARDVLQRILTKLEPQNRTQVNMMMDEEL 253
                         789999999999887634457899*******************99*********************************999867777888* PP

                         HHHHHHHTTT-SEEEEEEEE--HHHH........HHHTT-EEEEEES-GGGGGG--S-EEEEE-----HHHHHHHHHH----TT....... CS
              NB-ARC  91 krklkelLkrkrfLlvLDDVweeeewdkikvvfpdkelgskvllTtRseevanavseksekievelLekeesweLlekkvfeke....lke 177
                          ++l++l ++k+ L+vLDD+w ++ w++++ +fp+++  sk+llTtR+++v+ +v+ ++ ++e ++L  +esw+Ll++k+f +     lk 
  NbS00061479g0004.1 254 VKELHRLQQSKKCLIVLDDIWSTNFWNSVRHAFPKGKGCSKILLTTRKKDVCTHVDPTCFFFEPRCLDADESWKLLHRKAFPRVntpdLKI 344
                         *******************************************************************************999877888999 PP

                         ....HHHHHHHHHHT---HHHH.....HHHHHTTT--HHHHH.HHHHHT.T---..--------SSSSSSHHHHHHHHHHSS-HHGGGS-- CS
              NB-ARC 178 dseleevakeivekckGlPLalkvlggllasKsevkeWekvleqlnnklaesrs.elnevlsilklSydsLpealkrcflylalfpedyei 267
                         d ele+++ke+v++c+GlPLa+ vl+glla + +v+eW+++ ++ln++  + +  ++ ++  +l lSy +Lp++lk cflyl  fped++i
  NbS00061479g0004.1 345 DLELERLGKEMVSECGGLPLAIIVLAGLLARRPKVDEWRRTRQNLNSHMSGESFeQDGGIHGVLALSYYDLPYQLKPCFLYLGNFPEDQKI 435
                         *************************************************9855426777888***************************** PP

                         ---EESHHHHT...TS CS
              NB-ARC 268 kkeqlvklwiaegfve 283
                          + +l++lw+aeg++ 
  NbS00061479g0004.1 436 SARRLYQLWAAEGIIS 451
                         *************976 PP

>> NbS00047106g0002.1  protein AED:0.23 eAED:0.23 QI:0|0|0|0.66|1|1|3|0|560; (*GB) gi|364285585|gb|AEW48210.1| (e_value=
   #    score  bias  c-Evalue  i-Evalue hmmfrom  hmm to    alifrom  ali to    envfrom  env to     acc
 ---   ------ ----- --------- --------- ------- -------    ------- -------    ------- -------    ----
   1 !  262.4   0.0     9e-80   1.7e-77       2     285 ..     149     430 ..     148     432 .. 0.97

  Alignments for each domain:
  == domain 1  score: 262.4 bits;  conditional E-value: 9e-80
                         HHHHHHHHHHHHTTTSSSEEEEEE-------HHHHHHHTS-SS-----SEEEEEE-----SSHHHHHHHHHHHXXXXXXX-TTSS-HHHHH CS
              NB-ARC   2 ekevekviekLleeeeelkvvglvGmgGvGKttlakqvykdesveshFdvvawvkvsktakefdlqkdilkeLgkededvsvekneselkr 92 
                         e+e + ++++L +  +el+vv++vGmgG+GKttla+++y+d  ++shFd+ a  +vs ++ + +++  +l  +g +  ++ ++++ ++l++
  NbS00047106g0002.1 149 ETEFKMLQDQLTRGASELEVVSIVGMGGIGKTTLANKIYNDPFITSHFDIRAKATVSLQYRAINVLLGLLFSIGGKTYEFYDQQDVGQLAD 239
                         67788899*****99***********************************************************99999999999****** PP

                         HHHHHTTT-SEEEEEEEE--HHHH........HHHTT-EEEEEES-GGGGGG--S-EEEEE-----HHHHHHHHHH----TT.......HH CS
              NB-ARC  93 klkelLkrkrfLlvLDDVweeeewdkikvvfpdkelgskvllTtRseevanavseksekievelLekeesweLlekkvfekelkedselee 183
                         +l++lLk+ r+L+v+DD+w++e wd+ik +f+d ++gs++llTtR+++va+++s  + +++++lL+++esw+Ll+ kvfeke     ++e 
  NbS00047106g0002.1 240 RLQKLLKGGRYLVVIDDIWTTEAWDDIKLCFSDCNNGSRILLTTRNVDVAEYASSGKPPYQMRLLNSNESWNLLCGKVFEKE-FFALDFEI 329
                         ******************************************************99**************************.7899**** PP

                         HHHHHHHHT---HHHH.....HHHHHT.TT--HHHHH.HHHHHT.T---.--------SSSSSSHHHHHHHHHHSS-HHGGGS-----EES CS
              NB-ARC 184 vakeivekckGlPLalkvlggllasKs.evkeWekvleqlnnklaesrselnevlsilklSydsLpealkrcflylalfpedyeikkeqlv 273
                         ++k+i+ kc+GlPLa+ +++gll+ K    +eW+ v+e++++     ++++ + + +l lSy  Lp++lk cfly+a+fped  i +++l+
  NbS00047106g0002.1 330 IGKQIALKCGGLPLAITLIAGLLSKKGkALDEWQSVAESVSSVV--TTDVDAQCMTVLALSYHYLPNHLKPCFLYFAIFPEDELIFVDKLM 418
                         ***********************9998788*******9999988..57899**************************************** PP

                         HHHHT...TS-- CS
              NB-ARC 274 klwiaegfveas 285
                         +lw+aegf++++
  NbS00047106g0002.1 419 ELWAAEGFLKVE 430
                         ********9876 PP

>> NbS00010827g0004.1  protein AED:0.09 eAED:0.10 QI:0|0|0|1|1|1|2|0|944; (*GB) gi|359482790|ref|XP_002268671.2| (e_valu
   #    score  bias  c-Evalue  i-Evalue hmmfrom  hmm to    alifrom  ali to    envfrom  env to     acc
 ---   ------ ----- --------- --------- ------- -------    ------- -------    ------- -------    ----
   1 !  260.0   0.1   4.9e-79   9.1e-77       2     283 ..     187     467 ..     186     471 .. 0.95

  Alignments for each domain:
  == domain 1  score: 260.0 bits;  conditional E-value: 4.9e-79
                         HHHHHHHHHHHHTTT...SSSEEEEEE-------HHHHHHHTS-SS-----SEEEEEE-----SSHHHHHHHHHHHXXXXXXX-TTSS-HH CS
              NB-ARC   2 ekevekviekLleee...eelkvvglvGmgGvGKttlakqvykdesveshFdvvawvkvsktakefdlqkdilkeLgkededvsveknese 89 
                         +++++ vi kLle++   +++ vv++vG gG+GKttla+ +y de+v++hFd  +w++vs  ++e+++ k+il+ L k++ +     + + 
  NbS00010827g0004.1 187 DSDKDVVISKLLENCdqeNGFLVVSVVGTGGIGKTTLAQIAYGDEKVKGHFDERIWICVSDPFDEVKVAKAILESLTKSSPNL---SQLHM 274
                         677899*******9987667899********************************************************6555...88999 PP

                         HHHHHHHHTTT-SEEEEEEEE--HH..HH........HHHTT-EEEEEES-GGGGGG--S-EEEEE-----HHHHHHHHHH----TT.... CS
              NB-ARC  90 lkrklkelLkrkrfLlvLDDVweee..ewdkikvvfpdkelgskvllTtRseevanavseksekievelLekeesweLlekkvfeke.lke 177
                         l +++ e +++krf lvLDDVw e   +w+ +k++++++  gs++l+T+Rse+v + ++  s+ ++++ +++ ++w+L+++++f  +  k 
  NbS00010827g0004.1 275 LLERIEECVSKKRFFLVLDDVWSEDysKWEPLKNSLKNGARGSRILVTSRSERVVGVMGS-SYMHRLGQISDSDCWSLFSRIAFSGRnKKD 364
                         **********************99999********************************7.***********************9996778 PP

                         ....HHHHHHHHHHT---HHHH.....HHHHHTTT--HHHHH.HHHHHT.T---.--------SSSSSSHHHHHHHHHHSS-HHGGGS--- CS
              NB-ARC 178 dseleevakeivekckGlPLalkvlggllasKsevkeWekvleqlnnklaesrselnevlsilklSydsLpealkrcflylalfpedyeik 268
                          ++le+++k iv kckGlPLa k++g+ll++K++++eW+ vl++  ++l e   + ++ ++ l lSyd+Lp  lkrcf y+a+fp+d  i+
  NbS00010827g0004.1 365 FESLEDIGKRIVRKCKGLPLAAKTMGSLLRFKDTEEEWQTVLDSEIWELEE---VAVDLFPHLYLSYDDLPPILKRCFSYCAIFPKDAVIN 452
                         899**********************************************54...579********************************** PP

                         --EESHHHHT...TS CS
              NB-ARC 269 keqlvklwiaegfve 283
                         +++l+++w+a+g + 
  NbS00010827g0004.1 453 VNRLIRIWMAQGYLS 467
                         **********99865 PP

>> NbS00033032g0022.1  protein AED:0.11 eAED:0.12 QI:0|0.2|0|1|0.2|0|6|0|1304; (*GB) gi|8547237|gb|AAF76312.1|AF220603_4
   #    score  bias  c-Evalue  i-Evalue hmmfrom  hmm to    alifrom  ali to    envfrom  env to     acc
 ---   ------ ----- --------- --------- ------- -------    ------- -------    ------- -------    ----
   1 !  138.7   0.0   4.5e-42   8.4e-40       3     165 ..     515     677 ..     513     682 .. 0.94
   2 !  119.8   0.0   2.5e-36   4.7e-34     120     282 ..     681     837 ..     676     840 .. 0.93

  Alignments for each domain:
  == domain 1  score: 138.7 bits;  conditional E-value: 4.5e-42
                         HHHHHHHHHHHTTTSSSEEEEEE-------HHHHHHHTS-SS-----SEEEEEE-----SSHHHHHHHHHHHXXXXXXX-TTSS-HHHHHH CS
              NB-ARC   3 kevekviekLleeeeelkvvglvGmgGvGKttlakqvykdesveshFdvvawvkvsktakefdlqkdilkeLgkededvsvekneselkrk 93 
                         + +  ++++    +++l+v+++ Gm+G+GKttlak+vy d +  ++Fdv++w+++s+ ++++ l+ dil++++    +  +ek e++l++ 
  NbS00033032g0022.1 515 DVLATLKQRVIGGSPDLDVITIFGMPGLGKTTLAKKVYDDCKAVNRFDVCVWCCISERYEKKSLLIDILQQINIGLPENVEEKSEGDLADL 605
                         55667888889999****************************99**************************99987655559999999**** PP

                         HHHHTTT-SEEEEEEEE--HHHH........HHHTT-EEEEEES-GGGGGG--S-EEEEE-----HHHHHHH CS
              NB-ARC  94 lkelLkrkrfLlvLDDVweeeewdkikvvfpdkelgskvllTtRseevanavseksekievelLekeesweL 165
                         l++ + ++r+L+ LDD+w+ e wd++k++f d + gs+++lTtR  eva++++++ ++++++++++eesw L
  NbS00033032g0022.1 606 LRRSIMGRRYLIFLDDIWTIEAWDDVKTPFRDDKQGSRIILTTRHAEVASYAKCTTDPLRLRFFHNEESWML 677
                         **********************************************************************88 PP

  == domain 2  score: 119.8 bits;  conditional E-value: 2.5e-36
                         .....HHHTT-EEEEEES-GGGGGG--S-EEEEE-----HHHHHHHHHH----TT.......HHHHHHHHHHT---HHHH.....HHHHHT CS
              NB-ARC 120 kvvfpdkelgskvllTtRseevanavseksekievelLekeesweLlekkvfekelkedseleevakeivekckGlPLalkvlggllasKs 210
                         k++f d + gs+++lTtR  eva++++++ +++++++++++esw L+ +k f+ + ++++el +v+k i+ekc+GlPL++ +++gll   +
  NbS00033032g0022.1 681 KTPFRDDKQGSRIILTTRHAEVASYAKCTTDPLRLRFFHNQESWMLIVQKLFQDQ-QCPPELVDVGKRIAEKCQGLPLSVVLVAGLLGKME 770
                         6789999***********************************************9.8******************************6666 PP

                         .TT--HHHHH.HHHHHT.T---.--------SSSSSSHHHHHHHHHHSS-HHGGGS-----EESHHHHT...T CS
              NB-ARC 211 .evkeWekvleqlnnklaesrselnevlsilklSydsLpealkrcflylalfpedyeikkeqlvklwiaegfv 282
                          +++ W +v+e+l+++ ++      +   i++lSy++Lpe+lk cfly+  f+ed ei++++l+  wiaeg++
  NbS00033032g0022.1 771 tKEDGWLQVAESLSTTTVG------DSRGIIELSYKHLPEYLKPCFLYFGGFMEDEEIPVSKLTWKWIAEGLL 837
                         56689***********964......45679****************************************986 PP

>> NbS00018239g0010.1  protein AED:0.06 eAED:0.07 QI:0|0.75|0.66|1|0.87|0.77|9|238|1770; (*SWP) sp|Q6L3Z4|R1B12_SOLDE (e
   #    score  bias  c-Evalue  i-Evalue hmmfrom  hmm to    alifrom  ali to    envfrom  env to     acc
 ---   ------ ----- --------- --------- ------- -------    ------- -------    ------- -------    ----
   1 !  259.2   0.1   8.8e-79   1.6e-76       2     286 ..    1042    1320 ..    1041    1321 .. 0.96

  Alignments for each domain:
  == domain 1  score: 259.2 bits;  conditional E-value: 8.8e-79
                          HHHHHHHHHHHHTTTSSSEEEEEE-------HHHHHHHTS-SS-----SEEEEEE-----SSHHHHHHHHHHHXXXXXXX-TTSS-HHH CS
              NB-ARC    2 ekevekviekLleeeeelkvvglvGmgGvGKttlakqvykdesveshFdvvawvkvsktakefdlqkdilkeLgkededvsveknesel 90  
                          e+e + +i +L +  + l+v+++ Gm+G+GKttla +vy+d sv shFd++aw++v ++++e++l+++i +++ ++ ++     ++++ 
  NbS00018239g0010.1 1042 EEETNWIIRNLTSGPKMLDVISITGMPGSGKTTLAYKVYNDTSVCSHFDICAWCTVDQKYDEKKLLENIFNQVTSSTSKL---SENGDV 1127
                          5677889999*9999***********************************************************995555...77788* PP

                          HHHHHHHTTT-SEEEEEEEE--HHHH........HHHTT-EEEEEES-GGGGGG--S-EEEEE-----HHHHHHHHHH----TT..... CS
              NB-ARC   91 krklkelLkrkrfLlvLDDVweeeewdkikvvfpdkelgskvllTtRseevanavseksekievelLekeesweLlekkvfekelkeds 179 
                          ++ l++ L +kr+L+vLDD w++  wd ++ +fp+ e gs+++lTtR+++va +++ +s+++ ++lL+ eesweLlekkvf ke  ++ 
  NbS00018239g0010.1 1128 ADGLRKKLFGKRYLIVLDDLWDTATWDYLTRPFPQVEKGSRIILTTREKKVALHAHRHSDPLDLRLLTREESWELLEKKVFGKE-HCPD 1215
                          ************************************************************************************.89** PP

                          ..HHHHHHHHHHT---HHHH.....HHHHHT.TT--HHHHH.HHHHHT.T---.--------SSSSSSHHHHHHHHHHSS-HHGGGS-- CS
              NB-ARC  180 eleevakeivekckGlPLalkvlggllasKs.evkeWekvleqlnnklaesrselnevlsilklSydsLpealkrcflylalfpedyei 267 
                          el ev++eiv +ckGlPL++ +++g++a K+ + + W +v ++l++  ++    ++ev ++++lSyd Lp++lk c lyla +p+d  i
  NbS00018239g0010.1 1216 ELVEVGEEIVRNCKGLPLVVDLIAGVIAGKEkKKSVWLEVQNNLKSFIFNE---KVEVRRVIELSYDYLPDHLKPCLLYLASYPKDELI 1301
                          *******************************77799***********9844...68********************************* PP

                          ---EESHHHHT...TS--- CS
              NB-ARC  268 kkeqlvklwiaegfveasd 286 
                          +++ l  +w aegfve+ d
  NbS00018239g0010.1 1302 GVDVLKIVWRAEGFVEQTD 1320
                          ***************9876 PP

>> NbS00038091g0013.1  protein AED:0.23 eAED:0.27 QI:0|0.42|0.37|0.87|0.57|0.5|8|0|1061; (*GB) gi|15418709|gb|AAG31013.1
   #    score  bias  c-Evalue  i-Evalue hmmfrom  hmm to    alifrom  ali to    envfrom  env to     acc
 ---   ------ ----- --------- --------- ------- -------    ------- -------    ------- -------    ----
   1 !  259.4   0.0   7.4e-79   1.4e-76       2     284 ..     335     611 ..     334     614 .. 0.96

  Alignments for each domain:
  == domain 1  score: 259.4 bits;  conditional E-value: 7.4e-79
                         HHHHHHHHHHHHTTTSSSEEEEEE-------HHHHHHHTS-SS-----SEEEEEE-----SSHHHHHHHHHHHXXXXXXX-TTSS-HHHHH CS
              NB-ARC   2 ekevekviekLleeeeelkvvglvGmgGvGKttlakqvykdesveshFdvvawvkvsktakefdlqkdilkeLgkededvsvekneselkr 92 
                         e+e e +ie+L + e+el+v+++vGm+G GKtt a++ y++  +  +F+v aw+ +s+t++ ++l+++i  ++  ++++v   ++ +el++
  NbS00038091g0013.1 335 ENEAEIIIERLNKGEKELDVIPIVGMAGQGKTTFARKLYNNAIIVDRFGVRAWCIISQTYNRQELLQEIFGQVIGSKDKV---DEVGELAD 422
                         678899**************************************************************998888887777...9999**** PP

                         HHHHHTTT-SEEEEEEEE--HHHH........HHHTT-EEEEEES-GGGGGG--S-EEEEE-----HHHHHHHHHH----TT.......HH CS
              NB-ARC  93 klkelLkrkrfLlvLDDVweeeewdkikvvfpdkelgskvllTtRseevanavseksekievelLekeesweLlekkvfekelkedselee 183
                         +l+++L+++r+L+vLDD w+ + w++++ +fp++e gs++++TtR eev ++v++  +++++ +L+ +es++Ll+kkvf+ke  +++el++
  NbS00038091g0013.1 423 MLRKRLIGRRYLIVLDDMWDIKAWEDLRLSFPNGETGSRIIVTTRLEEVGKQVKHDTDPHSLPFLKLDESLKLLQKKVFQKE-ACPPELQD 512
                         **********************************************************************************.8******* PP

                         HHHHHHHHT---HHHH.....HHHHHT.TT--HHHHH.HHHHHT.T---.--------SSSSSSHHHHHHHHHHSS-HHGGGS-----EES CS
              NB-ARC 184 vakeivekckGlPLalkvlggllasKs.evkeWekvleqlnnklaesrselnevlsilklSydsLpealkrcflylalfpedyeikkeqlv 273
                         +   +++kckGlPL++  ++g+++ K+ e++ W +v ++l ++l e ++   + ls ++lSyd+Lp+ lk c ly+ +fped +i++++l+
  NbS00038091g0013.1 513 ISLAVAKKCKGLPLVIIFVAGIIKRKKtEESWWDEVNKSLLSHLGEAEG---YSLSTMQLSYDNLPDSLKPCLLYMGMFPEDARIPVSKLI 600
                         **************************9566778999999*****76655...799************************************ PP

                         HHHHT...TS- CS
              NB-ARC 274 klwiaegfvea 284
                         +lwiaegfv+ 
  NbS00038091g0013.1 601 SLWIAEGFVQN 611
                         ********986 PP

>> NbS00038091g0003.1  protein AED:0.37 eAED:0.37 QI:539|1|0.5|1|0|0|2|0|328; (*GB) gi|15418710|gb|AAG31014.1| (e_value=
   #    score  bias  c-Evalue  i-Evalue hmmfrom  hmm to    alifrom  ali to    envfrom  env to     acc
 ---   ------ ----- --------- --------- ------- -------    ------- -------    ------- -------    ----
   1 !  258.8   0.0   1.2e-78   2.2e-76       2     286 ..      37     315 ..      36     316 .. 0.94

  Alignments for each domain:
  == domain 1  score: 258.8 bits;  conditional E-value: 1.2e-78
                         HHHHHHHHHHHHTTTSSSEEEEEE-------HHHHHHHTS-SS-----SEEEEEE-----SSHHHHHHHHHHHXXXXXXX-TTSS-HHHHH CS
              NB-ARC   2 ekevekviekLleeeeelkvvglvGmgGvGKttlakqvykdesveshFdvvawvkvsktakefdlqkdilkeLgkededvsvekneselkr 92 
                         e+e e++i++  e ++el+v+++vGm+G GKtt a++ y+++ +  hFdv aw+ +s+t++ ++l+++i  ++  ++++v   ++ +el++
  NbS00038091g0003.1  37 ENEAERIIKRVNEGKKELDVIPIVGMAGQGKTTFARKLYNNDIIVYHFDVRAWCIISQTYNRQELLQEIFSQVIGSKDKV---DEVGELAD 124
                         7899****************************************************************999998887877...9999**** PP

                         HHHHHTTT-SEEEEEEEE--HHHH........HHHTT-EEEEEES-GGGGGG--S-EEEEE-----HHHHHHHHHH----TT.......HH CS
              NB-ARC  93 klkelLkrkrfLlvLDDVweeeewdkikvvfpdkelgskvllTtRseevanavseksekievelLekeesweLlekkvfekelkedselee 183
                         +l+++L+++r+L+vLDD w+ + w++++ +fp++e gs++++TtR eev ++v++  +++++ +L+ +es++Ll+kkvf+ke  +++el++
  NbS00038091g0003.1 125 MLRKRLIGRRYLIVLDDMWDIKAWEDLRLSFPNGETGSRIIVTTRLEEVGKQVKHDTDPHSLPFLKLDESLKLLQKKVFQKE-ACPPELQD 214
                         **********************************************************************************.8******* PP

                         HHHHHHHHT---HHHH.....HHHHHTTT--.HHHHH.HHHHHT.T---.--------SSSSSSHHHHHHHHHHSS-HHGGGS-----EES CS
              NB-ARC 184 vakeivekckGlPLalkvlggllasKsevke.WekvleqlnnklaesrselnevlsilklSydsLpealkrcflylalfpedyeikkeqlv 273
                         v   +++kc+GlPL++ +++g+++ K+++++ W +v + l + l e +    + ls ++lSy +Lp+ lk c ly+ lf ed  i++++l+
  NbS00038091g0003.1 215 VSLAVAKKCNGLPLVIILVAGIIRRKKMEESwWHEVKNALLSYLGEAE---GYSLSTMQLSYHNLPNSLKPCLLYVGLFGEDAIIPVSKLI 302
                         ***************************665505566666888886554...5799************************************ PP

                         HHHHT...TS--- CS
              NB-ARC 274 klwiaegfveasd 286
                         +lwiaegfv+  d
  NbS00038091g0003.1 303 SLWIAEGFVQNID 315
                         *********9765 PP

>> NbS00004955g0024.1  protein AED:0.04 eAED:0.04 QI:0|0.5|0.33|1|0.5|0.33|3|248|1362; (*GB) gi|142942427|gb|ABO93001.1|
   #    score  bias  c-Evalue  i-Evalue hmmfrom  hmm to    alifrom  ali to    envfrom  env to     acc
 ---   ------ ----- --------- --------- ------- -------    ------- -------    ------- -------    ----
   1 !  257.1   0.2   3.8e-78   7.1e-76       2     284 ..     658     933 ..     657     936 .. 0.96

  Alignments for each domain:
  == domain 1  score: 257.1 bits;  conditional E-value: 3.8e-78
                         HHHHHHHHHHHHTTTSSSEEEEEE-------HHHHHHHTS-SS-----SEEEEEE-----SSHHHHHHHHHHHXXXXXXX-TTSS-HHHHH CS
              NB-ARC   2 ekevekviekLleeeeelkvvglvGmgGvGKttlakqvykdesveshFdvvawvkvsktakefdlqkdilkeLgkededvsvekneselkr 92 
                         ++ ++++  kL + + +l+v+++vGm+G+GKttla++ y de v s Fd+ ++++vs+++k +dl+ ++l+++ ++  +  + ++e+el++
  NbS00004955g0024.1 658 KDVIKELRAKLIKGSVNLDVISIVGMPGLGKTTLANELYFDELVVSYFDIRVQCCVSQEYKRKDLILALLHDVIDDTAEL-DREDENELAD 747
                         56789999*********************************99******************************9999999.9********* PP

                         HHHHHTTT-SEEEEEEEE--HHHH........HHHTT-EEEEEES-GGGGGG--S-EEEEE-----HHHHHHHHHH----TT.......HH CS
              NB-ARC  93 klkelLkrkrfLlvLDDVweeeewdkikvvfpdkelgskvllTtRseevanavseksekievelLekeesweLlekkvfekelkedselee 183
                         kl++lLk kr+L+++DDVwe   wd++  +fp+++ gs+++lTtR  eva+++++ s+++++++++++esw+Ll++kvf+ke +++  le+
  NbS00004955g0024.1 748 KLQKLLKPKRYLVLIDDVWEWSAWDDLLSCFPKNNKGSRIILTTRHYEVASYAKHVSDPHKLRFFSIDESWTLLQNKVFNKE-RCPRVLEA 837
                         **********************************************************************************.9******* PP

                         HHHHHHHHT---HHHH.....HHH.HHTTT--HHHHH.HHHHHT.T---.--------SSSSSSHHHHHHHHHHSS-HHGGGS-----EES CS
              NB-ARC 184 vakeivekckGlPLalkvlgglla.sKsevkeWekvleqlnnklaesrselnevlsilklSydsLpealkrcflylalfpedyeikkeqlv 273
                         v+k+i++kc+GlPL+  +++g+l  +K+e + We+v  +l  +       l + ++ l lSy++Lp++lk+cfly+ +fped ei++++l+
  NbS00004955g0024.1 838 VGKSIAQKCGGLPLSTILVAGILTrMKKEKHCWEQVSTNLGPNI------LPQSERTLDLSYQNLPHYLKQCFLYMGVFPEDREIQVSKLT 922
                         *********************995268899*******9999888......78899************************************ PP

                         HHHHT...TS- CS
              NB-ARC 274 klwiaegfvea 284
                          lwiaeg+++ 
  NbS00004955g0024.1 923 WLWIAEGLINT 933
                         *******9875 PP

>> NbS00018164g0105.1  protein AED:0.12 eAED:0.13 QI:0|0|0|1|1|1|2|0|710
   #    score  bias  c-Evalue  i-Evalue hmmfrom  hmm to    alifrom  ali to    envfrom  env to     acc
 ---   ------ ----- --------- --------- ------- -------    ------- -------    ------- -------    ----
   1 !  257.0   0.3     4e-78   7.3e-76       9     285 ..     155     429 ..     147     431 .. 0.96

  Alignments for each domain:
  == domain 1  score: 257.0 bits;  conditional E-value: 4e-78
                         HHHHHTTTSSSEEEEEE-------HHHHHHHTS-SS-----SEEEEEE-----SSHHHHHHHHHHHXXXXXXX-TTSS-HHHHHHHHHHTT CS
              NB-ARC   9 iekLleeeeelkvvglvGmgGvGKttlakqvykdesveshFdvvawvkvsktakefdlqkdilkeLgkededvsvekneselkrklkelLk 99 
                          ++L +   el+vv++vGmgG+GKttla+++y+d  + shFd+ a  +vs+++ +++++  +l  +  + +++++++++ +l+++l++lLk
  NbS00018164g0105.1 155 RDQLARGARELEVVSIVGMGGIGKTTLANKIYNDPFIMSHFDIRAKATVSQEYCARNVLLGLLSSISGKINEFHEQQDDDQLADRLQKLLK 245
                         578999899**********************************************************99999*99999999********** PP

                         T-SEEEEEEEE--HHHH........HHHTT-EEEEEES-GGGGGG--S-EEEEE-----HHHHHHHHHH----TT.......HHHHHHHHH CS
              NB-ARC 100 rkrfLlvLDDVweeeewdkikvvfpdkelgskvllTtRseevanavseksekievelLekeesweLlekkvfekelkedseleevakeive 190
                           r+L+v+DD+w+ e wd+ik +fpd ++ s++l+TtR++eva++++  +++++++l++ +esw+Ll +kvf k+   ++e+e+++k+i+ 
  NbS00018164g0105.1 246 CGRYLVVIDDIWTREAWDDIKRCFPDCNNESRILMTTRNVEVAEYANSGKTPYHMRLMSFDESWNLLYEKVFVKD-YFSPEFEQLGKKIAL 335
                         ************************************************9**************************.899************ PP

                         HT---HHHH.....HHHHHT.TT--HHHHH.HHHHHT.T---.--------SSSSSSHHHHHHHHHHSS-HHGGGS-----EESHHHHT.. CS
              NB-ARC 191 kckGlPLalkvlggllasKs.evkeWekvleqlnnklaesrselnevlsilklSydsLpealkrcflylalfpedyeikkeqlvklwiaeg 280
                         +c+GlPL+l +++gll+  +   ++W+ v++++++  +  +++ ++ ++++ lSy  Lp++lk cfly+a+f+ed  i +++lv+lw+aeg
  NbS00018164g0105.1 336 NCRGLPLSLVLIAGLLSKMDkSLDKWKSVVKNVSSMVN--TEVNVQCMRVVALSYHYLPHHLKPCFLYFAIFQEDELILVNKLVELWAAEG 424
                         ****************8777788*******99999984..567899********************************************* PP

                         .TS-- CS
              NB-ARC 281 fveas 285
                         f++++
  NbS00018164g0105.1 425 FLKVE 429
                         *9876 PP

>> NbS00026706g0016.1  protein AED:0.11 eAED:0.13 QI:0|1|0.5|1|1|1|2|0|907; (*GB) gi|350535589|ref|NP_001234202.1| (e_va
   #    score  bias  c-Evalue  i-Evalue hmmfrom  hmm to    alifrom  ali to    envfrom  env to     acc
 ---   ------ ----- --------- --------- ------- -------    ------- -------    ------- -------    ----
   1 !  256.5   0.0   5.8e-78   1.1e-75       2     283 ..     158     439 ..     157     442 .. 0.96

  Alignments for each domain:
  == domain 1  score: 256.5 bits;  conditional E-value: 5.8e-78
                         HHHHHHHHHHHHTTTSSSEEEEEE-------HHHHHHHTS-SS-----SEEEEEE-----SSHHHHHHHHHHHXXXXXXX-TTSS-HHHHH CS
              NB-ARC   2 ekevekviekLleeeeelkvvglvGmgGvGKttlakqvykdesveshFdvvawvkvsktakefdlqkdilkeLgkededvsvekneselkr 92 
                         e+e +kvi++Ll   ++l+vv++vGm+G+GKttla+++yk+  ++ +F   +wv vs+++  ++l+ +i+ ++ ++ ++   ++ e++l++
  NbS00026706g0016.1 158 EEEADKVINRLLGGLSGLEVVPVVGMPGLGKTTLANKIYKHPDIGYQFFTRIWVYVSQSYRRRELFLNIISKFTRNTKQY-HDMCEEDLAD 247
                         67899********99*************************************************************8888.8888999*** PP

                         HHHHHTTT-.SEEEEEEEE--HHHH........HHHTT-EEEEEES-GGGGGG--S-.EEEEE-----HHHHHHHHHH----TT....... CS
              NB-ARC  93 klkelLkrk.rfLlvLDDVweeeewdkikvvfpdkelgskvllTtRseevanavsek.sekievelLekeesweLlekkvfekelkedsel 181
                         +++ +L +  ++L+vLDDVw    w++ik++fp+++   ++llTtR+ +va++ ++    ++ +++L+++esw Llekkvf+k+ k+++el
  NbS00026706g0016.1 248 EIQDFLGKGgKYLIVLDDVWSPDAWEHIKIAFPNNNKSNRILLTTRDSKVAKQCKQCiGIPHDLKFLTEDESWILLEKKVFHKD-KCPPEL 337
                         ******9989*********************************************97788999*********************.9***** PP

                         HHHHHHHHHHT---HHHH.....HHHHHT.TT--HHHHH.HHHHHT.T---.--------SSSSSSHHHHHHHHHHSS-HHGGGS-----E CS
              NB-ARC 182 eevakeivekckGlPLalkvlggllasKs.evkeWekvleqlnnklaesrselnevlsilklSydsLpealkrcflylalfpedyeikkeq 271
                         e  +k+i++kc+GlPLa+ v++g l  K  +  eW++v e++ ++l+ ++++ ++  ++++lSyd L ++lk cfly+ +fp + ei++ +
  NbS00026706g0016.1 338 ELSGKSIAKKCNGLPLAIVVIAGALIGKGkTSREWKQVDESVGEHLI-NKDQPENCNKLVQLSYDRLSYDLKACFLYCGAFPGGFEIPAWK 427
                         ****************************9799**************8.556799************************************* PP

                         ESHHHHT...TS CS
              NB-ARC 272 lvklwiaegfve 283
                         l++lwiaegf++
  NbS00026706g0016.1 428 LIRLWIAEGFIQ 439
                         **********97 PP

>> NbS00005464g0014.1  protein AED:0.15 eAED:0.15 QI:0|0.5|0|1|0.5|0.33|3|0|649; (*GB) gi|356600306|gb|AET22504.1| (e_va
   #    score  bias  c-Evalue  i-Evalue hmmfrom  hmm to    alifrom  ali to    envfrom  env to     acc
 ---   ------ ----- --------- --------- ------- -------    ------- -------    ------- -------    ----
   1 !  257.1   0.0   3.8e-78   7.1e-76       2     285 ..     185     465 ..     184     467 .. 0.96

  Alignments for each domain:
  == domain 1  score: 257.1 bits;  conditional E-value: 3.8e-78
                         HHHHHHHHHHHHTTTSSSEEEEEE-------HHHHHHHTS-SS-----SEEEEEE-----SSHHHHHHHHHHHXXXXXXX-TTSS-HHHHH CS
              NB-ARC   2 ekevekviekLleeeeelkvvglvGmgGvGKttlakqvykdesveshFdvvawvkvsktakefdlqkdilkeLgkededvsvekneselkr 92 
                         ++++ek+ie+Ll + +e++vv++ GmgG+GKttlak++y + +v+s+Fd++awv+vs+++  ++l+ ++++ +    +++  ek e +l++
  NbS00005464g0014.1 185 DDDLEKIIERLLGSLSEREVVAITGMGGIGKTTLAKKAYDHLQVRSRFDIHAWVTVSREYGMRRLLLSLIRCIPGMTDKF-LEKTEDDLAE 274
                         6889*********88*************************************************************9***.********** PP

                         HHHHHTTT-SEEEEEEEE--HHHH........HHHTT-EEEEEES-GGGGGG--S-EEEEE-----HHHHHHHHHH----TT.......HH CS
              NB-ARC  93 klkelLkrkrfLlvLDDVweeeewdkikvvfpdkelgskvllTtRseevanavseksekievelLekeesweLlekkvfekelkedselee 183
                          l++ Lk++r+L+v DD+w +++wd+++ +fpd ++gs+++lT+R ++va +++  s  + +e+L+ ++sw+Ll+ kvf ++  ++sele+
  NbS00005464g0014.1 275 LLYRKLKDRRYLIVVDDIWSTKVWDNVTRCFPDDNNGSRIILTSRLNDVAAYANPDSPLHVMEVLSLDDSWKLLSIKVFGANDVCPSELED 365
                         *******************************************************999999*********************99******* PP

                         HHHHHHHHT---HHHH.....HHHHHT.TT--HHHHH.HHHHHT.T---.--------SSSSSSHHHHHHHHHHSS-HHGGGS-----EES CS
              NB-ARC 184 vakeivekckGlPLalkvlggllasKs.evkeWekvleqlnnklaesrselnevlsilklSydsLpealkrcflylalfpedyeikkeqlv 273
                         ++k+i+ekc GlPLa+ v++g l+      ++W  v++++++  a+     ++ l +l +Sy+ Lp++lk cfl + +fped eik+  l+
  NbS00005464g0014.1 366 IGKQIAEKCCGLPLAILVVAGYLSEIVrRRESWIIVAKTVSSIVAND---PDKCLGVLGMSYNYLPNHLKPCFLSMGAFPEDFEIKARTLI 453
                         ***********************877657799*****9999998643...689************************************** PP

                         HHHHT...TS-- CS
              NB-ARC 274 klwiaegfveas 285
                         ++w+aegf++a+
  NbS00005464g0014.1 454 QVWVAEGFLKAE 465
                         ********9876 PP

>> NbS00007522g0008.1  protein AED:0.21 eAED:0.21 QI:0|0|0|0.75|0.33|0.75|4|0|868; (*SWP) sp|Q6L400|R1B16_SOLDE (e_value
   #    score  bias  c-Evalue  i-Evalue hmmfrom  hmm to    alifrom  ali to    envfrom  env to     acc
 ---   ------ ----- --------- --------- ------- -------    ------- -------    ------- -------    ----
   1 !  256.6   0.0   5.3e-78   9.9e-76       2     282 ..     191     468 ..     190     471 .. 0.96

  Alignments for each domain:
  == domain 1  score: 256.6 bits;  conditional E-value: 5.3e-78
                         HHHHHHHHHHHHTTTSSSEEEEEE-------HHHHHHHTS-SS-----SEEEEEE-----SSHHHHHHHHHHHXXXXXXX-TTSS-HHHHH CS
              NB-ARC   2 ekevekviekLleeeeelkvvglvGmgGvGKttlakqvykdesveshFdvvawvkvsktakefdlqkdilkeLgkededvsvekneselkr 92 
                         e+++ k++ +L e  + +++v++ G gG+GKttlak++y d +++++Fd+++wv+vs+++  + l+  ++  L +  +++ +   + el +
  NbS00007522g0008.1 191 EDDLLKIKRRLTEPPSTREIVSILGIGGIGKTTLAKKAYDDPEIRHRFDIHIWVTVSQEYRVRVLLLGVVSFLSQMTNKI-KTLTDDELME 280
                         6677899******99*****************************************************************.99******** PP

                         HHHHHTTT-SEEEEEEEE--HHHH........HHHTT-EEEEEES-GGGGGG--S-EEEEE-----HHHHHHHHHH----TT.......HH CS
              NB-ARC  93 klkelLkrkrfLlvLDDVweeeewdkikvvfpdkelgskvllTtRseevanavseksekievelLekeesweLlekkvfekelkedselee 183
                          +++ Lk++r+L+v+DD+w +e+w+ ++  fpd + gs+++lT+R +++a +++ +s+++e++l++++esw+Ll++kvf  e+ +++ele+
  NbS00007522g0008.1 281 AIYKKLKGRRYLVVIDDIWSSEVWELMTRIFPDDNCGSRIILTSRLKDLAMQADPNSTPHEMRLFNSDESWKLLHEKVFGVEQVCPPELEA 371
                         ******************************************************************************************* PP

                         HHHHHHHHT---HHHH.....HHHHHT.TT--HHHHH.HHHHHT.T---.--------SSSSSSHHHHHHHHHHSS-HHGGGS-----EES CS
              NB-ARC 184 vakeivekckGlPLalkvlggllasKs.evkeWekvleqlnnklaesrselnevlsilklSydsLpealkrcflylalfpedyeikkeqlv 273
                         +++++++kc+GlPLa+ v++g l+  + + ++W +v++++++   +   e++  l +l +Sy+ Lp++lk cfly+ +fped e++ e l+
  NbS00007522g0008.1 372 LGRQVAQKCQGLPLAILVVAGHLSKIDrTRESWIEVAKSVSKVVSN---ESDVCLGVLAMSYNYLPNHLKPCFLYMGVFPEDSEVNIETLI 459
                         ***********************8777899*******999988843...3567788*********************************** PP

                         HHHHT...T CS
              NB-ARC 274 klwiaegfv 282
                         +lw+ egf+
  NbS00007522g0008.1 460 NLWVSEGFL 468
                         *******96 PP

>> NbS00011087g0003.1  protein AED:0.11 eAED:0.11 QI:213|1|1|1|0.5|0.33|3|794|888; (*GB) gi|350535589|ref|NP_001234202.1
   #    score  bias  c-Evalue  i-Evalue hmmfrom  hmm to    alifrom  ali to    envfrom  env to     acc
 ---   ------ ----- --------- --------- ------- -------    ------- -------    ------- -------    ----
   1 !  255.8   0.0   9.5e-78   1.8e-75       2     283 ..     163     438 ..     162     441 .. 0.96

  Alignments for each domain:
  == domain 1  score: 255.8 bits;  conditional E-value: 9.5e-78
                         HHHHHHHHHHHHTTTSSSEEEEEE-------HHHHHHHTS-SS-----SEEEEEE-----SSHHHHHHHHHHHXXXXXXX-TTSS-HHHHH CS
              NB-ARC   2 ekevekviekLleeeeelkvvglvGmgGvGKttlakqvykdesveshFdvvawvkvsktakefdlqkdilkeLgkededvsvekneselkr 92 
                         ++e + vi++L        vv++vGm+G+GKttla +++kd  ve +F   +wv vs++++ ++++ +i+ ++ ++ ++   +  e+el++
  NbS00011087g0003.1 163 DDEAKTVIDRLIG--GSDYVVPVVGMPGLGKTTLAYKIFKDSTVEYEFFNRIWVYVSQSFNRREIFLNIISKFTRNTKQY-HDTPEEELAN 250
                         5677889999999..66789*********************99*********************************8888.8888999*** PP

                         HHHHHTTT-.SEEEEEEEE--HHHH........HHHTT-EEEEEES-GGGGGG--S-EEEEE-----HHHHHHHHHH----TT.......H CS
              NB-ARC  93 klkelLkrk.rfLlvLDDVweeeewdkikvvfpdkelgskvllTtRseevanavseksekievelLekeesweLlekkvfekelkedsele 182
                         ++kelL +  ++L+vLDDVw+ e wd+ik++fp+++ + +vl+TtR+++va++ +  ++++ +++L+++esweLlek vf+ke k++ ele
  NbS00011087g0003.1 251 EIKELLGKGgKYLVVLDDVWTREAWDRIKIAFPNNNKRNRVLMTTRQNNVAKSCN--DKPHDLKFLTENESWELLEKRVFHKE-KCPFELE 338
                         ******9989*******************************************99..7*************************.9****** PP

                         HHHHHHHHHT---HHHH.....HHHHHT.TT--HHHHH.HHHHHT.T---.--------SSSSSSHHHHHHHHHHSS-HHGGGS-----EE CS
              NB-ARC 183 evakeivekckGlPLalkvlggllasKs.evkeWekvleqlnnklaesrselnevlsilklSydsLpealkrcflylalfpedyeikkeql 272
                           +k+i++kc+GlPLa+ v++g l  K  +  eWe v++++ ++l+++ +  ++  +++++Syd Lp++lk cfly+ +fp + ei +++l
  NbS00011087g0003.1 339 LPGKSIAKKCRGLPLAIVVIAGALIGKGkTTREWELVADSVGEHLINR-D-PENCKKLVQMSYDRLPYDLKACFLYCGAFPGGSEISAQKL 427
                         ***************************9899**************854.5.6999************************************ PP

                         SHHHHT...TS CS
              NB-ARC 273 vklwiaegfve 283
                         + lwiaegf++
  NbS00011087g0003.1 428 ICLWIAEGFIQ 438
                         *********97 PP

>> NbS00018164g0117.1  protein AED:0.03 eAED:0.04 QI:0|0|0|1|0|0.33|3|0|1043
   #    score  bias  c-Evalue  i-Evalue hmmfrom  hmm to    alifrom  ali to    envfrom  env to     acc
 ---   ------ ----- --------- --------- ------- -------    ------- -------    ------- -------    ----
   1 !  255.4   0.0   1.3e-77   2.4e-75       6     284 ..     153     428 ..     149     431 .. 0.95

  Alignments for each domain:
  == domain 1  score: 255.4 bits;  conditional E-value: 1.3e-77
                         HHHHHHHHTTTSSSEEEEEE-------HHHHHHHTS-SS-----SEEEEEE-----SSHHHHHHHHHHHXXXXXXX-TTSS-HHHHHHHHH CS
              NB-ARC   6 ekviekLleeeeelkvvglvGmgGvGKttlakqvykdesveshFdvvawvkvsktakefdlqkdilkeLgkededvsvekneselkrklke 96 
                         e ++++L + ++el+ +++ GmgG+GKttla++ y d  ++s+Fd+ a v vs+++  ++++  +l       ++   e+++++l+++l++
  NbS00018164g0117.1 153 EMIQNQLTRGSNELETIPITGMGGIGKTTLANKLYTDPFIRSRFDIRAKVIVSQEYCTRNVLLGLLSSTSGRTNEC-FEQDDGQLADQLQK 242
                         6799******************************************************999999887777666777.7************* PP

                         HTTT-SEEEEEEEE--HHHH........HHHTT-EEEEEES-GGGGGG--S-EEEEE-----HHHHHHHHHH----TT.......HHHHHH CS
              NB-ARC  97 lLkrkrfLlvLDDVweeeewdkikvvfpdkelgskvllTtRseevanavseksekievelLekeesweLlekkvfekelkedseleevake 187
                         lLk++r+L+++DD+w+ e wd+ik +fp++ +gs++llTtR++eva+++s  + +++++lL  +esw+Ll++ vfek+   ++e+e+++ke
  NbS00018164g0117.1 243 LLKGRRYLILIDDIWTIEAWDDIKLCFPNNTNGSRILLTTRNVEVAEYASSGNPPCQMRLLDFNESWDLLHRMVFEKD-WFSPEFEKIGKE 332
                         **************************************************99**************************.899********* PP

                         HHHHT---HHHH.....HHHHHT.TT--HHHHH.HHHHHT.T---.--------SSSSSSHHHHHHHHHHSS-HHGGGS-----EESHHHH CS
              NB-ARC 188 ivekckGlPLalkvlggllasKs.evkeWekvleqlnnklaesrselnevlsilklSydsLpealkrcflylalfpedyeikkeqlvklwi 277
                         i+ kc+GlPLa+ v++gll+    + +eW+ v+e++++    s+++ ++ +++l+lSy +Lp++lk cfly+a+fp +  i +e+l++lw+
  NbS00018164g0117.1 333 IALKCRGLPLAITVIAGLLSKIGkTLDEWQSVAEKVSSMV--SSDVNVQCMRVLSLSYHHLPHHLKACFLYFAIFPAGAVIYVEKLLELWA 421
                         *******************5443599*******9999988..678999******************************************* PP

                         T...TS- CS
              NB-ARC 278 aegfvea 284
                         aegf+++
  NbS00018164g0117.1 422 AEGFLKV 428
                         ****876 PP

>> NbS00053470g0012.1  protein AED:0.22 eAED:0.27 QI:0|0|0|1|0|0|2|0|447; (*GB) gi|8547237|gb|AAF76312.1|AF220603_4 (e_v
   #    score  bias  c-Evalue  i-Evalue hmmfrom  hmm to    alifrom  ali to    envfrom  env to     acc
 ---   ------ ----- --------- --------- ------- -------    ------- -------    ------- -------    ----
   1 !  254.0   0.2   3.4e-77   6.4e-75       3     285 ..       6     281 ..       4     283 .. 0.95

  Alignments for each domain:
  == domain 1  score: 254.0 bits;  conditional E-value: 3.4e-77
                         HHHHHHHHHHHTTTSSSEEEEEE-------HHHHHHHTS-SS-----SEEEEEE-----SSHHHHHHHHHHHXXXXXXX-TTSS-HHHHHH CS
              NB-ARC   3 kevekviekLleeeeelkvvglvGmgGvGKttlakqvykdesveshFdvvawvkvsktakefdlqkdilkeLgkededvsvekneselkrk 93 
                         +e e +ie+L++ + +l+v+++ Gm+G+GKttla++ y +e ++++Fd+  w++ s++++++ l+ ++l ++ + d+ + +ek + el++k
  NbS00053470g0012.1   6 EETEMLIEQLVRGHRQLDVISIFGMPGLGKTTLARKLYDHETISNRFDIRLWCCSSQSYNNRALLFELLGHICELDDIT-KEKSDDELAEK 95 
                         57789********************************************************999999999999996655.*********** PP

                         HHHHTTT-SEEEEEEEE--HHHH........HHHTT-EEEEEES-GGGGGG--S-EEEEE-----HHHHHHHHHH----TT........HH CS
              NB-ARC  94 lkelLkrkrfLlvLDDVweeeewdkikvvfpdkelgskvllTtRseevanavseksekievelLekeesweLlekkvfeke.lkedselee 183
                         l+++Lk+kr+L+v DDVw  + wd+ik +fpd + + +++lTtR e++  + + +s   +++l+++eesw Ll++kvf+++   ++++le+
  NbS00053470g0012.1  96 LYRYLKGKRYLIVVDDVWSPNAWDDIKRPFPDDN-KGRIILTTRLESIVTYSMINSSSRHLHLFTEEESWILLNEKVFKQDdCYCPQQLED 185
                         *******************************988.9*****************99**************************8889****** PP

                         HHHHHHHHT---HHHH.....HHHHHT.TT--HHHHH.HHHHHT.T---.--------SSSSSSHHHHHHHHHHSS-HHGGGS-----EES CS
              NB-ARC 184 vakeivekckGlPLalkvlggllasKs.evkeWekvleqlnnklaesrselnevlsilklSydsLpealkrcflylalfpedyeikkeqlv 273
                         ++k+i++kc+GlPLa+ +++g+la  + ev +W++v e l+ k        ++ ++i++ Sy++Lp +l++cfly+a f e++++++++l+
  NbS00053470g0012.1 186 IGKQIATKCGGLPLAIVLVAGVLAKNDkEVVHWQQVGERLKLKM-------QGCMDIVESSYQHLPVHLQNCFLYFASFLEGKKVPVQKLI 269
                         ***********************9988999*******8887666.......5789************************************ PP

                         HHHHT...TS-- CS
              NB-ARC 274 klwiaegfveas 285
                         +lwiae++veas
  NbS00053470g0012.1 270 RLWIAENLVEAS 281
                         *********987 PP

>> NbS00033518g0003.1  protein AED:0.09 eAED:0.09 QI:0|0|0|1|1|1|2|0|802; (*GB) gi|356600306|gb|AET22504.1| (e_value=6e-
   #    score  bias  c-Evalue  i-Evalue hmmfrom  hmm to    alifrom  ali to    envfrom  env to     acc
 ---   ------ ----- --------- --------- ------- -------    ------- -------    ------- -------    ----
   1 !  250.2   0.0   4.9e-76   9.1e-74       2     283 ..     160     463 ..     159     466 .. 0.94

  Alignments for each domain:
  == domain 1  score: 250.2 bits;  conditional E-value: 4.9e-76
                         HHHHHHHHHHHHTTTSSSEEEEEE-------HHHHHHHTS-SS-----SEEEEEE-----SSHHHHHHHHHHHXXXXXXX........... CS
              NB-ARC   2 ekevekviekLleeeeelkvvglvGmgGvGKttlakqvykdesveshFdvvawvkvsktakefdlqkdilkeLgkededv........... 81 
                         ++++ek+i++L  +++el+++++vGm+G+GKttlak +y++ sv  +Fdv aw ++s+++ e+d + d+   +   ++             
  NbS00033518g0003.1 160 QDDLEKIIDRLRGDSSELDIITIVGMAGIGKTTLAKRAYNHPSVVYRFDVRAWTTISQEYRERDTLLDLFYSVVPPSNGSnqesdkeaadr 250
                         7899**********************************************************88888877777666444458889****** PP

                         ............-TTSS-HHHHHHHHHHTTT-SEEEEEEEE--HHHH........HHHTT-EEEEEES-GGGGGG--S-..EEEEE----- CS
              NB-ARC  82 ............svekneselkrklkelLkrkrfLlvLDDVweeeewdkikvvfpdkelgskvllTtRseevanavsek..sekievelLe 158
                                      +e  ++e++++l++ Lk+krfL+v+DD+w + +wd++++ +pd +++s+v+lT+R  +va +++++   +++++++L+
  NbS00033518g0003.1 251 lygrlmtqpskeTYEGRNQEIADRLYKSLKGKRFLIVIDDIWSTDVWDNVSMFLPDDNNKSRVILTSRLIDVATYANANpdRQPHRLSFLN 341
                         *********98777778888*******************************************************99988789******** PP

                         HHHHHHHHHH----TT.......HHHHHHHHHHT---HHHH.....HHHHHT.TT--HHHHH.HHHHHT.T---.--------SSSSSSHH CS
              NB-ARC 159 keesweLlekkvfekelkedseleevakeivekckGlPLalkvlggllasKs.evkeWekvleqlnnklaesrselnevlsilklSydsLp 248
                         k+e+weLl +k f k+  ++ ele ++k+i+ekc+GlPLa+ v++g l+  s ++++W+ v+e++ +  +  r e  + l+il lSy+ Lp
  NbS00033518g0003.1 342 KDEGWELLREKLFGKR-GCPFELEVIGKSIAEKCQGLPLAIVVVAGHLSKMSkTPDSWNTVAESVGSVVN--R-EPGQCLDILALSYNYLP 428
                         ****************.89*****************************887789**********999994..4.3689************* PP

                         HHHHHHHHSS-HHGGGS-----EESHHHHT...TS CS
              NB-ARC 249 ealkrcflylalfpedyeikkeqlvklwiaegfve 283
                         ++lk cfly+ +fped ei++ +l++lw+aegf++
  NbS00033518g0003.1 429 QHLKACFLYMGAFPEDFEIPVWKLIRLWVAEGFLN 463
                         *********************************86 PP

>> NbS00004087g0012.1  protein AED:0.12 eAED:0.13 QI:0|0.25|0.2|1|0.25|0.4|5|186|752; (*GB) gi|190607689|gb|ACE79503.1| 
   #    score  bias  c-Evalue  i-Evalue hmmfrom  hmm to    alifrom  ali to    envfrom  env to     acc
 ---   ------ ----- --------- --------- ------- -------    ------- -------    ------- -------    ----
   1 !  249.7   0.0   6.9e-76   1.3e-73       2     283 ..      42     320 ..      41     324 .. 0.94

  Alignments for each domain:
  == domain 1  score: 249.7 bits;  conditional E-value: 6.9e-76
                         HHHHHHHHHHHHTTTSSSEEEEEE-------HHHHHHHTS-SS-----SEEEEEE-----SSHHHHHHHHHHHXXXXXXX-TTSS-HHHHH CS
              NB-ARC   2 ekevekviekLleeeeelkvvglvGmgGvGKttlakqvykdesveshFdvvawvkvsktakefdlqkdilkeLgkededvsvekneselkr 92 
                         e++ + + ++L+ + +el++v++vGmgG+GK+tla++ + + sv ++Fd+  wv vs++  +++++ d+l       + +  ++ e el +
  NbS00004087g0012.1  42 EDDFDIIRDQLFGQTPELNIVSIVGMGGIGKSTLARSLFDHPSVYHRFDISSWVPVSQACVAKEMLLDVLSFGTPGGKAMYRNMSEDELLD 132
                         667788999****99*****************************************************99765555555577788888*** PP

                         HHHHHTTT-SEEEEEEEE--HHHH........HHHTT-EEEEEES-GGGGGG--S-EEEEE-----HHHHHHHHHH----TT.......HH CS
              NB-ARC  93 klkelLkrkrfLlvLDDVweeeewdkikvvfpdkelgskvllTtRseevanavseksekievelLekeesweLlekkvfekelkedselee 183
                         ++++ Lkrkr+L+vLDD w+ e wd+++ +fpd  +gs++++T+R  evan +++ + ++++ +L+ e+sw+Ll+ kvf ke  ++++lee
  NbS00004087g0012.1 133 QVHRKLKRKRYLIVLDDMWTIEAWDQVRRSFPDDGNGSRIMITSRLFEVANCAGNGCPPHHMPFLSLEDSWKLLSLKVFGKE-DCPPQLEE 222
                         ******************************************************99**************************.89****** PP

                         HHHHHHHHT---HHHH.....HHHHHT.TT--HHHHH.HHHHHT.T---.--------SSSSSSHHHHHHHHHHSS-HHGGGS-----EES CS
              NB-ARC 184 vakeivekckGlPLalkvlggllasKs.evkeWekvleqlnnklaesrselnevlsilklSydsLpealkrcflylalfpedyeikkeqlv 273
                         v+k+i+++c+GlPL++ v++gll+  + + + W+++ +++n++     s++++ l+il lSy+ Lp  lk cfly+ +f ed +i +++l+
  NbS00004087g0012.1 223 VGKQIAQQCRGLPLSVVVIAGLLFRTNrTYDDWKQISDNVNSHIC---STSEHCLAILALSYNYLPCSLKACFLYMGVFLEDADISADKLI 310
                         ***********************7666799*************96...34689************************************** PP

                         HHHHT...TS CS
              NB-ARC 274 klwiaegfve 283
                         k+w+ egf++
  NbS00004087g0012.1 311 KIWVSEGFLK 320
                         *******986 PP

>> NbS00031132g0007.1  protein AED:0.07 eAED:0.08 QI:0|0|0|1|0|0|6|0|1411; (*GB) gi|142942427|gb|ABO93001.1| (e_value=0.
   #    score  bias  c-Evalue  i-Evalue hmmfrom  hmm to    alifrom  ali to    envfrom  env to     acc
 ---   ------ ----- --------- --------- ------- -------    ------- -------    ------- -------    ----
   1 !  146.7   0.1   1.7e-44   3.2e-42       3     169 ..     635     800 ..     633     814 .. 0.96
   2 !  101.4   0.1     1e-30   1.9e-28     147     285 ..     817     949 ..     809     951 .. 0.91

  Alignments for each domain:
  == domain 1  score: 146.7 bits;  conditional E-value: 1.7e-44
                         HHHHHHHHHHHTTTSSSEEEEEE-------HHHHHHHTS-SS-----SEEEEEE-----SSHHHHHHHHHHHXXXXXXX-TTSS-HHHHHH CS
              NB-ARC   3 kevekviekLleeeeelkvvglvGmgGvGKttlakqvykdesveshFdvvawvkvsktakefdlqkdilkeLgkededvsvekneselkrk 93 
                         +  +++ +kL + + +l+vv++vGm+G+GKttla++ y de v s Fd+ + ++vs+++  +dl+ ++l+++ ++  +  + + e+el+++
  NbS00031132g0007.1 635 DVTNELRGKLIKGSVNLDVVSIVGMPGLGKTTLANELYFDELVVSYFDIRIHCCVSQEYIRKDLLLALLHDVIDDTAKL-DREAENELADR 724
                         5568999*********************************99******************************9999999.9999******* PP

                         HHHHTTT-SEEEEEEEE--HHHH........HHHTT-EEEEEES-GGGGGG--S-EEEEE-----HHHHHHHHHH- CS
              NB-ARC  94 lkelLkrkrfLlvLDDVweeeewdkikvvfpdkelgskvllTtRseevanavseksekievelLekeesweLlekk 169
                         l++lLk kr+L+++DD+w++  wd+++ +fp+++ gs+++lTtR  eva+++++ s+++++++++ +esw+Ll++k
  NbS00031132g0007.1 725 LQKLLKLKRYLVLIDDIWTTSAWDDLQSCFPENNKGSRIILTTRHLEVASYAKHVSDPHKLRFFSFDESWTLLQNK 800
                         **************************************************************************98 PP

  == domain 2  score: 101.4 bits;  conditional E-value: 1e-30
                         S-EEEEE-----HHHHHHHHHH----TT.......HHHHHHHHHHT---HHHH.....HH.HHHTTT--HHHHH.HHHHHT.T---.---- CS
              NB-ARC 147 eksekievelLekeesweLlekkvfekelkedseleevakeivekckGlPLalkvlggll.asKsevkeWekvleqlnnklaesrselnev 236
                           s+++e+++++++esw+Ll++kvf ke +++++le+v+++i++kc+ lPL++ +++g+l ++K+e + We+v   l  +       + + 
  NbS00031132g0007.1 817 VISNPHELRFFSIDESWTLLQNKVFTKE-RCPQDLEAVGESIAQKCGWLPLSMVLVAGILiRMKKEKHCWEQVSTILGPNI------QSQS 900
                         45899***********************.9**************************998736889*********8888887......3566 PP

                         ----SSSSSSHHHHHHHHHHSS-HHGGGS-----EESHHHHT...TS-- CS
              NB-ARC 237 lsilklSydsLpealkrcflylalfpedyeikkeqlvklwiaegfveas 285
                         +  l lSy++Lp++lk cfly+ +fped ei+++ l+ lwiaeg+++ +
  NbS00031132g0007.1 901 EGTLDLSYQNLPHYLKPCFLYMGVFPEDREIQVSTLTWLWIAEGLINTD 949
                         889*****************************************98765 PP

>> NbS00016488g0009.1  protein AED:0.05 eAED:0.05 QI:0|0|0|1|1|0|2|0|714; (*GB) gi|15418712|gb|AAG31015.1| (e_value=1e-1
   #    score  bias  c-Evalue  i-Evalue hmmfrom  hmm to    alifrom  ali to    envfrom  env to     acc
 ---   ------ ----- --------- --------- ------- -------    ------- -------    ------- -------    ----
   1 !  249.4   0.3   8.2e-76   1.5e-73       2     285 ..      24     301 ..      23     324 .. 0.95

  Alignments for each domain:
  == domain 1  score: 249.4 bits;  conditional E-value: 8.2e-76
                         HHHHHHHHHHHHTTT..SSSEEEEEE-------HHHHHHHTS-SS-----SEEEEEE-----SSHHHHHHHHHHHXXXXXXX-TTSS-HH. CS
              NB-ARC   2 ekevekviekLleee..eelkvvglvGmgGvGKttlakqvykdesveshFdvvawvkvsktakefdlqkdilkeLgkededvsveknese. 89 
                         e++++++i+kL      ++++++ +vGm+G+GKttl k+vy +  v +hFdv a+++vs++++e++l+ dilk+  ++++d+    ne++ 
  NbS00016488g0009.1  24 EEDINEIIQKLTGFGgpKQRDIILIVGMPGLGKTTLTKKVYDNPLVMRHFDVRAFCTVSQKYDERKLLVDILKQATSDKSDI----NEGVd 110
                         789*********98889**************************9********************************997777....66665 PP

                         HHHHHHHHTTT-SEEEEEEEE--HHHH........HHHTT-EEEEEES-GGGGGG--S-EEEEE-----HHHHHHHHHH----TT...... CS
              NB-ARC  90 lkrklkelLkrkrfLlvLDDVweeeewdkikvvfpdkelgskvllTtRseevanavseksekievelLekeesweLlekkvfekelkedse 180
                          ++ +k++L + r+L+vLDD+w+++ w++++ +fp++e gs++++TtR+e+va++++++s+++ +++L+keesweLl+kkvf+ + +++ e
  NbS00016488g0009.1 111 VADAVKKALFGWRYLIVLDDIWNDKAWEDLQLCFPSEEKGSRIMITTRDEKVAEEIQQHSDPYLLRFLTKEESWELLQKKVFQCD-SCPFE 200
                         9************************************************************************************.9**** PP

                         .HHHHHHHHHHT---HHHH.....HHHHHT.TT--HHHHH.HHHHHT.T---.--------SSSSSSHHHHHHHHHHSS-HHGGGS----- CS
              NB-ARC 181 leevakeivekckGlPLalkvlggllasKs.evkeWekvleqlnnklaesrselnevlsilklSydsLpealkrcflylalfpedyeikke 270
                         l+e ++e++++ckGlPL++ + + ++a+K+ +   W++ ++ l++         +   ++++ Syd+L+ +lk+c ly+  fped +i+++
  NbS00016488g0009.1 201 LREAGEEVAKNCKGLPLVIVLTAPIIAQKKrQAFVWREFANILSSRG-----LEELSTKAIQSSYDDLRVHLKHCLLYMGYFPEDFKIEVS 286
                         ******************************7889****996555554.....4556678******************************** PP

                         EESHHHHT...TS-- CS
              NB-ARC 271 qlvklwiaegfveas 285
                         +l+klwiae++v+  
  NbS00016488g0009.1 287 ELLKLWIAEELVQNI 301
                         ***********9876 PP

>> NbS00002061g0001.1  protein AED:0.07 eAED:0.22 QI:0|0|0|0.5|1|1|2|0|1078; (*GB) gi|46389751|dbj|BAD15106.1| (e_value=
   #    score  bias  c-Evalue  i-Evalue hmmfrom  hmm to    alifrom  ali to    envfrom  env to     acc
 ---   ------ ----- --------- --------- ------- -------    ------- -------    ------- -------    ----
   1 !  249.4   0.6   8.7e-76   1.6e-73       3     284 ..     165     444 ..     163     447 .. 0.93

  Alignments for each domain:
  == domain 1  score: 249.4 bits;  conditional E-value: 8.7e-76
                         HHHHHHHHHHHTTT..SSSEEEEEE-------HHHHHHHTS-SS-----SEEEEEE-----SSHHHHHHHHHHHXXXXXXX-TTSS-HHHH CS
              NB-ARC   3 kevekviekLleee..eelkvvglvGmgGvGKttlakqvykdesveshFdvvawvkvsktakefdlqkdilkeLgkededvsvekneselk 91 
                         ++ +k+++ Ll+ e  e+++v+++vG gG+GKtt+a+ vy++e+v+ +Fd + wv+vs  ++ + + ++i++  g    ++ +  +    +
  NbS00002061g0001.1 165 DDRTKILDFLLNAEvnENVAVISIVGLGGLGKTTVAQLVYNSEMVQVNFDKILWVCVSDVFEVKVIAEKIIESAGGG--KA-NYLQLDAVQ 252
                         5667999999998888********************************************************99988..44.6699999** PP

                         HHHHHHTTT-SEEEEEEEE--HH..HH........HHHTT-EEEEEES-GGGGGG--S-EEEEE-----HHHHHHHHHH----TT...... CS
              NB-ARC  92 rklkelLkrkrfLlvLDDVweee..ewdkikvvfpdkelgskvllTtRseevanavseksekievelLekeesweLlekkvfeke.lkeds 179
                         ++l+e+L +k++LlvLDDVw+e   +w ++k+++  +  gsk+l+TtRs+ va+  +   ++++++ L++ee+w+L+ek +fe +  +e+s
  NbS00002061g0001.1 253 KQLREMLDGKKYLLVLDDVWNEDalKWSRLKNMLLGGAKGSKILVTTRSDIVAEVSGS-IHQHKLGGLSEEEAWALFEKMAFECNkERENS 342
                         **********************999************************999988776.999*********************887899** PP

                         ..HHHHHHHHHHT---HHHH.....HHHHHTTT--HHHHH.HHHHHT.T---.--------SSSSSSHHHHHHHHHHSS-HHGGGS----- CS
              NB-ARC 180 eleevakeivekckGlPLalkvlggllasKsevkeWekvleqlnnklaesrselnevlsilklSydsLpealkrcflylalfpedyeikke 270
                         +l e++keiv+kc+G PLa+ ++g+ll+ K +++eW +  +q    l  ++   ++v++il lSy++Lp++lk cf+y++lfp d +i + 
  NbS00002061g0001.1 343 SLAEIGKEIVKKCGGVPLAIRSVGSLLRLKRTEDEWIYFKNQ---DLSSITRGGDSVMAILRLSYNHLPHHLKICFAYCSLFPMDFRIDRV 430
                         **************************************9955...3333333479************************************ PP

                         EESHHHHT...TS- CS
              NB-ARC 271 qlvklwiaegfvea 284
                          l+++wia+gf+++
  NbS00002061g0001.1 431 DLIDMWIAQGFIQS 444
                         ***********986 PP

>> NbS00020327g0001.1  protein AED:0.23 eAED:0.23 QI:0|0.63|0.58|0.91|1|1|12|0|1577; (*GB) gi|74040324|gb|AAZ95005.1| (e
   #    score  bias  c-Evalue  i-Evalue hmmfrom  hmm to    alifrom  ali to    envfrom  env to     acc
 ---   ------ ----- --------- --------- ------- -------    ------- -------    ------- -------    ----
   1 !  248.9   0.1   1.2e-75   2.2e-73       8     285 ..    1141    1412 ..    1134    1414 .. 0.95

  Alignments for each domain:
  == domain 1  score: 248.9 bits;  conditional E-value: 1.2e-75
                          HHHHHHTTTSSSEEEEEE-------HHHHHHHTS-SS-----SEEEEEE-----SSHHHHHHHHHHHXXXXXXX-TTSS-HHHHHHHHH CS
              NB-ARC    8 viekLleeeeelkvvglvGmgGvGKttlakqvykdesveshFdvvawvkvsktakefdlqkdilkeLgkededvsvekneselkrklke 96  
                          +i kL +  + l+v+++ Gm+G+GKttla +vy+d+sv +hFd+ aw++v ++++e++l+k++ +++  ++ ++   kn+ + +++l++
  NbS00020327g0001.1 1141 IIRKLTSGPKTLDVIAITGMPGSGKTTLAYKVYNDKSVYGHFDIRAWCTVDQKYDEMELLKKLFNQVVGSSLKF--GKNI-DVANELRK 1226
                          8999***99********************************************************999996655..4444.47899*** PP

                          HTTT-SEEEEEEEE--HHHH........HHHTT-EEEEEES-GGGGGG--S-EEEEE-----HHHHHHHHHH----TT.......HHHH CS
              NB-ARC   97 lLkrkrfLlvLDDVweeeewdkikvvfpdkelgskvllTtRseevanavseksekievelLekeesweLlekkvfekelkedseleeva 185 
                           L +kr+L+vLDD w++  w++++ +fp++ +gs+++lTtR+++va  ++ +s++i ++lL++eesweLlekkvf ke ++++el +v+
  NbS00020327g0001.1 1227 HLFGKRYLVVLDDLWDNAAWENLTRPFPEFVNGSRIILTTREKKVAMDAQRHSDPIDLRLLTQEESWELLEKKVFGKE-SCPNELLDVG 1314
                          ******************************************************************************.9********* PP

                          HHHHHHT---HHHH.....HHHHHT.TT--HHHHH.HHHHHT.T---.--------SSSSSSHHHHHHHHHHSS-HHGGGS-----EES CS
              NB-ARC  186 keivekckGlPLalkvlggllasKs.evkeWekvleqlnnklaesrselnevlsilklSydsLpealkrcflylalfpedyeikkeqlv 273 
                          keiv++ck lPL++ +++g++a K+ + + W +v ++ln+  +  r+  ++v++++ lSyd+L++ lk+c   la fp+d  i++ +l 
  NbS00020327g0001.1 1315 KEIVQNCKRLPLVVDLIAGVIAGKEmKRSVWLEVRNNLNSFIF--RK-EEDVMRVIALSYDNLRDPLKSCLIHLASFPKDEVIPVRNLE 1400
                          *************************6779************96..55.69*************************************** PP

                          HHHHT...TS-- CS
              NB-ARC  274 klwiaegfveas 285 
                           lw aegf+e++
  NbS00020327g0001.1 1401 ILWPAEGFLEQR 1412
                          ********9986 PP

>> NbS00003488g0001.1  protein AED:0.03 eAED:0.03 QI:252|0|0.5|1|0|0.5|2|0|865; (*SWP) sp|Q6L3Z4|R1B12_SOLDE (e_value=1e
   #    score  bias  c-Evalue  i-Evalue hmmfrom  hmm to    alifrom  ali to    envfrom  env to     acc
 ---   ------ ----- --------- --------- ------- -------    ------- -------    ------- -------    ----
   1 !  249.2   0.0   9.5e-76   1.8e-73       3     285 ..     142     421 ..     140     423 .. 0.96

  Alignments for each domain:
  == domain 1  score: 249.2 bits;  conditional E-value: 9.5e-76
                         HHHHHHHHHHHTTTSSSEEEEEE-------HHHHHHHTS-SS-----SEEEEEE-----SSHHHHHHHHHHHXXXXXXX-TTSS-HHHHHH CS
              NB-ARC   3 kevekviekLleeeeelkvvglvGmgGvGKttlakqvykdesveshFdvvawvkvsktakefdlqkdilkeLgkededvsvekneselkrk 93 
                         +e++ ++++L + + elkvv++vGmgG+GKtt a+ +y d  + s+Fd    v+vs+++  ++++  +l+ + +   ++  e+ +++l++ 
  NbS00003488g0001.1 142 NELDMMLDHLTRGSRELKVVSIVGMGGIGKTTFATRIYYDPVIVSRFDTRPMVTVSQEFYVRRILLGLLNSIMSMPREI-CEESDGQLADW 231
                         6788999********************************************************************9***.*********** PP

                         HHHHTTT-SEEEEEEEE--HHHH........HHHTT-EEEEEES-GGGGGG--S-.EEEEE-----HHHHHHHHHH----TT.......HH CS
              NB-ARC  94 lkelLkrkrfLlvLDDVweeeewdkikvvfpdkelgskvllTtRseevanavsek.sekievelLekeesweLlekkvfekelkedselee 183
                         l++ Lk +r+L+ +DD+w  e wd +k +fpd  +gs++llTtR+ eva+++s +   +++++lL+ +esw+L+++kvf k+   +se+e+
  NbS00003488g0001.1 232 LRKCLKWRRYLIFIDDIWSIEAWDYMKLCFPDDGNGSRILLTTRNTEVAEYASMNePPFHRMRLLSLDESWKLFHSKVFTKK-GFSSEFEK 321
                         ****************************************************99867899**********************.789***** PP

                         HHHHHHHHT---HHHH.....HHHHHTTT--HHHHH.HHHHHT.T---.--------SSSSSSHHHHHHHHHHSS-HHGGGS-----EESH CS
              NB-ARC 184 vakeivekckGlPLalkvlggllasKsevkeWekvleqlnnklaesrselnevlsilklSydsLpealkrcflylalfpedyeikkeqlvk 274
                         ++ke+v+kc+GlPL++ +++gll+  +   eW +v+e +n+ l +    +++   ++ lSy +Lp+++k cfly+ +f+ed ei++++lvk
  NbS00003488g0001.1 322 IGKEVVKKCQGLPLTIIIVAGLLSKIHSLVEWGNVAEDVNSLLYDCP--DKQCSILIDLSYRHLPHHIKACFLYFGVFQEDTEINVKRLVK 410
                         ***********************888899**************8665..47777799********************************** PP

                         HHHT...TS-- CS
              NB-ARC 275 lwiaegfveas 285
                         lw+aegf+e+ 
  NbS00003488g0001.1 411 LWVAEGFLEVA 421
                         *******9875 PP

>> NbS00028430g0007.1  protein AED:0.23 eAED:0.24 QI:228|0.75|0.53|1|0.66|0.76|13|0|1912; (*SWP) sp|Q6L3Z7|R1B14_SOLDE (
   #    score  bias  c-Evalue  i-Evalue hmmfrom  hmm to    alifrom  ali to    envfrom  env to     acc
 ---   ------ ----- --------- --------- ------- -------    ------- -------    ------- -------    ----
   1 !  248.5   0.1   1.6e-75   2.9e-73       8     285 ..    1272    1543 ..    1265    1545 .. 0.95

  Alignments for each domain:
  == domain 1  score: 248.5 bits;  conditional E-value: 1.6e-75
                          HHHHHHTTTSSSEEEEEE-------HHHHHHHTS-SS-----SEEEEEE-----SSHHHHHHHHHHHXXXXXXX-TTSS-HHHHHHHHH CS
              NB-ARC    8 viekLleeeeelkvvglvGmgGvGKttlakqvykdesveshFdvvawvkvsktakefdlqkdilkeLgkededvsvekneselkrklke 96  
                          +i kL +  + l+v+++ Gm+G+GKttla +vy+d+sv +hFd+ aw++v ++++e++l+k++ +++  ++ ++   kn+ + +++l++
  NbS00028430g0007.1 1272 IIRKLTSGPKTLDVIAITGMPGSGKTTLAYKVYNDKSVYGHFDIRAWCTVDQKYDEMELLKKLFNQVVGSSLKF--GKNI-DVANELRK 1357
                          8999***99********************************************************999996655..4444.47899*** PP

                          HTTT-SEEEEEEEE--HHHH........HHHTT-EEEEEES-GGGGGG--S-EEEEE-----HHHHHHHHHH----TT.......HHHH CS
              NB-ARC   97 lLkrkrfLlvLDDVweeeewdkikvvfpdkelgskvllTtRseevanavseksekievelLekeesweLlekkvfekelkedseleeva 185 
                           L +kr+L+vLDD w++  w++++ +fp++ +gs+++lTtR+++va  ++ +s++i ++lL++eesweLlekkvf ke ++++el +v+
  NbS00028430g0007.1 1358 HLFGKRYLVVLDDLWDNAAWENLTRPFPEFVNGSRIILTTREKKVAMDAQRHSDPIDLRLLTQEESWELLEKKVFGKE-SCPNELLDVG 1445
                          ******************************************************************************.9********* PP

                          HHHHHHT---HHHH.....HHHHHT.TT--HHHHH.HHHHHT.T---.--------SSSSSSHHHHHHHHHHSS-HHGGGS-----EES CS
              NB-ARC  186 keivekckGlPLalkvlggllasKs.evkeWekvleqlnnklaesrselnevlsilklSydsLpealkrcflylalfpedyeikkeqlv 273 
                          keiv++ck lPL++ +++g++a K+ + + W +v ++ln+  +  r+  ++v++++ lSyd+L++ lk+c   la fp+d  i++ +l 
  NbS00028430g0007.1 1446 KEIVQNCKRLPLVVDLIAGVIAGKEmKRSVWLEVRNNLNSFIF--RK-EEDVMRVIALSYDNLRDPLKSCLIHLASFPKDEVIPVRNLE 1531
                          *************************6779************96..55.69*************************************** PP

                          HHHHT...TS-- CS
              NB-ARC  274 klwiaegfveas 285 
                           lw aegf+e++
  NbS00028430g0007.1 1532 ILWPAEGFLEQR 1543
                          ********9986 PP

>> NbS00005888g0018.1  protein AED:0.38 eAED:0.38 QI:0|0.5|0|1|0.5|0.33|3|0|473; (*GB) gi|113205383|gb|AAU93590.2| (e_va
   #    score  bias  c-Evalue  i-Evalue hmmfrom  hmm to    alifrom  ali to    envfrom  env to     acc
 ---   ------ ----- --------- --------- ------- -------    ------- -------    ------- -------    ----
   1 !  248.4   0.3   1.6e-75     3e-73       2     284 ..     178     452 ..     177     455 .. 0.97

  Alignments for each domain:
  == domain 1  score: 248.4 bits;  conditional E-value: 1.6e-75
                         HHHHHHHHHHHHTTTSSSEEEEEE-------HHHHHHHTS-SS-----SEEEEEE-----SSHHHHHHHHHHHXXXXXXX-TTSS-HHHHH CS
              NB-ARC   2 ekevekviekLleeeeelkvvglvGmgGvGKttlakqvykdesveshFdvvawvkvsktakefdlqkdilkeLgkededvsvekneselkr 92 
                         ++ ++++ +kL + + +l+vv++vGm+G+GKttla++ y de v    ++ + ++vs+++  +dl+ ++l+++ ++  +  + + e+el++
  NbS00005888g0018.1 178 KDVMNELRGKLIKGSVNLDVVSIVGMPGLGKTTLANKLYFDELVVPYLNIRIHCCVSQEYIRKDLLLALLHDVIEDTAKL-DREAENELAD 267
                         577999***********************************9999999****************************9999.9999****** PP

                         HHHHHTTT-SEEEEEEEE--HHHH........HHHTT-EEEEEES-GGGGGG--S-EEEEE-----HHHHHHHHHH----TT.......HH CS
              NB-ARC  93 klkelLkrkrfLlvLDDVweeeewdkikvvfpdkelgskvllTtRseevanavseksekievelLekeesweLlekkvfekelkedselee 183
                         +l++lLk+k++L+++DDVw+   wd+++ +fp+++ gs+++lTtR  eva+++++ s+++++++++ + +w+Ll++ vf ke ++++ le+
  NbS00005888g0018.1 268 RLQKLLKHKKYLVLIDDVWTRSAWDDLQSCFPENNKGSRIILTTRHLEVASYAKHISDPHKLRFFSFDVCWTLLQNMVFTKE-RCPQVLEA 357
                         **********************************************************************************.9******* PP

                         HHHHHHHHT---HHHH.....HHHHHTTT--HHHHH.HHHHHT.T---.--------SSSSSSHHHHHHHHHHSS-HHGGGS-----EESH CS
              NB-ARC 184 vakeivekckGlPLalkvlggllasKsevkeWekvleqlnnklaesrselnevlsilklSydsLpealkrcflylalfpedyeikkeqlvk 274
                         v+k+i++kc+GlPL++ +++g+l +K+e + We+v  +l  +       + + +  l lSy++Lp++lk cfly+ +fped ei++++l+ 
  NbS00005888g0018.1 358 VGKSIAQKCGGLPLSMVLVAGILTMKKEKHCWEQVSTNLGPNI------QSQSEGTLDLSYQNLPHYLKLCFLYMGVFPEDREIQVSKLTW 442
                         ************************************9999988......3466889*********************************** PP

                         HHHT...TS- CS
              NB-ARC 275 lwiaegfvea 284
                         lwiaeg+++ 
  NbS00005888g0018.1 443 LWIAEGLINT 452
                         ******9875 PP

>> NbS00016992g0002.1  protein AED:0.00 eAED:0.00 QI:0|-1|0|1|-1|1|1|0|869; (*GB) gi|356600306|gb|AET22504.1| (e_value=1
   #    score  bias  c-Evalue  i-Evalue hmmfrom  hmm to    alifrom  ali to    envfrom  env to     acc
 ---   ------ ----- --------- --------- ------- -------    ------- -------    ------- -------    ----
   1 !  247.4   0.0   3.4e-75   6.3e-73       2     285 ..     155     436 ..     154     438 .. 0.94

  Alignments for each domain:
  == domain 1  score: 247.4 bits;  conditional E-value: 3.4e-75
                         HHHHHHHHHHHHTTTSSSEEEEEE-------HHHHHHHTS-SS-----SEEEEEE-----SSHHHHHHHHHHHXXXXXXX-TTSS-HH.HH CS
              NB-ARC   2 ekevekviekLleeeeelkvvglvGmgGvGKttlakqvykdesveshFdvvawvkvsktakefdlqkdilkeLgkededvsveknese.lk 91 
                         +++ + ++++L  + +el+v+++vGmgG+GKttla++vy d  ++ +Fd +awv++s+ ++e++++ +++  + ++  d s++k  ++ l+
  NbS00016992g0002.1 155 KDDFNTILDRLTAQTDELTVIPVVGMGGIGKTTLARKVYDDSTIRYRFDKHAWVTISEVYNERQMLLELVSSISQDRTDESNQKMSNDqLA 245
                         577899*******99**************************99*************************99999999877755555555499 PP

                         HHHHHHTTT-SEEEEEEEE--HHHH........HHHTT-EEEEEES-GGGGGG--S-EEEEE-----HHHHHHHHHH----TT.......H CS
              NB-ARC  92 rklkelLkrkrfLlvLDDVweeeewdkikvvfpdkelgskvllTtRseevanavseksekievelLekeesweLlekkvfekelkedsele 182
                         + +++ ++++rfL v+DD w +e wd+i+  fp+ +++s++llTtR   va+++s     +++++L+ eesw L+ +   ++   ++++l 
  NbS00016992g0002.1 246 EIVYRGVNGRRFLTVIDDLWSTEAWDQIQRIFPNDNNRSRILLTTRLSYVADYASPDFPHHNMSFLSFEESWILFTERLLKEG-ICPPHLD 335
                         9999***************************************************9888999*****************9999.8****** PP

                         HHHHHHHHHT---HHHH.....HHHHHT.TT--HHHHH.HHHHHT.T---.--------SSSSSSHHHHHHHHHHSS-HHGGGS-----EE CS
              NB-ARC 183 evakeivekckGlPLalkvlggllasKs.evkeWekvleqlnnklaesrselnevlsilklSydsLpealkrcflylalfpedyeikkeql 272
                         e++k+i+e+c+GlPL++ v++gll   + + ++W+kv e+ln+   +   +++   sil+lSy  Lp++lk cfly+  fped+ei++++l
  NbS00016992g0002.1 336 EIGKHIIEQCQGLPLSIVVVAGLLGKIDpTRDNWKKVEENLNSFF-GT--VSERCQSILSLSYSYLPQHLKACFLYVGGFPEDMEIGVSKL 423
                         ************************8777899***********999.44..568999*********************************** PP

                         SHHHHT...TS-- CS
              NB-ARC 273 vklwiaegfveas 285
                         +klwiae fv a+
  NbS00016992g0002.1 424 IKLWIAELFVRAR 436
                         *********9875 PP

>> NbS00006274g0002.1  protein AED:0.21 eAED:0.21 QI:0|0.8|0.83|1|0|0.16|6|3935|611; (*GB) gi|190607537|gb|ACE79431.1| (
   #    score  bias  c-Evalue  i-Evalue hmmfrom  hmm to    alifrom  ali to    envfrom  env to     acc
 ---   ------ ----- --------- --------- ------- -------    ------- -------    ------- -------    ----
   1 !  247.5   0.0   3.2e-75   5.9e-73       6     284 ..     147     422 ..     143     424 .. 0.94

  Alignments for each domain:
  == domain 1  score: 247.5 bits;  conditional E-value: 3.2e-75
                         HHHHHHHHTTTSSSEEEEEE-------HHHHHHHTS-SS-----SEEEEEE-----SSHHHHHH..HHHHHXXXXXXX-TTSS-HHHHHHH CS
              NB-ARC   6 ekviekLleeeeelkvvglvGmgGvGKttlakqvykdesveshFdvvawvkvsktakefdlqkd..ilkeLgkededvsvekneselkrkl 94 
                         e+++ +L + ++el+v +++GmgG+GK+t ak+ + + s+ s Fd++ w++vs++++ ++++    i +++gke ed  ++k +s+l++ l
  NbS00006274g0002.1 147 ENMLSQLTSGSPELEVFSVSGMGGIGKSTFAKKLFSHPSILSFFDIHGWITVSENYSYRNMLLGllIDANIGKE-EDL-DKKSDSDLAVCL 235
                         678899***9***********************************************98777774466788888.777.9*********** PP

                         HHHTTT-SEEEEEEEE--HHHH........HHHTT-EEEEEES-GGGGGG--S-EEEEE-----HHHHHHHHHH----TT.......HHHH CS
              NB-ARC  95 kelLkrkrfLlvLDDVweeeewdkikvvfpdkelgskvllTtRseevanavseksekievelLekeesweLlekkvfekelkedseleeva 185
                         k+ L ++r+L+v DD+w ++ wd+i+ ++pd   +s+vllTtR++eva++ s +++++ ++lL +e+sw+L+ +k+f ++     e+e+v+
  NbS00006274g0002.1 236 KQSLMGRRYLIVVDDIWSKNAWDEIRLCLPDDGKRSRVLLTTRDVEVAQYSSSPKDPFTMHLLDQEDSWNLFYQKAFVEK-DFAIEFEDVG 325
                         *****************************************************************************999.7899****** PP

                         HHHHHHT---HHHH.....HHHHHTTT--HHHHH.HHHHHT.T---.--------SSSSSSHHHHHHHHHHSS-HHGGGS-----EESHHH CS
              NB-ARC 186 keivekckGlPLalkvlggllasKsevkeWekvleqlnnklaesrselnevlsilklSydsLpealkrcflylalfpedyeikkeqlvklw 276
                         ke++++c+GlPL ++v++ +l+sK + +eW kv+e++++   e     ++   +l lSy++Lp++lk cfly+ lfp+  ei +e+l++lw
  NbS00006274g0002.1 326 KEVAKNCNGLPLMIAVVAKVLSSKRTLDEWTKVAESVSSLA-EVDA-YQQCSGVLALSYNHLPSYLKGCFLYFGLFPKASEISVEKLIRLW 414
                         **********************************8887655.7764.689999************************************** PP

                         HT...TS- CS
              NB-ARC 277 iaegfvea 284
                         iaeg++++
  NbS00006274g0002.1 415 IAEGLLKV 422
                         ****9865 PP

>> NbS00013187g0003.1  protein AED:0.07 eAED:0.07 QI:63|0|0.66|1|0|0.33|3|349|844; (*GB) gi|356600306|gb|AET22504.1| (e_
   #    score  bias  c-Evalue  i-Evalue hmmfrom  hmm to    alifrom  ali to    envfrom  env to     acc
 ---   ------ ----- --------- --------- ------- -------    ------- -------    ------- -------    ----
   1 !  246.4   0.0   6.8e-75   1.3e-72       2     282 ..     149     424 ..     148     427 .. 0.93

  Alignments for each domain:
  == domain 1  score: 246.4 bits;  conditional E-value: 6.8e-75
                         HHHHHHHHHHHHTTTSSSEEEEEE-------HHHHHHHTS-SS-----SEEEEEE-----SSHHHHHHHHHHHXXXXXXX-TTSS-HH.HH CS
              NB-ARC   2 ekevekviekLleeeeelkvvglvGmgGvGKttlakqvykdesveshFdvvawvkvsktakefdlqkdilkeLgkededvsveknese.lk 91 
                         e+++ ++i++L +  + l+++++ GmgG+GKttl+k+++ d +++++Fd+++wv+vs+++++++l+   l  L ++   +  ek++++ l 
  NbS00013187g0003.1 149 EDDLIRIIKRLKRPVSTLEIIPILGMGGIGKTTLVKKAFDDPEIRHRFDIHVWVTVSQEYQIRNLLLGTLSSLTND---I--EKVTNDqLM 234
                         667789*******99*****************************************************99999999...4..4445544** PP

                         HHHHHHTTT-SEEEEEEEE--HHHH........HHHTT-EEEEEES-GGGGGG--S-EEEEE-----HHHHHHHHHH----TT........ CS
              NB-ARC  92 rklkelLkrkrfLlvLDDVweeeewdkikvvfpdkelgskvllTtRseevanavseksekievelLekeesweLlekkvfeke.lkedsel 181
                         +++++ Lk++r+L+v+DD+w + +wd ++ +fpd ++gs+++lT+R +++a +++  s ++e++lL+ ++sw+Ll++kvf  e   ++ el
  NbS00013187g0003.1 235 DMIYKKLKGRRYLIVMDDIWSNDVWDVMTRTFPDDNNGSRIILTSRLKDLAIHADPDSIPHEISLLNLDQSWKLLHEKVFGVEhEVCPTEL 325
                         ********************************************************************************8887799**** PP

                         HHHHHHHHHHT---HHHH.....HHHHHT.TT--HHHHH.HHHHHT.T---.--------SSSSSSHHHHHHHHHHSS-HHGGGS-----E CS
              NB-ARC 182 eevakeivekckGlPLalkvlggllasKs.evkeWekvleqlnnklaesrselnevlsilklSydsLpealkrcflylalfpedyeikkeq 271
                         ++++ +i++kc+GlP+al v++g l+    + ++W +v  + ++     + e++  l +l lSy+ Lp++lk cfly+ +fped e++ e 
  NbS00013187g0003.1 326 KDIGMQIAQKCQGLPIALVVVAGHLSKIArTRESWIEVSISASKVV--AH-ESDICLGVLALSYNYLPNHLKPCFLYMGVFPEDSEVNIET 413
                         *************************6655688******95555555..44.4789999********************************* PP

                         ESHHHHT...T CS
              NB-ARC 272 lvklwiaegfv 282
                         l++lw+ egf+
  NbS00013187g0003.1 414 LINLWVSEGFL 424
                         *********96 PP

>> NbS00015021g0013.1  protein AED:0.28 eAED:0.34 QI:18|0|0|0.87|0.85|0.75|8|0|865; (*GB) gi|15418710|gb|AAG31014.1| (e_
   #    score  bias  c-Evalue  i-Evalue hmmfrom  hmm to    alifrom  ali to    envfrom  env to     acc
 ---   ------ ----- --------- --------- ------- -------    ------- -------    ------- -------    ----
   1 !  200.5   0.3   6.8e-61   1.3e-58       2     217 ..      18     229 ..      17     231 .. 0.97
   2 !   35.6   0.0   1.2e-10   2.2e-08     241     284 ..     230     273 ..     226     276 .. 0.94
   3 ?    8.5   0.0     0.022       4.1     259     285 ..     810     836 ..     804     838 .. 0.90

  Alignments for each domain:
  == domain 1  score: 200.5 bits;  conditional E-value: 6.8e-61
                         HHHHHHHHHHHHTTTSSSEEEEEE-------HHHHHHHTS-SS-----SEEEEEE-----SSHHHHHHHHHHHXXXXXXX-TTSS-HHHHH CS
              NB-ARC   2 ekevekviekLleeeeelkvvglvGmgGvGKttlakqvykdesveshFdvvawvkvsktakefdlqkdilkeLgkededvsvekneselkr 92 
                         e+e e +ie+L + e+el+v+++vGm+G GKtt a++ y++  +  hFdv aw+ +s+t++ ++l++ i  ++  ++++v   ++ +el++
  NbS00015021g0013.1  18 ENEAEIIIERLNKGEKELDVIPIVGMAGQGKTTFARKLYNNAIIVDHFDVRAWCIISQTYNRQELLQVIFSQVIGSKDKV---DEVGELAD 105
                         678899**************************************************************999998887877...9999**** PP

                         HHHHHTTT-SEEEEEEEE--HHHH........HHHTT-EEEEEES-GGGGGG--S-EEEEE-----HHHHHHHHHH----TT.......HH CS
              NB-ARC  93 klkelLkrkrfLlvLDDVweeeewdkikvvfpdkelgskvllTtRseevanavseksekievelLekeesweLlekkvfekelkedselee 183
                         +l+++L+++r+L+vLDD w+ + w++++ +fp++e gs++++TtR e+v ++v++  +++++ +L+ +es++Ll+kkvfeke  +++el++
  NbS00015021g0013.1 106 MLRKRLIGRRYLIVLDDMWDIKAWEDLRLSFPNGETGSRIIVTTRLEKVGKQVKHDTDPHSLPFLKLDESLKLLQKKVFEKE-ACPPELQH 195
                         **********************************************************************************.8******* PP

                         HHHHHHHHT---HHHH.....HHHHHTTT--HHH CS
              NB-ARC 184 vakeivekckGlPLalkvlggllasKsevkeWek 217
                         v   ++e+ckGlPL++ +++g+++ K++++ W +
  NbS00015021g0013.1 196 VSLAVAENCKGLPLVIILVAGIIKRKKMEECWWH 229
                         ***************************9999965 PP

  == domain 2  score: 35.6 bits;  conditional E-value: 1.2e-10
                         SSSSSSHHHHHHHHHHSS-HHGGGS-----EESHHHHT...TS- CS
              NB-ARC 241 klSydsLpealkrcflylalfpedyeikkeqlvklwiaegfvea 284
                         +lSyd+Lp+ lk c ly+ +fped +i++++l++ wiaegfv+ 
  NbS00015021g0013.1 230 ELSYDNLPDLLKPCLLYMGMFPEDARIPVSKLIRFWIAEGFVQN 273
                         79***************************************986 PP

  == domain 3  score: 8.5 bits;  conditional E-value: 0.022
                         -HHGGGS-----EESHHHHT...TS-- CS
              NB-ARC 259 alfpedyeikkeqlvklwiaegfveas 285
                          +fped +i++ +l++lwiaegfv+  
  NbS00015021g0013.1 810 KMFPEDERIPVFKLISLWIAEGFVQNT 836
                         58*********************9875 PP

>> NbS00000634g0116.1  protein AED:0.17 eAED:0.17 QI:112|0.25|0.4|0.8|0.75|0.6|5|825|1110
   #    score  bias  c-Evalue  i-Evalue hmmfrom  hmm to    alifrom  ali to    envfrom  env to     acc
 ---   ------ ----- --------- --------- ------- -------    ------- -------    ------- -------    ----
   1 !  245.6   0.0   1.2e-74   2.3e-72       4     285 ..     326     619 ..     323     621 .. 0.93

  Alignments for each domain:
  == domain 1  score: 245.6 bits;  conditional E-value: 1.2e-74
                         HHHHHHHHHHTTTSSSEEEEEE-------HHHHHHHTS-SS-----SEEEEEE-----SSHHHHHHHHHHHXXXXXXX............. CS
              NB-ARC   4 evekviekLleeeeelkvvglvGmgGvGKttlakqvykdesveshFdvvawvkvsktakefdlqkdilkeLgkededv............. 81 
                         + e +i++L + e+el+v+++vGmgG GKttla++ y++  + +hFd  aw+++s+t++ ++++ +i +++   +++              
  NbS00000634g0116.1 326 DTEIIIQQLIKGEDELDVIAIVGMGGQGKTTLARKLYRNRTIVHHFDAQAWCCISQTYDLEEVFFEIFRQVTGFKGTLeellfgelnqvtg 416
                         66789******************************************************************9998888999*********9 PP

                         ..-TTSS-HHHHHHHHHHTTT-SEEEEEEEE--HHHH........HHHTT-EEEEEES-GGGGGG--S-EEEEE-----HHHHHHHHHH-- CS
              NB-ARC  82 ..svekneselkrklkelLkrkrfLlvLDDVweeeewdkikvvfpdkelgskvllTtRseevanavseksekievelLekeesweLlekkv 170
                           ++ k++ +l+++l++ L +kr+ +vLDD we   wd+++ +fp+ elgs++llTtR ee+a++v+ + +++ + +L++eesweLl+kkv
  NbS00000634g0116.1 417 heEKLKEKPNLADMLRKSLMGKRYFIVLDDMWEVMAWDELRLSFPNDELGSRILLTTRLEELAKQVKYHTDPYFLPFLTPEESWELLQKKV 507
                         8666666667********************************************************************************* PP

                         --TT.......HHHHHHHHHHT---HHHH.....HHHHHTTT--HHHHH.HHHHHT.T---.--------SSSSSSHHHHHHHHHHSS-HH CS
              NB-ARC 171 fekelkedseleevakeivekckGlPLalkvlggllasKsevkeWekvleqlnnklaesrselnevlsilklSydsLpealkrcflylalf 261
                         f++e ++++el  ++++ +ekckGlPL++ +++g+++ K+++++W   +++   +l++ +   ++ l+ +k+Syd+Lp +l+ c ly+ +f
  NbS00000634g0116.1 508 FAEE-SCPPELYLLGQSAAEKCKGLPLVIILMAGIISRKKMEASWWLEVSNALFSLVDKE--GEYGLATIKFSYDNLPVHLRPCLLYMGMF 595
                         ****.9**********************************77776655545555565444..578899*********************** PP

                         GGGS-----EESHHHHT...TS-- CS
              NB-ARC 262 pedyeikkeqlvklwiaegfveas 285
                         ped+ei++++l++lw+aeg+v++ 
  NbS00000634g0116.1 596 PEDHEIEVSRLINLWKAEGIVQSI 619
                         ********************9975 PP

>> NbS00019837g0008.1  protein AED:0.12 eAED:0.16 QI:306|0.33|0.28|1|0.16|0.28|7|0|1136; (*GB) gi|74040324|gb|AAZ95005.1
   #    score  bias  c-Evalue  i-Evalue hmmfrom  hmm to    alifrom  ali to    envfrom  env to     acc
 ---   ------ ----- --------- --------- ------- -------    ------- -------    ------- -------    ----
   1 !  244.1   0.1   3.5e-74   6.5e-72       7     284 ..     297     568 ..     291     571 .. 0.95

  Alignments for each domain:
  == domain 1  score: 244.1 bits;  conditional E-value: 3.5e-74
                         HHHHHHHTTTSSSEEEEEE-------HHHHHHHTS-SS-----SEEEEEE-----SSHHHHHHHHHHHXXXXXXX-TTSS-HHHHHHHHHH CS
              NB-ARC   7 kviekLleeeeelkvvglvGmgGvGKttlakqvykdesveshFdvvawvkvsktakefdlqkdilkeLgkededvsvekneselkrklkel 97 
                          +i kL +  + l+v+++ Gm+G+GKttla +vy+d+sv +hFd+ aw++v ++++e +l+k + +++  +++++   kn++  +++l++ 
  NbS00019837g0008.1 297 LIIRKLTSGPKMLDVISITGMPGSGKTTLAYKVYNDKSVFGHFDIRAWCTVDQKYDELELLKILFNQVVGSSSKF--GKNIN-FANELRKH 384
                         58999***99*******************************************************9999997766..55554.7899**** PP

                         TTT-SEEEEEEEE--HHHH........HHHTT-EEEEEES-GGGGGG--S-EEEEE-----HHHHHHHHHH----TT.......HHHHHHH CS
              NB-ARC  98 LkrkrfLlvLDDVweeeewdkikvvfpdkelgskvllTtRseevanavseksekievelLekeesweLlekkvfekelkedseleevakei 188
                         L +kr+L+vLDDVw++  w+++k +fp+ e+gs+++lTtR+++va++++++s+++ ++lL+ ee+weLlekkvf ke +++ el +v+kei
  NbS00019837g0008.1 385 LYGKRYLIVLDDVWDTAAWEELKRPFPEVENGSRIILTTREKKVAKYAQHHSDPLDLRLLTLEECWELLEKKVFGKE-SCPDELVDVGKEI 474
                         *****************************************************************************.9************ PP

                         HHHT---HHHH.....HHHHHT.TT--HHHHH.HHHHHT.T---.--------SSSSSSHHHHHHHHHHSS-HHGGGS-----EESHHHHT CS
              NB-ARC 189 vekckGlPLalkvlggllasKs.evkeWekvleqlnnklaesrselnevlsilklSydsLpealkrcflylalfpedyeikkeqlvklwia 278
                         v++ck lPL++ +++g++a K+ + + W +v ++ln+   +     ++v++++ lSy  Lp+ lk c ly+a + +d  i++e l +lw a
  NbS00019837g0008.1 475 VQNCKRLPLVVDLIAGVIAGKEmKRDLWLEVRNNLNSFILQK---EENVMKVIALSYYYLPDPLKLCLLYFASYKKDRAIPVEGLKRLWRA 562
                         **********************66799**********99633...689******************************************* PP

                         ...TS- CS
              NB-ARC 279 egfvea 284
                         egf e 
  NbS00019837g0008.1 563 EGFAEH 568
                         ***775 PP

>> NbS00002596g0006.1  protein AED:0.35 eAED:0.35 QI:0|0|0|1|1|1|2|0|292; (*GB) gi|190607699|gb|ACE79508.1| (e_value=2e-
   #    score  bias  c-Evalue  i-Evalue hmmfrom  hmm to    alifrom  ali to    envfrom  env to     acc
 ---   ------ ----- --------- --------- ------- -------    ------- -------    ------- -------    ----
   1 !  243.7   1.6   4.7e-74   8.8e-72      10     285 ..       2     280 ..       1     282 [. 0.93

  Alignments for each domain:
  == domain 1  score: 243.7 bits;  conditional E-value: 4.7e-74
                         HHHHTTTSSSEEEEEE-------HHHHHHHTS-SS-----SEEEEEE-----SSHHHHHHHHHHHXXXXXXX-TTSS-HHHHHHHHHHTTT CS
              NB-ARC  10 ekLleeeeelkvvglvGmgGvGKttlakqvykdesveshFdvvawvkvsktakefdlqkdilkeLgkededvsvekneselkrklkelLkr 100
                         +kL   ++el+v+++ Gm+G+GKttla++vy++ s+ +hFdv aw++vs+t++ ++l+ dil++  ++  ++ + k++ ++++kl++ Lk+
  NbS00002596g0006.1   2 KKLTGGSKELDVISIFGMAGLGKTTLARKVYNNTSIINHFDVKAWCTVSQTYDMKTLLVDILEQATNK--EW-KIKEDFDIADKLQKTLKG 89 
                         7999999********************************************************98887..78.889999************ PP

                         -SEEEEEEEE--HHHH........HHHTT-EE...........EEEES-GGGGGG--S-EEEEE-----HHHHHHHHHH----TT...... CS
              NB-ARC 101 krfLlvLDDVweeeewdkikvvfpdkelgskv...........llTtRseevanavseksekievelLekeesweLlekkvfekelkedse 180
                         +r+L+vLDD+w+ e w++++ +fp++++gs+v           ++TtR e+va++++ + +++++++L+ eesweLl+k vf+ e +++ +
  NbS00002596g0006.1  90 RRYLIVLDDIWKVEAWEDLGLCFPNGQYGSRVmsmhgktwdyvIVTTRIEQVAEHLQYHRDPYSLRFLTLEESWELLQKRVFQGE-SCPLD 179
                         ******************************96333333333337*****************************************.9**** PP

                         .HHHHHHHHHHT---HHHH.....HHHHHT.TT--HHHHH.HHHHHT.T---.--------SSSSSSHHHHHHHHHHSS-HHGGGS----- CS
              NB-ARC 181 leevakeivekckGlPLalkvlggllasKs.evkeWekvleqlnnklaesrselnevlsilklSydsLpealkrcflylalfpedyeikke 270
                         l+e + +i+e+ckGlPL++ +++g++   + e + W + ++ l+++        ++ +++++ Sy++L+++lk c ly+ lfped++i+++
  NbS00002596g0006.1 180 LREAGLKIAEHCKGLPLVIVLIAGIIVKTErEASLWLEFANDLSSHVL-----GEQSMKVIQSSYEHLEDHLKPCLLYMGLFPEDHKIPVH 265
                         *************************9555567899*****99999996.....45679********************************* PP

                         EESHHHHT...TS-- CS
              NB-ARC 271 qlvklwiaegfveas 285
                          l+klw+ae+fv  +
  NbS00002596g0006.1 266 DLLKLWMAEEFVVNV 280
                         ***********9766 PP

>> NbS00006672g0036.1  protein AED:0.24 eAED:0.24 QI:0|0|0|1|0.25|0.4|5|0|575; (*GB) gi|57233497|gb|AAW48299.1| (e_value
   #    score  bias  c-Evalue  i-Evalue hmmfrom  hmm to    alifrom  ali to    envfrom  env to     acc
 ---   ------ ----- --------- --------- ------- -------    ------- -------    ------- -------    ----
   1 !  242.6   0.1     1e-73   1.9e-71       1     243 [.     128     367 ..     128     374 .. 0.95

  Alignments for each domain:
  == domain 1  score: 242.6 bits;  conditional E-value: 1e-73
                         -HHHHHHHHHHHHTTT...SSSEEEEEE-------HHHHHHHTS-SS-----SEEEEEE-----SSHHHHHHHHHHHXXXXXXX-TTSS-H CS
              NB-ARC   1 rekevekviekLleee...eelkvvglvGmgGvGKttlakqvykdesveshFdvvawvkvsktakefdlqkdilkeLgkededvsveknes 88 
                         r++e+e +++ Ll+ +   +   v+++vG+gGvGK t+ak+vy++e+v  hFd+ aw++vs+ +++++++k +l+e+g+++  + v++n +
  NbS00006672g0036.1 128 RQNEIETLVDDLLSVDaneKTYSVISIVGKGGVGKITIAKAVYNNEKVAVHFDLKAWFCVSEPYDASRITKGLLQEIGSSNL-M-VDNNLN 216
                         68999*******99876668889*********************************************************55.4.7***** PP

                         HHHHHHHHHTTT-SEEEEEEEE--HH..HH........HHHTT-EEEEEES-GGGGGG--S-EEEEE-----HHHHHHHHHH----TT... CS
              NB-ARC  89 elkrklkelLkrkrfLlvLDDVweee..ewdkikvvfpdkelgskvllTtRseevanavseksekievelLekeesweLlekkvfeke.lk 176
                         +l+ klke Lk+k fL+vLDD w+++  ewd+++++f ++e+gsk+++TtR+ +va+++   s +i +++L++e sw+L+++++fe++ +k
  NbS00006672g0036.1 217 QLQIKLKESLKGKEFLIVLDDFWNDKytEWDELRIPFAQGEIGSKIIVTTRKGSVAEMMV--SRPIIMGILSSEFSWSLFKRHAFENRdPK 305
                         *************************999*******************************9..7**************************** PP

                         .....HHHHHHHHHHT---HHHH.....HHHHHTTT--HHHHH.HHHHHT.T---.--------SSS CS
              NB-ARC 177 edseleevakeivekckGlPLalkvlggllasKsevkeWekvleqlnnklaesrselnevlsilklS 243
                         e++eleev+k+i+++c+GlPLalk+l+gll++Ks v+eW+++l++  ++l       n++l++l+++
  NbS00006672g0036.1 306 EHPELEEVGKQIAKRCNGLPLALKTLAGLLRFKSDVEEWRRILRSEVWELP-----ENDILPALSFD 367
                         **************************************************6.....46777777776 PP

>> NbS00013243g0014.1  protein AED:0.02 eAED:0.02 QI:0|0|0|1|0|0.33|3|0|1011; (*GB) gi|302594419|gb|ADL59399.1| (e_value
   #    score  bias  c-Evalue  i-Evalue hmmfrom  hmm to    alifrom  ali to    envfrom  env to     acc
 ---   ------ ----- --------- --------- ------- -------    ------- -------    ------- -------    ----
   1 !  243.1   0.7   6.9e-74   1.3e-71       2     284 ..     171     442 ..     170     445 .. 0.94

  Alignments for each domain:
  == domain 1  score: 243.1 bits;  conditional E-value: 6.9e-74
                         HHHHHHHHHHHHTTTSSSEEEEEE-------HHHHHHHTS-SS-----SEEEEEE-----SSHHHHHHHHHHHXXXXXXX...-TTSS-HH CS
              NB-ARC   2 ekevekviekLleeeeelkvvglvGmgGvGKttlakqvykdesveshFdvvawvkvsktakefdlqkdilkeLgkededv...sveknese 89 
                         ++ ve ++ +Ll+ e+ + v++++GmgG+GKttla++ y++  v s F    w++vs++++ +dl+++++k ++   ++     +++ e +
  NbS00013243g0014.1 171 QDVVESLLAELLKAEPRRSVISIYGMGGLGKTTLARNLYNSPTVVSSFQTRTWICVSQEYNTEDLLRNVIKSIQGRTKESldlLEKMTETD 261
                         67899********************************************************************987666668566677777 PP

                         HHHHHHHHTTT-SEEEEEEEE--HHHH........HHHTT-EEEEEES-GGGGGG--S-EEEEE-----HHHHHHHHHH----TT...... CS
              NB-ARC  90 lkrklkelLkrkrfLlvLDDVweeeewdkikvvfpdkelgskvllTtRseevanavseksekievelLekeesweLlekkvfekelkedse 180
                         l+ +l+ lL+++++L+v DDVw+ e w+++k +fp+ + gs+v++TtR+e+va+++++          +k+esw+L+++k  + +    + 
  NbS00013243g0014.1 262 LEIHLHDLLEERKYLVVVDDVWQREAWESLKRAFPNSKKGSRVIITTRKEDVAKRADD----------SKKESWDLFCRKLLDVQ-AMVPA 341
                         *********************************************************9..........899*********99999.7889* PP

                         .HHHHHHHHHHT---HHHH.....HHHHHTTT--HHHHH.HHHHHT.T---.--------SSSSSSHHHHHHHHHHSS-HHGGGS-----E CS
              NB-ARC 181 leevakeivekckGlPLalkvlggllasKsevkeWekvleqlnnklaesrselnevlsilklSydsLpealkrcflylalfpedyeikkeq 271
                         + ++a+++v+kc+GlPLa+ vl gll++K   +eW+kv ++l ++    ++ + e+  il+lSy++L   lk+cfly+ +fped  +++e+
  NbS00013243g0014.1 342 MGRLARDMVDKCGGLPLAIVVLSGLLSHKRGREEWQKVKDHLWQHM---KDDSIEISYILSLSYNDLSTSLKQCFLYFGIFPEDSMVGVEK 429
                         ***************************************9998877...34568999********************************** PP

                         ESHHHHT...TS- CS
              NB-ARC 272 lvklwiaegfvea 284
                         ++ lw+aegf++ 
  NbS00013243g0014.1 430 IMWLWMAEGFIPR 442
                         **********875 PP

>> NbS00030243g0001.1  protein AED:0.08 eAED:0.08 QI:134|1|1|1|0.5|0.33|3|543|872; (*GB) gi|350535589|ref|NP_001234202.1
   #    score  bias  c-Evalue  i-Evalue hmmfrom  hmm to    alifrom  ali to    envfrom  env to     acc
 ---   ------ ----- --------- --------- ------- -------    ------- -------    ------- -------    ----
   1 !  241.5   0.0   2.1e-73   3.9e-71       3     285 ..     158     435 ..     156     437 .. 0.95

  Alignments for each domain:
  == domain 1  score: 241.5 bits;  conditional E-value: 2.1e-73
                         HHHHHHHHHHHTTTSSSEEEEEE-------HHHHHHHTS-SS-----SEEEEEE-----SSHHHHHHHHHHHXXXXXXX-TTSS-HHHHHH CS
              NB-ARC   3 kevekviekLleeeeelkvvglvGmgGvGKttlakqvykdesveshFdvvawvkvsktakefdlqkdilkeLgkededvsvekneselkrk 93 
                         +e +++i++L + ++e++++++vGm+G+GKttla++++kd +v+ +F + +wv v ++++ ++++ +i+ ++ ++++++ + + e++l++ 
  NbS00030243g0001.1 158 EEATEIINRLCKGSDEIEIIPIVGMPGLGKTTLANKIFKDARVQYEFVSQIWVYVAQSYNRREVFLNIISKFTRNVKQF-EYEAEEDLATA 247
                         67899************************************************************************99.7777888**** PP

                         HHHHTTT-.SEEEEEEEE--HHHH........HHHTT-EEEEEES-GGGGGG--S-EEEEE-----HHHHHHHHHH----TT.......HH CS
              NB-ARC  94 lkelLkrk.rfLlvLDDVweeeewdkikvvfpdkelgskvllTtRseevanavseksekievelLekeesweLlekkvfekelkedselee 183
                         ++e+L +  r+L+vLDD+w+ e ++++k++fp+++ g k++lTtR+ ++a + +  ++++++++L++ e+w Ll+kkvf+k+ k++ e+ee
  NbS00030243g0001.1 248 IREFLGKGgRYLIVLDDIWTLEALNELKIAFPNNHKGNKIMLTTRNSSLAYRCN--NYPHKLKFLTESECWLLLKKKVFRKD-KCPLEFEE 335
                         *****9989*****************************************9999..7*************************.9******* PP

                         HHHHHHHHT---HHHH.....HHHHHTTT--HHHHH.HHHHHT.T---.------.--SSSSSSHHHHHHHHHHSS-HHGGGS-----EES CS
              NB-ARC 184 vakeivekckGlPLalkvlggllasKsevkeWekvleqlnnklaesrselnevls.ilklSydsLpealkrcflylalfpedyeikkeqlv 273
                         +++ i++kc GlPLa  v++g l  + ++  W +v +++ ++ +  r+  +++ + ++++SydsLp +lk cflyl +fp + ei++ +lv
  NbS00030243g0001.1 336 LGRGIAKKCMGLPLATVVIAGSLIGRCTERDWHQVHQSVGEHII-YRD--YSIPKkLVQMSYDSLPFNLKVCFLYLGAFPRGSEIPVWKLV 423
                         ****************************************9997.554..45544499********************************* PP

                         HHHHT...TS-- CS
              NB-ARC 274 klwiaegfveas 285
                         +lwiaegf++++
  NbS00030243g0001.1 424 RLWIAEGFIPEQ 435
                         ********9875 PP

>> NbS00001576g0027.1  protein AED:0.20 eAED:0.20 QI:0|0.2|0|0.83|0.2|0.33|6|0|904; (*GB) gi|142942427|gb|ABO93001.1| (e
   #    score  bias  c-Evalue  i-Evalue hmmfrom  hmm to    alifrom  ali to    envfrom  env to     acc
 ---   ------ ----- --------- --------- ------- -------    ------- -------    ------- -------    ----
   1 !  241.8   0.1   1.7e-73   3.2e-71       3     284 ..     229     503 ..     227     506 .. 0.95

  Alignments for each domain:
  == domain 1  score: 241.8 bits;  conditional E-value: 1.7e-73
                         HHHHHHHHHHHTTTSSSEEEEEE-------HHHHHHHTS-SS-----SEEEEEE-----SSHHHHHHHHHHHXXXXXXX-TTSS-HHHHHH CS
              NB-ARC   3 kevekviekLleeeeelkvvglvGmgGvGKttlakqvykdesveshFdvvawvkvsktakefdlqkdilkeLgkededvsvekneselkrk 93 
                         + ++++  kL +    l+vv++vGm+G+GKttla++ y de v s Fd+ + ++vs+++  +dl+ ++l+++ ++  +  + + e++l+++
  NbS00001576g0027.1 229 DVMNDLRVKLIKGPIHLDVVSIVGMPGLGKTTLANELYFDELVVSYFDIRIHCCVSQEYIRKDLLLALLHDVIDDTTKL-DREAENVLADR 318
                         6678888899998899************************99******************************9998888.9999999**** PP

                         HHHHTTT-SEEEEEEEE--HHHH........HHHTT-EEEEEES-GGGGGG--S-EEEEE-----HHHHHHHHHH----TT.......HHH CS
              NB-ARC  94 lkelLkrkrfLlvLDDVweeeewdkikvvfpdkelgskvllTtRseevanavseksekievelLekeesweLlekkvfekelkedseleev 184
                         l++lLk kr+L+++DDVw+   wd+++ +fp+++ gs+++lTtR  eva+++++ s+++++++++ + +w+Ll++ vf ke ++++ le+v
  NbS00001576g0027.1 319 LQKLLKLKRYLVLIDDVWTRSAWDDLQSCFPENNKGSRIILTTRHFEVASYAKHISDPHKLRFFSFDVCWTLLQNMVFTKE-RCPQVLEAV 408
                         *********************************************************************************.9******** PP

                         HHHHHHHT---HHHH.....HHH.HHTTT--HHHHH.HHHHHT.T---.--------SSSSSSHHHHHHHHHHSS-HHGGGS-----EESH CS
              NB-ARC 185 akeivekckGlPLalkvlgglla.sKsevkeWekvleqlnnklaesrselnevlsilklSydsLpealkrcflylalfpedyeikkeqlvk 274
                         +k+i++kc+GlPL+  +++g+l  +K+e + We+v  +l  +       + + +  l lSy++Lp++lk cfly+ +fped eik+++l+ 
  NbS00001576g0027.1 409 GKSIAQKCGGLPLSTILVAGILTrMKKEKHCWEQVSTNLGPNI------QSQSEGTLDLSYQNLPHYLKPCFLYMGVFPEDREIKVSKLTW 493
                         ********************995268899*******9999988......3466889*********************************** PP

                         HHHT...TS- CS
              NB-ARC 275 lwiaegfvea 284
                         lwiaeg+++ 
  NbS00001576g0027.1 494 LWIAEGLINT 503
                         ******9875 PP

>> NbS00028099g0018.1  protein AED:0.43 eAED:0.43 QI:0|1|0|1|1|1|2|0|355; (*GB) gi|53831219|gb|AAU95282.1| (e_value=2e-1
   #    score  bias  c-Evalue  i-Evalue hmmfrom  hmm to    alifrom  ali to    envfrom  env to     acc
 ---   ------ ----- --------- --------- ------- -------    ------- -------    ------- -------    ----
   1 !  240.5   0.0   4.3e-73     8e-71       2     284 ..      49     324 ..      48     327 .. 0.96

  Alignments for each domain:
  == domain 1  score: 240.5 bits;  conditional E-value: 4.3e-73
                         HHHHHHHHHHHHTTTSSSEEEEEE-------HHHHHHHTS-SS-----SEEEEEE-----SSHHHHHHHHHHHXXXXXXX-TTSS-HHHHH CS
              NB-ARC   2 ekevekviekLleeeeelkvvglvGmgGvGKttlakqvykdesveshFdvvawvkvsktakefdlqkdilkeLgkededvsvekneselkr 92 
                         ++ ve++ ekLl+  ++++v+++vGm+G+GKttla + y d  v shFd+ a ++ s+  + +dl+ +il+++ +e+++   e++  el++
  NbS00028099g0018.1  49 DDVVENLREKLLKGTKGRDVISIVGMPGLGKTTLAYSLYSDMLVVSHFDIRAECCASQVHSRKDLLLAILRDVINENSEC-RENKADELAD 138
                         6789*************************************88*************************************.9999999*** PP

                         HHHHHTTT-SEEEEEEEE--HHHH........HHHTT-EEEEEES-GGGGGG--S-EEEEE-----HHHHHHHHHH----TT.......HH CS
              NB-ARC  93 klkelLkrkrfLlvLDDVweeeewdkikvvfpdkelgskvllTtRseevanavseksekievelLekeesweLlekkvfekelkedselee 183
                          l+++L +kr+L++ DDVwe  +wd++  +f+d ++gs+++lTtR++e+a+++  +s++++++++++eesw+Ll kkvf ke ++++ l +
  NbS00028099g0018.1 139 LLRKALFSKRYLILVDDVWEASVWDDLMGCFQDANNGSRIILTTRNHEIAEYARFQSNPLSLRMFNDEESWKLLRKKVFGKE-RCPPLLMN 228
                         **********************************************************************************.9******* PP

                         HHHHHHHHT---HHHH.....HHHHHT.TT--HHHHH.HHHHHT.T---.--------SSSSSSHHHHHHHHHHSS-HHGGGS-----EES CS
              NB-ARC 184 vakeivekckGlPLalkvlggllasKs.evkeWekvleqlnnklaesrselnevlsilklSydsLpealkrcflylalfpedyeikkeqlv 273
                         ++++i+ekc+ lPL++++++g+la  + +++ We+v+++l  +        n+  +i++ Sy+ Lp++l++cfly+ +f ed  i++++l+
  NbS00028099g0018.1 229 IGRQIAEKCGQLPLSVALVAGVLAEVEkKEECWEQVANNLVPQI------HNDSRAIIENSYKILPYHLRSCFLYFGAFLEDSVINVSKLT 313
                         ***********************987757888999998888877......57899************************************ PP

                         HHHHT...TS- CS
              NB-ARC 274 klwiaegfvea 284
                         +lwi egf+++
  NbS00028099g0018.1 314 RLWISEGFIKS 324
                         ********876 PP

>> NbS00049356g0001.1  protein AED:0.05 eAED:0.05 QI:0|-1|0|1|-1|1|1|0|896; (*GB) gi|364285559|gb|AEW48197.1| (e_value=0
   #    score  bias  c-Evalue  i-Evalue hmmfrom  hmm to    alifrom  ali to    envfrom  env to     acc
 ---   ------ ----- --------- --------- ------- -------    ------- -------    ------- -------    ----
   1 !  239.8   0.0   7.3e-73   1.4e-70       2     286 ..     150     427 ..     149     428 .. 0.92

  Alignments for each domain:
  == domain 1  score: 239.8 bits;  conditional E-value: 7.3e-73
                         HHHHHHHHHHHHTTTSSSEEEEEE-------HHHHHHHTS-SS-----SEEEEEE-----SSHHHHHHHHHHHXXXXXXX-TTSS-HHHHH CS
              NB-ARC   2 ekevekviekLleeeeelkvvglvGmgGvGKttlakqvykdesveshFdvvawvkvsktakefdlqkdilkeLgkededvsvekneselkr 92 
                         e+e e ++ +L +  +el+vv++vGmgG+GKttla++++ d  + shFd+ a v++s+++  ++ +  +l  +  + ++  +++++++lk+
  NbS00049356g0001.1 150 ENEFEMMQVQLARGASELEVVSIVGMGGIGKTTLANKIFSDPFIMSHFDIRAKVTISQEYCLRKGLLGLLSSITGNTDKPYEQQDDGQLKD 240
                         567778888999999*********************************************9977667766666666566669999999*** PP

                         HHHHHTTT-SEEEEEEEE--HHHH........HHHTT-EEEEEES-GGGGGG--S-EEEEE-----HHHHHHHHHH----TT.......HH CS
              NB-ARC  93 klkelLkrkrfLlvLDDVweeeewdkikvvfpdkelgskvllTtRseevanavseksekievelLekeesweLlekkvfekelkedselee 183
                         +l++lLk++r+L+v+DD+w++ ++     +fpd +++s++llTtR++eva+++s  + +++++lL+  esw+Ll+k vf +e + ++e+e+
  NbS00049356g0001.1 241 QLQKLLKGRRYLIVIDDIWDDIKL-----CFPDCNNRSRILLTTRNVEVAEYASSGKPPYQMRLLNCHESWDLLHKRVFLNE-CFPPEFEQ 325
                         ********************9999.....*************************99**************************.9******* PP

                         HHHHHHHHT---HHHH.....HHHHHT.TT--HHHHH.HHHHHT.T---.--------SSSSSSHHHHHHHHHHSS-HHGGGS-----EES CS
              NB-ARC 184 vakeivekckGlPLalkvlggllasKs.evkeWekvleqlnnklaesrselnevlsilklSydsLpealkrcflylalfpedyeikkeqlv 273
                         ++k+i+ +ckGlPL++ v+ gll+      ++W+ v+e++++    s++++ + +++l lSy +Lp+ lk+cfly+a+fped +i +++lv
  NbS00049356g0001.1 326 LGKQIALNCKGLPLTIIVISGLLSKIGkLLESWQMVVENVSSLV--STNVDFQCMRVLALSYHHLPHRLKSCFLYFAIFPEDEQIFVNKLV 414
                         ***********************5444477*******9988777..556789*************************************** PP

                         HHHHT...TS--- CS
              NB-ARC 274 klwiaegfveasd 286
                         +lw+ egf++++d
  NbS00049356g0001.1 415 ELWAVEGFLKVDD 427
                         ********98875 PP

>> NbS00001751g0003.1  protein AED:0.20 eAED:0.20 QI:0|-1|0|1|-1|1|1|0|519; (*GB) gi|190607689|gb|ACE79503.1| (e_value=2
   #    score  bias  c-Evalue  i-Evalue hmmfrom  hmm to    alifrom  ali to    envfrom  env to     acc
 ---   ------ ----- --------- --------- ------- -------    ------- -------    ------- -------    ----
   1 !  239.4   0.0   9.4e-73   1.7e-70       2     283 ..     159     437 ..     158     441 .. 0.94

  Alignments for each domain:
  == domain 1  score: 239.4 bits;  conditional E-value: 9.4e-73
                         HHHHHHHHHHHHTTTSSSEEEEEE-------HHHHHHHTS-SS-----SEEEEEE-----SSHHHHHHHHHHHXXXXXXX-TTSS-HHHHH CS
              NB-ARC   2 ekevekviekLleeeeelkvvglvGmgGvGKttlakqvykdesveshFdvvawvkvsktakefdlqkdilkeLgkededvsvekneselkr 92 
                         e++ + + ++L+ + +el++v++vGmgG+GK+tla++ + + sv ++Fd+  wv+vs++  +++++ d+l       + +  ++ e el +
  NbS00001751g0003.1 159 EDDFDIIRDQLFGQTPELNIVSIVGMGGIGKSTLARSLFDHPSVYHRFDISSWVTVSQACVAKEMLLDVLSFGTPGGKAMYCNMSEDELLD 249
                         667788999****99*****************************************************99765555555578888899*** PP

                         HHHHHTTT-SEEEEEEEE--HHHH........HHHTT-EEEEEES-GGGGGG--S-EEEEE-----HHHHHHHHHH----TT.......HH CS
              NB-ARC  93 klkelLkrkrfLlvLDDVweeeewdkikvvfpdkelgskvllTtRseevanavseksekievelLekeesweLlekkvfekelkedselee 183
                         ++++ Lkrkr+L+vLDD w+ e wd+++ +fpd  +gs++++T+R  evan +++   ++++ +L+ e+sw+Ll+ kvf ke  ++++lee
  NbS00001751g0003.1 250 QVHRKLKRKRYLIVLDDMWTIEAWDQVRRSFPDDGNGSRIMITSRLFEVANCAGNGFPPHHMPFLSLEDSWKLLSLKVFGKE-DCPPQLEE 339
                         ******************************************************99**************************.89****** PP

                         HHHHHHHHT---HHHH.....HHHHHT.TT--HHHHH.HHHHHT.T---.--------SSSSSSHHHHHHHHHHSS-HHGGGS-----EES CS
              NB-ARC 184 vakeivekckGlPLalkvlggllasKs.evkeWekvleqlnnklaesrselnevlsilklSydsLpealkrcflylalfpedyeikkeqlv 273
                         v+k+i+++c+GlPL++ v  gll+  + + + W+++ +++n++     s++++ l+il lSy+ Lp  lk cfly+ +f ed +i +++l+
  NbS00001751g0003.1 340 VGKQIAQQCRGLPLSVVVTPGLLSRTNrTYDDWKQISDNVNSHIC---STSEHCLAILALSYNYLPCSLKACFLYMGVFLEDADISADKLI 427
                         ***********************7766799*************96...34689************************************** PP

                         HHHHT...TS CS
              NB-ARC 274 klwiaegfve 283
                          +w+ egf++
  NbS00001751g0003.1 428 IIWVSEGFLK 437
                         *******986 PP

>> NbS00012936g0019.1  protein AED:0.10 eAED:0.13 QI:0|0|0|1|1|1|2|0|836; (*GB) gi|225456043|ref|XP_002277498.1| (e_valu
   #    score  bias  c-Evalue  i-Evalue hmmfrom  hmm to    alifrom  ali to    envfrom  env to     acc
 ---   ------ ----- --------- --------- ------- -------    ------- -------    ------- -------    ----
   1 !  240.1   0.2   5.7e-73   1.1e-70       2     286 ..     170     451 ..     169     452 .. 0.95

  Alignments for each domain:
  == domain 1  score: 240.1 bits;  conditional E-value: 5.7e-73
                         HHHHHHHHHHHHTTT..SSSEEEEEE-------HHHHHHHTS-SS-----SEEEEEE-----SSHHHHHHHHHHHXXXXXXX-TTSS-HHH CS
              NB-ARC   2 ekevekviekLleee..eelkvvglvGmgGvGKttlakqvykdesveshFdvvawvkvsktakefdlqkdilkeLgkededvsveknesel 90 
                         e++ e+++++L  +   e++ v+++vG gG+GKttl+k vy++++v ++Fd+ +wv++s+ ++ ++++++il+    e  ++  + +  +l
  NbS00012936g0019.1 170 ETDQENIVKQLIDSRdeENISVIPIVGLGGLGKTTLVKLVYNNNKVVQNFDLRMWVSISEDFSLSKVIEKILRSATGE--SF-GHLDMDQL 257
                         778899999998876679*****************************************************9987666..78.9******* PP

                         HHHHHHHTTT-SEEEEEEEE--HH..HH........HHHTT-EEEEEES-GGGGGG--S-EEEEE-----HHHHHHHHHH----TT..... CS
              NB-ARC  91 krklkelLkrkrfLlvLDDVweee..ewdkikvvfpdkelgskvllTtRseevanavseksekievelLekeesweLlekkvfekelkeds 179
                         + +l e+L++kr+LlvLDDVw+e   +w +++  + + + gsk+++TtRs+ va   +    ++ ++ L+++ +++L+ k +f  e k  +
  NbS00012936g0019.1 258 QGHLSEVLRSKRYLLVLDDVWNEDqnRWTDLRELLMNCSRGSKIVVTTRSKMVALITGT-VAPYYLGGLTDDACLSLFLKCAFVGEDKLLP 347
                         *********************99888*****************************9996.9********************999998899* PP

                         ..HHHHHHHHHHT---HHHH.....HHHHHTTT--HHHHH.HHHHHT.T---.--------SSSSSSHHHHHHHHHHSS-HHGGGS----- CS
              NB-ARC 180 eleevakeivekckGlPLalkvlggllasKsevkeWekvleqlnnklaesrselnevlsilklSydsLpealkrcflylalfpedyeikke 270
                         +l e++keiv+kc+G PLa+k+lg ll +K+ ++eW ++ ++  ++   +  ++ ++l+il lSy+++p++l++cf+y++++ +++ei++e
  NbS00012936g0019.1 348 NLVEIGKEIVKKCGGVPLAVKTLGRLLYMKTDENEWLRIRDNEIWEIE-Q--KQSDILPILRLSYEQMPSHLRQCFAYCSMLSKGQEIPRE 435
                         *********************************************994.4..3689*********************************** PP

                         EESHHHHT...TS--- CS
              NB-ARC 271 qlvklwiaegfveasd 286
                           ++ wia+gf+++s+
  NbS00012936g0019.1 436 DFINRWIAQGFIQSSN 451
                         ************9987 PP

>> NbS00009839g0010.1  protein AED:0.10 eAED:0.10 QI:0|0.33|0.25|1|0.66|0.5|4|61|808; (*SWP) sp|Q6L438|R1A6_SOLDE (e_val
   #    score  bias  c-Evalue  i-Evalue hmmfrom  hmm to    alifrom  ali to    envfrom  env to     acc
 ---   ------ ----- --------- --------- ------- -------    ------- -------    ------- -------    ----
   1 !  237.7   0.2     3e-72   5.6e-70       2     286 ..      22     293 ..      21     294 .. 0.95

  Alignments for each domain:
  == domain 1  score: 237.7 bits;  conditional E-value: 3e-72
                         HHHHHHHHHHHHTTTSSSEEEEEE-------HHHHHHHTS-SS-----SEEEEEE-----SSHHHHHHHHHHHXXXXXXX-TTSS-HHHHH CS
              NB-ARC   2 ekevekviekLleeeeelkvvglvGmgGvGKttlakqvykdesveshFdvvawvkvsktakefdlqkdilkeLgkededvsvekneselkr 92 
                         e++ +k+i+ L +   e+++v++ Gm+G+GKttlak+++kd  + shFdv aw+++s++++ ++l+++i k++  +    ++ ++es++++
  NbS00009839g0010.1  22 EDDADKIIKLLTRGIRERDIVSIFGMPGLGKTTLAKKIFKDSTIVSHFDVRAWLTISQSYDVRELLRNIYKQVTGV----EYGDKESDIAN 108
                         67889********99**************************99******************************999....6899******* PP

                         HHHHHTTT-SEEEEEEEE--HHHH........HHHTT-EEEEEES-GGGGGG--S-EEEEE-----HHHHHHHHHH----TT.......HH CS
              NB-ARC  93 klkelLkrkrfLlvLDDVweeeewdkikvvfpdkelgskvllTtRseevanavseksekievelLekeesweLlekkvfekelkedselee 183
                         +l++ L +kr+L+vLDDVwe   wd+++ +fp ++ g +++lTtR ++va +v++  ++++ ++L+ke sw+Ll++k+f+ke ++++el++
  NbS00009839g0010.1 109 TLRKCLMGKRYLIVLDDVWEVDAWDELRLCFPIGKQGNRIMLTTRLKHVAMEVKNCTDPYSPQFLTKEASWKLLQEKAFQKE-TCPPELQD 198
                         ******************************************************99**************************.8******* PP

                         HHHHHHHHT---HHHH.....HHHHHT.TT--HHHHH.HHHHHT.T---.--------SSSSSSHHHHHHHHHHSS-HHGGGS-----EES CS
              NB-ARC 184 vakeivekckGlPLalkvlggllasKs.evkeWekvleqlnnklaesrselnevlsilklSydsLpealkrcflylalfpedyeikkeqlv 273
                         v+ +i+e ckGlPL++ ++gg+la K   v+eW +v+++l+++     + ++e +s l + +++L++      l++ +f ed ++++++l+
  NbS00009839g0010.1 199 VGVQIAEYCKGLPLTVVLIGGILAKKArSVSEWCEVANNLTSHH----G-SVESESNLAIQLNHLRH----RLLTMGVFREDEKFGASKLM 280
                         **************************999********9999988....3.57888899998887665....56999*************** PP

                         HHHHT...TS--- CS
              NB-ARC 274 klwiaegfveasd 286
                          lw+aeg+v+ sd
  NbS00009839g0010.1 281 LLWTAEGLVQCSD 293
                         *********9887 PP

>> NbS00033314g0004.1  protein AED:0.01 eAED:0.01 QI:0|1|0.5|1|1|1|2|0|736; (*GB) gi|8547237|gb|AAF76312.1|AF220603_4 (e
   #    score  bias  c-Evalue  i-Evalue hmmfrom  hmm to    alifrom  ali to    envfrom  env to     acc
 ---   ------ ----- --------- --------- ------- -------    ------- -------    ------- -------    ----
   1 !  237.9   0.6   2.6e-72   4.9e-70       4     285 ..      19     300 ..      16     302 .. 0.92

  Alignments for each domain:
  == domain 1  score: 237.9 bits;  conditional E-value: 2.6e-72
                         HHHHHHHHHHTTTSSSEEEEEE-------HHHHHHHTS-SS-----SEEEEEE-----SSHHHHHH.HHHHHXXXXXXX-TTSS-HHHHHH CS
              NB-ARC   4 evekviekLleeeeelkvvglvGmgGvGKttlakqvykdesveshFdvvawvkvsktakefdlqkd.ilkeLgkededvsvekneselkrk 93 
                         e + v +k l   ++l+v ++ G +G+GKttlak+ y +e++ ++Fdv  w++vs+ +++++l+ + +  e+++++e    e  e el  +
  NbS00033314g0004.1  19 EEQMVTDKILGGTDQLGVFTIAGAPGLGKTTLAKKLYTHENIVNRFDVRSWCCVSQIYDKKRLLLElLGYEFERHVE---IERSEDELILQ 106
                         5567899999999***********************************************88877747789999944...5899999**** PP

                         HHHHTTT-SEEEEEEEE--HHHH........HHHTT-EEEEEES-GG..GGGG--S-EEEEE-----HHHHHHHHHH----TT.......H CS
              NB-ARC  94 lkelLkrkrfLlvLDDVweeeewdkikvvfpdkelgskvllTtRsee..vanavseksekievelLekeesweLlekkvfekelkedsele 182
                         +++ L++kr+L+v+DDVw +  wd++   fpd++ +s+++lTtR ++  ++++v+  ++++++++L +++sw Ll+k vf++e  +++ele
  NbS00033314g0004.1 107 VQRCLEKKRYLIVIDDVWSTAIWDDLVSFFPDNNKKSRIILTTRLDHelLSSSVKMFCYTYHLSFLAEDKSWLLLQKTVFKEEINCPQELE 197
                         ********************************************6432266667766********************************** PP

                         HHHHHHHHHT---HHHH.....HHHHHT.TT--HHHHH.HHHHHT.T---.--------SSSSSSHHHHHHHHHHSS-HHGGGS-----EE CS
              NB-ARC 183 evakeivekckGlPLalkvlggllasKs.evkeWekvleqlnnklaesrselnevlsilklSydsLpealkrcflylalfpedyeikkeql 272
                         e++k+i+++c+GlPLa+ ++g+ll   + +   W kv++ l+ +  +  +e +  ++i++l y++Lp++lk cfly+ lf ed e+ +++l
  NbS00033314g0004.1 198 EIGKQIAKSCAGLPLAVILIGSLLERLDkKRGYWTKVAKRLSANA-KVAGEAEWYMDIIELNYKHLPHYLKPCFLYFGLFLEDEEVSVKKL 287
                         ************************888757799********9999.89999999************************************* PP

                         SHHHHT...TS-- CS
              NB-ARC 273 vklwiaegfveas 285
                         ++lw+aegfv ++
  NbS00033314g0004.1 288 IRLWAAEGFVLSN 300
                         *********9765 PP

>> NbS00024228g0008.1  protein AED:0.15 eAED:0.15 QI:70|0.14|0.25|0.87|0.57|0.5|8|0|869; (*GB) gi|15418709|gb|AAG31013.1
   #    score  bias  c-Evalue  i-Evalue hmmfrom  hmm to    alifrom  ali to    envfrom  env to     acc
 ---   ------ ----- --------- --------- ------- -------    ------- -------    ------- -------    ----
   1 !   12.3   0.1    0.0015      0.28       2      31 ..      22      51 ..      21      53 .. 0.92
   2 !  225.0   0.1   2.3e-68   4.2e-66      16     259 ..      52     289 ..      50     313 .. 0.93

  Alignments for each domain:
  == domain 1  score: 12.3 bits;  conditional E-value: 0.0015
                        HHHHHHHHHHHHTTTSSSEEEEEE------ CS
              NB-ARC  2 ekevekviekLleeeeelkvvglvGmgGvG 31
                        e++ e +i++L e ++el+v+++vGm+G G
  NbS00024228g0008.1 22 ENDTEIIIKRLNEGKKELDVIPIVGMAGQG 51
                        677889**********************98 PP

  == domain 2  score: 225.0 bits;  conditional E-value: 2.3e-68
                         TSSSEEEEEE-------HHHHHHHTS-SS-----SEEEEEE-----SSHHHHHHHHHHHXXXXXXX-TTSS-HHHHHHHHHHTTT-SEEEE CS
              NB-ARC  16 eeelkvvglvGmgGvGKttlakqvykdesveshFdvvawvkvsktakefdlqkdilkeLgkededvsvekneselkrklkelLkrkrfLlv 106
                         e+el+v+++vGm+G GKtt a++ y+++ +  hFdv aw+ +s+t++ ++l+++i  ++  ++++v   ++ +el+++l+++L+++r+L+v
  NbS00024228g0008.1  52 EKELDVIPIVGMAGQGKTTFARKLYNNDIIVYHFDVRAWCIISQTYNRQELLQEIFGQVIGSKDKV---DEVGELADMLRKRLIGRRYLIV 139
                         6899**************************************************998888887777...9999****************** PP

                         EEEE--HHHH........HHHTT-EEEEEES-GGGGGG--S-EEEEE-----HHHHHHHHHH----TT.......HHHHHHHHHHT---HH CS
              NB-ARC 107 LDDVweeeewdkikvvfpdkelgskvllTtRseevanavseksekievelLekeesweLlekkvfekelkedseleevakeivekckGlPL 197
                         LDD w+ + w++++ +fp++e gs++++TtR eev ++v++  +++++ +L+ +es++Ll+kkvf+ke  ++++l++v   +++kckGlPL
  NbS00024228g0008.1 140 LDDMWDIKAWEDLRLSFPNGETGSRIIVTTRLEEVGKQVKHDTDPHSLPFLKLDESLKLLQKKVFQKE-ACPPKLQDVSLAVAKKCKGLPL 229
                         ********************************************************************.8********************* PP

                         HH.....HHHHHT.TT--HHHHH.HHHHHT.T---.--------SSSSSSHHHHHHHHHHSS- CS
              NB-ARC 198 alkvlggllasKs.evkeWekvleqlnnklaesrselnevlsilklSydsLpealkrcflyla 259
                         ++ +++g+++ K+ e++ W +v ++l ++l e ++   + ls ++lSyd+Lp+ lk c ly+a
  NbS00024228g0008.1 230 VIILVAGIIKRKKtEESWWDEVNKSLLSHLGEAEG---YSLSTMQLSYDNLPDSLKPCLLYMA 289
                         ************9566778999999*****76655...799********************98 PP

>> NbS00035496g0014.1  protein AED:0.31 eAED:0.31 QI:0|0.14|0|1|0.42|0.37|8|0|1508; (*GB) gi|75248609|sp|Q8W1E0.1|R1A_SO
   #    score  bias  c-Evalue  i-Evalue hmmfrom  hmm to    alifrom  ali to    envfrom  env to     acc
 ---   ------ ----- --------- --------- ------- -------    ------- -------    ------- -------    ----
   1 !  234.8   0.0   2.3e-71   4.3e-69       3     284 ..     373     646 ..     371     649 .. 0.96

  Alignments for each domain:
  == domain 1  score: 234.8 bits;  conditional E-value: 2.3e-71
                         HHHHHHHHHHHTTTSSSEEEEEE-------HHHHHHHTS-SS-----SEEEEEE-----SSHHHHHHHHHHHXXXXXXX-TTSS-HHHHHH CS
              NB-ARC   3 kevekviekLleeeeelkvvglvGmgGvGKttlakqvykdesveshFdvvawvkvsktakefdlqkdilkeLgkededvsvekneselkrk 93 
                         + ++++  kLle  ++++v+++vGm+G+GKttla   y d  v shFd+ a + vs+ ++ +dl+ +il+++ +++++   ek   el+++
  NbS00035496g0014.1 373 DVMKNLRRKLLE-GKGRDVISIVGMPGLGKTTLAYRLYYDSLVVSHFDIRAECYVSQVYSRKDLLLAILRDVTSKNSKG-REKRADELADE 461
                         668899999999.99*************************99*********************************9999.9********** PP

                         HHHHTTT-SEEEEEEEE--HHHH........HHHTT-EEEEEES-GGGGGG--S-EEEEE-----HHHHHHHHHH----TT.......HHH CS
              NB-ARC  94 lkelLkrkrfLlvLDDVweeeewdkikvvfpdkelgskvllTtRseevanavseksekievelLekeesweLlekkvfekelkedseleev 184
                         l+++L +kr+L++LDDVwe  ++d++  +f+d ++gs+++lTtR++e+a+++  +s++++++++++eesw+Ll kkvf ke ++++ l ++
  NbS00035496g0014.1 462 LHKALFSKRYLILLDDVWEARVLDDLMGCFQDANNGSRIILTTRNHEIAEYARFQSNPLSLRMFNDEESWKLLRKKVFGKE-RCPPLLMNI 551
                         *********************************************************************************.9******** PP

                         HHHHHHHT---HHHH.....HHHHHT.TT--HHHHH.HHHHHT.T---.--------SSSSSSHHHHHHHHHHSS-HHGGGS-----EESH CS
              NB-ARC 185 akeivekckGlPLalkvlggllasKs.evkeWekvleqlnnklaesrselnevlsilklSydsLpealkrcflylalfpedyeikkeqlvk 274
                         +++i+ekc+ lPL++++++g+la  + +++ We+v+++l  +        n+  +i++ Sy+ Lp++l++cfly+ +f ed  i++++l++
  NbS00035496g0014.1 552 GRQIAEKCGQLPLSVALVAGVLAEVEkKEECWEQVANNLVPQI------HNDSRAIIENSYKILPYHLRSCFLYFGAFLEDNVINVSKLTR 636
                         **********************987757888999998888877......57899************************************* PP

                         HHHT...TS- CS
              NB-ARC 275 lwiaegfvea 284
                         lwi egfv++
  NbS00035496g0014.1 637 LWISEGFVKS 646
                         *******986 PP

>> NbS00002626g0018.1  protein AED:0.21 eAED:0.26 QI:240|0|0|0.87|0.28|0.25|8|0|1443; (*GB) gi|357449695|ref|XP_00359512
   #    score  bias  c-Evalue  i-Evalue hmmfrom  hmm to    alifrom  ali to    envfrom  env to     acc
 ---   ------ ----- --------- --------- ------- -------    ------- -------    ------- -------    ----
   1 !  109.5   0.0   3.5e-33   6.6e-31       6     285 ..     164     424 ..     159     426 .. 0.85
   2 !  117.6   0.0   1.3e-35   2.3e-33      17     210 ..     928    1114 ..     918    1134 .. 0.90

  Alignments for each domain:
  == domain 1  score: 109.5 bits;  conditional E-value: 3.5e-33
                         HHHHHHHHTTT....SSSEEEEEE-------HHHHHHHTS-SS-----.SEEEEEE-----SSHHHHHHHHHHHXXXXXXX-TTSS-HHHH CS
              NB-ARC   6 ekviekLleee....eelkvvglvGmgGvGKttlakqvykdesveshF.dvvawvkvsktakefdlqkdilkeLgkededvsvekneselk 91 
                         e ++  L+ ++    + ++v+++ G  G GK+tla+++y++ +v ++F    + ++vs  ++ ++   ++l+++  +  d  ++  + +l+
  NbS00002626g0018.1 164 ELILRALFDKSegyeHRFEVIPIWGPSGTGKSTLAHAIYNHPRVVQEFrKHRIIITVSDGFNFKREYSSVLARFVGSTTDY-EDSTTDTLA 253
                         5555556555444447789************************9999988999**********999999999998887888.677777788 PP

                         HHHHHHTTT........-..SEEEEEEEE--HHHH........HHHTT-EEEEEES-GGGGGG--S-EEEEE-----HHHHHHHHHH---- CS
              NB-ARC  92 rklkelLkr........k..rfLlvLDDVweeeewdkikvvfpdkelgskvllTtRseevanavseksekievelLekeesweLlekkvfe 172
                         +k++e L++        k  r+L++L DV   e+w++++ ++ +k  g+++l+TtR +e a+ +++  ++++ + L++e sweLl++ ++ 
  NbS00002626g0018.1 254 EKIREQLEEdesrkqfrKefRSLILLEDVRSIEDWQRLRRAVGAK--GCRILVTTRAKEAAEGMNQAPYVHRKKPLTDEYSWELLKRTAWP 342
                         8888888632222222225699*************9999888765..6******************************************* PP

                         TT.......HHHHHHHHHHT---HHHH.....HHHHHTTT--HHHHH.HHHHHT.T---.--------SSSSSSHHHHHHHHHHSS-HHGG CS
              NB-ARC 173 kelkedseleevakeivekckGlPLalkvlggllasKsevkeWekvleqlnnklaesrselnevlsilklSydsLpealkrcflylalfpe 263
                         k+                    +P a+  l+ l a K+  +eWe v ++ ++ l           +++  Syd+L ++lk cflyl +f e
  NbS00002626g0018.1 343 KM--------------------NPGAVIELAKLVAGKD-ASEWEIVQKNARSDL----------SQVMTPSYDELSDHLKLCFLYLGHFRE 402
                         **....................9***********8776.689**9996666666..........47899********************** PP

                         GS-----EESHHHHT...TS-- CS
              NB-ARC 264 dyeikkeqlvklwiaegfveas 285
                         d e++ e+l++lw+ e ++ ++
  NbS00002626g0018.1 403 DPEVEPEKLCHLWTIESLISPQ 424
                         ***************9998765 PP

  == domain 2  score: 117.6 bits;  conditional E-value: 1.3e-35
                          SSSEEEEEE-------HHHHHHHTS-SS-----SEEEEEE-----SSHHHHHHHHHHHXXXXXXX-TTSS-HHHHHHHHHHTTT-SEEE CS
              NB-ARC   17 eelkvvglvGmgGvGKttlakqvykdesveshFdvvawvkvsktakefdlqkdilkeLgkededvsvekneselkrklkelLkrkrfLl 105 
                           ++ v+++ G  G+GKttla+ +++d+ v+++F   +w+ v  + k++d++++i ++++ +++++     e++l +++ e Lk++r+L+
  NbS00002626g0018.1  928 LGVLVIPIFGVVGSGKTTLANVILNDQLVTGNFKYRIWIYVPDNCKSKDILRQIHEQIDGKNGNM--LYSEEQLLEEISENLKSQRSLI 1014
                          67899*********************99*********************************9988..667788**************** PP

                          EEEEE--HHHH........HHHTT-EEEEEES-GGGGGG--S-EEEEE-----HHHHHHHHHH----TT.......HHHHHHHHHHT-- CS
              NB-ARC  106 vLDDVweeeewdkikvvfpdkelgskvllTtRseevanavseksekievelLekeesweLlekkvfekelkedseleevakeivekckG 194 
                          vLDD+   e w+ + +++p+ + gsk+l+TtR+    +++sek+++++++ L+++esw+L+ ++   +     +e   + +++v +ckG
  NbS00002626g0018.1 1015 VLDDIRSIEAWKTLHITLPRLKKGSKILVTTRDA---EYISEKHDFHNMRTLNEDESWDLFTQVFSPQY--PAEERMVMVRKMVGSCKG 1098
                          *********************************6...57788899****************97655555..3555566889******** PP

                          -HHHH.....HHHHHT CS
              NB-ARC  195 lPLalkvlggllasKs 210 
                              +k l+  la K 
  NbS00002626g0018.1 1099 VQQLIKELAFYLAPKP 1114
                          9888888887777665 PP

>> NbS00030500g0015.1  protein AED:0.03 eAED:0.03 QI:0|0.33|0.25|1|0.33|0.25|4|281|1255; (*GB) gi|75261516|sp|Q6L3L0.1|R
   #    score  bias  c-Evalue  i-Evalue hmmfrom  hmm to    alifrom  ali to    envfrom  env to     acc
 ---   ------ ----- --------- --------- ------- -------    ------- -------    ------- -------    ----
   1 !  233.7   0.0   5.1e-71   9.4e-69       3     284 ..     545     819 ..     543     822 .. 0.95

  Alignments for each domain:
  == domain 1  score: 233.7 bits;  conditional E-value: 5.1e-71
                         HHHHHHHHHHHTTTSSSEEEEEE-------HHHHHHHTS-SS-----SEEEEEE-----SSHHHHHHHHHHHXXXXXXX-TTSS-HHHHHH CS
              NB-ARC   3 kevekviekLleeeeelkvvglvGmgGvGKttlakqvykdesveshFdvvawvkvsktakefdlqkdilkeLgkededvsvekneselkrk 93 
                         + +e++   L +   +++v+++vGm+G+GKttla   y d s+ s Fd+ a ++vs+ ++ ++l+ +il+++  ed++  +ek   el+++
  NbS00030500g0015.1 545 DVIEDLRYLLIRGTRGRDVISIVGMPGLGKTTLAYRLYSDRSIVSYFDIRAMCCVSQIYSRKHLLLEILRDVIGEDSKR-SEKHADELANE 634
                         667888888999999********************************************************99997766.9********** PP

                         HHHHTTT-SEEEEEEEE--HHHH........HHHTT-EEEEEES-GGGGGG--S-EEEEE-----HHHHHHHHHH----TT.......HHH CS
              NB-ARC  94 lkelLkrkrfLlvLDDVweeeewdkikvvfpdkelgskvllTtRseevanavseksekievelLekeesweLlekkvfekelkedseleev 184
                         l+++L +kr+L++ DD we   wd++  +f d+++gs++llTtR++evan++  +s+++++++++++esweLl kkvf  e + ++ l +v
  NbS00030500g0015.1 635 LRKALFSKRYLILVDDMWEASAWDDLIGCFHDGNNGSRILLTTRNHEVANYARSESDPLQLRMFNDDESWELLRKKVFGDE-SFSPLLTKV 724
                         *********************************************************************************.89******* PP

                         HHHHHHHT---HHHH.....HHHHHT.TT--HHHHH.HHHHHT.T---.--------SSSSSSHHHHHHHHHHSS-HHGGGS-----EESH CS
              NB-ARC 185 akeivekckGlPLalkvlggllasKs.evkeWekvleqlnnklaesrselnevlsilklSydsLpealkrcflylalfpedyeikkeqlvk 274
                         +++i++kc+ lPL++++++g+la  +  ++ We+v+++l           ++  +i++ Sy++Lp++l++cfly+ +f ed  i++++l++
  NbS00030500g0015.1 725 GQKIAKKCGRLPLSIALVAGILAETEkNEDCWEQVANNLGPRI------HKDSRAIIEQSYQMLPYHLRSCFLYFGAFLEDSVINVSKLTR 809
                         **********************988768899*****9999888......467899************************************ PP

                         HHHT...TS- CS
              NB-ARC 275 lwiaegfvea 284
                         lwi egfv++
  NbS00030500g0015.1 810 LWISEGFVKS 819
                         *******986 PP

>> NbS00016103g0004.1  protein AED:0.09 eAED:0.09 QI:0|0|0.33|1|0|0.33|3|77|879; (*GB) gi|350535589|ref|NP_001234202.1| 
   #    score  bias  c-Evalue  i-Evalue hmmfrom  hmm to    alifrom  ali to    envfrom  env to     acc
 ---   ------ ----- --------- --------- ------- -------    ------- -------    ------- -------    ----
   1 !  232.4   0.0   1.2e-70   2.3e-68       2     285 ..     144     422 ..     143     424 .. 0.97

  Alignments for each domain:
  == domain 1  score: 232.4 bits;  conditional E-value: 1.2e-70
                         HHHHHHHHHHHHTTTSSSEEEEEE-------HHHHHHHTS-SS-----SEEEEEE-----SSHHHHHHHHHHHXXXXXXX-TTSS-HHHHH CS
              NB-ARC   2 ekevekviekLleeeeelkvvglvGmgGvGKttlakqvykdesveshFdvvawvkvsktakefdlqkdilkeLgkededvsvekneselkr 92 
                         ++e +kvi++L++e+++l+++++vGm+G+GKttla+++ykd +++ +F +v+wv v++++k++d++ +ilk + ++ ed  ++++   l++
  NbS00016103g0004.1 144 DEEANKVINRLVKESKDLEIIPVVGMPGLGKTTLARKIYKDPKISYEFFGVHWVYVGQSYKIKDVFLNILKFFTRCTEDY-QHEDADALAK 233
                         56789*************************************************************************99.8888888*** PP

                         HHHHHTTT-.SEEEEEEEE--HHHH........HHHTT-EEEEEES-GGGGGG--S-EEEEE-----HHHHHHHHHH----TT.......H CS
              NB-ARC  93 klkelLkrk.rfLlvLDDVweeeewdkikvvfpdkelgskvllTtRseevanavseksekievelLekeesweLlekkvfekelkedsele 182
                          +  ++++  r L+ LDDVwe+++ d +k+ fp++e g +v++TtR++ +a +++  s+++ +++L+++es+eLl k vf k+  ++++l 
  NbS00016103g0004.1 234 VIAGFINKGgRCLICLDDVWETKVIDYVKTIFPENEKGHRVMMTTRNRVLATYAN--SDPHDLKFLTPKESFELLVKRVFGKK-PCPKDLV 321
                         ******9999**************************************9999999..8*************************.699**** PP

                         HHHHHHHHHT---HHHH.....HHHHHTTT--HHHHH.HHHHHT.T---.--------SSSSSSHHHHHHHHHHSS-HHGGGS-----EES CS
              NB-ARC 183 evakeivekckGlPLalkvlggllasKsevkeWekvleqlnnklaesrselnevlsilklSydsLpealkrcflylalfpedyeikkeqlv 273
                           +++i+ kc+G PLa+ v++g l+ +   + W +v +++ ++l+ ++   ++ l+ +++Syd+Lp++++ cfly+ +fp + +i+  +++
  NbS00016103g0004.1 322 GHGESIAGKCGGVPLAVVVIAGALRGRPNTSDWIRVERNVVQHLFTNS--EESWLKFVEMSYDHLPQEVQTCFLYCGVFPRGFDIPSWKVI 410
                         ********************************************9775..589************************************** PP

                         HHHHT...TS-- CS
              NB-ARC 274 klwiaegfveas 285
                         +lwiaeg+++++
  NbS00016103g0004.1 411 RLWIAEGLIKPQ 422
                         ********9886 PP

>> NbS00002971g0007.1  protein AED:0.04 eAED:0.04 QI:0|0|0.33|1|0|0.33|3|77|879; (*GB) gi|350535589|ref|NP_001234202.1| 
   #    score  bias  c-Evalue  i-Evalue hmmfrom  hmm to    alifrom  ali to    envfrom  env to     acc
 ---   ------ ----- --------- --------- ------- -------    ------- -------    ------- -------    ----
   1 !  229.6   0.0   9.3e-70   1.7e-67       2     285 ..     144     422 ..     143     424 .. 0.97

  Alignments for each domain:
  == domain 1  score: 229.6 bits;  conditional E-value: 9.3e-70
                         HHHHHHHHHHHHTTTSSSEEEEEE-------HHHHHHHTS-SS-----SEEEEEE-----SSHHHHHHHHHHHXXXXXXX-TTSS-HHHHH CS
              NB-ARC   2 ekevekviekLleeeeelkvvglvGmgGvGKttlakqvykdesveshFdvvawvkvsktakefdlqkdilkeLgkededvsvekneselkr 92 
                         ++e +kvi++L++e+++l+++++vGm+G+GKttla+++ykd +++ +F +v+wv v++++k++d++ +ilk + ++ ed  ++++   l++
  NbS00002971g0007.1 144 DEEANKVINRLVKESKDLEIIPVVGMPGLGKTTLARKIYKDPKISYEFFGVHWVYVGQSYKIKDVFLNILKFFTRCTEDY-QHEDVDALAK 233
                         56789**************************************************************************9.8999999*** PP

                         HHHHHTTT-.SEEEEEEEE--HHHH........HHHTT-EEEEEES-GGGGGG--S-EEEEE-----HHHHHHHHHH----TT.......H CS
              NB-ARC  93 klkelLkrk.rfLlvLDDVweeeewdkikvvfpdkelgskvllTtRseevanavseksekievelLekeesweLlekkvfekelkedsele 182
                          +  ++++  r L+ LDDVwe+++ d +k+ fp++e g +v++TtR++ +a +++  s+++ +++L+++es+eLl k vf k+  ++++l 
  NbS00002971g0007.1 234 VIAGFINKGgRCLICLDDVWETKVIDYVKTIFPENEKGHRVMMTTRNRVLATYAN--SDPHDLKFLTPKESFELLVKRVFGKK-PCPKDLV 321
                         ******9999**************************************9999999..8*************************.699**** PP

                         HHHHHHHHHT---HHHH.....HHHHHTTT--HHHHH.HHHHHT.T---.--------SSSSSSHHHHHHHHHHSS-HHGGGS-----EES CS
              NB-ARC 183 evakeivekckGlPLalkvlggllasKsevkeWekvleqlnnklaesrselnevlsilklSydsLpealkrcflylalfpedyeikkeqlv 273
                           +++i+ kc+G PLa+ v++g l+ +   + W +v +++ ++l+ ++   ++ l+ +++Syd+Lp++++ cfly+ +fp + +i+  +++
  NbS00002971g0007.1 322 GHGESIAGKCGGVPLAVVVIAGALRGRPNTSDWIRVERNVVQHLFTNS--EESWLKFVEMSYDHLPQEVQTCFLYFGVFPRGFDIPSWKVI 410
                         ********************************************9775..589************************************** PP

                         HHHHT...TS-- CS
              NB-ARC 274 klwiaegfveas 285
                         +lwiaeg+++++
  NbS00002971g0007.1 411 RLWIAEGLIKPQ 422
                         ********9886 PP

>> NbS00024550g0005.1  protein AED:0.29 eAED:0.29 QI:0|-1|0|1|-1|1|1|0|305; (*GB) gi|193795874|gb|ACF21990.1| (e_value=2
   #    score  bias  c-Evalue  i-Evalue hmmfrom  hmm to    alifrom  ali to    envfrom  env to     acc
 ---   ------ ----- --------- --------- ------- -------    ------- -------    ------- -------    ----
   1 !  122.7   0.2   3.5e-37   6.5e-35      80     227 ..      15     159 ..       3     172 .. 0.92
   2 !  106.7   0.2   2.7e-32   4.9e-30       5     141 ..     169     304 ..     165     305 .] 0.95

  Alignments for each domain:
  == domain 1  score: 122.7 bits;  conditional E-value: 3.5e-37
                         XX-TTSS-HHHHHHHHHHTTT-SEEEEEEEE--HHHH........HHHTT-EEEEEES-GGGGGG--S-EEEEE-----HHHHHHHHHH-- CS
              NB-ARC  80 dvsvekneselkrklkelLkrkrfLlvLDDVweeeewdkikvvfpdkelgskvllTtRseevanavseksekievelLekeesweLlekkv 170
                         +  ++  ++el+ +l++ L ++r+L+v DD+w  e wd+i  vfp+ +  s++llTt + +va+++  +++ ++++lL+++e ++Ll++ v
  NbS00024550g0005.1  15 KL-NKRSDGELAYRLRKHLMGRRYLIVVDDIWSIEAWDAIILVFPESS-TSRILLTTHDIKVAQYARSPEDLFQMRLLNTKERLSLLCQMV 103
                         44.7788999***********************************998.9***************************************** PP

                         --TT.......HHHHHHHHHHT---HHHH.....HHHHHTTT--HHHHH.HHHHHT. CS
              NB-ARC 171 fekelkedseleevakeivekckGlPLalkvlggllasKsevkeWekvleqlnnkla 227
                         f k+  ++ ele+ akei+e+ckGlPL++++++ +l+sK ++++W++v++ l+ +l 
  NbS00024550g0005.1 104 FGKN-DCPTELEDFAKEIAEHCKGLPLVISLVARILSSKVTMDNWREVAQILSANLE 159
                         ****.89******************************************98888773 PP

  == domain 2  score: 106.7 bits;  conditional E-value: 2.7e-32
                         HHHHHHHHHTTTSSSEEEEEE-------HHHHHHHTS-SS-----SEEEEEE-----SSHHHHHHHHHHHXXXXXXX-TTSS-HHHHHHHH CS
              NB-ARC   5 vekviekLleeeeelkvvglvGmgGvGKttlakqvykdesveshFdvvawvkvsktakefdlqkdilkeLgkededvsvekneselkrklk 95 
                          e + ++L ++ ++l+v+++ GmgG+GK+t +k+ + d s+ + Fdv  w++vs+ ++++d++ ++l++    +e+  +   +++l+  lk
  NbS00024550g0005.1 169 QESMRGQLTRHLSQLEVISVAGMGGIGKSTFSKKMFFDPSILEFFDVRGWITVSGDYSIRDMLLSLLQDATGLKENL-DYVSDGDLAGLLK 258
                         56677888887899******************************************************999998888.8999999****** PP

                         HHTTT-SEEEEEEEE--HHHH........HHHTT-EEEEEES-GGG CS
              NB-ARC  96 elLkrkrfLlvLDDVweeeewdkikvvfpdkelgskvllTtRseev 141
                         ++L+++r+L+v DD+w  e+wd+i++ fp++++ s++llTtR+++v
  NbS00024550g0005.1 259 KRLNGRRYLIVVDDIWSIEVWDEIRQWFPENSNTSRILLTTRDMKV 304
                         ********************************************99 PP

>> NbS00000815g0015.1  protein AED:0.07 eAED:0.07 QI:0|0|0.33|1|0|0|3|333|1168; (*GB) gi|48057662|gb|AAT39961.1| (e_valu
   #    score  bias  c-Evalue  i-Evalue hmmfrom  hmm to    alifrom  ali to    envfrom  env to     acc
 ---   ------ ----- --------- --------- ------- -------    ------- -------    ------- -------    ----
   1 !  226.3   0.0   9.2e-69   1.7e-66       5     286 ..     476     751 ..     472     752 .. 0.95

  Alignments for each domain:
  == domain 1  score: 226.3 bits;  conditional E-value: 9.2e-69
                         HHHHHHHHHTTTSSSEEEEEE-------HHHHHHHTS-SS-----SEEEEEE-----SSHHHHHHHHHHHXXXXXXX-TTSS-HHHHHHHH CS
              NB-ARC   5 vekviekLleeeeelkvvglvGmgGvGKttlakqvykdesveshFdvvawvkvsktakefdlqkdilkeLgkededvsvekneselkrklk 95 
                          e + ++Ll  ++ l+vv++vGm+G+GKttla++ ++d s+ shFd+ a + vs+++  +dl+ ++l   + e ++  ++  e el+++l+
  NbS00000815g0015.1 476 RETIRGQLLGGSSVLDVVSIVGMPGSGKTTLAQSFLNDVSIVSHFDLRAECRVSQEYIRKDLLLSLLSCGHYEPNEL-SKLPEDELADRLR 565
                         578889999999*****************************************************999888887888.99*********** PP

                         HHTTT-SEEEEEEEE--HHHH........HHHTT-EEEEEES-GGGGGG--S-.EEEEE-----HHHHHHHHHH----TT.......HHHH CS
              NB-ARC  96 elLkrkrfLlvLDDVweeeewdkikvvfpdkelgskvllTtRseevanavsek.sekievelLekeesweLlekkvfekelkedseleeva 185
                         + L++kr Ll++DDVw+ + wd+++ +f   ++gs+++lTtR +eva +      e++ ++ L++ esw Ll+kkvf+k+  +++el++v+
  NbS00000815g0015.1 566 RTLLTKRCLLIIDDVWDLKAWDDLNLCFRGSRNGSRIILTTRLKEVATYSRPLsAEPHCLRPLSEHESWLLLQKKVFRKQ-ICPQELKKVG 655
                         *************************************************9998899************************.89******** PP

                         HHHHHHT---HHHH.....HHHHHT.TT--HHHHH.HHHHHT.T---.--------SSSSSSHHHHHHHHHHSS-HHGGGS-----EESHH CS
              NB-ARC 186 keivekckGlPLalkvlggllasKs.evkeWekvleqlnnklaesrselnevlsilklSydsLpealkrcflylalfpedyeikkeqlvkl 275
                         + i+ kc+GlPL++ +++gll+  + ++  W ++  ++ ++       ++++ +++klSy++Lp++lk c ly+ +f ed ei +++l++l
  NbS00000815g0015.1 656 QRIARKCNGLPLSVVLVAGLLSKMDmTERYWTRMELSFGEQI------QDGAKDLVKLSYNDLPDKLKPCLLYFGAFLEDREISVSKLTSL 740
                         *********************8888788999**998888777......68999************************************** PP

                         HHT...TS--- CS
              NB-ARC 276 wiaegfveasd 286
                         wiae f++ +d
  NbS00000815g0015.1 741 WIAEAFIQNDD 751
                         ******98766 PP

>> NbS00059547g0001.1  protein AED:0.29 eAED:0.30 QI:213|1|0.5|1|0|0|2|0|279; (*GB) gi|190607513|gb|ACE79419.1| (e_value
   #    score  bias  c-Evalue  i-Evalue hmmfrom  hmm to    alifrom  ali to    envfrom  env to     acc
 ---   ------ ----- --------- --------- ------- -------    ------- -------    ------- -------    ----
   1 !  228.2   0.1   2.5e-69   4.5e-67      25     283 ..       2     256 ..       1     259 [. 0.96

  Alignments for each domain:
  == domain 1  score: 228.2 bits;  conditional E-value: 2.5e-69
                         E-------HHHHHHHTS-SS-----SEEEEEE-----SSHHHHHHHHHHHXXXXXXX-TTSS-HHHHHHHHHHTTT-SEEEEEEEE--HHH CS
              NB-ARC  25 vGmgGvGKttlakqvykdesveshFdvvawvkvsktakefdlqkdilkeLgkededvsvekneselkrklkelLkrkrfLlvLDDVweeee 115
                          GmgG+GK+t ak+ + d s+ s Fd   w++vsk ++ ++++ ++l++   e+e+  ++k +++l++ l++ Lk++r+L+v DD+w  e 
  NbS00059547g0001.1   2 EGMGGIGKSTFAKEMFYDPSILSFFDFRGWITVSKDYSLRKMLLSLLQDAIAEKEKL-DKKSNGDLADLLQKSLKGRRYLIVVDDIWSREA 91 
                         6***************************************99999999988888999.9999999************************** PP

                         H........HHHTT-EEEEEES-GGGGGG--S-EEEEE-----HHHHHHHHHH----TT.......HHHHHHHHHHT---HHHH.....HH CS
              NB-ARC 116 wdkikvvfpdkelgskvllTtRseevanavseksekievelLekeesweLlekkvfekelkedseleevakeivekckGlPLalkvlggll 206
                         wd+i+  fp++++ s++ll t +++va+++s +++++ ++lLe eesw+Ll++k+f k+  ++ e+e+vak +ve+ckGl L ++v++g l
  NbS00059547g0001.1  92 WDDIRLWFPENSNASRILLSTWDMKVAEYASSPEDPFPMRLLELEESWNLLCQKAFGKK-DCPTEFENVAKLVVENCKGLQLMISVVAGAL 181
                         ***********************************************************.89***************************** PP

                         HHHTTT--HHHHH.HHHHHT.T---.--------SSSSSSHHHHHHHHHHSS-HHGGGS-----EESHHHHT...TS CS
              NB-ARC 207 asKsevkeWekvleqlnnklaesrselnevlsilklSydsLpealkrcflylalfpedyeikkeqlvklwiaegfve 283
                         +sK   +eW++v++ +++ l++  ++ ++  ++l lSy++Lp++lk cfly+ +fp+  ei +++l++lw+aeg++ 
  NbS00059547g0001.1 182 SSKRRLEEWREVAQRVSS-LVNL-DVYQHCSEVLALSYKHLPSHLKACFLYFGVFPKAREISVKKLIRLWAAEGLLD 256
                         *************66655.5455.67899999*****************************************9875 PP

>> NbS00023299g0005.1  protein AED:0.03 eAED:0.06 QI:0|0.5|0|1|0.5|0.33|3|0|908; (*GB) gi|8547237|gb|AAF76312.1|AF220603
   #    score  bias  c-Evalue  i-Evalue hmmfrom  hmm to    alifrom  ali to    envfrom  env to     acc
 ---   ------ ----- --------- --------- ------- -------    ------- -------    ------- -------    ----
   1 !   54.2   0.0   2.5e-16   4.6e-14       2      67 ..      74     139 ..      73     141 .. 0.95
   2 !  158.8   0.0   3.4e-48   6.3e-46      44     259 ..     137     347 ..     132     351 .. 0.94
   3 !   14.3   0.0   0.00038      0.07     237     280 ..     351     393 ..     347     399 .. 0.89

  Alignments for each domain:
  == domain 1  score: 54.2 bits;  conditional E-value: 2.5e-16
                         HHHHHHHHHHHHTTTSSSEEEEEE-------HHHHHHHTS-SS-----SEEEEEE-----SSHHHH CS
              NB-ARC   2 ekevekviekLleeeeelkvvglvGmgGvGKttlakqvykdesveshFdvvawvkvsktakefdlq 67 
                         e+e  ++i++L++  + l+vv+lvGm+G+GKttlak  y ++ + ++Fdv+ w+++s+++++ d++
  NbS00023299g0005.1  74 EDETAELIQRLVRGPKHLDVVSLVGMPGIGKTTLAKRLYTHNDIVNRFDVCSWCTISQKDTHNDIV 139
                         678899*******99**************************9******************999987 PP

  == domain 2  score: 158.8 bits;  conditional E-value: 3.4e-48
                         S-----SEEEEEE-----SSHHHHHHHHHHHXXXXXXX-TTSS-HHHHHHHHHHTTT-SEEEEEEEE--HHHH........HHHTT-EEEE CS
              NB-ARC  44 sveshFdvvawvkvsktakefdlqkdilkeLgkededvsvekneselkrklkelLkrkrfLlvLDDVweeeewdkikvvfpdkelgskvll 134
                          + ++Fdv+ w+++s+ +++++ + ++l +L    +d+    n+ el+++l++ L+rk++ + +DD w +  wd++k +fpd  + s+++l
  NbS00023299g0005.1 137 DIVNRFDVCSWCTISQVYNKRKTLLELLGNLVPP-NDF-TRSNDDELAVELRRHLLRKKYFIAIDDLWSTDAWDDLKRCFPDDYSCSRIIL 225
                         3899****************9999999*****99.557.799************************************************* PP

                         EES-GGGGGG--S-EEEEE-----HHHHHHHHHH----TT.......HHHHHHHHHHT---HHHH.....HHHHHT.TT--HHHHH.HHHH CS
              NB-ARC 135 TtRseevanavseksekievelLekeesweLlekkvfekelkedseleevakeivekckGlPLalkvlggllasKs.evkeWekvleqlnn 224
                         TtR+++va++ + +s +++v+l++ eesw Ll+kkvf +e ++ ++le+++ +i+++c+GlPLa+ +++g+la  + e+ +We+v++ l++
  NbS00023299g0005.1 226 TTRQDKVASYTEVSSAPHHVRLFTGEESWCLLQKKVFGEE-SCAPQLEKIGVKIAQSCGGLPLAIILVAGVLAKLNkEEIRWEEVANGLSS 315
                         ****************************************.9******************************87665889*********** PP

                         HT.T---.--------SSSSSSHHHHHHHHHHSS- CS
              NB-ARC 225 klaesrselnevlsilklSydsLpealkrcflyla 259
                           a+    ++  ++i++lS+  Lp +lk+ fly+ 
  NbS00023299g0005.1 316 CAAGD---TKLFMDIIELSFRFLPCQLKHSFLYFG 347
                         99855...6789********************986 PP

  == domain 3  score: 14.3 bits;  conditional E-value: 0.00038
                         ----SSSSSSHHHHHHHHHHSS-HHGGGS-----EESHHHHT.. CS
              NB-ARC 237 lsilklSydsLpealkrcflylalfpedyeikkeqlvklwiaeg 280
                         ++i++lS+  Lp + krcfly+  f e+ ei + +l++lw+a++
  NbS00023299g0005.1 351 MDIIELSFSFLPTQSKRCFLYFGRFCEG-EILVRKLIQLWVAQE 393
                         789**********************987.689*********975 PP

>> NbS00002865g0003.1  protein AED:0.10 eAED:0.10 QI:1242|1|0.5|1|0|0|2|0|519; (*GB) gi|302142868|emb|CBI20163.3| (e_val
   #    score  bias  c-Evalue  i-Evalue hmmfrom  hmm to    alifrom  ali to    envfrom  env to     acc
 ---   ------ ----- --------- --------- ------- -------    ------- -------    ------- -------    ----
   1 !  226.0   0.1   1.1e-68   2.1e-66       5     282 ..     165     438 ..     161     441 .. 0.92

  Alignments for each domain:
  == domain 1  score: 226.0 bits;  conditional E-value: 1.1e-68
                         HHHHHHHHHTTTSSSEEEEEE-------HHHHHHHTS-SS.-----SEEEEEE-----SSHHHHHHHHHHHXXXXXXX-TTSS-HHHHHHH CS
              NB-ARC   5 vekviekLleeeeelkvvglvGmgGvGKttlakqvykdes.veshFdvvawvkvsktakefdlqkdilkeLgkededvsvekneselkrkl 94 
                         ++ v+e L       +v+g++GmgGvGKt ++ ++++     +  Fd v+wv+ sk ++ ++lqkdi++ +g +   + +e++e  ++ +l
  NbS00002865g0003.1 165 LKLVWEYLND--GHTGVIGIYGMGGVGKTSILVAINNRLLrESTVFDNVIWVTASKDSNVQKLQKDIARAVGLS---FDDEDDEMARAAQL 250
                         5667788877..8999********************999879999*****************************...54556666666666 PP

                         HHHTTT-.SEEEEEEEE--HHHH........HHHTT-EEEEEES-GGGGGG--S-EEEEE-----HHHHHHHHHH----TT.......HHH CS
              NB-ARC  95 kelLkrk.rfLlvLDDVweeeewdkikvvfpdkelgskvllTtRseevanavseksekievelLekeesweLlekkvfekelkedseleev 184
                          e+L r+ rfLl+ DD we + ++ ++++ p     +k+++TtRs+ v+  ++     +ev++L+kee+++L+++kv+++    ++ l++v
  NbS00002865g0003.1 251 LEALMRRrRFLLIVDDLWEAFSLEVVGIPSPGYGHDCKLMITTRSMMVCRGMET-MRDVEVSVLSKEEAYDLFKQKVGDEV-LASPRLQAV 339
                         66555554*********************************************6.999*********************99.89******* PP

                         HHHHHHHT---HHHH.....HHHHHTTT--HHHHH.HHHHHT.T---.--------SSSSSSHHH.HHHHHHHSS-HHGGGS-----EESH CS
              NB-ARC 185 akeivekckGlPLalkvlggllasKsevkeWekvleqlnnklaesrselnevlsilklSydsLpe.alkrcflylalfpedyeikkeqlvk 274
                         ak ++ +c+GlPLal ++g  l+  + + +W+++l+ql++    ++++ n v+  l +Sy+ L++   ++cfly+al+ped++i++e+l+k
  NbS00002865g0003.1 340 AKGVAVECGGLPLALVTVGRALRRENDMRQWKNALSQLKSAMGRIEGMENRVFTRLRFSYERLKDnVTRSCFLYCALYPEDHHIETEELIK 430
                         **********************9999****************99*********************77799********************* PP

                         HHHT...T CS
              NB-ARC 275 lwiaegfv 282
                         +wi eg++
  NbS00002865g0003.1 431 YWIWEGML 438
                         ***99985 PP

>> NbS00032132g0014.1  protein AED:0.05 eAED:0.05 QI:0|0.33|0|0.75|0.66|0.5|4|0|1029; (*GB) gi|142942427|gb|ABO93001.1| 
   #    score  bias  c-Evalue  i-Evalue hmmfrom  hmm to    alifrom  ali to    envfrom  env to     acc
 ---   ------ ----- --------- --------- ------- -------    ------- -------    ------- -------    ----
   1 !  224.8   0.0   2.6e-68   4.8e-66       6     284 ..     332     599 ..     327     602 .. 0.94

  Alignments for each domain:
  == domain 1  score: 224.8 bits;  conditional E-value: 2.6e-68
                         HHHHHHHHTTTSSSEEEEEE-------HHHHHHHTS-SS-----SEEEEEE-----SSHHHHHHHHHHHXXXXXXX-TTSS-HHHHHHHHH CS
              NB-ARC   6 ekviekLleeeeelkvvglvGmgGvGKttlakqvykdesveshFdvvawvkvsktakefdlqkdilkeLgkededvsvekneselkrklke 96 
                         e + ++L++ ++el+v+++vGm+G GKttla++ +k+   +shFd    + vs+ ++ +dl+ +il    +   ++ +++ + +l+++l++
  NbS00032132g0014.1 332 ETIRGQLVRVSPELDVISIVGMAGTGKTTLARSFNKN---DSHFDFWGECRVSQVYTRKDLLLSILSSNCDP-TEI-SKEADDVLADRLRK 417
                         77899****************************9988...79**********************88776666.456.7788888******* PP

                         HTTT-SEEEEEEEE--HHHH........HHHTT-EEEEEES-GGGGGG--S-EEEEE-----HHHHHHHHHH----TT.......HHHHHH CS
              NB-ARC  97 lLkrkrfLlvLDDVweeeewdkikvvfpdkelgskvllTtRseevanavseksekievelLekeesweLlekkvfekelkedseleevake 187
                         lL++kr+Ll++DDVwe + wd++  +fpd ++gs+++lTtR ++va +++   e++ ++ L+++esw Ll+k vf ke  ++++l+ev+++
  NbS00032132g0014.1 418 LLLTKRYLLIIDDVWEVKAWDDLILCFPDARNGSRIILTTRHQKVAVYAKRVTEPHFLRPLNEQESWLLLQKRVFGKE-ICPEQLKEVGEK 507
                         **************************************************99**************************.89********** PP

                         HHHHT---HHHH.....HHHHHT.TT--HHHHH.HHHHHT.T---.--------SSSSSSHHHHHHHHHHSS-HHGGGS-----EESHHHH CS
              NB-ARC 188 ivekckGlPLalkvlggllasKs.evkeWekvleqlnnklaesrselnevlsilklSydsLpealkrcflylalfpedyeikkeqlvklwi 277
                         i++kc GlPL++ +++gll   + ++  W ++  ++ +        ++++ +++klSy++Lp +lk cfly+ +f ed ei +++l++lwi
  NbS00032132g0014.1 508 IAKKCDGLPLSIVLVAGLLTKMDrTEGCWTQMELSFGERI------QDGAKDLVKLSYNDLPCKLKPCFLYFGAFLEDREISVSKLTSLWI 592
                         *******************766678899****97777666......6899***************************************** PP

                         T...TS- CS
              NB-ARC 278 aegfvea 284
                          e f+e 
  NbS00032132g0014.1 593 SEAFIEN 599
                         ****875 PP

>> NbS00006547g0102.1  protein AED:0.11 eAED:0.15 QI:0|0|0|1|1|1|2|0|875
   #    score  bias  c-Evalue  i-Evalue hmmfrom  hmm to    alifrom  ali to    envfrom  env to     acc
 ---   ------ ----- --------- --------- ------- -------    ------- -------    ------- -------    ----
   1 !  224.5   4.1   3.3e-68   6.1e-66       2     283 ..     134     432 ..     133     435 .. 0.93

  Alignments for each domain:
  == domain 1  score: 224.5 bits;  conditional E-value: 3.3e-68
                         HHHHHHHHHHHHTTTSSSEEEEEE-------HHHHHHHTS-SS-----SEEEEEE-----SSHHHHHH.HHHHHXXXXXXX.......... CS
              NB-ARC   2 ekevekviekLleeeeelkvvglvGmgGvGKttlakqvykdesveshFdvvawvkvsktakefdlqkd.ilkeLgkededv.......... 81 
                         +ke +++  kL + + +l+v+++vGm G+GK+tlak +++d s+++ F +  w +vs++ + ++ + d + ++   ++e            
  NbS00006547g0102.1 134 TKERDRITTKLTSRSGKLEVISVVGMSGIGKSTLAKDIFQDTSIKQYFPIRKWSTVSENCNCRKTLLDlLRQDATPKKE-Nrqdatskked 223
                         567799*****************************************************99966555514455554444.358999***** PP

                         ..........-TTSS-HHHHHHHHHHTTT-SEEEEEEEE--HHHH........HHHTT-EEEEEES-GGGGGG--S-EEEEE-----HHHH CS
              NB-ARC  82 ..........svekneselkrklkelLkrkrfLlvLDDVweeeewdkikvvfpdkelgskvllTtRseevanavseksekievelLekees 162
                                    +ek ++el+   ++ Lk++r+L++ DD+w +e wd++   fpd e+ s+++l + + +va+++s ++++i++ lLe++es
  NbS00006547g0102.1 224 lqdatskekeLDEKSDGELAGIFQRSLKEERYLIIVDDIWSKEAWDEMIHWFPDCENDSRLVLISQDTKVAEHASSPEDVIKMDLLEPDES 314
                         *******99999999999************************************************************************* PP

                         HHHHHH----TT.......HHHHHHHHHHT---HHHH.....HHHHHTTT--HHHHH.HHHHHT.T---.--------SSSSSSHHHHHHH CS
              NB-ARC 163 weLlekkvfekelkedseleevakeivekckGlPLalkvlggllasKsevkeWekvleqlnnklaesrselnevlsilklSydsLpealkr 253
                         w+L+ +kvf+k+   + e+eev+k++ ++ckGlPL + +++g+l+sKs+  eW++v+e++++ +  s++  +  l+++  Sy++Lp+++k 
  NbS00006547g0102.1 315 WDLFYQKVFAKR-DYTVEFEEVGKKVEKECKGLPLMITAVAGILSSKSTLVEWKEVAENMSSLK--STDAFQRCLEVIVWSYNHLPSQMKT 402
                         ************.899*****************************************8877655..78899******************** PP

                         HHHSS-HHGGGS-----EESHHHHT...TS CS
              NB-ARC 254 cflylalfpedyeikkeqlvklwiaegfve 283
                         cfl + +fp+  ei +++l++lw+aeg+++
  NbS00006547g0102.1 403 CFLHFGVFPKAIEICVKKLIRLWVAEGLLQ 432
                         ***************************976 PP

>> NbS00020047g0002.1  protein AED:0.04 eAED:0.04 QI:0|0.5|0.4|0.8|0.75|0.6|5|1483|646; (*GB) gi|350535589|ref|NP_001234
   #    score  bias  c-Evalue  i-Evalue hmmfrom  hmm to    alifrom  ali to    envfrom  env to     acc
 ---   ------ ----- --------- --------- ------- -------    ------- -------    ------- -------    ----
   1 !  224.7   0.0   2.8e-68   5.2e-66       3     285 ..      18     299 ..      16     301 .. 0.96

  Alignments for each domain:
  == domain 1  score: 224.7 bits;  conditional E-value: 2.8e-68
                         HHHHHHHHHHHTTTSSSEEEEEE-------HHHHHHHTS-SS-----SEEEEEE-----SSHHHHHHHHHHHXXXXXXX-TTSS-HHHHHH CS
              NB-ARC   3 kevekviekLleeeeelkvvglvGmgGvGKttlakqvykdesveshFdvvawvkvsktakefdlqkdilkeLgkededvsvekneselkrk 93 
                         +e e vi++L+e +++l++v++vGm+G+GKttla++   + +++++F   +wv v+++++ + ++ +il  + +  e++   k+ + l++ 
  NbS00020047g0002.1  18 YEAECVIKRLVEGSKDLEFVPIVGMPGIGKTTLARKFWSHSQISNNFSKKIWVYVGRSYELRGILSKILISFMERIEEF-RYKDVNGLAEV 107
                         56788***********************************9********************************999***.899999***** PP

                         HHHHTTT-..SEEEEEEEE--HH..HH........HHHTT-EEEEEES-GGGGGG--S-EEEEE-----HHHHHHHHHH----TT...... CS
              NB-ARC  94 lkelLkrk..rfLlvLDDVweee..ewdkikvvfpdkelgskvllTtRseevanavseksekievelLekeesweLlekkvfekelkedse 180
                         ++ ++ ++  r L++LDDVw +e  + d +k+ +++++   ++++TtR+e va+++s  +++++++ L++ees++Llek +f +e +++ e
  NbS00020047g0002.1 108 ICDFMAKEggRCLIILDDVWAKElvVVDLVKTILQENNKSHRIMMTTRDEYVASYAS--EHPHRLKYLSDEESFQLLEKRAFGNE-RCPDE 195
                         *****99999*************998999999999999999****************..5*************************.9**** PP

                         .HHHHHHHHHHT---HHHH.....HHHHHTTT--HHHHH.HHHHHT.T---.--------SSSSSSHHHHHHHHHHSS-HHGGGS-----E CS
              NB-ARC 181 leevakeivekckGlPLalkvlggllasKsevkeWekvleqlnnklaesrselnevlsilklSydsLpealkrcflylalfpedyeikkeq 271
                         l e++k+i++kc+GlPLa+++ +g l+s+   + We++ +++   l+ +++   +  +i++ Sy+ Lp+++k cfly+ +f ++y+i++++
  NbS00020047g0002.1 196 LVELGKSIATKCSGLPLAVELSAGALRSRLNKNYWERIEKNVGLYLV-IENDPSSCREIVETSYNILPQEMKACFLYCFAFLQGYSIPAQK 285
                         **********************************************7.4444789999********************************* PP

                         ESHHHHT...TS-- CS
              NB-ARC 272 lvklwiaegfveas 285
                         l++lwiaeg++++s
  NbS00020047g0002.1 286 LIRLWIAEGLIKSS 299
                         *********99875 PP

>> NbS00015355g0016.1  protein AED:0.25 eAED:0.26 QI:0|0|0|1|1|1|2|0|491; (*GB) gi|359474885|ref|XP_003631549.1| (e_valu
   #    score  bias  c-Evalue  i-Evalue hmmfrom  hmm to    alifrom  ali to    envfrom  env to     acc
 ---   ------ ----- --------- --------- ------- -------    ------- -------    ------- -------    ----
   1 ?    0.5   0.2       5.9   1.1e+03     213     265 ..      51     104 ..       7     119 .. 0.72
   2 !  220.5   0.8   5.3e-67   9.8e-65       2     284 ..     171     441 ..     170     444 .. 0.93

  Alignments for each domain:
  == domain 1  score: 0.5 bits;  conditional E-value: 5.9
                         --HHHHH.HHHHHT.T---.--------SSSSSSHHH.HHHHHHHSS-HHGGGS CS
              NB-ARC 213 keWekvleqlnnklaesrselnevlsilklSydsLpe.alkrcflylalfpedy 265
                         k+ e+ + +++n   e+rs+ +++ +++++   + ++ + k+ f  +alfp + 
  NbS00015355g0016.1  51 KQVEEQAATIRNWVSEIRSVAYHAKDVIEIFIHQVASlERKSFFIKCALFPTKL 104
                         444444555666666777777777777777777777777788888888888765 PP

  == domain 2  score: 220.5 bits;  conditional E-value: 5.3e-67
                         HHHHHHHHHHHHTTTSSSEEEEEE-------HHHHHHHTS-SS-----SEEEEEE-----SSHHHHHHHHHHHXXXXXXX......-TTSS CS
              NB-ARC   2 ekevekviekLleeeeelkvvglvGmgGvGKttlakqvykdesveshFdvvawvkvsktakefdlqkdilkeLgkededv......svekn 86 
                         +k+v++v+  Ll++++ + v ++vGmgG+GKttl k+vy++ +++ +Fd+ aw+ vs+ +k  +++k+++ +L++ +ed        ++  
  NbS00015355g0016.1 171 KKHVNAVMSILLRDDKWFRVASIVGMGGLGKTTLDKEVYNEAHMRDQFDCQAWIYVSQDYKPAKIIKELILQLANPEEDKvkivetMDKLS 261
                         79***********99**********************************************************999888889997555566 PP

                         -HHHHHHHHHHTTT-SEEEEEEEE--HHHH........HHHTT-EEEEEES-GGGGGG--S-EEEEE-----HHHHHHHHHH----TT... CS
              NB-ARC  87 eselkrklkelLkrkrfLlvLDDVweeeewdkikvvfpdkelgskvllTtRseevanavseksekievelLekeesweLlekkvfekelke 177
                         e  l+++l+++L++kr+L+vLDD+w++  wd +  +fpd++                + +++  ++e+++L++eesweL+ kk+f +e  +
  NbS00015355g0016.1 262 EALLEEMLHRRLEGKRYLIVLDDIWTKDAWDILARSFPDND----------------KSNARTIPYELKVLNEEESWELFLKKSFPEEREC 336
                         6669************************************9................223346789**********************9** PP

                         ....HHHHHHHHHHT---HHHH.....HHHHHT.TT--HHHHH.HHHHHT.T---.--------SSSSSSHHHHHHHHHHSS-HHGGGS-- CS
              NB-ARC 178 dseleevakeivekckGlPLalkvlggllasKs.evkeWekvleqlnnklaesrselnevlsilklSydsLpealkrcflylalfpedyei 267
                         +++l +v+kei ekc GlPLa+ v+gglla K+ + +eWe+v ++l+++la+s+  +++v +il lSy +Lp +lk+cflyl l+ +d ++
  NbS00015355g0016.1 337 PEDLVDVGKEILEKCDGLPLAITVIGGLLAGKKeQRSEWERVKRNLSSHLAGSQ--TYGVSAILALSYHDLPPDLKSCFLYLGLLRKDRHF 425
                         *******************************99566**************9886..69******************************996 PP

                         ---EESHHHHT...TS- CS
              NB-ARC 268 kkeqlvklwiaegfvea 284
                             l +lwia+g++++
  NbS00015355g0016.1 426 -CAALKHLWIAHGLIHQ 441
                         .56899*******9987 PP

>> NbS00003236g0006.1  protein AED:0.05 eAED:0.05 QI:0|1|0|1|1|1|2|0|759; (*GB) gi|8547237|gb|AAF76312.1|AF220603_4 (e_v
   #    score  bias  c-Evalue  i-Evalue hmmfrom  hmm to    alifrom  ali to    envfrom  env to     acc
 ---   ------ ----- --------- --------- ------- -------    ------- -------    ------- -------    ----
   1 !  221.4   0.0   2.9e-67   5.3e-65       2     281 ..      12     285 ..      11     290 .. 0.95

  Alignments for each domain:
  == domain 1  score: 221.4 bits;  conditional E-value: 2.9e-67
                         HHHHHHHHHHHHTTTSSSEEEEEE-------HHHHHHHTS-SS-----SEEEEEE-----SSHHHHHHHHHHHXXXXXXX-TTSS-HHHHH CS
              NB-ARC   2 ekevekviekLleeeeelkvvglvGmgGvGKttlakqvykdesveshFdvvawvkvsktakefdlqkdilkeLgkededvsvekneselkr 92 
                         e+e  ++i++L++  + l+vv+lvGm+G+GKttlak  y ++ + ++Fdv+ w+++s+ +++++ + ++l +L   ++++    n+ el++
  NbS00003236g0006.1  12 EDETAELIQRLVRGPKHLDVVSLVGMPGIGKTTLAKRLYTHNDIVNRFDVCSWCTISQVYNKRKTLLELLGNLVPPNDNT--GSNDDELAV 100
                         678899*******99**************************9********************999999********8877..9999***** PP

                         HHHHHTTT-SEEEEEEEE--HHHH........HHHTT-EEEEEES-GGGGGG--S-EEEEE-----HHHHHHHHHH----TT.......HH CS
              NB-ARC  93 klkelLkrkrfLlvLDDVweeeewdkikvvfpdkelgskvllTtRseevanavseksekievelLekeesweLlekkvfekelkedselee 183
                         +l++ L+rk++ +v+DD w+ e+wd+ik +fpd  + s+++lTtR+++va++ +  s +++v+l++ eesw Ll+kkvf +e ++ ++le+
  NbS00003236g0006.1 101 ELRRHLLRKKYFIVIDDLWTAEVWDDIKRCFPDDYSCSRIILTTRQDKVASYTEVFSAPHHVRLFTGEESWCLLKKKVFGEE-SCAPQLEK 190
                         **********************************************************************************.9******* PP

                         HHHHHHHHT---HHHH.....HHHHHT.TT--HHHHH.HHHHHT.T---.--------SSSSSSHHHHHHHHHHSS-HHGGGS-----EES CS
              NB-ARC 184 vakeivekckGlPLalkvlggllasKs.evkeWekvleqlnnklaesrselnevlsilklSydsLpealkrcflylalfpedyeikkeqlv 273
                         ++ +i+++c+GlPLa+ +++g+la  + e+ +We+v++ l++  a+    ++  ++i++lS+  Lp +lk+ fly+  f  d    + + +
  NbS00003236g0006.1 191 IGVKIAQSCGGLPLAIILVAGVLAKLNkEEIRWEEVANGLSSCAAGD---TKLFMDIIELSFRFLPCQLKHSFLYFGRFCADEL-LVREWI 277
                         ***********************87665889***********99855...6789**************************9965.89999* PP

                         HHHHT... CS
              NB-ARC 274 klwiaegf 281
                         +lw+ae+ 
  NbS00003236g0006.1 278 QLWVAEEY 285
                         *****876 PP

>> NbS00006056g0003.1  protein AED:0.22 eAED:0.26 QI:0|-1|0|1|-1|1|1|0|490; (*GB) gi|356600306|gb|AET22504.1| (e_value=2
   #    score  bias  c-Evalue  i-Evalue hmmfrom  hmm to    alifrom  ali to    envfrom  env to     acc
 ---   ------ ----- --------- --------- ------- -------    ------- -------    ------- -------    ----
   1 !  220.6   0.0   5.1e-67   9.5e-65       2     283 ..     110     383 ..     109     387 .. 0.93

  Alignments for each domain:
  == domain 1  score: 220.6 bits;  conditional E-value: 5.1e-67
                         HHHHHHHHHHHHTTTSSSEEEEEE-------HHHHHHHTS-SS-----SEEEEEE-----SSHHHHHHHHHHHXXXXXXX-TTSS-HHHHH CS
              NB-ARC   2 ekevekviekLleeeeelkvvglvGmgGvGKttlakqvykdesveshFdvvawvkvsktakefdlqkdilkeLgkededvsvekneselkr 92 
                         ++++ ++  +L + ++el++v++vGmgG+GKt la++ y+d  + +hFd+ a ++vs++++ ++++  +l  + +  +d+ + k + el++
  NbS00006056g0003.1 110 NDHLGRIRCRLIRLSSELNIVPIVGMGGIGKTALARASYNDPCLVNHFDIRALITVSQQYQVRKMLLGMLCCVTDL-SDA-NTKTNDELAE 198
                         578999999*****************************************************99999999888888.556.7888889*** PP

                         HHHHHTTT-SEEEEEEEE--HHHH........HHHTT-EEEEEES-GGGGGG--S-EEEEE-----HHHHHHHHHH----TT.......HH CS
              NB-ARC  93 klkelLkrkrfLlvLDDVweeeewdkikvvfpdkelgskvllTtRseevanavseksekievelLekeesweLlekkvfekelkedselee 183
                         +l++ Lk krfL+vLDDVw  e wd++k +fp++++gs ++lT+R +  a++   +s ++ ++lL+ +++++Ll+ kvf ke +++ ele+
  NbS00006056g0003.1 199 QLYKSLKFKRFLIVLDDVWSIEAWDDVKRSFPHNKNGSGIVLTSRLDLFASS---ESSPHLMSLLSMDQALKLLNLKVFGKE-SSPRELEK 285
                         *********************************************9876655...467************************.9******* PP

                         HHHHHHHHT---HHHH.....HHHHHT.TT--HHHHH.HHHHHT.T---.--------SSSSSSHHHHHHHHHHSS-HHGGGS-----EES CS
              NB-ARC 184 vakeivekckGlPLalkvlggllasKs.evkeWekvleqlnnklaesrselnevlsilklSydsLpealkrcflylalfpedyeikkeqlv 273
                         v+ eiv++c+GlPL + v++gll+  + + ++W++v ++ ++     ++e+++ ls+  lSy+ Lp+ lk cfly+  fp+   + + +l+
  NbS00006056g0003.1 286 VGMEIVSRCQGLPLGIVVVAGLLSKINkTLDNWKNVSNEAHSVI---TGESDQFLSLFALSYNYLPYPLKPCFLYICTFPKRSIVSVPKLI 373
                         ***********************7655699*******5555544...67889*************************************** PP

                         HHHHT...TS CS
              NB-ARC 274 klwiaegfve 283
                         +lw+aegf+e
  NbS00006056g0003.1 374 NLWVAEGFIE 383
                         ********87 PP

>> NbS00011616g0003.1  protein AED:0.37 eAED:0.37 QI:0|-1|0|1|-1|1|1|0|234; (*GB) gi|364285559|gb|AEW48197.1| (e_value=3
   #    score  bias  c-Evalue  i-Evalue hmmfrom  hmm to    alifrom  ali to    envfrom  env to     acc
 ---   ------ ----- --------- --------- ------- -------    ------- -------    ------- -------    ----
   1 !  215.8   0.1   1.4e-65   2.7e-63      27     259 ..       1     228 [.       1     234 [] 0.95

  Alignments for each domain:
  == domain 1  score: 215.8 bits;  conditional E-value: 1.4e-65
                         ------HHHHHHHTS-SS-----SEEEEEE-----SSHHHHHHHHHHHXXXXXXX-TTSS-HHHHHHHHHHTTT-SEEEEEEEE--HHHH. CS
              NB-ARC  27 mgGvGKttlakqvykdesveshFdvvawvkvsktakefdlqkdilkeLgkededvsvekneselkrklkelLkrkrfLlvLDDVweeeewd 117
                         mgG+GKttlak +y d ++ ++Fd+++w+++s+++ ++dl+  +l  + +e   + +e+ + +l +++++ Lk++r+L+v+DD+w + +wd
  NbS00011616g0003.1   1 MGGIGKTTLAKIAYDDPEIINRFDICVWLTISQEYWIRDLLLGVLSCISNE---I-KEETDDQLMDMIYKNLKGRRYLVVMDDIWSSDVWD 87 
                         9***********************************************999...6.8999999**************************** PP

                         .......HHHTT-EEEEEES-GGGGGG--S-EEEEE-----HHHHHHHHHH----TT........HHHHHHHHHHT---HHHH.....HHH CS
              NB-ARC 118 kikvvfpdkelgskvllTtRseevanavseksekievelLekeesweLlekkvfeke.lkedseleevakeivekckGlPLalkvlgglla 207
                          ++ +fpd ++gs+++lT+R +eva +++ +s+++e++l++++esw+Ll+ kvf  + + ++ ele+++k++++kc+GlPLal v++g l+
  NbS00011616g0003.1  88 LMTRTFPDDNNGSRIILTSRLNEVAMHADRNSTPHEMRLFNSDESWKLLHDKVFGVQqQVCPLELENIGKKVAQKCQGLPLALLVVAGHLS 178
                         ******************************************************9887899*****************************6 PP

                         HHT.TT--HHHHH.HHHHHT.T---.--------SSSSSSHHHHHHHHHHSS- CS
              NB-ARC 208 sKs.evkeWekvleqlnnklaesrselnevlsilklSydsLpealkrcflyla 259
                             + ++We+v++++++  a+    +++ l +l +Sy+ Lp++lk cfly+ 
  NbS00011616g0003.1 179 KIArTRESWEDVANSVSKVVANE---SDKCLGVLAMSYNYLPNCLKPCFLYMG 228
                         655789*******9999998644...689**********************86 PP

>> NbS00010427g0015.1  protein AED:0.20 eAED:0.22 QI:0|0.33|0|1|1|1|4|0|602; (*GB) gi|190607693|gb|ACE79505.1| (e_value=
   #    score  bias  c-Evalue  i-Evalue hmmfrom  hmm to    alifrom  ali to    envfrom  env to     acc
 ---   ------ ----- --------- --------- ------- -------    ------- -------    ------- -------    ----
   1 !  211.3   0.0   3.5e-64   6.5e-62       2     229 ..      82     309 ..      81     336 .. 0.92

  Alignments for each domain:
  == domain 1  score: 211.3 bits;  conditional E-value: 3.5e-64
                         HHHHHHHHHHHHTTTSSSEEEEEE-------HHHHHHHTS-SS-----SEEEEEE-----SSHHHHHHHHHHHXXXXXXX-TTSS-HHHHH CS
              NB-ARC   2 ekevekviekLleeeeelkvvglvGmgGvGKttlakqvykdesveshFdvvawvkvsktakefdlqkdilkeLgkededvsvekneselkr 92 
                         ++e+ek+ie+Ll +++ ++vv++ GmgG+GKttlak++y + + +s+Fd+++wv++s++++ ++l+ +++  +    +++  ek e el++
  NbS00010427g0015.1  82 DDELEKIIERLLGSSSAREVVAITGMGGIGKTTLAKKAYDHLQFRSRFDIHVWVTISREYEMRRLLLSLVCCIPGMTDKF-LEKTEDELAE 171
                         6899****************************************************************999999998999.********** PP

                         HHHHHTTT-SEEEEEEEE--HHHH........HHHTT-EEEEEES-GGGGGG--S-EEEEE-----HHHHHHHHHH----TT.......HH CS
              NB-ARC  93 klkelLkrkrfLlvLDDVweeeewdkikvvfpdkelgskvllTtRseevanavseksekievelLekeesweLlekkvfekelkedselee 183
                          l++++k++r+L+v+DD+w +e+wd+++ +fpd ++gs+v+lT+R ++va +++  s  +e+++L+ ++sw+Ll+ +vf ++  ++sele+
  NbS00010427g0015.1 172 LLYRRVKDRRYLIVIDDIWSTEVWDNVTRCFPDDNNGSRVILTSRLKDVATYANPDSLLHEMGVLSLDDSWKLLSIEVFGANDVCPSELED 262
                         **********************************************************************************99******* PP

                         HHHHHHHHT---HHHH.....HHHHHT.TT--HHHHH.HHHHHT.T- CS
              NB-ARC 184 vakeivekckGlPLalkvlggllasKs.evkeWekvleqlnnklaes 229
                         ++k+i+ekc+GlPLa+ v++g l+      ++W  v++++++  a+ 
  NbS00010427g0015.1 263 IGKQIAEKCGGLPLAVLVVAGHLSKIArRRESWIIVAKTVSSVVAND 309
                         ***********************655557799999998877766554 PP

>> NbS00005570g0005.1  protein AED:0.15 eAED:0.50 QI:0|0|0|0.5|1|1|2|0|1220; (*GB) gi|359494129|ref|XP_002278428.2| (e_v
   #    score  bias  c-Evalue  i-Evalue hmmfrom  hmm to    alifrom  ali to    envfrom  env to     acc
 ---   ------ ----- --------- --------- ------- -------    ------- -------    ------- -------    ----
   1 !  210.6   0.3   5.8e-64   1.1e-61       3     280 ..     191     461 ..     189     468 .. 0.94

  Alignments for each domain:
  == domain 1  score: 210.6 bits;  conditional E-value: 5.8e-64
                         HHHHHHHHHHHTTTSSSEEEEEE-------HHHHHHHTS-SS-----SEEEEEE-----SSHHHHHHHHHHHXXXXXXX-TTSS-HHHHHH CS
              NB-ARC   3 kevekviekLleeeeelkvvglvGmgGvGKttlakqvykdesveshFdvvawvkvsktakefdlqkdilkeLgkededvsvekneselkrk 93 
                         + v+k++e+L    e+ k+vg++GmgG+GKttlak+v k  +  + Fd+v++ +vs++ + +++q +i+  L+        e+ e  ++ +
  NbS00005570g0005.1 191 EAVDKIMETLQD--EDCKIVGIYGMGGIGKTTLAKEVGKMARACNLFDMVVYAVVSQSPDTRKIQGQIADILHLI----LTEESEMGRAGR 275
                         67999*****99..*************************************************************....47888889**** PP

                         HHHHTTT-SEEEEEEEE--HHHH........HHHTT-EEEEEES-GGGGGG--S-EEEEE-----HHHHHHHHHH----TT.......HHH CS
              NB-ARC  94 lkelLkrkrfLlvLDDVweeeewdkikvvfpdkelgskvllTtRseevanavseksekievelLekeesweLlekkvfekelkedseleev 184
                         l+ +L++k++L++LDDVw + ++ +i+++  +k+  +k+++TtR ++v+ ++++  + i ++lL+ ees +L+   +  +  +++sele +
  NbS00005570g0005.1 276 LYSRLSEKKILVILDDVWSSIDLAAIGIPCGSKHKSCKIMITTRRVSVCRTMGA--KEIPLRLLSFEESCHLFRTNAKLAISSVTSELEIM 364
                         *****************************************************6..99******************9999999******** PP

                         HHHHHHHT---HHHH.....HHHHHTTT--HHHHH.HHHHHT.T---..--------SSSSSSHHH.HHHHHHHSS-HHGGGS-----EES CS
              NB-ARC 185 akeivekckGlPLalkvlggllasKsevkeWekvleqlnnklaesrs.elnevlsilklSydsLpe.alkrcflylalfpedyeikkeqlv 273
                           eiv++c+GlPLal ++g  l  K  v eW  +l+ l++++  s++  +++v+s l lSyd L++ + k+cfl ++lfped++ik eql+
  NbS00005570g0005.1 365 VMEIVQECQGLPLALVAVGRALHGK-SVIEWTAALQLLKKSQPVSEEyGKENVFSCLALSYDYLENeETKSCFLFCSLFPEDHDIKIEQLT 454
                         **********************555.5779*****99999998776656899************999***********************9 PP

                         HHHHT.. CS
              NB-ARC 274 klwiaeg 280
                         ++ + ++
  NbS00005570g0005.1 455 RYGMGKQ 461
                         9876655 PP

>> NbS00012994g0001.1  protein AED:0.01 eAED:0.01 QI:0|-1|0|1|-1|1|1|0|889; (*GB) gi|54778537|gb|AAV39529.1| (e_value=0.
   #    score  bias  c-Evalue  i-Evalue hmmfrom  hmm to    alifrom  ali to    envfrom  env to     acc
 ---   ------ ----- --------- --------- ------- -------    ------- -------    ------- -------    ----
   1 !  210.5   0.0   5.9e-64   1.1e-61       3     284 ..     169     441 ..     167     444 .. 0.93

  Alignments for each domain:
  == domain 1  score: 210.5 bits;  conditional E-value: 5.9e-64
                         HHHHHHHHHHHTTTSSSEEEEEE-------HHHHHHHTS-SS-----SEEEEEE-----SSHHHHHHHHHHHXXXXXXX-TTSS-HHHHHH CS
              NB-ARC   3 kevekviekLleeeeelkvvglvGmgGvGKttlakqvykdesveshFdvvawvkvsktakefdlqkdilkeLgkededvsvekneselkrk 93 
                         k+ e +  kLl+ +   +vv++vGm+G+GKttl k  y+   v+++F++ a v +s++   ++l+ +i++++g  +        +++l+ +
  NbS00012994g0001.1 169 KDCESLEAKLLNVHLRYAVVSIVGMPGLGKTTLGKRTYRR--VQGNFECSALVYISQEPRMRELLLSIARQVGLPE-----GTRDENLESN 252
                         67889999****99************************99..*********************************4.....446888999* PP

                         HHHHTTT-SEEEEEEEE--HHHH........HH.HTT-EEEEEES-GGGGGG--S-EEEEE-----HHHHHHHHHH-..---TT....... CS
              NB-ARC  94 lkelLkrkrfLlvLDDVweeeewdkikvvfpdk.elgskvllTtRseevanavseksekievelLekeesweLlekk..vfekelkedsel 181
                         l  +Lk+kr+L+ LDD+w++  wd +k vfp++ ++gs++++T+R+++v  ++++++  ++++ L +e+sw+L++k     ++++  ++el
  NbS00012994g0001.1 253 LGTFLKEKRYLVFLDDIWNTSTWDGLKLVFPNNcRSGSRLIITSRNNNVGRYIGGEKSLHKLQPLDPENSWKLFSKMitTLQETTIDPPEL 343
                         ******************************976489****************************************9544555599***** PP

                         HHHHHHHHHHT---HHHH.....HHHHHT.TT--HHHHH.HHHHHT.T---.--------SSSSSSHHHHHHHHHHSS-HHGGGS-----E CS
              NB-ARC 182 eevakeivekckGlPLalkvlggllasKs.evkeWekvleqlnnklaesrselnevlsilklSydsLpealkrcflylalfpedyeikkeq 271
                          ++a++iv +c+G PLa+++ +g+l+ ++ ++ eW+ +l+++          +++  +il lSy +Lp+ lk cfly+ lfped +i ++ 
  NbS00012994g0001.1 344 TDIARKIVGRCGGVPLAIEMTAGMLRARKrTELEWNGILKKIGLDD------QDKFSKILTLSYTDLPATLKPCFLYFGLFPEDTQIYASD 428
                         **************************999899*******7766555......68999********************************** PP

                         ESHHHHT...TS- CS
              NB-ARC 272 lvklwiaegfvea 284
                         l+++w+ae+f+  
  NbS00012994g0001.1 429 LINMWVAEKFLGT 441
                         *********9866 PP

>> NbS00016761g0012.1  protein AED:0.10 eAED:0.11 QI:0|0|0.33|1|0.5|0.66|3|0|1319; (*GB) gi|389607301|dbj|BAM17521.1| (e
   #    score  bias  c-Evalue  i-Evalue hmmfrom  hmm to    alifrom  ali to    envfrom  env to     acc
 ---   ------ ----- --------- --------- ------- -------    ------- -------    ------- -------    ----
   1 !  206.8   4.2   8.3e-63   1.5e-60       1     236 [.     180     405 ..     180     411 .. 0.89
   2 ?    0.6   0.0       5.5     1e+03     266     286 ..     399     419 ..     392     420 .. 0.87

  Alignments for each domain:
  == domain 1  score: 206.8 bits;  conditional E-value: 8.3e-63
                         -HHHHHHHHHHHHTTT...SSSEEEEEE-------HHHHHHHTS-SS--.---SEEEEEE-----SSHHHHHHHHHHHXXXXXXX-TTSS- CS
              NB-ARC   1 rekevekviekLleee...eelkvvglvGmgGvGKttlakqvykdesve.shFdvvawvkvsktakefdlqkdilkeLgkededvsvekne 87 
                         r++e+++v++ Ll  +   ++l+v+++vGm+G+GKttlak+vy+de+++  + + +++            ++ +l+e+ + +    v++n 
  NbS00016761g0012.1 180 RQNEIQEVVDSLLAVDandKNLTVIPVVGMAGIGKTTLAKAVYNDEKLGfACLNHMIF------------LEWLLQEIVSYNL--LVDNNL 256
                         58999*******98777789*************************7754122233333............3347777777744..3689** PP

                         HHHHHHHHHHTTT-SEEEEEEEE--HH..HH........HHHTT-EEEEEES-GGGGGG--S-EEEEE-----HHHHHHHHHH----TT.. CS
              NB-ARC  88 selkrklkelLkrkrfLlvLDDVweee..ewdkikvvfpdkelgskvllTtRseevanavseksekievelLekeesweLlekkvfeke.l 175
                         ++l+ klke Lk+k+fL+vLDDVw+++  ewd+++++f+++++gsk+++TtR+e+va  ++  s +i+v+ L++e sw+L+ +++fe++ +
  NbS00016761g0012.1 257 NQLQIKLKEHLKEKKFLIVLDDVWNDNynEWDDLRNSFSQGKIGSKIIVTTRKESVALIMG--SRPINVGTLSSEVSWSLFIRHAFENRdP 345
                         **************************999********************************..7*************************** PP

                         ......HHHHHHHHHHT---HHHH.....HHHHHTTT--HHHHH.HHHHHT.T---.---- CS
              NB-ARC 176 kedseleevakeivekckGlPLalkvlggllasKsevkeWekvleqlnnklaesrselnev 236
                         ke++eleeva++iv+kckGlPLalk+l+gll+sKsev+eW+++l++  ++l ++  +++++
  NbS00016761g0012.1 346 KEHPELEEVARQIVNKCKGLPLALKTLAGLLRSKSEVEEWRRILRSEIWELPDNV-CKEQI 405
                         **************************************************98664.44444 PP

  == domain 2  score: 0.6 bits;  conditional E-value: 5.5
                         -----EESHHHHT...TS--- CS
              NB-ARC 266 eikkeqlvklwiaegfveasd 286
                         ++ keq+++lwia+g+v++s+
  NbS00016761g0012.1 399 NVCKEQIIQLWIANGLVQQSQ 419
                         56799************9986 PP

>> NbS00007796g0005.1  protein AED:0.07 eAED:0.14 QI:0|0|0|1|0.33|0.25|4|0|738; (*GB) gi|255577491|ref|XP_002529624.1| (
   #    score  bias  c-Evalue  i-Evalue hmmfrom  hmm to    alifrom  ali to    envfrom  env to     acc
 ---   ------ ----- --------- --------- ------- -------    ------- -------    ------- -------    ----
   1 !  208.8   0.3   1.9e-63   3.6e-61       2     286 ..     114     386 ..     113     387 .. 0.94

  Alignments for each domain:
  == domain 1  score: 208.8 bits;  conditional E-value: 1.9e-63
                         HHHHHHHHHHHHTTT..SSSEEEEEE-------HHHHHHHTS-SS-----SEEEEEE-----SSHHHHHHHHHHHXXXXXXX-TTSS-HHH CS
              NB-ARC   2 ekevekviekLleee..eelkvvglvGmgGvGKttlakqvykdesveshFdvvawvkvsktakefdlqkdilkeLgkededvsveknesel 90 
                         e++ e+++++L      e++ v+++vG gG+GKttl+k vy++++v ++Fd+ +wv++s+ ++ ++++++il+    e  ++  + +  +l
  NbS00007796g0005.1 114 ETDQENIVKQLIDARdeENISVIPVVGLGGLGKTTLVKLVYNNNKVVQNFDLRMWVSISEDFSLSKVIEKILRSATGE--SF-GHLDMDQL 201
                         777899999998876679*****************************************************9987666..78.9******* PP

                         HHHHHHHTTT-SEEEEEEEE--HH..HH........HHHTT-EEEEEES-GGGGGG--S-EEEEE-----HHHHHHHHHH----TT..... CS
              NB-ARC  91 krklkelLkrkrfLlvLDDVweee..ewdkikvvfpdkelgskvllTtRseevanavseksekievelLekeesweLlekkvfekelkeds 179
                         + +l e+L++k +LlvLDDVw+e   +w +++  + + + gs +++TtR++ va   +    ++ ++ L++ +++        ek     +
  NbS00007796g0005.1 202 QGHLSEVLRSKWYLLVLDDVWNEDqnRWTDLRELLMNCSRGSTIVVTTRNKMVALITGT-VAPYYLGGLTDVRAYRV------EKL---LP 282
                         *********************99888*****************************9996.9**********999975......444...59 PP

                         ..HHHHHHHHHHT---HHHH.....HHHHHTTT--HHHHH.HHHHHT.T---.--------SSSSSSHHHHHHHHHHSS-HHGGGS----- CS
              NB-ARC 180 eleevakeivekckGlPLalkvlggllasKsevkeWekvleqlnnklaesrselnevlsilklSydsLpealkrcflylalfpedyeikke 270
                         +l e++keiv+kc+G PLa+k+lg ll +K+ ++eW ++ ++  ++   +  ++ ++l+il lSy+++p++l++cf+y++++ +++ei++e
  NbS00007796g0005.1 283 NLVEIGKEIVKKCGGVPLAVKTLGRLLYMKTDENEWLRIRDNEIWEIE-Q--KQSDILPILRLSYEQMPSHLRQCFAYCSMLSKGQEIPRE 370
                         99*******************************************994.4..3689*********************************** PP

                         EESHHHHT...TS--- CS
              NB-ARC 271 qlvklwiaegfveasd 286
                           ++ wia+gf+++s+
  NbS00007796g0005.1 371 DFINRWIAQGFIQSSN 386
                         ************9987 PP

>> NbS00004466g0001.1  protein AED:0.03 eAED:0.03 QI:0|1|0|1|1|1|2|0|904; (*GB) gi|350535589|ref|NP_001234202.1| (e_valu
   #    score  bias  c-Evalue  i-Evalue hmmfrom  hmm to    alifrom  ali to    envfrom  env to     acc
 ---   ------ ----- --------- --------- ------- -------    ------- -------    ------- -------    ----
   1 !  206.3   0.0   1.2e-62   2.2e-60       2     283 ..     186     466 ..     185     469 .. 0.97

  Alignments for each domain:
  == domain 1  score: 206.3 bits;  conditional E-value: 1.2e-62
                         HHHHHHHHHHHHTTT..SSSEEEEEE-------HHHHHHHTS-SS-----SEEEEEE-----SSHHHHHHHHHHHXXXXXXX-TTSS-HHH CS
              NB-ARC   2 ekevekviekLleee..eelkvvglvGmgGvGKttlakqvykdesveshFdvvawvkvsktakefdlqkdilkeLgkededvsveknesel 90 
                         +k+ e+v e+Ll+ +  ++l+v ++vGm+G+GKttla+++y+d  +++++   +wv v+ ++ e+d++ +i + Lg +++ v ++kne++l
  NbS00004466g0001.1 186 DKSAEEVRERLLKGSssKNLEVASIVGMPGLGKTTLARKIYNDPGIGREYYKRVWVYVGVSYIEKDVLLNIHEGLGLKSSGV-QDKNEKQL 275
                         678899******98889*************************************************************9999.******** PP

                         HHHHHHHTTT-.SEEEEEEEE--HHHH........HHHTT-EEEEEES-GGGGGG--S-EEEEE-----HHHHHHHHHH----TT...... CS
              NB-ARC  91 krklkelLkrk.rfLlvLDDVweeeewdkikvvfpdkelgskvllTtRseevanavseksekievelLekeesweLlekkvfekelkedse 180
                         ++ ++ ++++  r L+vLDDVwe +  d + ++fp +e   ++l+TtR+++va  vs   + +++++Lek+e++eLle+ vf  + k + e
  NbS00004466g0001.1 276 AEIIHDFVIKGgRCLIVLDDVWEAKAVDFVMTAFPCNEGYHRILMTTREMQVATPVS--TYLHKLKFLEKQEAFELLENRVFGIRKKFPVE 364
                         ******999988*************9999****************************..6***********************99999*** PP

                         .HHHHHHHHHHT---HHHH.....HHHHHTTT--HHHHH.HHHHHT.T---.--------SSSSSSHHHHHHHHHHSS-HHGGGS-----E CS
              NB-ARC 181 leevakeivekckGlPLalkvlggllasKsevkeWekvleqlnnklaesrselnevlsilklSydsLpealkrcflylalfpedyeikkeq 271
                         +   ++ei e+c+G PLa+ v++g+l+s s   eWe v++++ + l+  ++  ++  + +++Sy++Lp + +  fly+++fp + +i++ +
  NbS00004466g0001.1 365 FVGYGNEILESCSGVPLAIVVIAGVLKSCSYRIEWETVAKNVGQLLVTEND-PDSCKKFVEVSYNHLPLDKRAPFLYISVFPRGFDIPAWK 454
                         **************************999999**************87766.799999********************************* PP

                         ESHHHHT...TS CS
              NB-ARC 272 lvklwiaegfve 283
                         l++lwiaeg+++
  NbS00004466g0001.1 455 LIRLWIAEGLIK 466
                         *********986 PP

>> NbS00012490g0007.1  protein AED:0.18 eAED:0.19 QI:0|0|0|1|0|0.25|4|0|662; (*GB) gi|364285583|gb|AEW48209.1| (e_value=
   #    score  bias  c-Evalue  i-Evalue hmmfrom  hmm to    alifrom  ali to    envfrom  env to     acc
 ---   ------ ----- --------- --------- ------- -------    ------- -------    ------- -------    ----
   1 !  206.1   0.0   1.3e-62   2.4e-60       2     286 ..     163     429 ..     162     430 .. 0.94

  Alignments for each domain:
  == domain 1  score: 206.1 bits;  conditional E-value: 1.3e-62
                         HHHHHHHHHHHHTTT.SSSEEEEEE-------HHHHHHHTS-SS-----SEEEEEE-----SSHHHHHHHHHHHXXXXXXX-TTSS-HHHH CS
              NB-ARC   2 ekevekviekLleee.eelkvvglvGmgGvGKttlakqvykdesveshFdvvawvkvsktakefdlqkdilkeLgkededvsvekneselk 91 
                         e+eve+v+ kL++ + +e++ +++      GKtt a+++y d +++shFd++awv+vsk++  ++++ ++l+ + +++e  ++  +++el+
  NbS00012490g0007.1 163 ENEVEDVKCKLMKISsDERETMAIT-----GKTTFARKIYDDPEIKSHFDILAWVTVSKEYCVRKMLLQLLHCIPSTEEVRREARDDGELA 248
                         789**********99899**99996.....7**********************************************777799999999** PP

                         HHHHHHTTT-SEEEEEEEE--HHHH........HHHTT-EEEEEES-GGGGGG--S-EEEEE-----HHHHHHHHHH----TT.......H CS
              NB-ARC  92 rklkelLkrkrfLlvLDDVweeeewdkikvvfpdkelgskvllTtRseevanavseksekievelLekeesweLlekkvfekelkedsele 182
                          klk++L + r+L+v+DD+w ++ wd+i+  fpd + gs + lTtR  +va+++   ++++++++L++e+sweLl++k  ek    ++el 
  NbS00012490g0007.1 249 GKLKQRLWKCRYLVVIDDIWSSKAWDNISPWFPDCK-GSHIPLTTRCGNVASYAAPGKTPHHMSSLSPEKSWELLQSKLLEKV-ELSPELV 337
                         ************************************.******************99*************************9.899**** PP

                         HHHHHHHHHT---HHHH.....HHHHHT.TT--HHHHH.HHHHHT.T---.--------SSSSSSHHHHHHHHHHSS-HHGGGS-----EE CS
              NB-ARC 183 evakeivekckGlPLalkvlggllasKs.evkeWekvleqlnnklaesrselnevlsilklSydsLpealkrcflylalfpedyeikkeql 272
                         +++k+i+e+c+G PL++ v++g+l+  +   + W++v+              + + ++l lSy  Lp++l  cfly+ +fp+d e+ + +l
  NbS00012490g0007.1 338 KIGKKIAENCHGMPLTITVVAGILSKCNnALDGWKRVA-------------HDTMRKVLGLSYYYLPQHLNACFLYFGIFPQDEEVDVRKL 415
                         ************************65444789999999.............2456779********************************* PP

                         SHHHHT...TS--- CS
              NB-ARC 273 vklwiaegfveasd 286
                         v+lw+a+gf+++ d
  NbS00012490g0007.1 416 VELWVAQGFLKEAD 429
                         *********98765 PP

>> NbS00004613g0014.1  protein AED:0.02 eAED:0.02 QI:0|0.5|0|1|0.5|0.33|3|0|636; (*GB) gi|113205383|gb|AAU93590.2| (e_va
   #    score  bias  c-Evalue  i-Evalue hmmfrom  hmm to    alifrom  ali to    envfrom  env to     acc
 ---   ------ ----- --------- --------- ------- -------    ------- -------    ------- -------    ----
   1 !  201.1   0.1   4.3e-61     8e-59       3     285 ..     174     435 ..     172     437 .. 0.90

  Alignments for each domain:
  == domain 1  score: 201.1 bits;  conditional E-value: 4.3e-61
                         HHHHHHHHHHHTTTSSSEEEEEE-------HHHHHHHTS-SS-----SEEEEEE-----SSHHHHHHHHHHHXXXXXXX-TTSS-HHHHHH CS
              NB-ARC   3 kevekviekLleeeeelkvvglvGmgGvGKttlakqvykdesveshFdvvawvkvsktakefdlqkdilkeLgkededvsvekneselkrk 93 
                         +  e+++++Ll  ++ l+vv++ Gm+G+GKttla++  +d  + shFd  a         e++l+   +   ++  ++  ++ n+ el+++
  NbS00004613g0014.1 174 DVRENIMGRLLGGSPHLDVVSIIGMAGSGKTTLARSLINDPLIASHFDFQA---------ECRLLSLAC---YDP-SEL-SKGNDYELADR 250
                         55689*******************************************865.........556655444...444.334.789999***** PP

                         HHHHTTT-SEEEEEEEE--HHHH........HHHTT-EEEEEES-GGGGGG--S-EEEEE-----HHHHHHHHHH----TT.......HHH CS
              NB-ARC  94 lkelLkrkrfLlvLDDVweeeewdkikvvfpdkelgskvllTtRseevanavseksekievelLekeesweLlekkvfekelkedseleev 184
                         l++ L+++r+L+++DD w+   w++++ +fpd+++gs+++lTtR +ev ++v++ se+++++lL+++esw Llekkvf +e + + ele+v
  NbS00004613g0014.1 251 LRRTLLGRRYLVIIDDLWDPMTWNELRLCFPDHKNGSRIILTTRLQEVVDYVDH-SEPHHLRLLSDQESWLLLEKKVFGEE-MYSLELEKV 339
                         *****************************************************7.**************************.899****** PP

                         HHHHHHHT---HHHH.....HHHHHT.TT--HHHHH.HHHHHT.T---.--------SSSSSSHHHHHHHHHHSS-HHGGGS-----EESH CS
              NB-ARC 185 akeivekckGlPLalkvlggllasKs.evkeWekvleqlnnklaesrselnevlsilklSydsLpealkrcflylalfpedyeikkeqlvk 274
                         +++i++kckGlPL + +++  l+  + +++ W++v   +  +l      ++e+ + +klSy++Lp+ lk c ly+ +  e++ei + +l++
  NbS00004613g0014.1 340 GQQIAKKCKGLPLYVVLVARHLRRIDkTEQWWKRVELRF-VEL-----IQVEANASVKLSYNHLPDILKPCLLYFGAISEGKEISVAKLTS 424
                         **********************98884666667666333.334.....4789999************************************ PP

                         HHHT...TS-- CS
              NB-ARC 275 lwiaegfveas 285
                         lwiaegf+e +
  NbS00004613g0014.1 425 LWIAEGFIEND 435
                         *******9876 PP

>> NbS00009236g0010.1  protein AED:0.13 eAED:0.13 QI:0|0|0|0.8|0.5|0.6|5|0|550; (*GB) gi|15418710|gb|AAG31014.1| (e_valu
   #    score  bias  c-Evalue  i-Evalue hmmfrom  hmm to    alifrom  ali to    envfrom  env to     acc
 ---   ------ ----- --------- --------- ------- -------    ------- -------    ------- -------    ----
   1 !  205.4   0.3   2.2e-62   4.1e-60      33     286 ..      80     320 ..      79     321 .. 0.95

  Alignments for each domain:
  == domain 1  score: 205.4 bits;  conditional E-value: 2.2e-62
                         HHHHHHHTS-SS-----SEEEEEE-----SSHHHHHHHHHHHXXXXXXX-TTSS-HHHHHHHHHHTTT-SEEEEEEEE--HHHH....... CS
              NB-ARC  33 ttlakqvykdesveshFdvvawvkvsktakefdlqkdilkeLgkededvsvekneselkrklkelLkrkrfLlvLDDVweeeewdkikvvf 123
                         ttlak+++kd ++ shFdv aw+++s++++ ++l+++i k++  +    ++ ++es+++++l++ L +kr+L+vLDDVw+   wd+++ +f
  NbS00009236g0010.1  80 TTLAKKIFKDSAIVSHFDVRAWLTISQSYDVRELLRNIYKQVTGV----EYGDKESDIADTLRKCLVGKRYLIVLDDVWKVDAWDELRLCF 166
                         9*****************************************999....6899************************************** PP

                         .HHHTT-EEEEEES-GGGGGG--S-EEEEE-----HHHHHHHHHH----TT.......HHHHHHHHHHT---HHHH.....HHHHHT.TT- CS
              NB-ARC 124 pdkelgskvllTtRseevanavseksekievelLekeesweLlekkvfekelkedseleevakeivekckGlPLalkvlggllasKs.evk 213
                         pd++ g +++lTtR ++va +v++  ++++ ++L+ke sw+Ll++k+f+ke ++++el++v+ +i+e ckGlPL++ ++gg+la K   v+
  NbS00009236g0010.1 167 PDGKQGNRIMLTTRLKHVAMEVKNCTDPYSPQFLTKEASWKLLQEKAFQKE-TCPPELQDVGVQIAEYCKGLPLTVVLIGGILAKKArSVS 256
                         ***********************99**************************.8*********************************999** PP

                         -HHHHH.HHHHHT.T---.--------SSSSSSHHHHHHHHHHSS-HHGGGS-----EESHHHHT...TS--- CS
              NB-ARC 214 eWekvleqlnnklaesrselnevlsilklSydsLpealkrcflylalfpedyeikkeqlvklwiaegfveasd 286
                         eW +v+++l+++     + ++e +s l + +++L++      l++ +f ed ++++++l+ lw+aeg+v+ sd
  NbS00009236g0010.1 257 EWCEVANNLTSHH----G-SVESESNLAIQLNHLRH----RLLTMGVFREDEKFGASKLMLLWVAEGLVQCSD 320
                         ******9999988....3.57888899998887665....56999************************9887 PP

>> NbS00045592g0019.1  protein AED:0.28 eAED:0.28 QI:0|0|0|1|0|0|3|0|468; (*GB) gi|297744669|emb|CBI37931.3| (e_value=5e
   #    score  bias  c-Evalue  i-Evalue hmmfrom  hmm to    alifrom  ali to    envfrom  env to     acc
 ---   ------ ----- --------- --------- ------- -------    ------- -------    ------- -------    ----
   1 !  135.5   0.4   4.3e-41     8e-39      81     217 ..     186     329 ..     164     334 .. 0.90
   2 !   67.6   0.0   2.1e-20   3.9e-18     200     285 ..     343     426 ..     336     428 .. 0.94

  Alignments for each domain:
  == domain 1  score: 135.5 bits;  conditional E-value: 4.3e-41
                         X......-TTSS-HHHHHHHHHHTTT-SEEEEEEEE--HHHH........HHHTT-EEEEEES-GGGGGG--S-EEEEE-----HHHHHHH CS
              NB-ARC  81 v......svekneselkrklkelLkrkrfLlvLDDVweeeewdkikvvfpdkelgskvllTtRseevanavseksekievelLekeesweL 165
                                 ++  e  l+++++++Lk+  +L+vLDD+w++e wd +  +fpd++  s++llT+R +eva +++++  ++e+++L++eesweL
  NbS00045592g0019.1 186 KvkivetMDKLSEAGLEEMIHRRLKDTCYLIVLDDIWTTEAWDLLARSFPDNDKSSRLLLTSRRKEVALHADAHTIPYELKVLNEEESWEL 276
                         345555457777778**************************************************************************** PP

                         HHH----TT.......HHHHHHHHHHT---HHHH.....HHHHHT.TT--HHH CS
              NB-ARC 166 lekkvfekelkedseleevakeivekckGlPLalkvlggllasKs.evkeWek 217
                         + kk+f ++  ++++l +v+kei ekc GlPLa+ v+gglla K+ + +eWe+
  NbS00045592g0019.1 277 FLKKAFSEDRECPEDLVDVGKEILEKCDGLPLAITVIGGLLAGKKeQRSEWER 329
                         *********9*********************************995669**97 PP

  == domain 2  score: 67.6 bits;  conditional E-value: 2.1e-20
                         .....HHHHHTTT--HHHHH.HHHHHT.T---.--------SSSSSSHHHHHHHHHHSS-HHGGGS-----EESHHHHT...TS-- CS
              NB-ARC 200 kvlggllasKsevkeWekvleqlnnklaesrselnevlsilklSydsLpealkrcflylalfpedyeikkeqlvklwiaegfveas 285
                         +++gglla K++ +eW++v ++l ++l++s+  +++v  il +Sy +Lp +lk+cflyl l+++d++i+++ql+++w+a+g+v+++
  NbS00045592g0019.1 343 SIIGGLLAGKKQRSEWQRVQRNLGSHLVGSQ--TYGVSTILAMSYHDLPPHLKSCFLYLGLLQKDKDIPVQQLMHIWVAHGLVQQK 426
                         68*************************9886..69***********************************************9975 PP

>> NbS00001576g0023.1  protein AED:0.18 eAED:0.19 QI:0|0|0|1|0|0|4|0|689; (*GB) gi|117949825|sp|Q6L3Z4.2|R1B12_SOLDE (e_
   #    score  bias  c-Evalue  i-Evalue hmmfrom  hmm to    alifrom  ali to    envfrom  env to     acc
 ---   ------ ----- --------- --------- ------- -------    ------- -------    ------- -------    ----
   1 !  203.5   0.1   8.3e-62   1.5e-59       2     259 ..     380     627 ..     379     654 .. 0.93

  Alignments for each domain:
  == domain 1  score: 203.5 bits;  conditional E-value: 8.3e-62
                         HHHHHHHHHHHHTTTSSSEEEEEE-------HHHHHHHTS-SS-----SEEEEEE-----SSHHHHHHHHHHHXXXXXXX-TTSS-HHHHH CS
              NB-ARC   2 ekevekviekLleeeeelkvvglvGmgGvGKttlakqvykdesveshFdvvawvkvsktakefdlqkdilkeLgkededvsvekneselkr 92 
                         ++ ++++  kL + +++l+v+++ G +GvGKttla++ y d+sv shFd+ a+++vs++++ +d++ +il +L  e  +  +++ e+ l++
  NbS00001576g0023.1 380 KDVMDELRLKLTKASSKLDVISIAGIPGVGKTTLANKLYFDQSVVSHFDIGAQMCVSQEYTRKDMLLTILGDLVGETAEL-EKQPENILAD 469
                         678999999****************************************************************9998888.8889999*** PP

                         HHHHHTTT-SEEEEEEEE--HHHH........HHHTT-EEEEEES-GGGGGG--S-EEEEE-----HHHHHHHHHH----TT.......HH CS
              NB-ARC  93 klkelLkrkrfLlvLDDVweeeewdkikvvfpdkelgskvllTtRseevanavseksekievelLekeesweLlekkvfekelkedselee 183
                         kl + L+r r+L+ +DD+w +++wd++  +fpd + gs+++lTtR  +va+++++  e++ ++lL++ esw Ll++kvf+++  ++  l++
  NbS00001576g0023.1 470 KLGKKLIRTRYLIFIDDIWHTNHWDDLHLCFPDDKKGSRIILTTRHCDVASHAHD-TEALVLRLLSNAESWMLLKNKVFNED-ICPRALQD 558
                         ******************************************************8.99999*********************.89****** PP

                         HHHHHHHHT---HHHH.....HHHHHTTT--HHHHH.HHHHHT.T---.--------SSSSSSHHHHHHHHHHSS- CS
              NB-ARC 184 vakeivekckGlPLalkvlggllasKsevkeWekvleqlnnklaesrselnevlsilklSydsLpealkrcflyla 259
                         v++ i++kc+GlPL++ ++ +    + +  +We+ + +l ++       + + +  ++lSy++Lp++lkrcf+y+ 
  NbS00001576g0023.1 559 VGERIAQKCGGLPLSIVLVSS-QEWRRKNYSWEQLATNLGQQI------QPQSEGTINLSYENLPHHLKRCFMYFG 627
                         ****************55555.568889999999999998888......4667899*****************986 PP

>> NbS00035525g0015.1  protein AED:0.20 eAED:0.22 QI:0|0|0|1|0|0.16|6|0|847; (*GB) gi|115381094|gb|ABI96211.1| (e_value=
   #    score  bias  c-Evalue  i-Evalue hmmfrom  hmm to    alifrom  ali to    envfrom  env to     acc
 ---   ------ ----- --------- --------- ------- -------    ------- -------    ------- -------    ----
   1 !  204.3   0.3   4.6e-62   8.4e-60       2     285 ..     146     415 ..     145     417 .. 0.93

  Alignments for each domain:
  == domain 1  score: 204.3 bits;  conditional E-value: 4.6e-62
                         HHHHHHHHHHHHTTTSSSEEEEEE-------HHHHHHHTS-SS-----SEEEEEE-----SS.HHHHHHHHHHHXXXXXXX-TTSS-HH.H CS
              NB-ARC   2 ekevekviekLleeeeelkvvglvGmgGvGKttlakqvykdesveshFdvvawvkvsktake.fdlqkdilkeLgkededvsveknese.l 90 
                         eke++++i kL +   e++v+++vGm+ +GKttla +vy+++ v  hFdv aw++v ++ +e  ++ ++++  L+   e + +e+ + +  
  NbS00035525g0015.1 146 EKEIKEIISKLTKGPTEIDVISIVGMPVLGKTTLAYKVYNEKFVVDHFDVRAWCTVDQECNEkIKIYNQVIG-LK---ERF-NEDGIDDdV 231
                         899**********99**************************99****************9986788877653.33...447.67776666* PP

                         HHHHHHHTTT-SEEEEEEEE--HHHH........HHHTT-EEEEEES-GGGGGG--S-EEEEE-----HHHHHHHHHH----TT....... CS
              NB-ARC  91 krklkelLkrkrfLlvLDDVweeeewdkikvvfpdkelgskvllTtRseevanavseksekievelLekeesweLlekkvfekelkedsel 181
                         ++kl++ L +kr+L+vLDD w+   wd+++ +fp+++    ++lT+R++eva + + +s+++ ++lL+  esweLlek vf +e +++ el
  NbS00035525g0015.1 232 ADKLRKQLCGKRYLIVLDDLWDIAIWDELTRSFPEFQ----IILTSRKKEVALQGKRHSDPLYLRLLTLGESWELLEKRVFGEE-RCPGEL 317
                         ***********************************99....*******************************************.9***** PP

                         HHHHHHHHHHT---HHHH.....HHHHHT.TT--HHHHH.HHHHHT.T---.--------SSSSSSHHHHHHHHHHSS-HHGGGS-----E CS
              NB-ARC 182 eevakeivekckGlPLalkvlggllasKs.evkeWekvleqlnnklaesrselnevlsilklSydsLpealkrcflylalfpedyeikkeq 271
                          +v++ei+ k  GlPL+l ++gg++a K+ + + W +vl++l+  +       nev+++++lSyd+L ++l  c lyla  p+d +i+ +q
  NbS00035525g0015.1 318 LDVGEEIALKYDGLPLVLDLIGGVIARKEkKKAFWLEVLNNLTPIK-------NEVEKVIQLSYDHLSDHLTPCLLYLASCPKDESIEISQ 401
                         ****************************956677888886665544.......89************************************ PP

                         ESHHHHT...TS-- CS
              NB-ARC 272 lvklwiaegfveas 285
                         l +lw+aeg+ve+ 
  NbS00035525g0015.1 402 LKDLWSAEGLVEQT 415
                         **********9976 PP

>> NbS00002946g0006.1  protein AED:0.05 eAED:0.05 QI:42|0.5|0.66|1|0.5|0.33|3|210|1140; (*SWP) sp|Q6L3N7|R1C3_SOLDE (e_v
   #    score  bias  c-Evalue  i-Evalue hmmfrom  hmm to    alifrom  ali to    envfrom  env to     acc
 ---   ------ ----- --------- --------- ------- -------    ------- -------    ------- -------    ----
   1 !  194.6   0.0   4.1e-59   7.6e-57       3     283 ..     481     735 ..     479     739 .. 0.93

  Alignments for each domain:
  == domain 1  score: 194.6 bits;  conditional E-value: 4.1e-59
                         HHHHHHHHHHHTTTSSSEEEEEE-------HHHHHHHTS-SS-----SEEEEEE-----SSHHHHHHHHHHHXXXXXXX-TTSS-HHHHHH CS
              NB-ARC   3 kevekviekLleeeeelkvvglvGmgGvGKttlakqvykdesveshFdvvawvkvsktakefdlqkdilkeLgkededvsvekneselkrk 93 
                         +e + +i+ L+   +el++v++vGm+G+GKttlak+vy+de +++hFdv+a ++ s+t++ ++ + +il++++       +++ne++ ++ 
  NbS00002946g0006.1 481 EEAKSLIKLLVGGPKELDIVSIVGMPGLGKTTLAKKVYHDETIRHHFDVYAMCCLSQTYDRRKKLLEILNQVRGP-----SQQNEKDPAVA 566
                         56778999999999***********************************************87777777777777.....5789999**** PP

                         HHHHTTT-SEEEEEEEE--HHHH........HHHTT-EEEEEES-GGGGGG--S-EEEEE-----HHHHHHHHHH----TT.......HHH CS
              NB-ARC  94 lkelLkrkrfLlvLDDVweeeewdkikvvfpdkelgskvllTtRseevanavseksekievelLekeesweLlekkvfekelkedseleev 184
                         l+++L +kr+++ +DDVw  + w++ + +fp +e+gs++llT+R  +va+ ++    ++++++L+  e                  +l ev
  NbS00002946g0006.1 567 LRRFLMGKRYIVYIDDVWSINAWEDFQGCFPVNENGSRILLTSRLSDVASDINPARPPLRLRFLSAAE------------------KLCEV 639
                         ******************************************************999***99998532..................4789* PP

                         HHHHHHHT---HHHH.....HHHHHT.TT--HHHHH.HHHHHT.T---.--------SSSSSSHHHHHHHHHHSS-HHGGGS-----EESH CS
              NB-ARC 185 akeivekckGlPLalkvlggllasKs.evkeWekvleqlnnklaesrselnevlsilklSydsLpealkrcflylalfpedyeikkeqlvk 274
                         ++ei+ +c+GlPL + +++g+l  K+   ++W+k++e++n+      + + + l+i++lSy +Lp++lk c ly+a f ed ei+ ++lv 
  NbS00002946g0006.1 640 GEEIARECQGLPLLVILVAGVLTKKEkNKESWRKIAESINSDT----DISAKCLDIIELSYRHLPDCLKPCLLYFASFREDEEIPISNLVW 726
                         **********************999967799********9999....46789*************************************** PP

                         HHHT...TS CS
              NB-ARC 275 lwiaegfve 283
                         lw  egf  
  NbS00002946g0006.1 727 LWNIEGFAA 735
                         ******965 PP

>> NbS00024739g0012.1  protein AED:0.31 eAED:0.31 QI:0|1|0|1|0|0.5|2|0|453; (*GB) gi|356600306|gb|AET22504.1| (e_value=2
   #    score  bias  c-Evalue  i-Evalue hmmfrom  hmm to    alifrom  ali to    envfrom  env to     acc
 ---   ------ ----- --------- --------- ------- -------    ------- -------    ------- -------    ----
   1 !  195.5   0.2   2.2e-59   4.1e-57       2     284 ..     148     410 ..     147     413 .. 0.92

  Alignments for each domain:
  == domain 1  score: 195.5 bits;  conditional E-value: 2.2e-59
                         HHHHHHHHHHHHTTTSSSEEEEEE-------HHHHHHHTS-SS-----SEEEEEE-----SSHHHHHHHHHHHXXXXXXX.-TTSS-HHHH CS
              NB-ARC   2 ekevekviekLleeeeelkvvglvGmgGvGKttlakqvykdesveshFdvvawvkvsktakefdlqkdilkeLgkededv.svekneselk 91 
                         e++ + ++++L  + +el+v+++vGmgG+GKttla+++y d s++ +Fd + wv+vs++++e++++ d++  + ++  d   + + + +l 
  NbS00024739g0012.1 148 EDDFNTILDRLIAQTHELTVIPVVGMGGIGKTTLARKAYDD-SIRYRFDTHSWVTVSENYNERQVLLDVVMSISRDRTDEsYETMSIDQLV 237
                         788999*******9*************************87.9*************************99999988666523667888899 PP

                         HHHHHHTTT-SEEEEEEEE--HHHH........HHHTT-EEEEEES-GGGGGG--S-EEEEE-----HHHHHHHHHH----TT.......H CS
              NB-ARC  92 rklkelLkrkrfLlvLDDVweeeewdkikvvfpdkelgskvllTtRseevanavseksekievelLekeesweLlekkvfekelkedsele 182
                         + +++ Lk++rfL+++DD w +e+         +++           + va+++s    ++++++L+ ++sw+L+ k  f+k+ ++++ l+
  NbS00024739g0012.1 238 EIVYKGLKGRRFLIIIDDLWSTENP-------INNS----------LNYVADYASPDFPPHSMSFLSLDDSWNLFAKMLFKKD-QCPPLLQ 310
                         999******************9976.......2222..........478*******999************************.89***** PP

                         HHHHHHHHHT---HHHH.....HHHHHT.TT--HHHHH.HHHHHT.T---.--------SSSSSSHHHHHHHHHHSS-HHGGGS-----EE CS
              NB-ARC 183 evakeivekckGlPLalkvlggllasKs.evkeWekvleqlnnklaesrselnevlsilklSydsLpealkrcflylalfpedyeikkeql 272
                         + +k+i+++c+GlPL++ v++gll   + + ++W+k+ e+ln+   +   ++++  sil+lSy  Lp++lk cfly+  fped+ei++++l
  NbS00024739g0012.1 311 KTGKHIIQQCRGLPLSIVVIAGLLGKMDpTHDNWKKIEENLNSFF-GT--VSEQCQSILSLSYSYLPQYLKACFLYVGGFPEDMEINVSKL 398
                         ************************8888899***********999.44..568999*********************************** PP

                         SHHHHT...TS- CS
              NB-ARC 273 vklwiaegfvea 284
                         ++lwi e+f++a
  NbS00024739g0012.1 399 IRLWISEQFIKA 410
                         *********987 PP

>> NbS00000462g0011.1  protein AED:0.20 eAED:0.20 QI:0|0|0|1|1|1|2|0|573; (*GB) gi|255561034|ref|XP_002521529.1| (e_valu
   #    score  bias  c-Evalue  i-Evalue hmmfrom  hmm to    alifrom  ali to    envfrom  env to     acc
 ---   ------ ----- --------- --------- ------- -------    ------- -------    ------- -------    ----
   1 !  200.4   0.1   7.3e-61   1.3e-58      27     237 ..       1     212 [.       1     223 [. 0.91

  Alignments for each domain:
  == domain 1  score: 200.4 bits;  conditional E-value: 7.3e-61
                         ------HHHHHHHTS-SS-----SEEEEEE-----SSHHHHHHHHHHHXXXXXXX-TTSS-HHHHHHHHHHTTT-SEEEEEEEE--HH..H CS
              NB-ARC  27 mgGvGKttlakqvykdesveshFdvvawvkvsktakefdlqkdilkeLgkededvsvekneselkrklkelLkrkrfLlvLDDVweee..e 115
                         mgG+GKttla++v++d +ve hF+  +wv+vs+t++e++++++il+ Lg++     v +++ el rk+ ++L++krfL+v+DDVw     +
  NbS00000462g0011.1   1 MGGLGKTTLAQKVFNDRRVEDHFERRIWVSVSQTFTEEQVMRSILRSLGDA---C-VGDDQCELLRKINQYLLGKRFLIVMDDVWSWDnaW 87 
                         9**************************************************...5.9***************************865556* PP

                         H........HHHTT-EEEEEES-GGGGGG--S-.EEEEE-----HHHHHHHHHH----TT.........HHHHHHHHHHT---HHHH.... CS
              NB-ARC 116 wdkikvvfpdkelgskvllTtRseevanavsek.sekievelLekeesweLlekkvfeke..lkedseleevakeivekckGlPLalkvlg 203
                         w+ki++ +p+++ gs v++TtR+e va +++ +    +  ++L++  sw L+ k++f+ +   ++ +ele+v+keivekckGlPLa+k++g
  NbS00000462g0011.1  88 WQKIYTGLPKGN-GSTVIVTTRNELVARKMGVTeARIHWPKFLNEHYSWLLFRKIAFAGSagECHFPELEDVGKEIVEKCKGLPLAIKAVG 177
                         **********99.********************55555667****************999999999************************* PP

                         .HHHHHT.TT--HHHHH.HHHHHT.T---.----- CS
              NB-ARC 204 gllasKs.evkeWekvleqlnnklaesrselnevl 237
                         g++ +K    +eW++v+++  n  +   ++ + v 
  NbS00000462g0011.1 178 GVMLCKPsYYHEWRQVVDKAYNGVIHTCKMHDMVR 212
                         ******9688*******998877666555555554 PP

>> NbS00054346g0004.1  protein AED:0.04 eAED:0.07 QI:0|0|0|1|0|0|3|0|399; (*GB) gi|190607491|gb|ACE79408.1| (e_value=1e-
   #    score  bias  c-Evalue  i-Evalue hmmfrom  hmm to    alifrom  ali to    envfrom  env to     acc
 ---   ------ ----- --------- --------- ------- -------    ------- -------    ------- -------    ----
   1 !  200.5   0.0   6.5e-61   1.2e-58       2     224 ..     148     374 ..     147     391 .. 0.92

  Alignments for each domain:
  == domain 1  score: 200.5 bits;  conditional E-value: 6.5e-61
                         HHHHHHHHHHHHTTTSSSEEEEEE-------HHHHHHHTS-SS-----SEEEEEE-----SSHHHHHHHHHHHXXXXXXX....-TTSS-H CS
              NB-ARC   2 ekevekviekLleeeeelkvvglvGmgGvGKttlakqvykdesveshFdvvawvkvsktakefdlqkdilkeLgkededv....sveknes 88 
                         ++++e ++++L  + + l++v++ GmgG+GKttla+++y +  ++ hFd+++wv++s++++ ++++ + l+ + k+ +++      ++++s
  NbS00054346g0004.1 148 DDDLEIIVKRLTGSLSALDIVTILGMGGIGKTTLARKAYDHLTIRYHFDLHIWVTISQEFQFRNVLLQALHCISKHTNSFnandYGKMKDS 238
                         57789999*****88***********************************************99999999999999888888878899999 PP

                         HHHHHHHHHTTT-SEEEEEEEE--HHHH........HHHTT-EEEEEES-GGGGGG--S-EEEEE-----HHHHHHHHHH----TT..... CS
              NB-ARC  89 elkrklkelLkrkrfLlvLDDVweeeewdkikvvfpdkelgskvllTtRseevanavseksekievelLekeesweLlekkvfekelkeds 179
                         el++ +k+ Lk++r+L+v DD+w   +wd+++v fp+ +++s++llTtR+ +va +v+    +++++lL+ e+sw+Ll   vf  e  +++
  NbS00054346g0004.1 239 ELAVLVKKKLKGRRYLVVVDDIWSRDDWDSLRVIFPEYNNRSRILLTTRETAVAMYVDS-TSAHHMNLLNFENSWKLLRDNVFGPENDHPH 328
                         **********************************************************8.899*********************99999** PP

                         ..HHHHHHHHHHT---HHHH.....HHHHHT.TT--HHHHH.HHHH CS
              NB-ARC 180 eleevakeivekckGlPLalkvlggllasKs.evkeWekvleqlnn 224
                         ele+++keivekc+GlPLa+ v++g l+    + ++W++v++ l +
  NbS00054346g0004.1 329 ELEKIGKEIVEKCRGLPLAILVIAGHLSKLArTADTWKDVVRILDK 374
                         ***************************7666799*****9966554 PP

>> NbS00030756g0006.1  protein AED:0.34 eAED:0.34 QI:0|0|0|1|1|1|3|0|585; (*GB) gi|142942427|gb|ABO93001.1| (e_value=1e-
   #    score  bias  c-Evalue  i-Evalue hmmfrom  hmm to    alifrom  ali to    envfrom  env to     acc
 ---   ------ ----- --------- --------- ------- -------    ------- -------    ------- -------    ----
   1 !  195.2   0.2   2.7e-59     5e-57       7     285 ..      73     329 ..      67     331 .. 0.94

  Alignments for each domain:
  == domain 1  score: 195.2 bits;  conditional E-value: 2.7e-59
                         HHHHHHHTTTSSSEEEEEE-------HHHHHHHTS-SS-----SEEEEEE-----SSHHHHHHHHHHHXXXXXXX-TTSS-HHHHHHHHHH CS
              NB-ARC   7 kviekLleeeeelkvvglvGmgGvGKttlakqvykdesveshFdvvawvkvsktakefdlqkdilkeLgkededvsvekneselkrklkel 97 
                          +++ L++  ++++v+++vGm+G GKtt+a++ + desv  +Fdv a + vs+ +  ++++ +il ++  +  d  +e  e el++kl++l
  NbS00030756g0006.1  73 TIANLLVRGTSQRDVISIVGMAGQGKTTIANKLFIDESVVPQFDVRAKCYVSQVYIRREVLVSILSDVVGKPTDL-SEVPEDELADKLRRL 162
                         6788999999*****************************************************999998888999.999999********* PP

                         TTT-SEEEEEEEE--HHHH........HHHTT-EEEEEES-GGGGGG--S-EEEEE-----HHHHHHHHHH----TT.......HHHHHHH CS
              NB-ARC  98 LkrkrfLlvLDDVweeeewdkikvvfpdkelgskvllTtRseevanavseksekievelLekeesweLlekkvfekelkedseleevakei 188
                         L++kr+L+++DDVwe+  wd+++++fpd ++ s+++lTtR e+va+++s+         L         ekkvf ++ +++++le v+++i
  NbS00030756g0006.1 163 LLSKRYLILIDDVWETRAWDELQICFPDTNNCSRIMLTTRLEKVADYASC---------LD-----VVTEKKVFLQQ-SCPPDLEGVGQKI 238
                         *************************************************6.........22.....24578899999.9************ PP

                         HHHT---HHHH.....HHHHHTTT--HHHHH.HHHHHT.T---.--------SSSSSSHHHHHHHHHHSS-HHGGGS-----EESHHHHT. CS
              NB-ARC 189 vekckGlPLalkvlggllasKsevkeWekvleqlnnklaesrselnevlsilklSydsLpealkrcflylalfpedyeikkeqlvklwiae 279
                         ++k + lPL++ +++g+las ++ ++We+v++ l ++ ++          i+++Sy++Lp++lk cfly+ +f ed+e + ++l+klw+ae
  NbS00030756g0006.1 239 ANKRGRLPLSIVLVAGVLASMTKKEQWEQVADGLGSHIRGD------SKHIIQFSYKNLPHYLKPCFLYFGAFLEDKETQISKLMKLWMAE 323
                         ************************************99654......4589**************************************** PP

                         ..TS-- CS
              NB-ARC 280 gfveas 285
                         g+v ++
  NbS00030756g0006.1 324 GLVVKQ 329
                         *99765 PP

>> NbS00026128g0019.1  protein AED:0.30 eAED:0.40 QI:0|0|0|0.66|0.5|0.66|3|0|342; (*GB) gi|190607705|gb|ACE79511.1| (e_v
   #    score  bias  c-Evalue  i-Evalue hmmfrom  hmm to    alifrom  ali to    envfrom  env to     acc
 ---   ------ ----- --------- --------- ------- -------    ------- -------    ------- -------    ----
   1 !  193.5   0.1   9.2e-59   1.7e-56       2     204 ..      22     219 ..      21     233 .. 0.96

  Alignments for each domain:
  == domain 1  score: 193.5 bits;  conditional E-value: 9.2e-59
                         HHHHHHHHHHHHTTTSSSEEEEEE-------HHHHHHHTS-SS-----SEEEEEE-----SSHHHHHHHHHHHXXXXXXX-TTSS-HHHHH CS
              NB-ARC   2 ekevekviekLleeeeelkvvglvGmgGvGKttlakqvykdesveshFdvvawvkvsktakefdlqkdilkeLgkededvsvekneselkr 92 
                         e++ +k+i++  +   e+++v++ Gm+ +GKttlak+++kd ++ shFdv aw+++s++++ ++l+++i k++  +    ++ ++es++++
  NbS00026128g0019.1  22 EDDADKIIKRRTRGIRERDIVSIFGMPSLGKTTLAKKIFKDSAIVSHFDVRAWLTISQSYDVRELLRNIYKQVTGV----EYGDKESDIAD 108
                         677899999999988**********************************************************999....6899******* PP

                         HHHHHTTT-SEEEEEEEE--HHHH........HHHTT-EEEEEES-GGGGGG--S-EEEEE-----HHHHHHHHHH----TT.......HH CS
              NB-ARC  93 klkelLkrkrfLlvLDDVweeeewdkikvvfpdkelgskvllTtRseevanavseksekievelLekeesweLlekkvfekelkedselee 183
                         +l++ L +kr+L+vLDDVwe   wd+++ +fp ++ g +++lTtR ++va +v++  ++++ ++L+ke sw+Ll++k+f+ke ++++el++
  NbS00026128g0019.1 109 TLRKCLMGKRYLIVLDDVWEVDAWDELRLCFPIGKQGNRIMLTTRLKHVAMEVKNCTDPYSPQFLTKEASWKLLQEKAFQKE-TCPPELQD 198
                         ******************************************************99**************************.8******* PP

                         HHHHHHHHT---HHHH..... CS
              NB-ARC 184 vakeivekckGlPLalkvlgg 204
                         v+ +i+e ckGlPL++ ++g 
  NbS00026128g0019.1 199 VGVQIAEYCKGLPLTVVLIGL 219
                         ****************88884 PP

>> NbS00019867g0006.1  protein AED:0.37 eAED:0.38 QI:0|0|0|1|1|1|2|0|283; (*GB) gi|74040324|gb|AAZ95005.1| (e_value=6e-1
   #    score  bias  c-Evalue  i-Evalue hmmfrom  hmm to    alifrom  ali to    envfrom  env to     acc
 ---   ------ ----- --------- --------- ------- -------    ------- -------    ------- -------    ----
   1 !  193.5   0.6   9.4e-59   1.7e-56      32     286 ..       8     258 ..       6     259 .. 0.95

  Alignments for each domain:
  == domain 1  score: 193.5 bits;  conditional E-value: 9.4e-59
                         -HHHHHHHTS-SS-----SEEEEEE-----SSHHHHHHHHHHHXXXXXXX-TTSS-HHHHHHHHHHTTT-SEEEEEEEE--HHHH...... CS
              NB-ARC  32 KttlakqvykdesveshFdvvawvkvsktakefdlqkdilkeLgkededvsvekneselkrklkelLkrkrfLlvLDDVweeeewdkikvv 122
                         Kttla  vy+desv shFdv a ++v ++ +e++l+++i +++ + +++ s+e+ + ++++kl++ L++k +L vLDD w+   wd++  +
  NbS00019867g0006.1   8 KTTLAYRVYNDESV-SHFDVRASCTVDQEKNEKKLLQKIFNQVISLSSKDSDENIDANIADKLRKKLSGKSYLNVLDDLWDIAIWDELARP 97 
                         9**********998.58***********************999988777767777777********************************* PP

                         ..HHHTT-EEEEEES-GGGGGG--S-EEEEE-----HHHHHHHHHH----TT.......HHHHHHHHHHT---HHHH.....HHHHHT.TT CS
              NB-ARC 123 fpdkelgskvllTtRseevanavseksekievelLekeesweLlekkvfekelkedseleevakeivekckGlPLalkvlggllasKs.ev 212
                         fp+ + gs++++ +R++eva +    s+++ ++l+++ee++eLl k vf +e +++ el +v+kei+++c+GlPL+  +++g++a K+ + 
  NbS00019867g0006.1  98 FPEVKKGSRIIIISRKREVALQGAMCSDPLYLRLFRQEECLELLMKRVFGEE-SCPDELLDVGKEIAQNCHGLPLVADLIAGVIARKEkKK 187
                         ********************998888**************************.9*********************************9666 PP

                         --HHHHH.HHHHHT.T---.--------SSSSSSHHHHHHHHHHSS-HHGGGS-----EESHHHHT...TS--- CS
              NB-ARC 213 keWekvleqlnnklaesrselnevlsilklSydsLpealkrcflylalfpedyeikkeqlvklwiaegfveasd 286
                           W +vl++ln+  +e+   + ev+++++lSyd+Lp++lk cfly   +p+d +i++++l + w aeg+ve+ d
  NbS00019867g0006.1 188 TLWLEVLNNLNSFIFEN---DMEVMKVIQLSYDHLPDHLKPCFLYHGSYPKDEQIEVSELKSSWLAEGLVEQTD 258
                         88************966...67************************************************9876 PP

>> NbS00023304g0012.1  protein AED:0.13 eAED:0.13 QI:0|0.14|0|1|0.14|0|8|0|1679; (*GB) gi|53793725|gb|AAU93588.1| (e_val
   #    score  bias  c-Evalue  i-Evalue hmmfrom  hmm to    alifrom  ali to    envfrom  env to     acc
 ---   ------ ----- --------- --------- ------- -------    ------- -------    ------- -------    ----
   1 !  151.5   0.0   5.8e-46   1.1e-43       2     190 ..     570     775 ..     569     783 .. 0.95
   2 !   38.6   0.1   1.4e-11   2.7e-09     211     284 ..     817     884 ..     810     887 .. 0.85

  Alignments for each domain:
  == domain 1  score: 151.5 bits;  conditional E-value: 5.8e-46
                         HHHHHHHHHHHHTTTSSSEEEEEE-------HHHHHHHTS-SS-----SEEEEEE-----SSHHHHHHHHHHHXXXXXXX........... CS
              NB-ARC   2 ekevekviekLleeeeelkvvglvGmgGvGKttlakqvykdesveshFdvvawvkvsktakefdlqkdilkeLgkededv........... 81 
                         ++ ve++ ekLl+  ++++v+++vGm+G+GKttla + y d  v shFd+ a ++vs+  + +dl+ +il+++ +e+++            
  NbS00023304g0012.1 570 DDVVENLREKLLKGTKGRDVISIVGMPGLGKTTLAYSLYSDMLVVSHFDIRAECCVSQVHSRKDLLLAILHDVINENSECtgdlllailrd 660
                         6789*************************************88******************************99999999********** PP

                         .......-TTSS-HHHHHHHHHHTTT-SEEEEEEEE--HHHH........HHHTT-EEEEEES-GGGGGG--S-EEEEE-----HHHHHHH CS
              NB-ARC  82 .......svekneselkrklkelLkrkrfLlvLDDVweeeewdkikvvfpdkelgskvllTtRseevanavseksekievelLekeesweL 165
                                  ek   el+++l+++L +kr+L++LDDVwe  ++d++  +f+d ++gs+++lTtR++e+a+++  +s++++++++++eesw+L
  NbS00023304g0012.1 661 vtsknskGREKRADELADELHKALFSKRYLILLDDVWEARVLDDLMGCFQDANNGSRIILTTRNHEIAEYARFQSNPLSLRMFNDEESWKL 751
                         ***998767788888**************************************************************************** PP

                         HHH----TT.......HHHHHHHHH CS
              NB-ARC 166 lekkvfekelkedseleevakeive 190
                         l kkvf +e  +++ l ++++++ +
  NbS00023304g0012.1 752 LRKKVFGEE-ICPPLLMNIGRKLEK 775
                         *********.899999999998765 PP

  == domain 2  score: 38.6 bits;  conditional E-value: 1.4e-11
                         TT--HHHHH.HHHHHT.T---.--------SSSSSSHHHHHHHHHHSS-HHGGGS-----EESHHHHT...TS- CS
              NB-ARC 211 evkeWekvleqlnnklaesrselnevlsilklSydsLpealkrcflylalfpedyeikkeqlvklwiaegfvea 284
                         +++ We+v+++l  +        n+  +i++ Sy+ Lp++l++cfly+ +f ed  i++++l++lwi egf+++
  NbS00023304g0012.1 817 KEECWEQVANNLVPQI------HNDSRAIIENSYKILPYHLRSCFLYFGAFLEDSVINVSKLIRLWISEGFIKS 884
                         4455777776666555......58899********************************************876 PP

>> NbS00002627g0020.1  protein AED:0.14 eAED:0.14 QI:0|0|0|0.75|0|0|4|0|557; (*SWP) sp|Q6L3Z0|R1B13_SOLDE (e_value=5e-89
   #    score  bias  c-Evalue  i-Evalue hmmfrom  hmm to    alifrom  ali to    envfrom  env to     acc
 ---   ------ ----- --------- --------- ------- -------    ------- -------    ------- -------    ----
   1 !  184.9   2.7   3.9e-56   7.2e-54       3     254 ..      47     304 ..      45     328 .. 0.89

  Alignments for each domain:
  == domain 1  score: 184.9 bits;  conditional E-value: 3.9e-56
                         HHHHHHHHHHHTTTSSSEEEEEE-------HHHHHHHTS-............SS.-----SEEEEEE-----SSHHHHHHHHHHHXXXXXX CS
              NB-ARC   3 kevekviekLleeeeelkvvglvGmgGvGKttlakqvykd............es.veshFdvvawvkvsktakefdlqkdilkeLgkeded 80 
                         +  +++ +kL + +  l+vv++vGm+G+GKttla++ y d            ++ v s Fd+ + ++vs+++  +dl+ ++l+++ ++  +
  NbS00002627g0020.1  47 DVTNELRGKLIKGSVHLDVVSIVGMPGLGKTTLANELYFDelvttlanelyfDElVVSYFDIRIHCCVSQEYIRKDLLLALLHDVIDDTTK 137
                         5568899*************************999988652222222223322447789**************************999888 PP

                         X-TTSS-HHHHHHHHHHTTT-SEEEEEEEE--HHHH........HHHTT-EEEEEES-GGGGGG--S-EEEEE-----HHHHHHHHHH--- CS
              NB-ARC  81 vsvekneselkrklkelLkrkrfLlvLDDVweeeewdkikvvfpdkelgskvllTtRseevanavseksekievelLekeesweLlekkvf 171
                           + + e++l+++l++lLk kr+L+++DDVw+   wd+++ +fp+++ gs+ +lTtR  eva+++++ s+++++++++ +esw+Ll++k f
  NbS00002627g0020.1 138 L-DREAENVLADRLQKLLKLKRYLVLIDDVWTMSAWDDLQSCFPENNKGSRTILTTRHLEVASYAKHVSDPHKLRFFSFDESWTLLQNKLF 227
                         8.9999999********************************************************************************** PP

                         -TT.......HHHHHHHHHHT---HHHH.....HHH.HHTTT--HHHHH.HHHHHT.T---.--------SSSSSSHHHHHHHH CS
              NB-ARC 172 ekelkedseleevakeivekckGlPLalkvlgglla.sKsevkeWekvleqlnnklaesrselnevlsilklSydsLpealkrc 254
                         +ke ++++ l+ v+k+i++kc+GlPL+  +++g+l  +K+e + We+v  +l  +       + + +  l lSy++Lp++lk  
  NbS00002627g0020.1 228 NKE-RCPQVLKVVGKSIAQKCGGLPLSTILVAGILTrMKKEKHCWEQVSTNLGPNI------QAQSEGTLDLSYQNLPHYLKLE 304
                         ***.9****************************995268899*******9999988......4567899************965 PP

>> NbS00005032g0004.1  protein AED:0.16 eAED:0.16 QI:0|0|0|1|0.75|0.6|5|0|908; (*SWP) sp|Q6L3Z4|R1B12_SOLDE (e_value=3e-
   #    score  bias  c-Evalue  i-Evalue hmmfrom  hmm to    alifrom  ali to    envfrom  env to     acc
 ---   ------ ----- --------- --------- ------- -------    ------- -------    ------- -------    ----
   1 !  186.9   0.1   9.6e-57   1.8e-54      69     285 ..     325     534 ..     309     536 .. 0.90

  Alignments for each domain:
  == domain 1  score: 186.9 bits;  conditional E-value: 9.6e-57
                         HHHHHHXXXXXXX......-TTSS-HHHHHHHHHHTTT-SEEEEEEEE--HHHH........HHHTT-EEEEEES-GGGGGG--S-EEEEE CS
              NB-ARC  69 dilkeLgkededv......svekneselkrklkelLkrkrfLlvLDDVweeeewdkikvvfpdkelgskvllTtRseevanavseksekie 153
                         ++  eL      v      ++ + e el+++l++lLk kr+L+++DDVw++  wd+++ +f +++ gs+++ TtR +eva++++++s++++
  NbS00005032g0004.1 325 ELRGELS-----VnldvvfNYREAEDELADNLQKLLKPKRYLVLIDDVWTKSAWDDLQSCFHKNNQGSRIIRTTRHHEVASYAKHSSDPHK 410
                         3333333.....223335677888899**************************************************************** PP

                         -----HHHHHHHHHH----TT.......HHHHHHHHHHT---HHHH.....HHHHHTTT--HHHHH.HHHHHT.T---.--------SSSS CS
              NB-ARC 154 velLekeesweLlekkvfekelkedseleevakeivekckGlPLalkvlggllasKsevkeWekvleqlnnklaesrselnevlsilklSy 244
                         +++++++esw+Ll++kvf+ke +++  le+v+k+i++kc+GlPL++ +++g+l +K+e + We+v  +l  +       + e +  l lSy
  NbS00005032g0004.1 411 LRFFSIDESWTLLQNKVFNKE-RCPLVLEAVGKSIAQKCGGLPLSMVLVAGIL-MKKEKHLWEQVSTNLGPNI------QAESEGTLDLSY 493
                         *********************.9******************************.9***********9999988......5688899***** PP

                         SSHHHHHHHHHHSS-HHGGGS-----EESHHHHT...TS-- CS
              NB-ARC 245 dsLpealkrcflylalfpedyeikkeqlvklwiaegfveas 285
                         ++Lp++lk cfly+ +fped ei++++l+ lwi eg+++ +
  NbS00005032g0004.1 494 QNLPHYLKPCFLYMGVFPEDREIQVSKLTWLWITEGLINTD 534
                         ************************************98765 PP

>> NbS00006004g0008.1  protein AED:0.37 eAED:0.37 QI:0|0|0|1|1|1|2|0|220; (*GB) gi|190607699|gb|ACE79508.1| (e_value=1e-
   #    score  bias  c-Evalue  i-Evalue hmmfrom  hmm to    alifrom  ali to    envfrom  env to     acc
 ---   ------ ----- --------- --------- ------- -------    ------- -------    ------- -------    ----
   1 !   36.2   0.0   8.1e-11   1.5e-08       2      45 ..      22      65 ..      21      66 .. 0.93
   2 !  148.1   0.2   6.2e-45   1.1e-42      33     190 ..      66     219 ..      65     220 .] 0.98

  Alignments for each domain:
  == domain 1  score: 36.2 bits;  conditional E-value: 8.1e-11
                        HHHHHHHHHHHHTTTSSSEEEEEE-------HHHHHHHTS-SS- CS
              NB-ARC  2 ekevekviekLleeeeelkvvglvGmgGvGKttlakqvykdesv 45
                        e++ ek+i+ L +   e+++v++ Gm+G+GKttlak+++kd  +
  NbS00006004g0008.1 22 EDDAEKIIKLLTRGIRERDIVSIFGMPGLGKTTLAKKIFKDSTI 65
                        68899********99*************************9876 PP

  == domain 2  score: 148.1 bits;  conditional E-value: 6.2e-45
                         HHHHHHHTS-SS-----SEEEEEE-----SSHHHHHHHHHHHXXXXXXX-TTSS-HHHHHHHHHHTTT-SEEEEEEEE--HHHH....... CS
              NB-ARC  33 ttlakqvykdesveshFdvvawvkvsktakefdlqkdilkeLgkededvsvekneselkrklkelLkrkrfLlvLDDVweeeewdkikvvf 123
                         ttlak+++kd s+ shFdv awv++s++++ ++l++di k++  +  +  +e++es+++++l++ L++kr+L+v+DDVwe + wd+ + +f
  NbS00006004g0008.1  66 TTLAKKIFKDSSIVSHFDVRAWVTISQSYDVRELLRDIYKQVTGD--KY-NEDKESDIADMLRKCLIGKRYLIVMDDVWEVKAWDEFRLCF 153
                         9*****************************************999..66.8999999********************************** PP

                         .HHHTT-EEEEEES-GGGGGG--S-EEEEE-----HHHHHHHHHH----TT.......HHHHHHHHH CS
              NB-ARC 124 pdkelgskvllTtRseevanavseksekievelLekeesweLlekkvfekelkedseleevakeive 190
                         p ++ gs+++lTtR e+va +v++  ++++ ++L+ e sw+Llekk+f+ke  +++e+++v+ +i+e
  NbS00006004g0008.1 154 PIGKQGSRIMLTTRLEHVAMEVEHCTDPYSPRFLTREASWKLLEKKAFQKE-NCPPEFKDVGVQIAE 219
                         ***********************99**************************.9***********987 PP

>> NbS00004611g0006.1  protein AED:0.34 eAED:0.34 QI:0|0.5|0.2|1|0.5|0.4|5|0|585; (*GB) gi|350535589|ref|NP_001234202.1|
   #    score  bias  c-Evalue  i-Evalue hmmfrom  hmm to    alifrom  ali to    envfrom  env to     acc
 ---   ------ ----- --------- --------- ------- -------    ------- -------    ------- -------    ----
   1 ?    0.2   0.0       7.5   1.4e+03       2      25 ..     162     185 ..     161     187 .. 0.90
   2 !  181.9   0.0     3e-55   5.6e-53      52     284 ..     186     415 ..     167     417 .. 0.97

  Alignments for each domain:
  == domain 1  score: 0.2 bits;  conditional E-value: 7.5
                         HHHHHHHHHHHHTTTSSSEEEEEE CS
              NB-ARC   2 ekevekviekLleeeeelkvvglv 25 
                         +ke e vi++L+e ++el+v+++v
  NbS00004611g0006.1 162 DKEAETVIKRLVEGSDELEVIPVV 185
                         67899***************9986 PP

  == domain 2  score: 181.9 bits;  conditional E-value: 3e-55
                         EEEEE-----SSHHHHHHHHHHHXXXXXXX-TTSS-HHHHHHHHHHTTT-.SEEEEEEEE--HHHH........HHHTT-EEEEEES-GGG CS
              NB-ARC  52 vawvkvsktakefdlqkdilkeLgkededvsvekneselkrklkelLkrk.rfLlvLDDVweeeewdkikvvfpdkelgskvllTtRseev 141
                          +wv v++++k ++++ +ilk + k+ +   ++kne+el + ++ ++++  + L+vLDDVw+ e+ d++  ++p+++ g ++++TtR+ +v
  NbS00004611g0006.1 186 NIWVYVGQNYKLKEVLLSILKSFTKQMNIY-QDKNENELYKIICDFVSKGgKCLIVLDDVWNPEVVDSVMKAYPKNKKGHRIMMTTREGRV 275
                         59************************6666.*****************999**************************************** PP

                         GGG--S-EEEEE-----HHHHHHHHHH----TT.......HHHHHHHHHHT---HHHH.....HHHHHTTT--HHHHH.HHHHHT.T---. CS
              NB-ARC 142 anavseksekievelLekeesweLlekkvfekelkedseleevakeivekckGlPLalkvlggllasKsevkeWekvleqlnnklaesrse 232
                         a++++  ++++++++Le+ es+eLlek vf  + +++++l + ++ i+ekc+G PLa+ v++g l+ ++ ++eW+ v +++ + l++ ++ 
  NbS00004611g0006.1 276 AKYAN--ENPHNLKFLEHHESFELLEKRVFGSR-SCPPDLVAHGNIIAEKCSGVPLAVVVIAGALRGRTSEDEWQIVEQNVGKYLIDKNNP 363
                         *****..59************************.9***************************************************99999 PP

                         --------SSSSSSHHHHHHHHHHSS-HHGGGS-----EESHHHHT...TS- CS
              NB-ARC 233 lnevlsilklSydsLpealkrcflylalfpedyeikkeqlvklwiaegfvea 284
                           + l+ +++Sy  Lpe++k cfly+ +fp++ ei++ +l++lwi eg++++
  NbS00004611g0006.1 364 RSNCLKFVEMSYSRLPEDMKACFLYCRAFPQGFEIPAWKLIRLWISEGLIIS 415
                         99**********************************************9986 PP

>> NbS00022757g0022.1  protein AED:0.28 eAED:0.28 QI:0|0|0|1|0|0|4|0|406; (*SWP) sp|Q6L438|R1A6_SOLDE (e_value=2e-61) Pu
   #    score  bias  c-Evalue  i-Evalue hmmfrom  hmm to    alifrom  ali to    envfrom  env to     acc
 ---   ------ ----- --------- --------- ------- -------    ------- -------    ------- -------    ----
   1 !  144.6   0.0   7.4e-44   1.4e-41      17     187 ..     103     275 ..      88     281 .. 0.92
   2 !   36.7   0.0   5.6e-11     1e-08     235     285 ..     284     334 ..     274     336 .. 0.85

  Alignments for each domain:
  == domain 1  score: 144.6 bits;  conditional E-value: 7.4e-44
                         SSSEEEEEE-------HHHHHHHTS-SS-----SEEEEEE-----SSHHHHHHHHHHHXXXXXXX...-TTSS-HHHHHHHHHHTTT-SEE CS
              NB-ARC  17 eelkvvglvGmgGvGKttlakqvykdesveshFdvvawvkvsktakefdlqkdilkeLgkededv...svekneselkrklkelLkrkrfL 104
                         ++l+vv+++GmgG+GKttla++++ +  ++ hFd+ + +++s+++ +++++ d l  + k+ + v   + +k+++el++ +++ Lk++r+L
  NbS00022757g0022.1 103 SDLDVVTISGMGGIGKTTLARKAHDHLTIRYHFDLRVLITISQEYRSRNVLLDALYCISKQTNIVdgnNCDKDDNELADLVQKNLKGRRYL 193
                         799********************************************999999666666664444666699******************** PP

                         EEEEEE--HHHH........HHHTT-EEEEEES-GGGGGG--S-EEEEE-----HHHHHHHHHH----TT.......HHHHHH CS
              NB-ARC 105 lvLDDVweeeewdkikvvfpdkelgskvllTtRseevanavseksekievelLekeesweLlekkvfekelkedseleevake 187
                         +v DD+w  + wd i+ +f d ++gs++llTtR+ +va++++  s ++e++lL  ++sw+Ll+ kvf  e  +++elee++k+
  NbS00022757g0022.1 194 VVVDDIWSINIWDCIRGMFRDYNNGSRILLTTRETKVAKYANS-SSPHEMHLLDLNNSWKLLHDKVFGPEHDHPPELEEIGKK 275
                         ******************************************7.**************************99*********98 PP

  == domain 2  score: 36.7 bits;  conditional E-value: 5.6e-11
                         ------SSSSSSHHHHHHHHHHSS-HHGGGS-----EESHHHHT...TS-- CS
              NB-ARC 235 evlsilklSydsLpealkrcflylalfpedyeikkeqlvklwiaegfveas 285
                            ++l lSy +Lp++lk cfl +  fpedy++++ +l++lwiaegf+  s
  NbS00022757g0022.1 284 TLNKVLGLSYHHLPNNLKPCFLSMGGFPEDYHVETWRLIQLWIAEGFIRTS 334
                         34459******************************************9876 PP

>> NbS00044379g0009.1  protein AED:0.31 eAED:0.32 QI:0|0|0|1|0|0|4|0|665; (*GB) gi|6456755|gb|AAF09256.1|AF202179_1 (e_v
   #    score  bias  c-Evalue  i-Evalue hmmfrom  hmm to    alifrom  ali to    envfrom  env to     acc
 ---   ------ ----- --------- --------- ------- -------    ------- -------    ------- -------    ----
   1 !  178.9   0.0   2.6e-54   4.8e-52      87     271 ..       4     186 ..       1     192 [. 0.94

  Alignments for each domain:
  == domain 1  score: 178.9 bits;  conditional E-value: 2.6e-54
                         -HHHHHHHHHHTTT-SEEEEEEEE--HHHH........HHHTT-EEEEEES-GGGGGG--S-EEEEE-----HHHHHHHHHH----TT... CS
              NB-ARC  87 eselkrklkelLkrkrfLlvLDDVweeeewdkikvvfpdkelgskvllTtRseevanavseksekievelLekeesweLlekkvfekelke 177
                         e el+++l++ Lk+kr+L+vLDD w++e wd+++ +fp+++ gs++llTtR+ eva ++s ++  ++++++ ++esw+L+++ vfe+e   
  NbS00044379g0009.1   4 EAELADMLRKSLKGKRYLIVLDDMWKSEAWDDLRLCFPSENKGSRILLTTRDSEVACYASTENPSLHMGFMDPDESWNLFKSMVFENE-AL 93 
                         6789************************************************************************************.89 PP

                         ....HHHHHHHHHHT---HHHH.....HHHHHT.TT--HHHHH.HHHHHT.T---.--------SSSSSSHHHHHHHHHHSS-HHGGGS-- CS
              NB-ARC 178 dseleevakeivekckGlPLalkvlggllasKs.evkeWekvleqlnnklaesrselnevlsilklSydsLpealkrcflylalfpedyei 267
                         +s +e+++++iv+kc+GlPL++ v++g+l+  + +vk We+v++ +++    + + ++  l +l lSy++L ++lk c ly+ +fped ei
  NbS00044379g0009.1  94 PSGFETIGRQIVDKCQGLPLTIVVVAGILSKSErTVKVWENVAKDIKSFVK-N-DPDELCLHVLGLSYNHLTSDLKACLLYFGIFPEDSEI 182
                         9****************************5555899***********9994.4.45789999***************************99 PP

                         ---E CS
              NB-ARC 268 kkeq 271
                           e+
  NbS00044379g0009.1 183 SLER 186
                         8776 PP

>> NbS00013187g0021.1  protein AED:0.05 eAED:0.05 QI:0|0|0|1|0|0.25|4|0|730; (*GB) gi|356600306|gb|AET22504.1| (e_value=
   #    score  bias  c-Evalue  i-Evalue hmmfrom  hmm to    alifrom  ali to    envfrom  env to     acc
 ---   ------ ----- --------- --------- ------- -------    ------- -------    ------- -------    ----
   1 !   73.6   2.0   3.2e-22   5.9e-20       4     120 ..      43     156 ..      40     166 .. 0.90
   2 !  101.1   0.0   1.3e-30   2.4e-28     148     286 ..     167     305 ..     161     306 .. 0.92

  Alignments for each domain:
  == domain 1  score: 73.6 bits;  conditional E-value: 3.2e-22
                         HHHHHHHHHHTTTSSSEEEEEE-------HHHHHHHTS-SS-----SEEEEEE-----SSHHHHHH.HHHHHXXXXXXX-TTSS-HHHHHH CS
              NB-ARC   4 evekviekLleeeeelkvvglvGmgGvGKttlakqvykdesveshFdvvawvkvsktakefdlqkd.ilkeLgkededvsvekneselkrk 93 
                         ++  ++++L  +e+ l++v++ G gG+GKttlakq+y   +++++Fd+ aw ++   +++ +   + ++++L+k+     ++ +es+l++ 
  NbS00013187g0021.1  43 DLAIIKQRLTGQEKALEIVTITGAGGIGKTTLAKQAYDCLEIKQRFDIRAWGDDELIDNINEGSDSdLVNMLQKK----LKDYDESQLADL 129
                         5667899*********************************************999999996555444*******9....4778******** PP

                         HHHHTTT-SEEEEEEEE--HHHH.... CS
              NB-ARC  94 lkelLkrkrfLlvLDDVweeeewdkik 120
                         +++ Lk++r+L+v+DD+w +  wd i+
  NbS00013187g0021.1 130 VQKNLKGQRYLVVIDDIWSTDAWDCIQ 156
                         ***********************9886 PP

  == domain 2  score: 101.1 bits;  conditional E-value: 1.3e-30
                         -EEEEE-----HHHHHHHHHH----TT........HHHHHHHHHHT---HHHH.....HHHHHT.TT--HHHHH.HHHHHT.T---.---- CS
              NB-ARC 148 ksekievelLekeesweLlekkvfeke.lkedseleevakeivekckGlPLalkvlggllasKs.evkeWekvleqlnnklaesrselnev 236
                         +s++++++lL+++ sw+Ll +kvf  +    d+ele+++  i+ekc+GlPL+++v++g l+    +v++W+ v+++++   a    + ++ 
  NbS00013187g0021.1 167 SSTPHQMNLLSSDSSWKLLRNKVFGSKvDHLDPELEKIGDRIAEKCQGLPLTISVIAGHLSKIPkTVESWKAVVKTMSAIIA---RYPDNC 254
                         5899*********************998788*****************************54435*********99888885...46899* PP

                         ----SSSSSSHHHHHHHHHHSS-.HHGGGS-----EESHHHHT...TS--- CS
              NB-ARC 237 lsilklSydsLpealkrcflyla.lfpedyeikkeqlvklwiaegfveasd 286
                         l +l lSy  Lpe lk cfl +  +fped e+++ +l++lwiae f+++++
  NbS00013187g0021.1 255 LGVLGLSYHYLPEPLKCCFLSMGtAFPEDFEVEAWRLIQLWIAEDFIKPEK 305
                         *********************9879*********************99875 PP

>> NbS00046085g0004.1  protein AED:0.05 eAED:0.06 QI:25|0|0|1|0|0|2|0|667; (*GB) gi|15418714|gb|AAG31017.1| (e_value=1e-
   #    score  bias  c-Evalue  i-Evalue hmmfrom  hmm to    alifrom  ali to    envfrom  env to     acc
 ---   ------ ----- --------- --------- ------- -------    ------- -------    ------- -------    ----
   1 !  174.7   0.0   4.8e-53   8.8e-51       3     286 ..      35     311 ..      33     312 .. 0.94

  Alignments for each domain:
  == domain 1  score: 174.7 bits;  conditional E-value: 4.8e-53
                         HHHHHHHHHHHTTTSSSEEEEEE-------HHHHHHHTS-SS-----SEEEEEE-----SSHHHHHHHHHHHXXXXXXX-TTSS-HHHHHH CS
              NB-ARC   3 kevekviekLleeeeelkvvglvGmgGvGKttlakqvykdesveshFdvvawvkvsktakefdlqkdilkeLgkededvsvekneselkrk 93 
                         +  e+++++L +e +el+v++++Gm+G  K tl++  y++ s+  hFdv aw++  ++++  +l+ +ilk++   +  +      + ++++
  NbS00046085g0004.1  35 DAAEHMMDQLTRETKELDVISIMGMAGQSKATLVRRLYNNPSIVAHFDVRAWCFFPHSYNVGKLLLEILKQVIAGKP-I--TVGGHSMADM 122
                         6678999*****99********************************************************9988833.3..577788**** PP

                         HHHHTTT-SEEEEEEEE--HHHH........HHHTT-EEEEEES-GGGGGG--S-EEEEE-----HHHHHHHHHH----TT.......HHH CS
              NB-ARC  94 lkelLkrkrfLlvLDDVweeeewdkikvvfpdkelgskvllTtRseevanavseksekievelLekeesweLlekkvfekelkedseleev 184
                         l++ L rkr+L+vLD + e + w+ ++ +fpd + gs+++l t se +a +v + s++i++++L+++es++L +k++f+ e  +++el ev
  NbS00046085g0004.1 123 LRKSLMRKRYLIVLDEIFEVKAWRVLQSSFPDDRTGSRIILITQSEILAMKVIACSYPIQLRMLNDKESFNLWQKIAFQGE-ICPPELFEV 212
                         *****************************************************99**************************.89******* PP

                         HHHHHHHT---HHHH.....HHHHHT..TT--HHHHH.HHHHHT.T---.--------SSSSSSHHHHHHHHHHSS-HHGGGS-----EES CS
              NB-ARC 185 akeivekckGlPLalkvlggllasKs..evkeWekvleqlnnklaesrselnevlsilklSydsLpealkrcflylalfpedyeikkeqlv 273
                         +  +  +ckGl   + +++g +  K+   +k+W kv+++l++        ++  l +++lSyd+L+++lk c ly+ lfp++yei+++ l+
  NbS00046085g0004.1 213 GWLVTRRCKGLRDLIIMIAGSIPKKErrNPKSWLKVVRELRSPYL-----SELLLTMIQLSYDHLEDHLKCCLLYMGLFPNGYEIPVSDLL 298
                         ************9999******99887788*******99988873.....566788*********************************** PP

                         HHHHT...TS--- CS
              NB-ARC 274 klwiaegfveasd 286
                         k wiae+fv+  d
  NbS00046085g0004.1 299 KWWIAEEFVQNID 311
                         ********99765 PP

>> NbS00018488g0004.1  protein AED:0.21 eAED:0.21 QI:0|0|0|1|1|1|5|0|655; (*GB) gi|359482798|ref|XP_002268266.2| (e_valu
   #    score  bias  c-Evalue  i-Evalue hmmfrom  hmm to    alifrom  ali to    envfrom  env to     acc
 ---   ------ ----- --------- --------- ------- -------    ------- -------    ------- -------    ----
   1 !  172.4   0.2   2.5e-52   4.7e-50      28     224 ..     154     349 ..     151     363 .. 0.94

  Alignments for each domain:
  == domain 1  score: 172.4 bits;  conditional E-value: 2.5e-52
                         -----HHHHHHHTS-SS-----SEEEEEE-----SSHHHHHHHHHHHXXXXXXX-TTSS-HHHHHHHHHHTTT-SEEEEEEEE--HH..HH CS
              NB-ARC  28 gGvGKttlakqvykdesveshFdvvawvkvsktakefdlqkdilkeLgkededvsvekneselkrklkelLkrkrfLlvLDDVweee..ew 116
                         gG+GKttla+ +y de++++hFd  +w++vs  ++e+++ k+il+ L k++ d     + + l ++++e +++krf lvLDDV  e   +w
  NbS00018488g0004.1 154 GGIGKTTLAQLAYGDEKIKGHFDERIWICVSDPFDEVKVAKAILESLTKSSPDL---SQLHMLLERIQECVSKKRFFLVLDDVRSEDysNW 241
                         9*************************************************7776...88999*********************999889** PP

                         ........HHHTT-EEEEEES-GGGGGG--S-EEEEE-----HHHHHHHHHH----TT........HHHHHHHHHHT---HHHH.....HH CS
              NB-ARC 117 dkikvvfpdkelgskvllTtRseevanavseksekievelLekeesweLlekkvfeke.lkedseleevakeivekckGlPLalkvlggll 206
                         + +k++++++  gs++l+T+Rse+v + ++  s+ ++++ +++ ++w+L+++++f  +     ++le+++k iv kck lPL+ k++g+ll
  NbS00018488g0004.1 242 EPLKNSLKNGARGSRILVTSRSERVVGVMGS-SYMHRLGQISDSDCWSLFSRIAFSGRnKEDFENLEDIGKRIVRKCKELPLSAKTMGSLL 331
                         ******************************7.***********************9994556699************************** PP

                         HHHTTT--HHHHH.HHHH CS
              NB-ARC 207 asKsevkeWekvleqlnn 224
                         ++K++++eW+ vl+ql +
  NbS00018488g0004.1 332 RFKDTEEEWQTVLRQLIR 349
                         ***************976 PP

>> NbS00042739g0001.1  protein AED:0.29 eAED:0.38 QI:74|1|0.5|1|0|0|2|0|415; (*GB) gi|190607537|gb|ACE79431.1| (e_value=
   #    score  bias  c-Evalue  i-Evalue hmmfrom  hmm to    alifrom  ali to    envfrom  env to     acc
 ---   ------ ----- --------- --------- ------- -------    ------- -------    ------- -------    ----
   1 !  171.5   0.0   4.5e-52   8.3e-50       4     203 ..     212     410 ..     209     413 .. 0.95

  Alignments for each domain:
  == domain 1  score: 171.5 bits;  conditional E-value: 4.5e-52
                         HHHHHHHHHHTTTSSSEEEEEE-------HHHHHHHTS-SS-----SEEEEEE-----SSHHHHHH..HHHHHXXXXXXX-TTSS-HHHHH CS
              NB-ARC   4 evekviekLleeeeelkvvglvGmgGvGKttlakqvykdesveshFdvvawvkvsktakefdlqkd..ilkeLgkededvsvekneselkr 92 
                         e e+++ +L + ++el+v+++ GmgG+GK+t ak+ + + s+ s Fd+  w++vs++++ + ++    i +++gke ed  ++kn+s+l++
  NbS00042739g0001.1 212 EQENMLSQLTSGSPELEVISVTGMGGIGKSTFAKKLFSHPSILSFFDIRGWITVSENYSYRGILLGllIDANIGKE-EDL-DKKNDSDLAV 300
                         6688999*****************************************************9988885566788888.777.9********* PP

                         HHHHHTTT-SEEEEEEEE--HHHH........HHHTT-EEEEEES-GGGGGG--S-EEEEE-----HHHHHHHHHH----TT.......HH CS
              NB-ARC  93 klkelLkrkrfLlvLDDVweeeewdkikvvfpdkelgskvllTtRseevanavseksekievelLekeesweLlekkvfekelkedselee 183
                          lk+ L ++r+L+v DD+w ++ wd+i+ ++p+   +s+vllTtR+ eva+++s ++++++++lL +e+sw+L+ +k+f ++     e+e+
  NbS00042739g0001.1 301 CLKQSLMGRRYLIVVDDIWSKNAWDEIRLCLPEDGKRSRVLLTTRDAEVAHYASSPKDPFRMHLLDQEDSWNLFYQKAFVEK-GFAIEFED 390
                         ********************************************************************************99.6889**** PP

                         HHHHHHHHT---HHHH.... CS
              NB-ARC 184 vakeivekckGlPLalkvlg 203
                         v+ke++++ +GlPL + v++
  NbS00042739g0001.1 391 VGKEVAKNYNGLPLMIVVVA 410
                         ****************9997 PP

>> NbS00000058g0019.1  protein AED:0.24 eAED:0.24 QI:0|0|0|1|1|1|3|0|433; (*GB) gi|46389751|dbj|BAD15106.1| (e_value=0.0
   #    score  bias  c-Evalue  i-Evalue hmmfrom  hmm to    alifrom  ali to    envfrom  env to     acc
 ---   ------ ----- --------- --------- ------- -------    ------- -------    ------- -------    ----
   1 !  171.6   0.0   4.4e-52   8.2e-50      98     285 ..       2     188 ..       1     190 [. 0.93

  Alignments for each domain:
  == domain 1  score: 171.6 bits;  conditional E-value: 4.4e-52
                         TTT-SEEEEEEEE--HH..HH........HHHTT-EEEEEES-GGGGGG--S-EEEEE-----HHHHHHHHHH----TT........HHHH CS
              NB-ARC  98 LkrkrfLlvLDDVweee..ewdkikvvfpdkelgskvllTtRseevanavseksekievelLekeesweLlekkvfeke.lkedseleeva 185
                         L +k++LlvLDDV +e   +w ++k ++ ++  gsk+l+TtRs+ va+  +   +++++++L+kee+weL+ek++fe +  +e+s+l e++
  NbS00000058g0019.1   2 LDGKKYLLVLDDVENEDalKWSRLKSMLISGAKGSKILVTTRSDVVAEVSGS-VHQYKLGCLSKEEAWELFEKIAFECNkESENSSLVEIG 91 
                         889************9999************************999887775.99**********************887899******** PP

                         HHHHHHT---HHHH.....HHHHHTTT--HHHHH.HHHHHT.T---.--------SSSSSSHHHHHHHHHHSS-HHGGGS-----EESHHH CS
              NB-ARC 186 keivekckGlPLalkvlggllasKsevkeWekvleqlnnklaesrselnevlsilklSydsLpealkrcflylalfpedyeikkeqlvklw 276
                         ke+v+kc+G PLa+ ++g+ll+ K +++ W ++ +q    l  ++   ++ ++il lSy++Lp++lk cf+y++lfp+d +i +  l+++w
  NbS00000058g0019.1  92 KETVKKCGGVPLAIRSVGSLLRLKRTEDDWIYYKNQ---DLPSITRGGDNFMAILRLSYNHLPHHLKICFVYCSLFPKDFRIDRLDLIDMW 179
                         ********************************9954...55554445799***************************************** PP

                         HT...TS-- CS
              NB-ARC 277 iaegfveas 285
                         ia+gf+++ 
  NbS00000058g0019.1 180 IAQGFIQST 188
                         *****9875 PP

>> NbS00020251g0010.1  protein AED:0.03 eAED:0.03 QI:44|1|1|1|1|1|2|294|1100; (*GB) gi|357449695|ref|XP_003595124.1| (e_
   #    score  bias  c-Evalue  i-Evalue hmmfrom  hmm to    alifrom  ali to    envfrom  env to     acc
 ---   ------ ----- --------- --------- ------- -------    ------- -------    ------- -------    ----
   1 !  171.0   0.2   6.7e-52   1.2e-49      17     284 ..     416     668 ..     405     671 .. 0.91

  Alignments for each domain:
  == domain 1  score: 171.0 bits;  conditional E-value: 6.7e-52
                         SSSEEEEEE-------HHHHHHHTS-SS-----SEEEEEE-----SSHHHHHHHHHHHXXXXXXX-TTSS-HHHHHHHHHHTTT-SEEEEE CS
              NB-ARC  17 eelkvvglvGmgGvGKttlakqvykdesveshFdvvawvkvsktakefdlqkdilkeLgkededvsvekneselkrklkelLkrkrfLlvL 107
                          ++ v+++ G  G+GKttla+ +++d+ v+++F   +w+ v ++ k++d++++i ++++ +++++     e++l +++ + Lk++r+L+vL
  NbS00020251g0010.1 416 LGVLVIPIFGVVGSGKTTLANVILNDQLVTGNFKYRIWIYVPENCKSKDILRQIHEQIDGKNGNM--LYSEEQLLEEVSKSLKSQRSLIVL 504
                         67899*********************99*********************************9988..667788****************** PP

                         EEE--HHHH........HHHTT-EEEEEES-GGGGGG--S-EEEEE-----HHHHHHHHHH----TT.......HHHHHHHHHHT---HHH CS
              NB-ARC 108 DDVweeeewdkikvvfpdkelgskvllTtRseevanavseksekievelLekeesweLlekkvfekelkedseleevakeivekckGlPLa 198
                         DD+   e w+ + +++p+ + gsk+l+TtR++ va+++sek+++++++ L+ +esw+L+ ++   + +   +e   + +++v +ckG P  
  NbS00020251g0010.1 505 DDIRSIEAWKTLHITLPRLKKGSKILVTTREVLVAEYISEKHDFHNMRTLNVDESWNLFTQVFSPQYP--AEEKMVMVRQMVGSCKGVPQL 593
                         ***********************************************************976555553..444556889************ PP

                         H.....HHHHHTTT--HHHHH.HHHHHT.T---.--------SSSSSSHHHHHHHHHHSS-HHGGGS-----EESHHHHT...TS- CS
              NB-ARC 199 lkvlggllasKsevkeWekvleqlnnklaesrselnevlsilklSydsLpealkrcflylalfpedyeikkeqlvklwiaegfvea 284
                         +k l+  la K   +eWe v++++++          +v +  +  y +L ++lk cfl l  f ed ei++e+l++lw+ egf+  
  NbS00020251g0010.1 594 IKELAFYLAPK-PAEEWEIVYKNIQT----------YVSAFFSTIYSELSDHLKPCFLHLGQFSEDAEIETEKLFHLWMIEGFLST 668
                         ********766.5689*****55544..........566788999**************************************875 PP

>> NbS00010943g0007.1  protein   ; (*GB) gi|356538242|ref|XP_003537613.1| (e_value=3e-40) PREDICTED: disease resistance 
   #    score  bias  c-Evalue  i-Evalue hmmfrom  hmm to    alifrom  ali to    envfrom  env to     acc
 ---   ------ ----- --------- --------- ------- -------    ------- -------    ------- -------    ----
   1 !  169.1   0.2   2.4e-51   4.5e-49       7     286 ..     211     479 ..     206     480 .. 0.87

  Alignments for each domain:
  == domain 1  score: 169.1 bits;  conditional E-value: 2.4e-51
                         HHHHHHHTTT..SSSEEEEEE-------HHHHHHHTS-SS-----SEEEEEE-----SSHHHHHHHHHHHXXXXXXX....-TTSS-HHHH CS
              NB-ARC   7 kviekLleee..eelkvvglvGmgGvGKttlakqvykdesveshFdvvawvkvsktakefdlqkdilkeLgkededv....svekneselk 91 
                         k++e+Ll  +  e+ ++++++G +G+GKtt+a++vy +  v++hFd++awv+vs++++ ++++++ilk + k+ + +     + ++++  k
  NbS00010943g0007.1 211 KLLERLLLAKaeEGPDIITISGEAGIGKTTVAEAVYEK--VHKHFDCHAWVFVSRNDSTRRVIQNILKGVLKSISVMapknIDTMEKESVK 299
                         46667665555699**********************99..*************************99999988665566544445555566 PP

                         HHHHHHTTT-SEEEEEEEE--HHHH........HHHTT-EEEEEES-GGGGGG--S-EEEEE-----HHHHHHHHHH----TT........ CS
              NB-ARC  92 rklkelLkrkrfLlvLDDVweeeewdkikvvfpdkelgskvllTtRseevanavseksekievelLekeesweLlekkvfeke..lkedse 180
                         + +   L+rk+fLl+LDDV  +e  +++k ++p+++   k+++T+R e+    +++++       L +  s +Ll+k+++  +       +
  NbS00010943g0007.1 300 KLMNIWLIRKKFLLILDDVPSQEIVQEVKDAIPRGSETTKIVITSRVEKYNFPLKNQC------NLDPIYSSDLLHKHAGSSKhgEEFFVS 384
                         66667899**************************************887666666533......6899999*********99966556679 PP

                         .HHHHHHHHHHT---HHHH.....HHHHHTTT--HHHHH.HHHHHT.T---.--------SSSSSSHHHHHHHHHHSS-HHGGGS-----E CS
              NB-ARC 181 leevakeivekckGlPLalkvlggllasKsevkeWekvleqlnnklaesrselnevlsilklSydsLpealkrcflylalfpedyeikkeq 271
                         +e v+k+i++ c+GlPLa+ ++g +l++K+  + W kv + l            + +s ++l y +L  +l++cfly a fp   ei  ++
  NbS00010943g0007.1 385 VESVGKKIINLCRGLPLAIVTVGRMLSTKHAAEDWIKVHHMLL-----------QGASFMSLCYADLSPDLQSCFLYAASFPCHFEISSKK 464
                         9*************************************95443...........34579******************************** PP

                         ESHHHHT...TS--- CS
              NB-ARC 272 lvklwiaegfveasd 286
                         l + wiaegfv++++
  NbS00010943g0007.1 465 LKRFWIAEGFVQQDN 479
                         ***********9986 PP

>> NbS00048318g0004.1  protein AED:0.04 eAED:0.04 QI:63|0.5|0.66|1|0.5|0.33|3|149|884; (*GB) gi|255561552|ref|XP_0025217
   #    score  bias  c-Evalue  i-Evalue hmmfrom  hmm to    alifrom  ali to    envfrom  env to     acc
 ---   ------ ----- --------- --------- ------- -------    ------- -------    ------- -------    ----
   1 !  168.5   0.0   3.7e-51   6.8e-49       5     284 ..     162     435 ..     158     438 .. 0.89

  Alignments for each domain:
  == domain 1  score: 168.5 bits;  conditional E-value: 3.7e-51
                         HHHHHHHHHTTT....SSSEEEEEE-------HHHHHHHTS-SS-----.SEEEEEE-----SS.HHHHHHHHHHHXXXXXXX-TTSS-HH CS
              NB-ARC   5 vekviekLleee....eelkvvglvGmgGvGKttlakqvykdesveshF.dvvawvkvsktake.fdlqkdilkeLgkededvsveknese 89 
                         +e ++  Ll  +    + ++v+++ G  G GK+ la+++ +d sv  +F +    + vs++++  + l++++   +g++ e+  ++   ++
  NbS00048318g0004.1 162 KEPILRALLDRSegyeKRFEVIPIWGLSGTGKSALAHAICNDTSVVDEFkEHRLNIRVSENFNPeYALLHAMESLVGSV-EEY-ADTPAQV 250
                         55566665554445558899************************999999999*********98466666666655665.777.7999999 PP

                         HHHHHHHHTTT-SEEEEEEEE--HHHH........HHHTT-EEEEEES-GGGGGG--S-EEEEE-----HHHHHHHHHH----TT...... CS
              NB-ARC  90 lkrklkelLkrkrfLlvLDDVweeeewdkikvvfpdkelgskvllTtRseevanavseksekievelLekeesweLlekkvfeke...lke 177
                         l + +++ L++ r+L+vL DV  +e+w+ ++ ++ +k  g+++l+TtR +eva++++++ + +e + L++e+sweLle++v+ k+      
  NbS00048318g0004.1 251 LTDFVRQHLEKSRSLIVLEDVRSTEDWQTLRGAVGAK--GCRILVTTRAREVAKSIKQTPYIHEKRPLSEENSWELLERIVWLKTkpgAEM 339
                         ***************************9999988765..6********************************************9999899 PP

                         ....HHHHHHHHHHT---HHHH.....HHHHHTTT--HHHHH.HHHHHT.T---.--------SSSSSSHHHHHHHHHHSS-HHGGGS--- CS
              NB-ARC 178 dseleevakeivekckGlPLalkvlggllasKsevkeWekvleqlnnklaesrselnevlsilklSydsLpealkrcflylalfpedyeik 268
                         +s +e++++e+v+ c+GlP a+ +lg ll  K  v+eWe v ++ +  l           +++  Sy +L ++lk +flyl +f ed ei+
  NbS00048318g0004.1 340 KSAMEKMGREMVKLCEGLPGAIIALGKLLEGK-SVSEWEMVQKNARPYL----------SQVMAPSYAELSDDLKLYFLYLGHFREDPEIE 419
                         9****************************666.699****996666666..........46899*************************** PP

                         --EESHHHHT...TS- CS
              NB-ARC 269 keqlvklwiaegfvea 284
                          e+l++lw+ eg++ +
  NbS00048318g0004.1 420 PEKLCHLWTIEGLISK 435
                         ************9875 PP

>> NbS00007841g0002.1  protein AED:0.19 eAED:0.19 QI:0|0|0|1|1|1|3|0|446; (*GB) gi|147844250|emb|CAN82122.1| (e_value=5e
   #    score  bias  c-Evalue  i-Evalue hmmfrom  hmm to    alifrom  ali to    envfrom  env to     acc
 ---   ------ ----- --------- --------- ------- -------    ------- -------    ------- -------    ----
   1 !   54.7   0.5   1.8e-16   3.4e-14      32     123 ..      87     177 ..      86     181 .. 0.88
   2 !  113.9   0.0   1.7e-34   3.1e-32     148     286 ..     179     317 ..     171     318 .. 0.95

  Alignments for each domain:
  == domain 1  score: 54.7 bits;  conditional E-value: 1.8e-16
                         -HHHHHHHTS-SS-----SEEEEEE-----SSHHHHHHHHHHHXXXXXXX-TTSS-HHHHHHHHHHTTT-SEEEEEEEE--HH..HH.... CS
              NB-ARC  32 KttlakqvykdesveshFdvvawvkvsktakefdlqkdilkeLgkededvsvekneselkrklkelLkrkrfLlvLDDVweee..ewdkik 120
                         K+t+ak vy+d  ve +Fd  +wv+vsk ++ ++l+k+i++    +  +  +  + + + r+++ lL++ +fLlvLDDVw+    +++++k
  NbS00007841g0002.1  87 KSTVAKLVYNDAVVEDRFDTRIWVCVSKGFDVERLLKAIIEYATGS--SC-NLVEMEAILRRVQALLLGWKFLLVLDDVWDADheKYERLK 174
                         9**********99***************************987766..34.445555699********************98777999998 PP

                         ... CS
              NB-ARC 121 vvf 123
                         + +
  NbS00007841g0002.1 175 NLV 177
                         876 PP

  == domain 2  score: 113.9 bits;  conditional E-value: 1.7e-34
                         -EEEEE-----HHHHHHHHHH----TT.......HHHHHHHHHHT---HHHH.....HHHHHTTT--HHHHH.HHHHHT.T---.------ CS
              NB-ARC 148 ksekievelLekeesweLlekkvfekelkedseleevakeivekckGlPLalkvlggllasKsevkeWekvleqlnnklaesrselnevls 238
                         + +++++e L+++++w+L+ + ++++++ke   lee++kei++kc+G PLa k+lg+l+  K++ +eW  + +   + l++ ++   ++ls
  NbS00007841g0002.1 179 NANPYRLEGLSDDDCWSLFLELAYKNRQKELLALEELGKEIAKKCRGVPLAAKALGSLMCLKNQKNEWSFIRDCAMWDLMGHED-GAGILS 268
                         578999*************************************************************************99887.89**** PP

                         --SSSSSSHHH.HHHHHHHSS-HHGGGS-----EESHHHHT...TS--- CS
              NB-ARC 239 ilklSydsLpe.alkrcflylalfpedyeikkeqlvklwiaegfveasd 286
                         +l lSyd Lp  +lk+c++y+++fp++y i+k+ l+ lwiaegfv++s+
  NbS00007841g0002.1 269 ALRLSYDYLPTtHLKQCIAYFSIFPKGYWINKNTLICLWIAEGFVPSSE 317
                         ***********9*********************************9875 PP

>> NbS00033316g0005.1  protein AED:0.33 eAED:0.33 QI:0|-1|0|1|-1|1|1|0|370; (*GB) gi|224118914|ref|XP_002331379.1| (e_va
   #    score  bias  c-Evalue  i-Evalue hmmfrom  hmm to    alifrom  ali to    envfrom  env to     acc
 ---   ------ ----- --------- --------- ------- -------    ------- -------    ------- -------    ----
   1 !  167.8   0.0   6.4e-51   1.2e-48      27     284 ..       1     256 [.       1     259 [. 0.89

  Alignments for each domain:
  == domain 1  score: 167.8 bits;  conditional E-value: 6.4e-51
                         ------HHHHHHHTS-SS-----SEEEEEE-----SSHHHHHHHHHHHXXXXXXX-TTSS-HHHHHHHHHHTTT-SEEEEEEEE--HH..H CS
              NB-ARC  27 mgGvGKttlakqvykdesveshFdvvawvkvsktakefdlqkdilkeLgkededvsvekneselkrklkelLkrkrfLlvLDDVweee..e 115
                         mgG+GKtt+ak ++ de+++++F+  +w++  +  + +  ++ +l+ L + + +v   +    + +kl+  L +kr+LlvLDD w      
  NbS00033316g0005.1   1 MGGSGKTTVAKRILYDEQIKQQFEKRVWLCLPEMLETKSFLELMLESLTERKLEV---QSRDIIGKKLQDELGGKRYLLVLDDLWRVDptL 88 
                         9**************************************************6666...55556999*******************988888 PP

                         H..........HHHTT-EEEEEES-GGGGGG--S-EEEEE-----HHHHHHHHHH----TT.......HHHHHHHHHHT---HHHH..... CS
              NB-ARC 116 wdkikvvfp..dkelgskvllTtRseevanavseksekievelLekeesweLlekkvfekelkedseleevakeivekckGlPLalkvlgg 204
                         w +   +++  + + g  +++TtR e+va +v    + + ++ L  +++w+++++ +f     + +el  ++++i+e+ +G+ +  kvlgg
  NbS00033316g0005.1  89 WHDFLDTLKgiNTSRGNCIIVTTRLERVATTVAV--DLHMLGKLAADHCWSIFKQRAFVDG-EVAEELVSMGNKIAENVSGSTIGSKVLGG 176
                         87777766522344567799*************6..9*********************999.899************************** PP

                         HHHHHTTT--HHHHH.HHHHHT.T---..--------SSSSSSHHH.HHHHHHHSS-HHGGGS-----EESHHHHT...TS- CS
              NB-ARC 205 llasKsevkeWekvleqlnnklaesrs.elnevlsilklSydsLpe.alkrcflylalfpedyeikkeqlvklwiaegfvea 284
                         ll+ K e +eW+ +l + n   a+  +   n + +ilklSyd Lp  +lk+cf+y+a+fp+d e++k+ql++lw+aeg + +
  NbS00033316g0005.1 177 LLRNK-ERHEWQAIL-NGNPLVAGEDDtGENRIKKILKLSYDYLPFpHLKNCFAYIAMFPKDFEFEKDQLIQLWMAEGYLRP 256
                         **544.789******.5555555554446899*************99******************************98876 PP

>> NbC25993797g0001.1  protein AED:0.15 eAED:0.15 QI:0|0|0|1|1|1|2|0|201; (*GB) gi|375968535|gb|AFB17976.1| (e_value=3e-
   #    score  bias  c-Evalue  i-Evalue hmmfrom  hmm to    alifrom  ali to    envfrom  env to     acc
 ---   ------ ----- --------- --------- ------- -------    ------- -------    ------- -------    ----
   1 !   28.7   0.1   1.5e-08   2.7e-06       3      38 ..       6      41 ..       4      51 .. 0.92
   2 !  137.7   0.0   9.5e-42   1.8e-39      80     222 ..      57     200 ..      41     201 .] 0.93

  Alignments for each domain:
  == domain 1  score: 28.7 bits;  conditional E-value: 1.5e-08
                        HHHHHHHHHHHTTTSSSEEEEEE-------HHHHHH CS
              NB-ARC  3 kevekviekLleeeeelkvvglvGmgGvGKttlakq 38
                        +e e +iekL+  + +l+v+++ Gm+G+GKttlak 
  NbC25993797g0001.1  6 EETEMLIEKLVTGHRQLDVISIFGMPGLGKTTLAKR 41
                        56789*****************************97 PP

  == domain 2  score: 137.7 bits;  conditional E-value: 9.5e-42
                         XX-TTSS-HHHHHHHHHHTTT-SEEEEEEEE--HHHH........HHHTT-EEEEEES-GGGGGG--S-EEEEE-----HHHHHHHHHH-- CS
              NB-ARC  80 dvsvekneselkrklkelLkrkrfLlvLDDVweeeewdkikvvfpdkelgskvllTtRseevanavseksekievelLekeesweLlekkv 170
                         d+ +e  + el++kl+++Lk++r+L+v DDVw ++ wd++k +fpd + +s+++lTtR e++a +++  s +++++l+++eesw L+++kv
  NbC25993797g0001.1  57 DITKEISDDELAEKLYRYLKGQRYLIVVDDVWSSNAWDDTKRPFPDDDKRSRIILTTRLESIATYAMIDSSPHHLRLFTEEESWMLMKEKV 147
                         3447788999*********************************************************99********************** PP

                         --TT.......HHHHHHHHHHT---HHHH.....HHHHHT.TT--HHHHH.HH CS
              NB-ARC 171 fekelkedseleevakeivekckGlPLalkvlggllasKs.evkeWekvleql 222
                         f+++  +++ele+++k+i+ k +GlPLa+ +++glla  + ev +W++v e+l
  NbC25993797g0001.1 148 FKEDNYCPQELEDIGKQIAIKYGGLPLAIVLVAGLLAKNDkEVVHWQQVGESL 200
                         ************************************9988999****998877 PP

>> NbS00009444g0022.1  protein AED:0.15 eAED:0.16 QI:0|0|0|1|0.33|0.25|4|0|563; (*GB) gi|6456755|gb|AAF09256.1|AF202179_
   #    score  bias  c-Evalue  i-Evalue hmmfrom  hmm to    alifrom  ali to    envfrom  env to     acc
 ---   ------ ----- --------- --------- ------- -------    ------- -------    ------- -------    ----
   1 !  151.9   0.1   4.3e-46   7.9e-44      14     167 ..      68     219 ..      52     220 .. 0.94
   2 !   10.9   0.0     0.004      0.75     259     285 ..     219     245 ..     218     247 .. 0.91

  Alignments for each domain:
  == domain 1  score: 151.9 bits;  conditional E-value: 4.3e-46
                         TTTSSSEEEEEE-------HHHHHHHTS-SS-----SEEEEEE-----SSHHHHHHHHHHHXXXXXXX-TTSS-HHHHHHHHHHTTT-SEE CS
              NB-ARC  14 eeeeelkvvglvGmgGvGKttlakqvykdesveshFdvvawvkvsktakefdlqkdilkeLgkededvsvekneselkrklkelLkrkrfL 104
                         + + +lkv+++vGmgG+GKttlak v+++  ++shFdv+a  + sk+ + ++++ ++l+ ++++d+++ + ++e el+++l++ Lk++r+L
  NbS00009444g0022.1  68 S-SGKLKVIPIVGMGGIGKTTLAKDVFNNVYIRSHFDVCARATLSKQHDRKNILVSLLRSMKENDDKA-YMEDEAELADTLQKSLKSRRYL 156
                         3.5899***********************99*********************************9999.9999****************** PP

                         EEEEEE--HHHH........HHHTT-EEEEEES-GGGGGG--S-EEEEE-----HHHHHHHHH CS
              NB-ARC 105 lvLDDVweeeewdkikvvfpdkelgskvllTtRseevanavseksekievelLekeesweLle 167
                         +vLDD w ++ w++++ +f+++++gs++l+TtR+ eva++v+ ++ ++ + l+ ++esw+L++
  NbS00009444g0022.1 157 IVLDDMWSKQAWENVEYCFSSENNGSRILFTTRNTEVASSVGTENLPLPMDLMDPDESWDLFK 219
                         **************************************************************7 PP

  == domain 2  score: 10.9 bits;  conditional E-value: 0.004
                         -HHGGGS-----EESHHHHT...TS-- CS
              NB-ARC 259 alfpedyeikkeqlvklwiaegfveas 285
                          +fped ei++++l++lwiaegf++ +
  NbS00009444g0022.1 219 KIFPEDSEIPVKKLTRLWIAEGFLKLE 245
                         68*********************9876 PP

>> NbS00024550g0012.1  protein AED:0.31 eAED:0.35 QI:0|0|0|1|1|1|2|0|390; (*GB) gi|190607561|gb|ACE79443.1| (e_value=7e-
   #    score  bias  c-Evalue  i-Evalue hmmfrom  hmm to    alifrom  ali to    envfrom  env to     acc
 ---   ------ ----- --------- --------- ------- -------    ------- -------    ------- -------    ----
   1 ?    0.2   0.4       7.1   1.3e+03      67      99 ..      57      92 ..      42     133 .. 0.68
   2 !  161.7   0.0   4.4e-49   8.1e-47       6     212 ..     165     388 ..     161     390 .] 0.93

  Alignments for each domain:
  == domain 1  score: 0.2 bits;  conditional E-value: 7.1
                        HHHHHHHHXXXXXXX...-TTSS-HHHHHHHHHHTT CS
              NB-ARC 67 qkdilkeLgkededv...svekneselkrklkelLk 99
                        +kd+lk++++++++v    +++ ++e+++kl ++L+
  NbS00024550g0012.1 57 MKDLLKKVKDVAHNVedkVESHIQREAQKKLLKMLQ 92
                        455555555555444221133333445555555554 PP

  == domain 2  score: 161.7 bits;  conditional E-value: 4.4e-49
                         HHHHHHHHTTTSSSEEEEEE-------HHHHHHHTS-SS-----SEEEEEE-----SSHHHHHHHHHHHXXXXXXX............... CS
              NB-ARC   6 ekviekLleeeeelkvvglvGmgGvGKttlakqvykdesveshFdvvawvkvsktakefdlqkdilkeLgkededv............... 81 
                         e+++ +L  ++++l+v+++   + +  +t ak ++ d sv s Fdv  w++vsk ++ ++++ ++l+++g ++e +               
  NbS00024550g0012.1 165 EHILAQLRGQSSQLEVISIFVWAAL--STFAKRIFSDPSVVSFFDVRGWIVVSKDYNVRKMLLSLLQDVGMNEE-Adtksdgelpnrlqks 252
                         5667777777777777777777766..9*****************************************99855.4479************ PP

                         ......-TTSS-HHHHHHHHHHTTT-SEEEEEEEE--HHHH........HHHTT-EEEEEES-GGGGGG--S-EEEEE-----HHHHHHHH CS
              NB-ARC  82 ......svekneselkrklkelLkrkrfLlvLDDVweeeewdkikvvfpdkelgskvllTtRseevanavseksekievelLekeesweLl 166
                                 +k + +l++ l++ Lk++r+L+v DD+w +e wd+ik  fpd++++s++llTtR+++va+++s +++++ ++lL+++esw+L+
  NbS00024550g0012.1 253 dgeledGLQKTDDVLADCLQKSLKGRRYLIVVDDIWSTEAWDEIKLWFPDNSNRSRILLTTRDMNVAQYASFPNDPFPMRLLKPKESWHLF 343
                         ***99877888888***************************************************************************** PP

                         HH----TT.......HHHHHHHHHHT---HHHH.....HHHHHTTT CS
              NB-ARC 167 ekkvfekelkedseleevakeivekckGlPLalkvlggllasKsev 212
                         ++k+f k+  +++e+e+va+ +v++c+GlPL ++v++g+l+sK + 
  NbS00024550g0012.1 344 CQKAFGKK-GCPAEVENVARVVVQNCQGLPLIISVVAGTLSSKRTL 388
                         ********.89********************************986 PP

>> NbS00011331g0023.1  protein AED:0.05 eAED:0.05 QI:0|0.2|0.16|1|0.2|0.16|6|0|837; (*GB) gi|350535589|ref|NP_001234202.
   #    score  bias  c-Evalue  i-Evalue hmmfrom  hmm to    alifrom  ali to    envfrom  env to     acc
 ---   ------ ----- --------- --------- ------- -------    ------- -------    ------- -------    ----
   1 !  161.5   0.0     5e-49   9.3e-47       2     284 ..     171     426 ..     170     428 .. 0.93

  Alignments for each domain:
  == domain 1  score: 161.5 bits;  conditional E-value: 5e-49
                         HHHHHHHHHHHHTTTSSSEEEEEE-------HHHHHHHTS-SS-----SEEEEEE-----SSHHHHHHHHHHHXXXXXXX-TTSS-HHHHH CS
              NB-ARC   2 ekevekviekLleeeeelkvvglvGmgGvGKttlakqvykdesveshFdvvawvkvsktakefdlqkdilkeLgkededvsvekneselkr 92 
                         ++e +kvie+L+e +e l+v+++vGm+G+GKttla+++y+d ++ ++F  ++wv+v++++  f+++k   k++++      +++ne e+++
  NbS00011331g0023.1 171 DEEAKKVIERLVEGSECLDVIPVVGMPGLGKTTLARKIYNDPKIPHEFFYCIWVFVGQSDILFNILKGFTKRIEEF-----QDMNETEIAE 256
                         56789*****************************************************999999999999999888.....789******* PP

                         HHHHHTTT-SEEEEEEEE--HHHH........HHHTT-EEEEEES-GGGGGG--S-EEEEE-----HHHHHHHHHH----TT.......HH CS
              NB-ARC  93 klkelLkrkrfLlvLDDVweeeewdkikvvfpdkelgskvllTtRseevanavseksekievelLekeesweLlekkvfekelkedselee 183
                         +++ ++++        D+++      +k++fp+++ g +++ TtR  +va av++  +++++++L+++es++Llek +f k+ +++ el+e
  NbS00011331g0023.1 257 EICDRVEKSG------DIVDF-----VKTAFPENNRGHRIMATTRYIHVARAVNA--DPHNLKFLTQKESFQLLEKRAFGKS-RCPVELKE 333
                         ******9985......66654.....55699***********************5..*************************.9******* PP

                         HHHHHHHHT---HHHH.....HHHHHTTT--HHHHH.HHHHHT.T---.--------SSSSSSHHHHHHHHHHSS-HHGGGS-----EESH CS
              NB-ARC 184 vakeivekckGlPLalkvlggllasKsevkeWekvleqlnnklaesrselnevlsilklSydsLpealkrcflylalfpedyeikkeqlvk 274
                          ++ ivekc+G PL++          +  + W  v e++ + l+e   e +  l+i+ lSy++Lp++ k cfly+ +fp++ +i++ +l++
  NbS00011331g0023.1 334 YGEGIVEKCSGVPLTI------V-RCTNDSDWSVVKENVGKYLIEKD-EHQRCLKIVGLSYNHLPQDRKACFLYFGAFPQGFDIPAWKLIR 416
                         ****************......3.2346689************9775.69***************************************** PP

                         HHHT...TS- CS
              NB-ARC 275 lwiaegfvea 284
                         lwia g++++
  NbS00011331g0023.1 417 LWIAVGLIMS 426
                         ****999876 PP

>> NbS00045296g0008.1  protein AED:0.30 eAED:0.33 QI:0|0|0|1|0|0|6|0|416; (*GB) gi|356600306|gb|AET22504.1| (e_value=1e-
   #    score  bias  c-Evalue  i-Evalue hmmfrom  hmm to    alifrom  ali to    envfrom  env to     acc
 ---   ------ ----- --------- --------- ------- -------    ------- -------    ------- -------    ----
   1 !  161.0   0.0   7.3e-49   1.3e-46      47     275 ..       2     214 ..       1     224 [. 0.90

  Alignments for each domain:
  == domain 1  score: 161.0 bits;  conditional E-value: 7.3e-49
                         ---SEEEEEE-----SSHHHHHHHHHHHXXXXXXX-TTSS-HHHHHHHHHHTTT-SEEEEEEEE--HHHH........HHHTT-EEEEEES CS
[truncated: 366,811 more chars]
