# Supplementary material for: A novel hairpin library-based approach to identify NBS–LRR genes required for effector-triggered hypersensitive response in Nicotiana benthamiana
Source: Plant Methods. 2017 Apr 28;13:32. doi: 10.1186/s13007-017-0181-7 (PMC5408436; doi:10.1186/s13007-017-0181-7)
Supplement: Supplementary file 3 — Additional file 3. Algorithm::SetCovering, Algorithms to solve the “set covering problem”. Copyright 2003 by Mike Schilli m@perlmeister.com. [file 13007_2017_181_MOESM3_ESM.txt]

use Algorithm::SetCovering;
 
my $alg = Algorithm::SetCovering->new(
    columns => 4,
    mode    => "greedy");
 
$alg->add_row(1, 0, 1, 0);
$alg->add_row(1, 1, 0, 0);
$alg->add_row(1, 1, 1, 0);
$alg->add_row(0, 1, 0, 1);
$alg->add_row(0, 0, 1, 1);
 
my @to_be_opened = (@ARGV || (1, 1, 1, 1));
 
my @set = $alg->min_row_set(@to_be_opened);
 
print "To open (@to_be_opened), we need ",
      scalar @set, " keys:\n";
 
for(@set) {
    print "$_: ", join('-', $alg->row($_)), "\n";
}
