# Supplementary material for: A novel hairpin library-based approach to identify NBS–LRR genes required for effector-triggered hypersensitive response in Nicotiana benthamiana
Source: Plant Methods. 2017 Apr 28;13:32. doi: 10.1186/s13007-017-0181-7 (PMC5408436; doi:10.1186/s13007-017-0181-7)
Supplement: Supplementary file 4 — Additional file 4: Table S1. List of the sequences of the 345 R gene candidates (tab 1) and the 281 kmers (tab 2) of the RNAi library, and association between R gene candidates and Kmers (tab 3) and composition of the hairpin constructs used in this study (tab 4). [file 13007_2017_181_MOESM4_ESM.xlsx]

## Sheet: 345 candidates
Name	Sequence	Sequence Length
NbC23769986g0001.1	ATGAAGAGCATGATTGCTCCAAAAAATGAACATAGCCGTCGAGCAGTTGAAGCAATGGATGCTAACATGTTGGCAGAGTTCATCCGACAAATCTTTGAGTCATCAAAGTACTTTTTTGTCCTTGATGATGTCCCTGATATTGCCACATGGAGGGCTCTAAAATGTGTCTTTCCTATCGAAAACTGTGGCAGCAGG	195
NbC23882543g0001.1	ATGGATGCACAACGCCATAGTGATCCTATGGACCTTCGATTGCTAACACAGGAAGAAAGTTGGGAGTTATTAGAGAAAAAGGTCTTTGGAAAAGAAAGTTGCCCTGATGAACTACTGGATGTTGGAAAAGAGATAGTCCAAAACTGCAAACGGCTTCCTTTGGTGGTTGATTTGATTGCTGGAGTCATTGCAGGGAAGGAAATGAAAAGGAGTGTGTGGCTTGAAGTTCGAAATAATTTGAATTCCTTTATTTTCCGA	258
NbC23882545g0001.1	ATGGATGCACAACGCCATAGTGATCCTATTGACCTTCGATTGCTAACACAGGAAGAAAGTTGGGAGTTATTAGAGAAAAAGGTCTTTGGAAAAGAAAGTTGCCCTAATGAACTACTAGATGTTGGAAAAGAGATAGTCCAAAACTGCAAACGGCTTCCTTTGGTGGTTGATTTGATTGCTGGAGTCATTGCAGGAAAGGAAATGAAAAGGAGTGTGTGGCTTGAAGTTCGAAATAATTTGAATTCCTTTATTTTCCGA	258
NbC24316409g0001.1	ATGTTATTGGAAGGCATCAACGTCCGTATCGTCATCATTTCTGAAGGACATATAACATTTCTTCAGAAATATGGTGTTACGGTAAGTGCTGAGAGTAGCAACATTAATAAATGGTGTGATAACCATGAAGAAGTAGTTCTTCATGATGATGCAGATCTTTTAGGCATTGAAAATCATAAGTCAATGCTGCTTGATTGGGTTCTTTCTGATGATCCAGAATGGAAATTGCATTGTATAGTTGGAAGTAGAGGTTTAGGGAAAACTACCCTAGTCAAGAAAGTCTATGATGATGCAGCAGTGAAAAAGCATTTCAATCATACACTGTGGCTTGAGATTCCAAGG	342
NbC24350532g0001.1	GGTCCTGCATTGGAGGATGATGAAGTTGTCGGCTTTGATGAGGAAGCGAACAAAGTGATCAATCGACTTGTTAAAGAATCAAAGGATCTAGATATTATTCCGGTGGTGGGTATGCCGGGACTTGGAAAAACCACACTAGCAAGAAAAATCTACAAGGATCCTAAGCTTTCATATGAATTTTTTGGCGTCCATTGGGTTTACGTCGGCCAATCTTACAAAATAAAGGATGTTTTTCTTAATATTCTCAAATTCTTCACAAGACGCACCGAAGATTATCAGCATGAGGATGCGGACGCATTAGCTAAG	306
NbC24537800g0001.1	ATGGGCAATGAACAAATTAGCATGGATACTTTGTCTAGTGATGTCTCTTGGTCTTTATTCAAAAGACATGCATTTGACAACATGGATCCTAAGGAACATCTGGAACATGTAGAAGTCGGGAAACAAATTGCAGCTAAGTGCAAAGGTTTGCCCTTAGCACTAAAGACAGTTGCTGGTTTGTTACGGCCCAAATCAGAGATTGAAGAGTGGAGACACATTTTGAGAAGTGAAATATGGGAGCTGCCAGACAATGGCATATTACCTGCGTTGATGTTGAGCTACAATGATCTT	291
NbC24952794g0001.1	ATGAGCCTTTTGAATTCGGATAATAGTTGGAAGTTACTTACGAACAAGGTGTTTGGTGTAGAACATGCATGTCCTCCTGAATTAGAATATATCGGAAAGCAAGTAGCAGAAAACTGCCACGGACTACCCTTAGCTCTTCTAGTGGTTGCAGGACATCTCTCGAAACTTTCTACAACACGAAAATGTTGGAATGATGTTGCCAAAACTATAAGTAAAATTGTTGCTAGTGAACCAGATAAATGTCTTGGAGTGGTCGTGATGAGTTATAGTTACTTGCCCGATCACCTGAAATCATGCTTCCTTTCTATGGAAGCTTTTCCGGAAGGTTTTGAGGTTGAAACTCATAGATTGATCCAATTATGGGTTGCTGATGGTTTGATAAAGAATGAAAGGGTCAAA…	429
NbC25072990g0001.1	ATGGGTAAAGAAGATAGGGGTGTGTTTGAGATTTGTGGAATTGGAGGTAGCGGCAAGACCACCTTGGCTAAAGAGATTTGTAAAGATGATCAAGTTAAAAGTTATTTCAAGGACAAGATTTTCTTTTTCACTGTTCCTCAATCTCCAAATGTGGAGCAATTGAGGAAAACGATTTGGGGAAAAGATATCAGGGTGCAATCTCCAAGGTTATGGATGTGGGGAGATGTTGCCCCTGTGGAACCTACAGTACCAATGGAATGTGAAATCTGCGTTCCCTGTACTCTTGATTCTTGA	294
NbC25197443g0001.1	ATGTTTTATCTCAAGTTTCTAAACTTGAGGAAAACTAAGATAAAACATCTGCCAGGATCAATAGGAAAGCTTGAGAACCTCGAGTTCTTGGACCTAAGAGAGACATTGGTAAAAAGATTACCTGGTGAGATACTAAAGCTTCAACATCTTCGCCATATCTTCATTCATCGACGTGGTGATGGATTTTTGCATGGTTTTAAAGCTCCTAAGAAGATAGGAACTCTTGTGTCTTTGGAAATGGTGAATTGTATAATTGCTACTTCAAGTACGTTGATTGAATTGGGAAAGTTAACAAGACTAAGAATGTTATACATCACGAAGCTGAGAAGAAAACATGGAAGGGATCTTTGTTCTTCCCTTAACAAGTTGATAAATCTTCAACAACTATGTATCTCATCT…	933
NbC25203143g0001.1	ATGATAGAGTTCTTATTAATCATTCTTACTGATGTGCCTAAGGATTTTATTCATAATGGCCAGTTGTTTGAATTCCTAGCACGTGTTGGAGCACTTACCAGAGACGTATCAGCTATTGCTCGCGACTTAGAAGTGAAATCAAAGAATGCAGAGAGTACCAATAAAACAAACAGTACAACTCTAGGCTTGCTGGAAAATATTGAACTCCTCAAGAGAGAACTCAAAGATGTTTACCTGAAAGCCCCGGACTCATCTCAACTCTGTTTTCCCTTGAGTGATGCACCCCTATTCATGCATCTTCTACTTAGACACCTAAATGATTTGCTCAATTCCAATACTTATTTAGTTTCTTTGATAAAGGAAGAAATCAGGCTGGTGAAAGACGATCTAGAATTCATA…	993
NbC25852378g0001.1	ATGGGAGGAGTCGGCAAAATGACTTTGGTGAAGAATCTGAACAATGAGCTCCTAGAGACTGCTACGTCAAGCTCTAAACTGTCTTTTAGTGCTGTGGTATGGGTTACAGTACCCAAACCGCCAACAGACATAAGAAAGGTTCAAGCACAAATTGCCAACAGATTAAACCTAAAGGTAGACAGTGAAGAAAGCGTGGAATGCATTGCTAGCAGAATTCATCAGAGGCTCAAGGAAGAAAAACCAGTTGCAAAGGAAATTGCAAAGGAGTGCGATGGAATACCTTTAACAATCACTGGTATCGGAGCATCTATGAGAGGCAAGAAGAGGGTCGAGCTTTGGAAAGATGATTTGGGATCACTTAGAATGTCCGAACCTCACAACACAGATGTAAAAGATAAG…	540
NbC25993797g0001.1	ATGGTTGGTTTTAGTGAAGAGACTGAAATGCTTATAGAGAAACTTGTGACAGGACATCGGCAATTAGATGTGATCTCAATTTTTGGAATGCCAGGACTTGGAAAAACAACTTTGGCTAAGAGATTAGCTCTCTTGTTTGAATTATTGGGTCATATTTGTGAGCTTGATGATATTACCAAAGAAATAAGTGATGATGAGCTAGCTGAGAAGCTATACAGATATCTGAAGGGACAGCGGTACCTTATTGTTGTGGATGATGTGTGGAGTTCTAATGCATGGGATGATACAAAGAGACCATTTCCAGATGATGATAAACGAAGTAGGATAATTTTGACAACTAGACTTGAATCAATCGCCACATATGCCATGATCGATTCGAGTCCTCATCACCTTCGCTTG…	606
NbS00000058g0019.1	ATGCTTGATGGGAAGAAATATCTATTGGTGCTCGATGATGTGGAGAACGAAGATGCCTTGAAATGGTCGAGATTGAAAAGTATGTTGATTAGTGGAGCCAAGGGAAGTAAGATTTTAGTAACTACTCGTTCAGATGTAGTTGCGGAAGTTTCAGGTAGTGTTCACCAATATAAATTAGGGTGCCTTTCAAAAGAAGAAGCGTGGGAATTGTTTGAAAAAATTGCATTTGAGTGTAACAAAGAGAGTGAAAATTCGAGTTTAGTGGAAATAGGAAAGGAAACTGTGAAAAAGTGTGGGGGAGTTCCTCTTGCAATAAGGTCAGTAGGAAGCCTACTACGTCTAAAAAGAACGGAGGATGATTGGATATATTACAAGAATCAAGATTTGCCAAGTATCACA…	1302
NbS00000300g0103.1	ATGGCTTATGCTGCTATTACTTCTCTTATGAGCACCATCAAGCAATCTATGGAATGTACCGGACTTACTCTTCAAATCTTCTATGAAAACCTTGAATCCTTGAGAGCTACTCTGGAGAAATCCTGCAGTTCTATAACAGGCGATCTTGAGGCATTGACAAGCTTGGAAGCTAAAATCATAGAGCTTGCATGTGGCATAGAACTTATGGTTGACTCTGAATCAAGAAAAGTTTCCTTAACAGAAAGTGCAGTTACACAAAGAATAGATTTTTGGGAGCTCCGTTTCGCCCTGAAACAAGCAGTTGGACACATTGATTCTGAGATGAACCAGTGGATGGTGATGCAGAGCAAAAGCCTAGAAACGGAAAATATGAGCGCATTTCAACATGACTTGGAGTAT…	1086
NbS00000358g0008.1	ATGCAACAAGACATTAAGATGGTTGCATATAAATGTTGTCCATATCGCAATCTTCGCTCGGAAGTCTCTACTCAAGCACGAATGATGCGAGATCAACTTTGCGACCTTAAAAAAATGGGACAAAATTTTGGATCCGGTTTGTTGGTAGAAAATTACCAGGTGAAGAACAAACCCAGACTGATCTCATTAGTGGTGTTTGGAAAGGGTAAATATAAGGAGACCATCCCAGGACCATCAATAGAAGGCCAGTCAACAGCAACACGAAATCTCAACGAAATCCTACGACTATTAGAAGATGATAAGAATCCGAACAATGTACTCCTAAAGACTGCTGCGTCAAGCTCTAAACTGTCTTTTAGTGTTGTGGTATGGGTTACAGTGCCCAAACCGCCAACCGAC…	1119
NbS00000401g0013.1	ATGGAAGTCGAGCACTGTATCGATCCTTATTCCCCTCAATTCCTAACCAGGGAAGCCAGCTGGAAATTGTTGCAGAAAAAAGCATTTCAAAAGGAAACTTGCCCTCCTGAATTCTGGGATGTTGGGCTACAAGTTGCAGAATATTGTAAAGGGCTGCCTCTTACGGTTATTTTGATTGGTGGAATTCTGGCAAAGAACGAAAGGACTATCTCAGAGTGGTGTGAAGTTGCAAACAATTTAAAGTCTCATCTTGGAGCAGTTGAAAGTGAGAGCAACTTGGCAATACAATTAAGTTACAGCTACTTACCGGATCATTTGAGACATTGCCTTCTGACTATGGGAGTATTTAGGGAGGATGAAAAAATTGGCGCATCTAAATTGATGTTACTTTGGATGGCC…	1131
NbS00000401g0014.1	ATGTCAACATTGATGAGAGTGCTAACAAAGTACTCAAAGAAACCTGTGGGGCTTGAAGATGATGCTGAGAAGATAATTAAGCTACTGACCGTAGGAATAAGGGAACGGGATATTGTCTCTATTTTTGGCATACCTGGTCTCGGAAAGACCACATTGGCCAAAAGTATATTCAAAGATTCTTCTATTGTTTCTCACTTTGATGTTCGAGCATGGGTTACCATTTCGCAATCATATGATGTGAGAGAGCTGTTGAGGGACATCTATAAGCAAGTGACAGGTGTTAAGTACACTGGAGATAAGGAGAGCGACATAGCCGATATGTTGCGCAAGTGTTTAATAGGCAAAAGATATCTCATTGTCTTGGATGATGTATGGGAAGTAAAGGCATGGGATGAGTTA…	549
NbS00000462g0003.1	ATGGTGGATGCGGTGGTCACTGTATTCTTGGAGAAACTTCTGCATGTTCTCACGGAGGAGAGTAGGTTTCTTACTAAATACAGACAGCAGTTTGAAAAACTGAAGAACGAGCTGCTATTCATGCAAAGCTTTCTCAAAGATGCAGAGAGGCTCAAGAGGAAAAACAACACCCTTAAAGGGGTCATGTCCTGTTTGCGAGACTTAATCTTTGAAGCTGAAGAGATACTTGAGGACTGCCAGAATCAATCTGCAGATAGCGATCGGGCTACTACATGCTTCCATCCTAAAAGGCTCTCTCTTCGCCATCAAACTGGGAAGTGCCTTGCTAAAATCAATGACAGAATCTCGGAGATAAAGCAAAACATTTCAACATATCTTGGAGTACCACTTCTCGAAGAA…	648
NbS00000462g0011.1	ATGGGAGGACTTGGCAAAACCACTCTTGCTCAGAAAGTCTTCAATGACCGAAGGGTGGAGGATCACTTTGAGAGGAGGATATGGGTGTCTGTTTCTCAAACATTTACTGAGGAACAAGTCATGAGAAGCATATTGAGGAGTTTAGGAGATGCATGTGTTGGTGATGACCAGTGTGAACTGTTAAGAAAAATAAACCAGTACCTTTTGGGAAAGAGGTTTTTGATTGTTATGGATGATGTTTGGAGCTGGGACAATGCCTGGTGGCAAAAAATCTATACTGGACTGCCCAAAGGAAATGGGAGCACTGTTATTGTAACAACGAGAAATGAGCTAGTCGCTCGCAAGATGGGAGTTACAGAAGCAAGAATACATTGGCCAAAATTCCTCAATGAGCACTAC…	1722
NbS00000484g0002.1	ATGTCTCAAATAATCCTCACTATTCAAAATCTTACAGAAGACGGAAGTTGGGAGCTATTGCAGAAGAAAGTATTTGAGGATCAAGAACGTTGTCCCGATGAGGTTGAAGAGATAGGAAATGAAATAGCGAGAAGTTGTTGTGGATTACCTCTTGCAATAGTTTTGATATCCGAACTTCTCAATAGATCTCAAACGTATGATTATGATCATCCTCAATTTGCAACTGATATGCCTTCTCGTCTTGTTGTTGATCGTTCAAATGATTCTATGAAGTGTGAAGGACGGAGAACTTACTATAAGCTTAAAGTCTTGAAAATCTTTCTCATGGATGATATTGAATGGAATGGTGCAGCTAATGCTTTCCCGAGCCTCCAGAAAATATGTTAG	387
NbS00000611g0010.1	ATGCGTGCAGATTCAGTGGTGAATTTTCTGCTGGAGAACCTACTGCAGCTAGTCACTAACAATGTCAAGCTAATTTCAGGTGTTGAGAAAGAGTTTCAGAATCTTCTAGAAGAAGTTCGCCGCCTAAAAGCTTTCCTAGATGCTGCTGCAAAATACCATAGCGATAGCAATCTGTGGAAACAGTTGGTCAGAGACATCAGAATTACAGTGCATAGAGCTGAGGATGTTATTGACAAATTCCTTGTTCAGGCGAAGCTACATCAAGAGAAGAATAAAGTGAAAAGGTCTTTTGATTTATGCCATGTTAGAAAAGTTTGGGATCTAGCAAAGGATATTAAAGCAATTCATCAAAATGTGAGGGAATTTCGCCAAAATAATCAAAAGGCGTTTCAGCCCAAA…	1977
NbS00000634g0116.1	ATGGACTATCTTGTGAAAATGGATTTACTTTCAGGTATGGTGTCCATACTGCTCAAGCTGCAGGGGAACTCTTTACCTTATCCAAGAGAGATGGCTCAAAACGAGAATGATGATACGTTAGAGTCCCTAAAAAGATTAAGCAATGATGGTAATCTGAATCGTTTTTCATATCTGCTCCAGAGTTGGATGGAGTATTTCAAAAATGAAAAGCTCAAGGATTTTCAGACTAATGTCTCTGCACAAAAGATTGATGCGGTAGTAGAGTTCTTGTTAATTTTGCTTGCAAATGTGCCGAATAGTGTTATTAATGGTAAGACATTGGATGAGGTCATGGAAAAGGTTGTAGCTCTTGTGGGTGATATATTTGTTGTTACTGAAAAGCTTCTTGAAAGCTCTTCA…	4158
NbS00000815g0015.1	ATGTCTGTCGATCACAGTACTGCTGACCCTTTTCTGATGAGAAGTCTGAAAAAGATTGAAGTGAGTCTTGGAAAAACAACCAAATCATCAGCGGCCATTATGAATGAGCTATGGTTATTGGCAATATTATTTCGCTTGGAGGAATCTTCATACGTGGTAGGGCAGATCAAACAATTTTTGAGATATTTTGAAAGTCTGGTCTGCTCTGACTATAGGGCTATGGGCATTGATTTGCTTGAAAGGATTAATAATTTCAAGGAGCATGACATGGTAGCTGCATATGAATATCCAGGAACTATAAAAGCAGCTGGAACTACTCCTCTGGGCTACAAACTCGTCGTGGAATACATAGACAACGTTGTAGAGAGACTATTCAGCAAAGGACATGCTAAGATAACG…	3840
NbS00000815g0017.1	ATGGATATGACAGAAAGATATTGGACGCGGATGGAGTTAAGTTTTGGTGAACGAATCCAGGATGGTGCCAAGGTTTTAGTGAAATTAAGTTACAATGATTTGCATGACAAACTGAAACCATGTTTATTATATTTTGGAGCATTTTTAGAGGACAGGGAGATTTCAGTCTCAAAATTAACAAGCTTATGGATTGCCGAGGCGTTCATACAAAATGATGATAACAGCGACAAGTGTTTGGAGGATATTGCAGAAGATTACTTGAAGGATCTTATTCAGAGAAATCTCGTCATGGTAGCTAAAATGAGATGGATTGGGAAGATCAAAGCATGTCGTATTCATGATCTATTGCTCGATTTTTGCAAGCAAAAAGCTCAACATGATAATTTCCTCCTCTGCATC…	1404
NbS00000815g0018.1	ATGTCTGTCGATCACAGTACTGCTGACCCTTTTCTGATGAGAAGTCTGAAAAAGATTGAAGTGAGTCTTGGAAAAACAACCAAATCATCAGCGGCCATTATGAATGAGCTATGGTTATTGGCTATATTGTTTCGCTTGGAGGAATCTTCATACGTGGTAGGGCAGATCAAACAATTTTTGAGATATTTTGAAAGTCTGGTCTGCTCTGACTATAGGGCTATGGGCATTGATTTGCTTGAAAGGATTAATAATTTCAAGGAGCATGACATGGTAGCTGCATATGAATATCCAGGAACTATAAAAGCAGCTGGAACTACTCCTCTGGGCTACAAACTCGTCGTGGAATACATAGACAACGTTGTAGAGAGACTATTCAGCAAAGGACATGCTAAGATAACG…	921
NbS00001169g0146.1	ATGGTTGATGCTTTTGTATCATTTGCAGTTGAAAAGCTGGGCAATTTCCTCATACAAGAAGTGCGCAGAAGTCTGAGAGAGAATGTGCAGTGGCTGAGAAACGAGCTGCTATTCATGCAATCTTTCTTCAAAGATGCAGAAGAAAAGCAAGTTGAAGGTCAAAGAGTTCAACAATGGATATTTGAAATCAGCTCTATTGCTGATGACACCGTCGCTATATTGGAGACTTATAGCTCCACTAATGTGGCAATAAAAGGTAGTACTGATGATGGATTTGCTAGTCGTCTTAAATCTTGCACTTGCATCTGTAGAAAGGAGACCAAACTCTACAACGTCGGCAAGGAGATCCAATCCCTCAAGACAAGCATCATGGATATCTCTCGCAAACGAGATACTTAT…	1728
NbS00001223g0007.1	ATGGCCGAGGAGTGTCGCGCTGTGATAGGTGCCATAAACCTTGTGAAGGGCCAGCATTTAGGTATAACGACCATTAATCAATTGGAGGATGCTACAAAGCACCTAACGCGTGTAGCTGTATTTCTCACTAATCTGGAGAAGCGCTACCCTGAGAATGGGATATCTGGACAACTTAGGCCCCTATTTCTAGAAGCTCATGATGGATTTTCTGAGATATGTTCTCGCTTTCCTCGTTTCAACCTTACCATTAAAATGGCTGAGAAATTCAAAGCTTCAAAGGCATCAAAGCTTCAAATGATTTCAGAGGTGCTGAATATAATTGAACATGAGAATATTGCTGAGCGAGTCAGAGCTTCAAAGCCATTAAGATCACCTAGTCGAATCACTATGGAGATGGTG…	6076
NbS00001245g0014.1	ATGGGTGGCATCGACAAGACAACTTTTGCAAACAAAATTTACAATGATCCATTCATTATGACTTGCTTGACATCCGTGCAAAAGCTACTGTATCACAAGAGTATTGCGCAAGGAATAAAGGCGGATGAACCTTATGAGGAGCAACATGATGGGGAAACTAGCAGATCGATTGCAAATGCTACTAAAAGTGGTAAGCACAGATCTCAACGTCCAATGCATGAGAGTGTTGGGTTTGAGTTACCATCACTTGCCACATCACCTAAAGCCATGCTTTCTATATTTTGCATCTTCCCCGAGGATAAATTGATTTTTGTGAATAAACTTGCGAAATTGTGGGCAGCAGAGGGTAGACGAGATGAAAAGCAAGGAAGAAGTGGAAAAAAATTTATAAAAGATCTC…	1197
NbS00001327g0010.1	ATGTTTTGCAAAGAAGCCATTGAAGCTCTAGAATTGATGAAAGATCAATGGAGATTGTCCTTGACAGATGCAATATTGGATGATATCAATTTCCTCATTATGGAGCTCAAGTTTCTGGACGTTTTCCTGAGGCTGCAGAGCTTTATTACTGCCAGCAACTTGCTGGATGTTTCCGAACACGCCCGAGCTATGCGTTGTAGGATCGGACCTCAAAAGTCTATTCTCCACAGGAATGGTGCCACCTTACCAAACATTGATCTCACTTTGTCTGAGGTGCAAGAAAAGATCCGGATTTGTAAGTCGGAAATCAAAGCTCAATACTCTTATCCTCAGGTAGTAAATCTTTGTGATGCTACTCCCAGGTCTATAGCAAAACTCATTGGTGATGTAATAGAGACT…	3969
NbS00001428g0007.1	ATGCTGAAATCGTCAAAGACGTATGATAGCCCCAAGATGGATGAGGTTTTCGTTGGGTTTCATGAATATGTTCTCGAAAATCTGCTACTAGAGGATGAAGCCAGTCTGAAACTTACTGATACAGACATGTATAAGAGGTTTCATCACGGGTTGCTTATCTTGGTAACATTTCTTGTTGATCCCCCAATTCAATACATTGACTGCAAGAAGAAAAATTGTCTCCTGACAGAACTCGGAACTATAGCAGTTGAGGCCGAAGCTGCTATCAGTTTATCTGATGAGGATGCTTTGGATAGCAGCAAAAATGGGAAAGTCGGTCTTTCGCTTCAGCTTGTGACTGTGGCTTTCGAGCTGTTCAAGTGTGAGGGAAAGTTAACGGATCTACTAAAGCGCAAAACC…	2961
NbS00001549g0018.1	ATGTCTGCCATGGCAGGTGAAGAAGCTTCTAGAGTTGAACGAAGCATAGAAATGATCAAGTTGACTCTTATAAAGCAAACCCCAACTGTTCTCTATGGAATAAGAACCTTGAAATTCTTAACCAGAAGATCTTTAAGGAGAGGAAAGGATGGCCTACGCTGCTCTAAATCTGTTAGGCTGACAATGGAGGAGCTGCTGAATCAAGATTCATGTCTATTTCCTCGAAAGAGAGCAACATTTGAAGCTCTTCATAATGAGGTTAGTTCTTTGCAGGCTGTTATTCAACTACCTTCAGCAACAAAACCCGAGATGAGAATTTGGGAGGGGCTGATAAGAGATGTAGCTTATAAAGCCGAAGATGCTGTTGAGTTATATCTATGCACAAGTCAGATTAATAGA…	2277
NbS00001576g0023.1	ATGGAATTCACTGATACTGTTGCAGACAGTCTCAGTGATTTACTGAAATATAATGATCCAAGTTCACCACTTTGTGTGGGGGGACTCATGTGTCAAATTGAAAAGGCTTTAAAGGAGTTGAAATTCCTTAAAACTTTTGTCTGCTTTGTTTCAGACATAAGTATCGAGCCTTGGAGCCAACACAACTTTTTCGCTCACGTTCTAGAAGTAGCTTGGCTCACAATAATGATTACCTTGTTGTATTTTCCAAGCAATGAATACGGATTTGAGGACTCAGCTCTAGGTGAAATGAATTCCTTGTTTTCCAATATACTCGGAAGCAAAATTAAGCCTATTGAGCGAACTATCTGCATGATCTATATTGATGTCCTGCAAGCTCTAAAGTTATTGCAGTCACGA…	2070
NbS00001576g0024.1	ATGGATCCTCCTCATAATTTCCCTCCAAAGTACTGGACTGCACGGCGCTTATCAGTTCATTCTCAGTGCAATTATCTTGAAAACTGGTGTTTGTTTTTCTCACATGTCAAATCTTTCCAATTCAGGGAGGCTAGAAATATTGCTTTTTCTTTGATTAATTGTGCATCTTGCATGTTTAAAAGGTTCATGTTTCTGAGGGTTTTAGATTTACAATTCACTATAATTGATTTTCTCTCACAAGAATTAATGCTTCTGAGGTATCTTGCTTTTCCAACTACTAAAGATAAATTATCACTCCCAGCCGGTCTTTTGAACCTTGAGACTTTGATAGTTCAAGGAATGAAAGGACGAATACCATTTGGAAGATGGTTAAGTTGCGACATCTACGCATATGATCGA…	984
NbS00001576g0026.1	ATGCTCATATTCCTACAATTCCGGAACGAATTTCAGAGGAATGTCATTCATTCTACTGGTTTTGGATGGATATCATTTTCAGAGGGATTTTGTTCCCTTGACACTCTGCACAGGATTGATGATGACTGGGGCTCATTCACCGAGTTCTCAGATGAGTACCTGTCAAAGTTATCTCATCTACGTGAAACTCTGAAGCAGACTGAAGATGAATGCAGCTCATTCCATATATTTCTTTCAGAGGAATCTGATTCTCTTGACACTCTGCGGCAACATATAAGTCGTCACAAAGGCAATGAATCTGATTCTCTTGACACTCTGCGGCAACATATAAGTCGTCACAAAGGCAATGTTAGGCTGATTCAACAGGAATGCAGCTGTTTACTTAAATTTTCAGAGAAA…	1221
NbS00001576g0027.1	ATGCTTGGCTTCTTGAGAGCACATCTACTAACACAGGCCCTTGAATTTCATCTTCAAGATATAGACTCTGTGATTGTTGATGCAGGAATTCTTGTTTACTCTTTAAACAAAAAGGAGAAGGTCTCTGCTGCAGATGAGGGTTATCCTTTGTTTTCTGATCTACTACGAAGCAAAATTCAGCCTATTGAGCCAAGCCTCTCCAAGATCTATATCGATGTCCTGAAAGCTATAAAGTTACGGCAGTCACAATGGTATCCCGTTATCCAAATTAAGTATGTGAGACTCTCCTACACATTTTGGAAGTTTCTAAGCCTCTATTCAAATTCAGTTGATTCTTTCAAGAGCCAACTCTACACAATTCAGAAAGAACTCAAGTGCTTTCAAACTGTTGTAAAAACA…	2715
NbS00001751g0003.1	ATGGCTTATGCTGTTATAACTTCCATTATGACAACTATAGAGCAAGTCTTGCAATTCAATCCAAGTATGATTTCTGAATGTAGAGGATCCATTGATTCACTTTATGGAACACTTTCTTTCTTACAGGCTTTCCTTGAGGATACACGAAGCCAATTCAATAACCAAGAAGAACTTAAATCTTTAGAAAAGAAGATTAGATATGCAGGATATAAGGCAGAAGATACTGTTGACTTGAGCCTTAGAAGAATCCATTTGGCTAATACTGAACATGATCAAAACAACACTCGTTGCAAGCTCTATGAAGAGTTGCAGCAAATAACAGAAGTGATGGATTCCATCCGAGTCAGGGTGATGAAGTTCAAGAATGACCAGCTCAATAACCAGCAAGATATCAAAGAT…	1560
NbS00002061g0001.1	ATGGCTGAAATTCTTTACGAGCTTGCTGCTGAGATCTTGAAAAACTTGGGTTCTCTTGCAGTTCAAGAAGTAGGATCAATTTGGGGACTGAGCGATGAACTTAACAAGCTTTCTGGTACAGTTTCTTCAATCCAAGCTGTACTAATTGACGCGGAGGAGCAGCAGCATAGTAGCCACGAGGTGAGGGATTGGATAATGAAACTTAAAAAGGTTTTCTTTGAGGCTGATGATCTCTTGGATGACTTTGCTACTGAAGTGACACATCGAAAGTTGGTGAGTAAGGTAAGCATCTTCTTCTCAAAGTCAAATCCTTTGCTTTATAATGTTAAGATAAGTAAGCGTCTCAAGGCCATTCGAGAAAATCTAGATGTAATTGCAAAAGATAAGGCCTCCTTAAAC…	3237
NbS00002214g0001.1	CATGAAGCTAACGTCATAAAGATAATACTGAGAGATATAATTGCTCAATTGTGTGGACAGACAAATGCAAACAATACTGAAAATCTTGTTGGAATGGAGTTACAGATGCACGAAGTATACAAAATGCTAGATTATGCGTCTGATGGAGTTCACTTTGTTGGAATATGGGGTATGAGCGGAATAGGGAAGACAACTCTAGCGAGAGCTATTTATGATAATATTTCGAGCCAATTTGAGGGTAAATGTTTTCTTCATGAAGTTAGAGCCTGTTCAGCAAGACAAGGCCTAGTGCATTTGCAAGAGATACTTCTCTCCGAGATCCTTGTCATGAATGACCCTAGGATCAATAATTTATCTGATGGAGTTGAAATGCTACAAAAAAGATTACAGTACAAAAAG…	3354
NbS00002458g0035.1	ATGAACTATGTAACTGTGGATGCTTATCGAATTGGAGAGTTTCCTTTTTGGTTGCATCAGACCTGGACGACGAGTGTCCAGCTCTGCTTTTCTCTTATCATTCTCTTCCACACAGTTGGACTTGCAACTTTTGCATCCTTGGTAGTGATTATACTCACTGTGCCGTGCAACGCTCCGCTAGCAAAGTTGCAACATAAATTCCAGACCAAGCTAATGGTAGCACAAGATGATAGGCTCAAGGCTACGTCAGAGGCTCTTGTGAATATGAAAGTTCTGAAATTATATGCGTGGGAAACTCATTTTAAGAGTGTAATTGAAAGTTTGAGGAGAGTAGAAGAGAAATGGTTATCAGCCGTTCAGTTGAGTAAGGGATATAATGTCTTCCTTTTGTGGTCCTCA…	2703
NbS00002493g0002.1	ATGAAATTTAAGCCCATTCAGCCAAGCATCTGCAAGATATATATTGCACTCCTGGAAGTTTTAAAGTCAAGAATACAATCAGGATGGTGTCCCAACATCCAAAATCATGAGCATGCAGCCGACTGTGAAGCCAACTTTTTGGAGACTATCCAACACGATTTGGTGGAGCTTCCAACTAGTAGTAACTCCAGTCAGAGTGTTGCTTTGAAGGATCACATGGCAATCCTAAAGGAGATGCTCAACTTCTTGAGAGCCAATATCATCCATGTGCCAATACGAGATCTTGAACTTCTTCTTCGAGATATTGACACTTTCATTATAGATGTCGGACTCATGGTTTACTCATCATATAAAGGCGAGGAGGAGGAGAAGAAAGTCATGGCACTGGTAGAAGTGATC…	2901
NbS00002596g0006.1	ATGAAGAAATTGACTGGAGGATCAAAGGAGCTCGACGTTATCTCAATCTTTGGAATGGCCGGACTTGGTAAAACAACATTGGCAAGGAAAGTGTACAACAATACCTCTATTATTAATCACTTTGATGTTAAAGCATGGTGTACCGTTTCACAAACATATGACATGAAGACATTGTTGGTTGATATTCTTGAACAAGCTACAAATAAGGAGTGGAAAATCAAAGAGGACTTCGACATAGCTGACAAGTTGCAGAAGACTCTAAAAGGCAGGAGATACCTCATTGTTTTAGATGATATATGGAAAGTTGAGGCGTGGGAAGACCTGGGATTATGTTTCCCTAACGGTCAATATGGAAGTAGAGTAATGTCGATGCATGGGAAGACTTGGGATTATGTAATA…	879
NbS00002626g0018.1	ATGGCGAAAGTCGTGCTCCTCCTCGCAATTAAAAAGCTTAGGCAATTGATTCGGGCTGAAGAAACCGAAAGAATTGGAGCGGACAGAGAAATCAGCGATGTGGTTCAATCTCTGGAGATTTTCTTACAACATTTAACAGCAGATGATAAAATGCCCAGCGACAGCGTGAGGGAAATTGAAGAACTCGTTTATCGCGTGGAATATATGGTCGAAATTTTGGCATCCAAGTCTGGCAGATCTTTTGTGAAGCAATTTCCTCTGTGTAGCGGACATGGTGCCGCTGTCAAGAAGCAAGACAGGTCAGAGTTTACGAAATTGTGTACCATGATCAAGCGTCTTCTTTCAGAGAATGCCTCGCAGCTCTCCTCCAATGTTAATGTGGATAGCAGCAGCAGCAGC…	4332
NbS00002627g0004.1	ATGCCTGGATTAGGCAAGACAACTCTGGCAAACGAACTATATTTTGATGAGTTAGTTGTCCATTATTTTGATATCCGCATTCACTGTTGTGTCTCTCAAGAATATATACGGAAGGACTTGCTACTAGCCCTTCTACATGATGTTATTGATGATACAGCTAAACTTGATAGAGAGGCTGAAAATGAATTAGCAGACAGGCTTCAGAAACTTTTAAAGCTCAAGAGATACCTTGTCCTTCTTGATGATGTCTGGACAAGGAGTGCATGGGATGATTTACAGTCATACTTCCCCGAAAATAACAAAGGAAGTAGAATTATTCTAACAACTCGGCATTTGGAAGTTGACAATGAGTGCATGGGATGA	363
NbS00002627g0014.1	ATGGGAGTATTTCCAGAGGACAGAGAGATTCAAGTCTCAAAATTAACATGGTTGTGGATAACCGAGGGTTTGATTAACACGGACAAGGAAAAGCTTTCTGAGGATATAGCAAAACTGTACTTGGAGAATCTTATTGGGAGAAACCTAGTGATGGTTGCTAAAAAGAGCTCTGATGGAAGGATCAAGACATGTCGCATTCATGACCTGGTGCTTGAATTTTGCAGGAAGAAAGCGAAGTTGGAGAACATTTTAGAAAGGACAAGGGAGGCTAGAAATATTGCATTCTCTTCAATAGACTGTATTTCAGACACTTTTAAAAGGTTCAAGTTTCTAAGGATACATTATCTCGACTTTGAATTCACCATGATTGATTCTATCCCACAAGAATTAACCCTTTTG…	1239
NbS00002627g0020.1	ATGGCAGAGGTAGCAGAGGTTCAAGAAAATACTGCGTTTGACTTGGTATTGCATAGCATCACAGATGCTGCCCCTACACATGCTTCTTCACGATTTGCCGGCATGCCAAGCACGAATGAAGAGATGGTGGGCTTCAAGGATGTGACGAACGAACTAAGAGGCAAACTAATCAAAGGATCAGTACATCTTGATGTCGTTTCGATTGTTGGAATGCCTGGATTAGGCAAGACAACTCTGGCAAACGAATTATATTTTGATGAGTTAGTTACAACTCTGGCAAACGAACTATATTTTGATGAGTTAGTTGTCTCTTATTTTGATATCCGCATTCACTGTTGTGTCTCTCAAGAATATATACGGAAGGACTTGCTACTAGCCCTTCTACATGATGTTATTGAT…	1674
NbS00002660g0001.1	ATGACATGGTTATTAGTAAGTTGTACCACAAGCCTTGGAGGAAAACATTTGTCAAGAACCCCTCTGAGGCTTTTGTCAGTTCTTTCTTTTATCTTTGCCGCGATTTCTAGTGGTTTATCTTTTTTTGCTGACAAAAGAGCATCAGTGAATATAGGTTTGGATGTATTGTCTTCACTAGGAGCATGTTTATTGTTGTTATGCACATATAAAGGGCTAAAGCAGGAAGATGTCATTCAAAATGATCTTTATGCTCCCTTAAATAATGCTGTCAATAAAAGTAATTATGTTTGTTCCGTCACTCCATTTGCTAAGGCAGGAATCTTTTATAAAATGTCATTTTGGTGGCTGAATCCATTGATGAAGAAGGGGAAGGAGAAAACTCTCGAGGATGAGGACATA…	3651
NbS00002720g0116.1	ATGTCTTCTCTTGTGATAAAATTGACTGAACTGGTTGTTAAAGAATCAGAACTAATTACAGGAATAGAGGAGGAGGTGGAATGGATAGAAAGGGAACTCAGACTAATGGAAACTGTTCTGGAATCTGTTCGGGCCAGGGACGAACAGGACCCTTGTGCTATAGAGTGGGAAAAGGAGACTGAAGAAGTGGCTCGGAGAGTTGAGGATCTAATCGCAACTTACACAAAGAGATTTCAAAAACAATGCACAATAGACTTGAGAAGAAAGCACAGACTGGCCATAGAGCTAAAAGAACTCATGACTCAGATCTATTGTGTTTCTGAGAAGGGGAAGAAGATTATTATCGGAAATAGTGCTGATAAGGATCAAGATGGACAAATCACGGTCAAAACGGAAACG…	4516
NbS00002752g0001.1	ATGGCTATATATGGGATGGGAGGTATAGGTAAAACTACACTAGGTGAGATAGCTTACAATATGAACTTTGACAAATTTGATGTATACAAAGATAACTTGTTTCAAGTGCCTTGGGGAAGAAGGTTGAGAAGATGCGATAATGGTTTTATCCAGGTAGTAAACATATCATTACAACTAGAAATCAGCACTTATTTGATGCTAGTGAGGTCTGCAAATGTAAGATGTATAAGTTGGTATGCTTTTGGAAAAGAACAACCTTCAGAAGATCACAAGAACCTTATAGAAAATATAATACTTTATTGTAAAGGGATTCCTTTGGCTCTCAATGTTTTAGGTTTTTGTCTTTGTGACAGAAGTATAGAG	363
NbS00002808g0029.1	ATGTCAAATACTGGCTCTGCCTCTATGATGGTGTCAATGGTTTCTTCAATCCAAGATATACTAATTGATGCGGAGGAGCAGCAGAAGAGTAGCCACCAGGTGAGGGATCGGAAAACGAAACTTAAATCAGTTTTCTTTGAGGCTGATGATCTCTTGGATGACTTTGCTACTGAAGTGACACATCGAAAATTCGTGAGTAATGTAAATGAGGATGTTGCGGTTATATCAATTGTTGGACTTGGTGGACTAGAAAAGACCACTCTTGCGCAATTGGTGTATAATAGTGAAATGAAAAAATCTATCAAATCTGTAGGAGGGGGGAAGGCTAATTGCCTTCAACTAGATGCAGTGCAAAAGCAACTTCGAGAAATGCTTGATGGGAAGAAATAG	390
NbS00002808g0030.1	ATGTTGATCGGTGGAGTCCAGGGAAGTAAGATTTTAGTAACTACTCATTCAGATGTAGTTACAAAAGCTTCAGGAAGTATTCACCAACATAAATTGGGGGACCTGTCAAAAGAAGTAGCATGGGCATTGTTTGTAAAAATGGCATTTGAGTGTAACAAAGAGAGTGAAAATTCGAGTTTGATGGAAATAGGAAAGGAAATTGTGAAACAGTGTGGAGGAGTTCCTCTTGCAATAAGTATCACACGAGGAGGCGATAGTGTCATGGCCATTTTGAGATTGAGCTATAATCACCTTCCTCACCATCTAAAGATATGCTTCGCATATTGTTCCCTCTTTCCAAAGTATGTCCCAATTGATAAAGTTGATTTGATTGATATGTGGATTGCAAGGCTTTATTCA…	411
NbS00002835g0008.1	ATGGATGATGATGTGGTGCAGCGAGTATTTCAAGAAGGGGGCCGCGATTACTACCAACAGCAGCCTTCCACTTCCTCATCTTCCCCTTCCATTCTTCAATCCCTTCCTCTTCACGTGTCCTTTGATCATGGCTATTACTGGTTGGTAAAATCTATTCAAGAACTTCGTTCTAAGAAAGAGGGTGTTGTAACTGTTGGCATTGGTGGCCCAAGTGGATCAGGTAAAACGAGCTTAGCAGAGAAAGTAGCATCTGTGATTGGTTGTATCGTTGTGTCGATGGAGAATTATCGCACTGGAGTGGATGATGGAAATGATATGGATTTAATAGACTTTGATCTTCTTGTCAAGAATCTCGAGGACCTGATAAATGGCCGTGATACATTTATCCCAGTGTTTGAT…	3459
NbS00002865g0003.1	ATGGAAATTGTTGGTGCAGTGATAAGCATGATGCAATGTTTTTGTGGAGAGACCTGCTCGCATCAATCCATTTCCGAAAAATGTATGTATATGAGAAAGCCTCATGCATTAGCAAATAGACTTGAAGAAAAGATGGAATTGCTTAAAGCTCGGGAGGAGGATGTTAGAAGAAAGTTACAAGTGGAAAAAGTATTGCGCGGAATGGAGCCAAGAGCTGAGGTAAATATGTGGCTTACTAATGTAGGAAAGATCAAAAGTTCTGTAGCTTGCTTGCAAGAAGAAATAACTAAAAACAAGAGTTGTTTAAATGGATGTTGTCCAAATTATGCGTCTCGATTGAAGCTTGGGAAACACTTTGATAAGAAAATTAAAGAAGCCGATAGGCTGTTGGCGCAGATC…	1560
NbS00002905g0008.1	ATGTCTGACAAGAGTTTGGAGATTAGGCCCTGCTTGGTGGCTAAGTCATCTAAACATATGCAAAATCGACATAGCGACCCTATGAATGATGAGGAGATAGTTGGTTTTGAGAATGAAGCTGAAAGAATAATTAAGCGTCTGAATGAAGGAAAAAAAGAGCTAGATGTCATCCCAATTGTCGGGATGGCTGGACAAGGTAAAACAACTTTCGCTAGAAAGTTGTATAACAATGACATCATTGTTTACCATTTTGATGTTCGAGCATGGTGCATCATTTCCCAAACATATAATCGGCAAGAGTTATTACAAGAGATTTTCGGTCAAGTTATCGGTTCCAAGGACAAGGTAGATGAGGTTGGCGAACTTGCGGACATGTTGAGGAAAAGATTAATTGGCAGG…	5307
NbS00002946g0006.1	ATGTCTGAAATACAGAGGAGATATCTTGATACATTTTTGTATTGGGCAACTCAAAAAGGGAGGATTAAGGATGGGAAGTTGCGAGGACATGGAATGCAAGTCGGAGATAGTATTTCAGGTCCAAGGGCAGACTTATCTTCTGCTGAAGTCAAAGAAGGTCATGAGTTTCTCCTTTCACTGGATCCAGGAAGGTGGCCTTTACCAAATTTATGCAGTCCATTGTTTCAGAAGTTCATCGACTACATTCTTCAGAATGTGAAGGATCTTTTCAAAAACAGGAAAGAGTTGAACAAGTTTGATCTTCTAAGGAAAGAACTCCTAGTCCTTGAAGAAAATCTAAAGTATCTGAAAGTTTTCCTCGGATTCACAAAAGATGCAAGCATGGAACTAGAAAAATCC…	3633
NbS00002971g0007.1	ATGGCAGATGCAGTACTGAATTTTCCGGTGGAGAACCTGTTGCAGCTATTAACTGAAAACGTAAAGCTGATCGGAAGTGCAAAGGGAGAGTTAGAGAATCTGCTGAAAGAAGTTCAACACCTAAAAGGGTTCTTAGACGATGCTGCAAAATTACCAAGCGACAGCGAACAGTGGAAAGTGTTGGTGGAGGAGATACAAAAAACGGTACATACCGCAGAGGATGCTGTTGATAAGTTTGTGGTTCAGGCGAAGCTGCACAAAGAGAAAAATAAAATGGCAAGAATTTTGGATGTGGGTCATCTGGCTACAGTCAGGAATCTTGCAGCTGAGGTCAAAGGAATTCATGACCAAGTGAAGGAACTTCGCCTAAACAATCAAGCTCTTCAAGCACGCCCAACT…	2717
NbS00003142g0012.1	ATGAATGCTTATCCCCTGAGTTTGAGAAATTGCCAGGAAATGCGAAGGATTGCCACTATCAACTGTTGTCATTGCTGGAGTTCTTTCAAAAATAGAACTTGCAATAGGATTGGTACAATTACTAACACTTGCCTGAGAGCTTGTCTTCTATATTTGGTTGCCTTCAACAAGAGTTGTGAGATTCCAGTCTGTAAACTAGTCAGATTATGGGCTGCAGAGAAATGTTTGAAAGATGTTATTGATAGAAGTTTGGTTTCTGTCAATGCATGGAGTTTCAGTGGCAAAATCAAGAGCTGCCGGTCGAATTCATATTATATGACCTGA	324
NbS00003186g0007.1	ATGGAATTTGAAGAAGTAGTGGGATTTCGTGAATCTGTAGAAGTTATGGTTCGCCAATTGACGCGCGGGCCTAGAGAGTTGGACGTTATATCGATTGTTGGAATGGAAGGACGAGGAAAAATAGCTTTGGCTAGAAAGGTATACAATGATCATTCTATTAGTGATAAGCCTGATACGGTAGATGATGACGATGTAGCTTGCATGTTGCGCAATTATCTAATGGGAAAGAGATATATCATCGTATTTGATGACATATGGGAAGTTGAGGCATGTAATGAATTGCTGTTACCTTTCCCTCGTAATATGAATGGAAGTAGAATAATGGTAACAACTCGAGATGTACATGTGGCTATGCATATTAAGCACTATTGTGATCCTTATTTCCTGAAAGATGAAGAG…	549
NbS00003202g0005.1	GTCTAGGTGAACTTGATTTTCAAGCTACAAACAGAATCTCCAAAAGTCAAAAATGAAAATGGTACGTTCTGCATTAATCATCCCTTAATATTCACAAATTTTTTCTTGAATATCATTTTTAAGTCATACCAAACAGGGCCTTAACATGCTAAATTTTCCAATTCTCCATTAAGACCAATTTCTCAGATATGAGTTTTCTCGAAGACCTGGCTGAAACCTTAAGCTCGATCTTTTCCGACACTCCATCATCGTCTTCGCCTCAAAACGATCATAACCTAAACTCCGGCGATCGGACTATGGACGGTGTTGCCACCGGCAACGAACGAGCGGCGTACAAGTTGAAAGGCTACTTTGATTTGGCGAAAGAAGAGATCGACAAAGCCGTTAGGGCTGAAGAAT…	1592
NbS00003205g0003.1	ATGGAGATTGGCTTAGCAGTTGGAGGTGCATTTCTATCTTCAGCTTTGAATGTTATCTTTGACAGGCTTGCTCCTCAGGGTGAGCTGCTCAAGATGTTTCAGAGGGGAAAGCATGATGTTCGACTGCTAAAGAGGTTGAAGATGACTTTACTTGGCCTTCAAGCTGTGTTAAGTGATGCAGAGAATAAGCAGACATCTAATCCATACGTCAACCAGTGGCTTAATGAACTTCGGGATGCTGTGGACAGCGCTGAAAACATAATGGAAGAAATCAATTATGAAGTTCTGAGAGTTAAGGTGGAAGGTCAGCATCAAAATCACGCAGAAACAAGCAACCAACAAGTAAGTAACCTCAACTTGTGCTTGAGTGATGAATATTTTCTTAACATAAAGGAGAAG…	2478
NbS00003236g0006.1	ATGACCACAACTTCAGAAGCAGTTATGGGATTTGAGGATGAGACAGCAGAGCTGATACAACGACTTGTTCGGGGCCCGAAACATTTAGATGTGGTCTCCCTTGTTGGAATGCCTGGAATAGGTAAGACAACTTTGGCGAAGAGATTGTATACTCACAATGATATAGTCAATCGCTTTGATGTTTGTTCGTGGTGCACTATTTCTCAAGTATATAATAAGAGAAAGACATTGCTTGAATTGTTGGGTAATTTGGTTCCTCCGAATGACAACACAGGGAGCAATGATGATGAACTAGCAGTTGAGCTGCGAAGACATTTGCTAAGAAAGAAATACTTCATTGTCATTGACGATTTGTGGACCGCTGAAGTATGGGATGACATAAAAAGATGTTTTCCAGAT…	2280
NbS00003488g0001.1	ATGGCTTATGCTGCTTTGACTTCTCTTATGCGAACTATTGAGAAAATTCTGCAACAAAACCCATATCTGTATCCTGAGAAAGGAGAAGAAATGAAATTTCTACATGAAACTCTTGGTTCCTTGAGGTCCATTCTGGTGGATTCTGTGAAAAGAAGTGATCTTGAGATGATTATAAGGTTGGAAGCACAAACCACACTGATGGCATATACACTAGAAGATAAACTCGAGTTAGCAATTGAAAGTGGAAATCTTGGAATCAGCTTGATCCAAATAAAAGGAGACATCAATTCCACCATGAATGACTGGGTGAAGATCAAGACTAGCTATGAAAACCATGTCAAAGCTCTTCCAGCAAATGAAGGTTTTAGTCCCGATTCACCAAAACTTTCTTCGCAGCCA…	2598
NbS00003555g0010.1	ATGGCATTTTCTTCATTGCATTTTGATTATGGACAAGTGAGCCTTTTTATTCTGTTTTTATCATCATCAATAATATCAGCACATGCTGCCCCTACTACCAATGTTCATAGCTCCTGCAGCAATGATATCAATACGATTCTGGTGAAGTTGTGGGTTAATGGTGCTGAGAAAGATTCAATAGTTGGCTTGAGTGTAGCATTTGGATCTGTATTACCCACTGATACTAAACATGCCCCCAGATTGCCTGCTGTTTATACTCAACCGCTGAATAGCTGTTCTGCTTCCTCCACCAAGTTATCAGGCTCTATTGCCCTAGCTCGTCGCGGTGAATGTGATTTTCTAGCAAAGGCTACGGTTGCCCAAGCAGGAGGTGCATCAGGTGTTGTGCTAATAAATACT…	1362
NbS00003841g0002.1	ATGCATGCTGACCCTAATAGCACTCCTCATGAGATGAGACTCTTTAATTCAGATGAAAGTTGGAAGTTACTTCACGACAAGGTGTTTGGGGTGCAACAACTTGTTTGTCCTCTTGAGCTAGAGAATATTGGGAAGAAGGTGGCACAAAAATGCGGGAAGTTACTTCACGACAAGGTGTTTGGGGTGCAACAACAGGGCATCTCTCTAAAATTGCTAGGACACGAGAAAGTTGGGAAGATGTTGCCAACAGTGAATCTGGTAATGGCTAGGAAGACGAGGTGGAATAGTGAGGTGAGAACATGTGCTGTCCATGATCTGGTTCGCGACTTGATTTTAAGAGTAGCCGAGGAAGAGAAGTTCCTACAGGTTGTCAGACTTAAGGAAGCCTCAAATTCTTCA…	852
NbS00004087g0012.1	ATGAAGTTCAAGAATGACCAGCTCAATAACCAGCAAGATATCAAAGATCTTTCAGCAATACCTTCTTCGCCTTTGCGCTCATCAGGGCATGTCTTGGATGAGGGATATACTGTTGTTGGAATGGAGGACGATTTCGACATCATAAGGGATCAACTCTTTGGGCAAACACCAGAGCTGAACATTGTCTCAATTGTTGGTATGGGCGGTATCGGTAAGTCGACTCTTGCTAGAAGTTTATTTGACCATCCATCAGTATACCATCGCTTTGATATTTCTTCATGGGTTCCTGTTTCTCAAGCATGTGTTGCAAAAGAAATGCTTTTGGATGTCCTAAGCTTCGGTACTCCAGGTGGGAAGGCAATGTACCGCAATATGAGTGAAGATGAATTATTGGACCAA…	2445
NbS00004191g0008.1	ATGGCAGATGCAGTACTGAGTTTTTTGGTGGAGAATCTGTTGCAGATAATAAGTGAAAATGTGAAGCTGATTGCTGGTGCAAAGGGACAGCTTGAACTTCTGGTGGAAGAAGTTAAGACCTTTATTGCCTTCCTAGACGAAGCTGCAAAAACTCAAAGCGACAACAAGCTCTGGAAACAGTTTATCAAGGATATTCGAATTACAGTATACAAAGCTGAGGATATCATTGATAAGTTCTTGGTTCAGGCGAAGCTGCACGCAGACAAAAATATAGTTAAAAGAGGTTTGGATTATAACTATGCCGGTGCAGTCAAAGATCTCGGAGAGCAGGTCGCTATCGTCCTTCAAAAGGTGAAGAAACTACGCAAAGACAATAAACAGGCTTTTCAGCCGACGCCA…	2298
NbS00004466g0001.1	ATGGATCGAGCGGTGGCTATGCTGGCCCCGGCGGTGACCACAGTGGCTAAAGCAGCGTTTGATGTGCTGCGTCCAGTGGTGACTAAAGCGGGGAACAATCTACAGGAAAACCTGACGAACGTATTAGAACAAAATCTGGATCTAATAAACGATGCAAAAGGAGACTTCCTTAGTTTACTGGACGAAGCTCAAGGATTAAATGCCTTACTAGCTGCAGATTATGCAGAACTGAATATGAACAGCCATCCTACTAAGTGGGATAAGTTGCCTCGTAAAATTCTACGTACTATATACAGAGCTGAGGATAGCATTGATAAATTCTTGGCTCAGGCGAAGATACACCAAGACAGTACATTGAAAAGATTCTTACAAGTTGATAAAGTAAACAGATTCACTAAG…	2715
NbS00004611g0006.1	ATGGCAGATGCAGTACTGGGTTTTTTGGTGGAGAATCTGTTGCAGATAATAAGTGAAAAAGTGAAGCTGATTGCTGGTGCAAAGGGACAGCTTGAACTTCTGGTGGAAGAAGTTAAGACCTTAAATGCCTTCCTAGACGAAGCTGCAAAAACTCAAAGCGACAACAAGCTCTGGAAACAGTTTATCAAGGATATTCGAATTACAGTATACAAAGCTGAGGATATCATTGATAAGTTCTTGGTTCAGGCGAAGCTGCACGCAGACAAAAATATAGTTAAAAGAGGTTTGGATTATAACTATGCCGGTGCAGTCAAAGATCTCGGAGAGCAGGTCGCTATCGTCCTTCAAAAGGTGAAGAAACTACGCAAAGACAATAAACAGGCTTTTCAGCCGACGCCA…	1758
NbS00004613g0014.1	ATGTTTCCAAGTTCTCTGATCGATTACGGTTTGATGAACGTAGGAGATCTTCAGTTTGCATATCCAGATATGTCGGATCTGATGGACATCCGAGAATGGGTACAATCACAGTTGCCAAAGAATGATGCTTTGGGCTTTTCCAGTTTCCTTGTTGACAGCTTGAAGGAGCTCTTGTCTATCCATTCCGGTTCACTTGTATCTATAAAGGACCAACTTGAGCTGTTCTATAAGGAGCTTGAGTCTTTGCAACCTTTTCTCAAGGACGTAGCGGAACAAGGCAATAATGAACATGACGAAATTATTCACAATTTTGCTGAAAGAGTCATTGATAAGGCATATGAGGTTGAGTATATAATTGATTCTTTTGTAGATGGAGATGTTCCTGAGACTTTTCTTACA…	1911
NbS00004802g0008.1	ATGTCTGAAAAGTTATTTGAAGCTCAAAATGATAATATTTTAAAAGCATTGGAAGGTATAAAGGCCCGAATCATCGTCGTTTCTGAAGGGCATAAAACGTTTCTTCAGAAATATGATGTTATAACAAGTGCGGAAAGTAGCAACATTACATGGTGTAATAACCATGAAAAAGTACTTCTTGTTGATGATGCAGATATTGTAGCTGTTGAAAATCATAAATCAGTACTACTCAATTGTGTTCTTTCTGATGATCCAGAATGGAAATTGCTTTGTGTAGTTGGCTCAGGAGGTATGGGGAAAACCACCTTAGTCAAGAAAATCTTTGATGATGCAACAGCGAACAAGCATTTCAATCATCATACTCTGTGGATTGATATCCCGAAATTTTCTAATGTTAAG…	429
NbS00004802g0023.1	ATGTTATTGGAAGGCATCAAAGCCCGAATCACCGTCATTTCTGAAGGACACAAAACATTTCTTCAGAAATATGGTGTTACAATAACTGCTGAGAATAGAAACATTACTACATTGTGTAATAACTATGAAGAAGTTGTTCTGGTTGATGAATCAGATCTTGTAGGCATTGAAAATCACAAACCAGTGATTCTTGATTGGTTACTTTCTGATGATCAAGAATGGAAATTGCTTTCTATGGTTGGGACTAGAGGTATAGGGAAAACCACCCTAATCAAGAAAGTATATGATGATGCAGCAGTGAAAAAGCATTTCAATCATACACAGTGGATTGAGATTCCAAGGTTTTCTGATGTTAAGGAGCTAATGAAGAGCATGATTGCTCCAAAAAATGAACATAGC…	6618
NbS00004802g0029.1	ATGGATGCTAACATGTTGGCACAGTTCCTTCAACTATTCTTTGAGTACTTAATTGTCCTTGATGATGTCTCTGATATTGGCACCTGGAGAGCTCTCAAATGTGCATTTCCTAGAGAAAGCTGTGGCAGCAGGATTATCATCATATCGCGTTTAGCTGATATATGCCATACTATTTGTGTGGAAACTGATGTTGTTTATAATTTGAAGCCTTTGGCTGAAGAAGAATCTTGGATTCCTTGGCATTTTCAGGCAGCCTATTATGTCCTTCATCCTTAA	276
NbS00004843g0001.1	ATGGAAGAATCTTGGTGGCATGAGGTTAAAGACGCTCTATTTTCTTATATTGGTGAGTCTGAAGGATATAGTCTTCCAAGTATGCAGTTAAGTTATGCTAACTTACCCGATTATTTAAGACCTTGCCCTCTTTATATGGGGGTGTTTCGAGAGGACATGAGAATTTCAGTGTCTAAATTGATAAGTTTATGGATCGCGGAAGGCTTCGTGAAGAAAACTGAATCTGGGATGTTGGAAGAGGCAGCTGAAGATAACATGATGGATGTCGGTAGAAGTAACATGGTAATGGTTTCAAAGAGAAGATATAACAGTAAAGTCAAATACTGCCAGGTTCTTCACTTTTGCTTTCAGAGGAGTAGAGAAAAAAAGTTTATGTTGGCAGTGAAGGGGCAACAAACC…	645
NbS00004955g0024.1	ATGAGAGGTTTAATCAAGCGTCTGATCTACAAGCTCTGCTGTGGTAATTCGTTCGATTCATCCGCAGCAACGTCTTCTGAACGAATTTTTGAACAGAAATGCAGTTCCTATGCTCATATTCGTACAGCTCTGGAACGGATTGCAGAGGAATGTCGTTCATTCTATATGGTTTTGGACGGATATAATTTTTCAGATGACTGGGGCTCATTACTTGTGTTCTCAGACGAGTATCTGTCAAAGTTATCTTATCTACGTGAAACTCTAAAGCAAACTGAAGATGAATGCAGCTCATTCCATATATTTCTTTCAGAAGAATCTGATTCCCCGGACACTCTGCAGCACAAGATACGTCGTCTCCAAGACAAACTTCGGCAGACTGTAGAGGAATGCAGTTCTGTA…	4337
NbS00004970g0007.1	ATGGAAACCCTTAAAAGACAGATGGAAGCATTGATCAGTCGAAGGGATGATGTCATGGTTCAAGCAAAAGACGAGAACTCCATTCAAAGCTCCAACATTTCGCGCATAGGGTTGTCAAATGATGCTGATAAAATTCATAAAGAAGTGGAAGATCTCCTAGACCAAGTATTGGCATTTATGGAATGGGGGGGTGTGGGGAAAACGACTCTTGCGGAGCATATTCATAACCATCTCCTCAAAGATTCAAGATTCTCAGGTAACGTTTATTGGATCACTGTATCACAAGATTTTAGCATTACTAAACTGCAAACTCTGAAACTTGATTCAACTGAGGACGACGATAAGAAAAGGGCAGCCAATTTGTACCAAAGTTTGGAGAGGAAGATAAACTTTGTGCTC…	768
NbS00005032g0004.1	ATGGATATCATTTTTCAAAGGGATTTTGTTCCCTTGACACTCTGCACAGGATTGCTGATGACTGGGACTCATTCATCGAGTTCTCATTTTTTCAAAGGATTTTGTTCCCTTGACACTCTGCACACGATTGATGATGACTGGGGCTCATTCACCGAGTTCTCAGATGAGTACCTGTCAAAGTTATCTCATCTACGTGAAACTCTGAAGCAGACTGAAGATGAATGCAGCTCATTCCATATATTTCTTTCAGAGGAATCTGATTCTCTTGACACTCTGCGGCAACATATAAGTCGTCACAAAGGCAATGTTAGGCTGATTCAACAGGAATGCAGGTCTTTACTTAGATTTTCAGAGAAATATCTGTCTTCAGAGGAATCTCTCCCCATTGAAACTCTGCAG…	2724
NbS00005164g0007.1	ATGGCTGAAATTCATTACGAGCTTGCTGCTGAGATCTTGAAACCTTGGGTTCTCTTGCAGTTCAAGAACGATGAACTTAGCAAGCTTTCTGGTACAGTTTCTTCAATCCAAGCTGTACTAATTGACGCGGAGGAGCAGCAGCAGAGTAGCCACGAGGTGAGAGATTGGATAAGAAAACTTAAAAAAGTTTTCTTTGAGGCTGATGATCTCTTGGATGACTTTGCTACTGAAGTTACGCATCGAAAATTGGTGAATAAGGTAAATGAGAATGTTGCGGTTATATCGATTGTTGGACTTGGTGGACTAGGAAAGACTACTCTTGCGCAATCGGTGTATAATAGTGAAATGGTTCAGGAAAAATTTGATAAAAAAATTGTGGAAAAAATCGTCGAATCTGCA…	726
NbS00005164g0012.1	ATGAAAAAGTGTGGAGGAGTTCCTCTTGCAATAAGGTCAGTAGGAAGCCTACTACGCCTAAAAAGAACGGATGATGAATGGATATATTTCAAGAATCAAGATTTGTCAAGTATCACACCAGGAGGGGACAGTGTCATGGCCATTTTGAGATTTAGCTATAATCACCTTCCTCACCATCTAAAGATATGCTTCGCATGTTGTTCCCTCTTTCCAAAGGATTTCCGAATTGATGGAGTTGATTTGATTGATATGTGGATTGCACAAGGCTTCATTCAATCAACTATTAGCAACAGAGACAATGTGGAGGACGTTGCAAATTCATATTTTGTGGATTTGTTAAGAAGGTCATTCTTTCAAGAAACTAAAGAACATAATTCGTTTCCACATTTTTACAAAATG…	1770
NbS00005256g0015.1	ATGGATGAAGAACAATCTCCTAAAGAGATCCCAACTGTTGATACCCAGTCCCTTACCATCAAGATTGCAAATTCAGGCGGTAAGAAACTGGGTAAGGACATTTTCTCCACTGTTCTTCCTTCAGGTCAGCAGAAATTGGTAGCAGATTCAGCCACATCATCACCATATAACTCTCCTTCACTCATCTCTCCTCCATCTTCTGCATTTGTTTCAGCATTGCAATCACCTTACATTTCTCCAAGGGCCACTTTAGTTACAAATCCAAGTGCTCAAGAAAACCTCATTGCTCCCACCATTATAGTTGCTAATCCAAAACAAGAAACTCCTATTGGTCCTACCTTAGTTGCCCATCCATCTCCGCTAGTTTCATACTGCGGTTCACAGTCCGATGATGTTCCC…	2937
NbS00005464g0014.1	ATGGCGTATGCTTCTGTTGTTTCTCTTGCTCAAACTCTGGAGCAACTCAATTCCAGAATCCCAGGTTTGTTTTCTGACCCAACAATAGAATCGCTAGTTGGATCTCTTGAATATTTTAAAGCCTTTCTTGATGACAGTAGTAAAAGGAGTTATCACCAAGAAAAAGTCACATTTTTGGTTGGAAAGTTTAGAGATGCACTAAATGAAGCTGAAGATATTATTGAACTAAAGATTTGTGAAATTCATGAAAGGGGAAGTTTGAGTGATATTGAAAAAGCAAATGCACTAAATGAAGCTGAAGATATTATTGAACTAAAGATTTGTGAAATTCATGAAAGGGGAAGTTTGAGTGATATTGAAAAAGCAAGTGAAGATTTATTACCAGTAGTACAGAAAATT…	1950
NbS00005530g0001.1	ATGCTAGATGTCACTCAGAATGTGCACACTCTGGTTCAAGATGCTTTAGTTCCCTCTTCTGAATTACGCCTAGCCGAGTACATTGATTTCTGTGCCTCGAATGTACAAAGAAAGATTTTGTTGACTAAGATGGAAATTAGAGCCAAGTACTCTTTTCCCAAAATATCATCATCACCATTAGTTTCAGCCAAGAAGGATGGTATTGCTATTCCCAAATTTGTAATGGATTTCATGGATACTGTGGTGGAGATTCTTCGTGATCTAGTCGATGATCCTTGCTCATTACTTCTTTATGTTCCAGAAACTAAGGAACATATTGATGACGTTTTAAAGGAATTGAAACTGCTGCGAACTTTTGTTTGCTTTGTTTCAGAGAGGTTCGTAGAGCATCAGAACCAA…	690
NbS00005570g0005.1	ATGGCTGTGGTCAGTTTCATTCCTGTGATTTCGAAGCTTGCTGACTATGTTGTGGCTCCAGTAGGTCGCCAATTCCTTTTTATCTATTACCGCAAGAAAAATGTTGAAGAACTTCAGAAGAAAGTGAAGACATTGAACGAAACAAGAGAAGATGTTTTAAACTTGATAATTGTAGCCACAAGCAGTGATAGAGAAATCAAAATTACCGTCAAAAGTTGGTTGGAAGAGGTTGACACAGTACTTGCAGAAGCAGAGGAACTTGACAATGAAGCTAAAACGCGTTTGAAGTGTTTAAATGGATGTTTTCCAGATTTTCTCTCAAGGTATAAGCTAAGCAAGATGGTAGTGAAACAAACCAAGAAAGTCAATTCGCTTCTTGACCAAAGACCAAAGGAAGAA…	3663
NbS00005888g0015.1	ATGGTTGCTAAAAAGAGTTTTGATGGAAGCATCAAGACATTTCACATTCATGACCTGGCGCTTGAATTTTGCAGGAAGAAAGCGAAGTTGGAGAACTTTTTAGAAAGGATAACGGACAAAGGTTCAAGTCCTTCTCAATTTCTCCCTCCAATGTGCAATTCTTCACGCCGCTTATACCTTTATTCTCAAAGTGAAAATCTTCCAAAATGGTGTTTGTTTTTTTCCCATGTAAAATCTTTCCAGTTCAGGGAGGCTAGAAATATTGCATTCTCTTCAATAGACTGTGTTTCAGACACTTTTAAAAGGTTCAAGTTTCTAATGGTATTACACTTAGAAGTCACCATGATTGATTCTATCCCACAAGAATTAACCCTTTTGAACTATCTTGCTTTTCGGACT…	771
NbS00005888g0018.1	ATGATCTATCTCATCCCAAGAAAGACATTTCTCCTTCAGTCCAACTTGCCTGGAATTGACGGAGTGGGCTCTGCTGATTTCATTTTAGGCAACATGGAGAAGTTTAAAAGCCTTTATTCAAATTCAGTTGATCCTGTCGAGAGCCAACTTCAGACAATTCAGAAAGAACTCAAGTGCTTTCAATCAGTTGTAGAAACACAAGTCGGAGTTAAACATTTTGTAACTCATACAAATAGTTTGGTGTATGAAGTAGAATATGTATTTGATGCTTGTAAGAAAAAAGTGTTTTTGGTGTATGAGGTAGAATATGTATTAGATGCTTGTAAGAAAAAAGATGTTCCTGATTGGTATCTTTTTCTATGGATCTTGAACATTGGAAAGGATATTAGAGTGCTCATG…	1422
NbS00005940g0011.1	ATGTCTCGAGCGTTGGATTCTAGATATCATAGAGGAAATATTACTCTTATCAAACCAGAGGTAGCGGAGATTCAACAAAAGAAATTGCAACTGATCATAAGATATGCAAAGCTAGATGTTATCTCAATCTTCGGCATGCCCGGACAAGGCAAGACAACTTTGGCCCAACAGTTGTATTATGATGAGTCAATTATTGAACACTTTGATATTCGTGCATAA	219
NbS00005940g0012.1	ATGAATTTGCTAGTGGCCATTCGACATGGTGCTACTGGAAAAAGTTCTAGTTCGTCTACAGAAGATGATGTGGCAAATGAGCTTTGGCGAACTTTACAACGCAAAAGGTATCTTATCCTTATTGATGATGTGATGACAAAGCAGGAAGTAGAATTATTCGAACAACATGACATCGTGAAGTTGCCGAATACGCTACATTGGTTAGTGGCCCCTTTCATCTTCGTAGGTTTACCGATGATGAAAGTTGGGATTTATTGGGTGACAACTACCAATAAATTGCGGAGGACTTCCTCTTTCAACTGTTTTGGTGGCTGGTATTCTCGCAAAGGAGGAGAAGAGAGAAGAGAGTTGGAATCAAGTGGCTATGAGTTTAGTTGTGAAGCCAAGAAACCAGAAGAT…	1209
NbS00005969g0121.1	ATGGACTCCAACAAGGAAGACAAAGAAAGTTGTTCTTCAGGTACTTTTCTGCCAGGTGAATATGTACCTTCTTGGTTCAGCTCAAAATATACAAAAGAATCACGTACTTCTCTCAGAGTGCCTACTTGTAATTCCAGATTTGAAGGCTTGAGTTTTTGCATTGTGTACAAGCGTTCTGCATTTGGTCTAAGTGCTTACCGTCGCCCACGCCTAGCTCCTCCTCCTCCTAGAATAGCTCCTCCTGCGATGCGCAAAGCTCAAAGAGGACCCATTCGGTATCGGCCAGTGGAAAATAAACCATATGAATCAACTTTTAACTGCCCGTGCATTACAGTTAATAACTTAAGTCGGAGTTTGAAATGGTCTTACCAGCCCTTGTTCTATGGAGTTCCAGAAGGG…	741
NbS00006004g0003.1	ATGGAAGCGAGCTGGAAATTGTTGGAGAAAAAAGCATTTCAAAAGGAAACTTGCCCTCCTAAACTCAAGGATGTTGGGGTACAAATTGTAGAATATTGTAAAGGGCTGCCTCTTACAGTTGTTTTGGTGGGTGGAATTCTGGCAAAGAAAGAAAGGAATGTTTCGGAGTGGTGTGAAGTTGCAAACAATTTAAAGTATCATCTTGGTGCAACTGAAAGTGAGAGCAACTTGGCAATACAGTTAAGTTACTGCTACTTACCGGATCATTTGAGACATTGCCTTCTAACTATGGGAGTATTTAGGGAGGATGAAAAAATTGGAGCATCTAAATTGATGTTACTCTGGATGGCCGAAGGCCTCATTCAATGTAATGATGAGAGACGATTGGATGAGGTAGCT…	1836
NbS00006004g0008.1	ATGGAGGATGTCAACATTGATGAGAGTGCTAAACAAGTAACTGAAGAGGAACCTGTGGGGCTTGAGGATGATGCTGAGAAGATAATTAAGCTACTGACCAGAGGAATAAGGGAACGGGATATTGTCTCGATTTTTGGCATGCCTGGTCTCGGAAAGACCACTTTGGCGAAAAAAATATTCAAAGATTCTACTATTACCACTTTGGCCAAAAAGATATTCAAAGATTCTTCTATTGTTTCTCACTTTGATGTTCGAGCATGGGTTACCATTTCGCAATCATATGATGTGAGAGAGCTGTTGAGGGACATCTATAAGCAAGTGACAGGTGATAAATACAATGAAGATAAGGAGAGTGACATAGCCGATATGTTGCGTAAGTGCTTAATAGGCAAAAGATAT…	663
NbS00006056g0003.1	ATGAGGTTAGTTCTTGGCAGGCTGTTATTCAACTACCTTCAGCAACAAAACCCGAGAAGAGAATTTGGGACTTATAAAGCCGAAGATGCTGTTGAGTTATATCTACGCACAAGTCAAATTAATACAAGTGGTAAGAATGAAGGAAATGCACACATTATATCAGTAGATGAACTGCAAGAATTACTCGGAGAAATTTCGTCTGTAAACAAGAAACTGAGGACCATTAATCTGTCTGATCATGGCACCAAAGATTTCCAACCAGGGGAGTTCTTACTTGGTAATTCATCAGAACAAGTTTCACATCAGGAAAACAGATTTTGGAACTTCAATGATCACTTGGGAAGAATCAGATGTCGACTCATTAGATTGTCATCTGAACTCAATATTGTCCCAATAGTA…	1473
NbS00006174g0002.1	ATGGAGGGTGACTTCAACGTCATACTAGATTGCCTCACCGCAAAAACACATGAGCTAACTGTCATAAAAGTTGTTGGTATGGGCGGTATAGATGATCTTTGGAGTACTGAGGCATGGGACCAAATGCAAAGACTATCTCCAAATGATAATAACAAAAGCAGAATCCTATTAACAACTCGCCTTAACTATGTTGTTGATTATGCAAGCCCTGATCCTGACTTCCCTCCTCATGCTTGTTTTCTCTATGTTGGAGGTTTTCCTGAAGATATGGATAATAATGTTTCCAAGTCGATTAGACTATGGACTGCTGAGCGGTTCATAACAGCAAGAAGCTATAAGAGGTTAAAGGTAGTGGCAGAGGAGAATCTACAAGACTTGATTGATAGAAGTCTCATTTTG…	537
NbS00006274g0002.1	ATGGGAACAATAGAACAGCTTCAGCTTTTGCTATCAAACTTAGATCAATTGGACACTCATGTGGAAAGTTTGAATTTACTCTACGAGAAGGTTGATTCTCTGCATGAACTTCTTGACCATATTGATGATGAACAAACGAAGAATTTGCACGCAAAAGTCAGACACATAGCAAATGAAGCAGAAGATGAAGTTGAATCACAGATGAAGGTGGTAATGGACGAACAGCATGACAGACTCCATCAAAAGGAAGCCCTCAAGAGTCTGTTTGAGATCTTACAACGAGGTATTGAAAATGTTGATTCCCTCAAGGAAGAGCTCATCAAGCACAGTCAAAATAACACTTCGCAAGCTGGAAATTCCTCACTTGGTGATTCAAGTCCACCACGATTGCATGCTTCA…	5771
NbS00006274g0004.1	ATGAAGCAGAAGATGAAGGTGGTAATGGACGAACAGCATGACAGACTCCATCAAAAGGAAGCCCTCAAGAGTCTGTTTGAGATCTTACAACGAGGTATTGAAAATGTTGATTCCCTCAAGGAAGAGCTCATCAAGCACAGTTCGAACAACAACTTGCAAGCTGGAAATTCCTCGATTGGTGATTCAAGTTCACCACAATTGCATGCTCAAACCCTTGAGAACGATATGGTGGGGTACAACATTGAACAAGCAAACATGCTGAGTCAACTTACCAGAGACTCTCCTGAACTGGATGTCATCTCTGTTACAGGTATGGGCGGCATTGGCAAGTCAACTTTTGCCAAAAAGCTGTTTTCTCATCCCTCAGTTTTGAGCTTCTTTGACATCCGTGGATGGGTT…	831
NbS00006274g0015.1	ATGGTAAAAGTAAGTCGGGTATTGTTGACTACACGAGACATTGAGGTTGCTCAATATGCTAGCTCTTTGAAGGATTCTTTGAAGATGCATTTACTAGGCCCTGATGACAGTTGGAATTTGTTTCACCAAAAAGCATTTGCAGAAAAAGTTGATGCTTATCAACAATGCTCGGGAGTGCTTGCTTTAAGCTACAATTATCTTCCTTCTTATCTGAAAGGTTGCTTTCTGTATTCTGGACTTTTTCCTAAAGCTAGTGAAATTTCTATGAAAAAGTTGATTAGATTATGGATTGCGGAAGGGCTCCTAAAAGTAAAGGGGATGGAGGGATTGGAAGAAGTGGCTGCTAGCCATTTAAATCATCTTATTGATAGAGGGAATGGAGGGATTGGAAGAAGTGGC…	522
NbS00006274g0016.1	ATGGACGAACAACATGACGGACTACATCAAAAGGAATCCCTCGAGAGCCTTTTTGAGATCTTACAACGAGCTATAGGAAACGTTGGCTCCATCAAGGAAGAGGTCTTCAAGCACAACCAGAATAACAATTTGCAGGCTGAAAATTCCTCGGTTGGTGATTCAAGTTCGCCACGATTGCATGCTTCAACCCTTGAGAACGACATGGTGGGGTACAACATTGAACAAACAAACATGCTGAATCAACTTACCAGAGACTCGCCTGAACTGGAAGTCATCGCTGTTACTGGTATGGGCGGCATTGTTTTGAGCTTCTTTGACATCCGTGGATGGATTACCGTGTCTGAGGACTATAGTTATAGAAAGATGCTTTTAGGCCTCCTTAAAGATGTTAATACTGGG…	522
NbS00006353g0005.1	ATGGCATTTTTATGGCGTTTAATCGGACTGTGCATTCTTCTTCTATCCTCAATTGCTACCGGCGATGATGACATCTCACGCGCCGCCCCTGCTAATTCCTCAACTTCCTGCAACAATCCTTATCGATTGGTTCTGGTAAAGTTGTGGATTGATGGTGCTGAGCATGAACAAATAGGTGGCTTAAGTGCGGCATTTGGGTCTCTTTTACCTACTAATATTAAAAATACCCCCAGATTGCCTGCTACATATACAAAACCCTTGAATGGTTGTTCTAGTTCCTCTTCTAAGTTATCAGGGTCTATTGCACTAGCTCTTCGCGGTCAATGTGATTTTCGAACGAAGGCTGCGGTTGCACAAGCAGGAGGTGCTGCAGGGATTGTGATGATAAATGATCAAGAA…	1587
NbS00006547g0102.1	ATGGCTGCTCATGCTGCACTAAATTCTGTGATGGGAACAACAGAGCAGCTTTTACGGTCCAACTTATCACGCCTACAAGAAGGTCAGAAACAACATCTGGAATTGCTCAATGAGAAGTTTGGCTCTCTGCAAGAATCACTTGAAAACATTGATGGCGAACCAACAACGGATTTGCAAGAAAAAGTCAAAGACGTAGCATATGAAGCAGAAGATGAAGTTGAATCACTGGCCAAACAACTCACGGAGAAGAATGAACTCCTTCCACTTGAATCCAGCGACAGGTTTGGTGGATTCTGTCATCGGATTGATTCTATCAAGGAACATCTCATCAAGAAGAAGAAGACGAAGAATTTGCAAGCTAGAAATTCTTCAATCCTCGAGGACAATATAGTGGGTCGC…	2628
NbS00006552g0005.1	ATGGAGAGAAAGGGATTGCAAGTTATTGAGAAACAACGGCCTATCTTTCCAAGAAGCCCAGCAACAACGACAATCAAGAGAGCAAGGGTTGACAAACCGATACCTCCCATACCAACAATTGATATGACAGTTAGCTCGTTTGTTTGGGCAGTGAGGCGATCTTGTATGATGTTGAAGTCATCCTTCATCCCGACAACTGGCATGACTGTTAGCTTATTTGTTTGGGCAGTGAAGCTATCTGTTCCAACAACATGTCAATCAATTCTTTCATTGAGCTACAGCTACTTGCCCCAATATTTGAAGGCTTGTTTTCTCTATGTTGGAGGTTTTCCTGAAGATATGGAGATTAATGTTTCCAAGTTGATTAGGCTATGGATTTCTGAGCAGTTTATAAAAGCA…	624
NbS00006672g0036.1	ATGACTTTGCTTGGTCTTCAAGTTGTGCTATGTGATGCAGAGAATAAGCAGACATCAAACCGATACGTCAACCAGTGGCTTAATGAACTTCAAGATGCTGTGGACGGTGCTGAAAACTTAATGGAAAAAATCAATTATGAAGTTCTGAGAGTTTGGAAGCATCAAAGTCATGCAGAAGCAAGCAACCAGCAGGTAAGTGACCTCAACTTGTGCTTGAGTGATGAATTTTTTCTTAACATAAAGGAGAAGTTGGAAAGCACCACTAGAACATTGGAGGGGTTGGAAAAGCAAATTGGTAGGCTTGGCCTAAAGGACTGTCCTGTTTCTGGTAAAACTAGAGTACCTTCAACATCTTTGGTTGATGAATCTGATATCTTTGGTAGGCAGAATGAAATCGAG…	1728
NbS00006687g0004.1	ATGGAAGTCGGGTATATCGCATCAACATTAATTCTAGGACATGAGGACGAAGCGGAAACGCTCCTCAAGCGACTTGTAGGAAGACCAAAAGAATTAGACATTGTACCTATTGTTGGAATGCCTGGACTTGGGAAGACGACTTTGGCTACAAAATTGTATACTCATGAAACTGTAATGGAGCATTTTGATATACCGCACAATGAGTTCATTGAGTTGACAAGCTTGGAACATATTGAGGAGGACAAGTGGGATGTCAATGTCGGGGAGTTTCCTAACCATAAAATCCTGAAACTACAGTCTCTGGGAATTGTTGAATGGAATGCATCGGAGGAGGCTTTCCCGAACCTCAAGCGGGTCGTGTTGCGTCGTTGTGCTAAACTAGAAAGCATTCCTTTGATT…	561
NbS00007051g0110.1	ATGGCTTATGCAGCTGTGATTTCTCTAATTCAAACGTTGAAACAAGTAATGCAACAAAAGCCACGTTGGAGAGAGATAAGAATTGCAGTGAATGAAGCAGAGAATGCGATTGAACTAAATATATATGAATTTAATCAACTGGAACGTTGTTGTTCAAGGCTTGGAGTGTCACGCCAGCCAATAGAAAAGATTGATGCTGTAAAAAGGAAGATCTTGATGCAAAATAGTACTATTATTAGTAGTACAAAAGTGAATTCGTTGCTAGGTCTTGATTCATCATCTGGACATTATGCAAATCTGAGTCATGAAGACGTTGTCGTGGGTCTTGAAGGCGACTTGATGAAAATCATGAGACGACTAATAGGGCCACCATGTGGTCGAGAAGTTGTCTCAATTTTG…	798
NbS00007055g0004.1	ATGGAGAATGTACTGACTGATGAAAGAAATCGTACTCGTGCGATGGCTTGCACCCAACGTAGTCATCCACCAATTGATGAGGAAGCAGTTGGTTTTGCGGATGATGCAAAACGTATAATTCAACAATTAAATCGAGGAACAAAGGAACTAGATATTGTCTCGATTGTTGGAATGCCTGGACTGGGCAAAACAACTTTGGCTAGGAAGATGTTCAATCATTTTATTGAGAATAAACAGTTTAACGTCCGAGCATGGTGCTCTATTTCAAAAGAATATAGTTTGAGGCAGATTTTCCCTGAGATTCTTAAGCAAGTTATAGGCAATTTGGACGACCGCAAAGATCTAAGTTCCCATGTTTTGGAAGAGCAAGGCATGAAGATTATAGAATCAAGTTATGAC…	795
NbS00007521g0003.1	ATGGGTGGTGTAGGCAAGACGACTCTTGCTAAAAAGGTGTACGATCATCCTGAAATCAAGCATCACTTTGACATACATGTTTGGGTGACAGTATCTCAAGAGTACCAAATTAGAGATTTGTTGTTAAGTGTTCTTTCTTGTACTTCAGATGAAATCAAAGAAGTGACTGATGATGATAAATTGATGGATATGATATACAAAATGATAAAGGGTCGGAGGTATCTTGTTGTCATCGATGATATTTGGAGTAATGATGATCTTATGACAAGAATTTTTCCAGACGATAATAATGAAAGTCGAATTATTTTGACTAGTAGGCTCAAAGATGTG	330
NbS00007522g0008.1	ATGGCTTATGTTGCTGTGATTTCTCTTATAAAAACTTTGGAGCAACTCGTTCAGAGAAAGCCAAATTTGGCAAGTGATGAAACGAGAACATTGATGGCCTCTCTCCTTGATTGTCTTGAATATTTCCAAGACTTTCTTGAGAACACTAACAAGGGAAGTAAAGATTGTGGAAAGGTTGAAGAGTTGGAGAGAGAGATTAGAAAGGCAGTGGAAGAAGCAGAAGATGTGATTGAACTAAAGATATATGAAGCAATGAAAAGAGACGCACTATCCAAGATTTTATTCAGAACTCTTGATGCCCTAAAAAGGGAGGTGATGGGATGCAGGTTTGGTAAAAATAATGTCCTTAATGAAACAATGGGAAAAAGGGCATTACGCAAAACCTTGTCTCGGCTTATA…	2604
NbS00007796g0005.1	GCAAAGAACCATGAAGTGAGAGATTGGCTGGAAAAGCTAAGACATATTGTTTATGATGTCGATGATCTGCTCGATGATTTGTCTACACAGTTATTACTACAAATACATTTTCAGAAAAGCCTTAAGAAGAAGGTAAGAAAATTCTTTTCAAGTTCAAATCCAATTATTTATAGATTCAAGATTGGTAGAAAGGTAAAAGAGATTAGGGAACTATTGAATGAGATTGCAGATGATAGGAGAACTTTCCACTTTACTGAACATACTTGTCTAAATCCAGTTGAGAATATTTGTAGAGAACAAACACATTCCTTTGTAAGGGCCTCCGATATTATTAGTAGAGAAACTGATCAAGAAAACATAGTAAAACAGCTCATAGATGCTCGTGACGAGGAAAATATT…	2214
NbS00007841g0002.1	ATGGCAGAAGCAGTACTTTCAGTCCTCTTCCAAAAGATAGCTTCCCAAATTTTCCAGAAAAATGGACTGCTAGGAAGTGCAAAGAAGGAGATGATAAATCTGCAGAGCACACTATCAACAATTCAAGCTGTACTACAAGATGCTGAGGATAGGCAAATGAAAGATAAATCTTTGAAGAACTGGCTGGTGAAGCTCAAAGACATTGTCTATGGAGCAGATGATTTATTGGATGAATACTTGACTGCATTGCTCCGCCATAAGAGTACAGTTGCAAAATTGGTTTACAATGATGCTGTTGTAGAGGATAGATTTGATACAAGAATATGGGTTTGTGTCTCCAAAGGATTTGATGTGGAAAGGCTTCTTAAAGCAATCATAGAATATGCCACTGGTAGTAGT…	1341
NbS00007990g0014.1	ATGACAGATGAAGCTTCTCAGTTATATTTGAAGATGACTTGGCGTCAACGCGTAGCTGGCCTTGACTTTGATTATCTCAATGATTTACAGGGCATTCTGAATCAAAGTCTTCCCAAATTTGTCACTTCAGGAGAGACCTGCTCGCATCAATCCATTTCCGAAAAATGTATGTATATGAGAATGCCTCATGCATTAGCAAATAGACTTGAAGAAAAGATGGAATTGCTTAAAGCTCGGGAGGAGGATGTTATAAGAAAGTTACACGTGGAAAAAGTATGGCGCGGAATGGAGCCAAAAGCTGAGGTTGTAGGAATCCCATCCCCAGGTTATGGACATGACTGCAAGTTGATAATAACTACGAGATCCATGATGGTTTGTCGTGGCATGGAAACAATGAGA…	531
NbS00008428g0001.1	ATGGATACATATGACCAGTGCAAAGAGCAGATTCATATATCCAATGTCTTGCTCTTAGTTCTATCTGTGACCACTGATGCAGCGTCACTCATTAATTCGCCTTCTCGTCATTCAAAGGAAGGAGAGCCGGCCAGGGGAATTAATCTCTTGCAGTTTCAATTGCTTCTTAAATTCAAATTTATTAAGGCAGCAATTCGACAGATCATTTCTGCATCATCAACACCAGAGTGTCCTATGGTAAATCTGCTCAACTTTCTTCCTACTAACTTTGAGGCCATTGATTCTTATTTTACCATGCTGAAATCCTCAAAGACATATGATAGCCCCAAGATGGATGAGGTTTTCATGGGGTTTCATGAATATATTCTCGAAAATCTGCTACTAGAGGATGAAGCCAAT…	1494
NbS00008754g0019.1	ATGAAATTGGAAGAGGGAGCAATGCCTTTTCTTGAAGAGCTTCAACTGTGCAACTGTGGATTAATGGAGAATTTGCCCCTTGGAATTGAGCATTTGAGGAAGCTTGGTTATCTTTTGCTGGAAGAAATTTCTGAAAAGCTGTTAATGACTGTGCAGCTTAAGGACAGTCAAATTGGGGATTACTGGAAAATTGCTCATATTCCTAGAGTTCATGTAAAAATGTTGGATGCATTTGAACATATGAGGGCTTTCTCAAGAGTAGCTGATGCAAACGAAGAAGAAGATGTTGAATTACAAGTATGGATCAAACAAGTACAAGATCTTGCAAATGATGTCCAAGATATTCTTGAAAAACATGTTGTTATGTGCAACAATTTTCAAGAAAAGGTATCATGGCCA…	699
NbS00008754g0022.1	ATGGCAGAGAGTGCTATATCATTTTTGGTACATCAGCTCTCAACCTTGGTCAATGGTGGACAAAAATTTCTTGAAGGAATTCAACAAGAAATTGTTCATATCAGGGATGAATTTGAAAAGATGAGGACTTTCTCAAGAGTAGCTGATGCAAACGAAGAAGAAGATGGTGAATTAGAAGTATGGATCAAACAAGTACAAGAACTTGCACATGATGTCCAAGACATTCTTGAAAAACATGTTGTTATGTGCAACAATTTTCAAGAAAAAGGATCATGGCCATGGAAAAAACCCCATCATTCAATAATGTCTGAGAAGTTCTTTGAAGCTCAGAATGATAATCTATCAATGTTATTGGAAGGGATCAAAGCCCGAATCGTCGTCATTTCGGAAGGACATAAA…	8994
NbS00008803g0010.1	ATGAAACATCAAATTTTGAACCGAAAAGGTGGAAAGGAGATGGCCGAGGAGTGTCACGATGTGATCGGTGCCATAAACCTTGTGAAGGGCCAGCATTTAGGTAGAACAACCATTACTCAATTGGAGGATGCTACAAAGCACCTAACGCGTGTAGCTGTATTTCTCACGAATCTAGAGAAGTGCTACCCTGGGAATGGGATATCTGGACAACTTAGGCCCCTATTTCTAGAAGCTCGGGATGGCTTTTCTGAGATATGTTCTCGTTTTCCTCGTTTCAACCTTACCATTAAAATGGGGAACATTGCTGAGAAATTCAAAGCTTCAAAGGCATCAAAGCTTCAAATGATTTCAGAGGTGCTGAAAATAATTGAACATGAGAATATTGCTAAGCAAGTCAGA…	5205
NbS00008951g0006.1	ATGGAAACTAAACATGTTATGTCAAGAATTGATAACATAAGAAGATGCATGAAAACTTATGTTGATATTGGAATAAGAAGTTTAGGTCAAGGAGAGAGCTCAAATTCTGCAGCATATGAGAAAAGTCAATGGCTAACAAGATCTTACTCTCATCTTATCGATGAAGACTTCGTTGGATTGGAAGAAGAGGTGAATAAATTGGTTGTCGAATTGATCAATGAAGAAAATGATGAATTTCATGGAGTTTTTGCCATATGTGGAATGGGAGGTATAGGCAAGACAACACTTTACCGAAAAGCATACCGACACATTTATGTACAAGGTCATTTTCAAGCTTTTGCTTGGGCTAGTATATCGAAACAATGGGAAGCAAGAGATGTTCTGCAGAGAATTCTCACA…	714
NbS00009035g0013.1	ATGGGTATAGCAATGATCAAGTTGACTTTTATGAAGCCAACCCCAACTGTTCTCTATGGAATAAAGACCTTGAAATTTGTTGAACTGTGGAACGCCAGCAAGATCGTCTCTGTTTCATTTCCAGCAACAAAACCCGAGATGAGAATTTGGGAGAGGCTGATAAGAGATGTGGCTTATAAAGCCGAAGACGCTATTGAGTCATATCTATGCACAAGTCGTATTAATAGAAGTGGTGAGAATGAAGGAAATGCACCTATGATATCACAAGATGGATTGCAAGAATTACTCAGAGAAATTTCGTCTGTAAACAAGAAACTGAAGACCATTAATCCGTTTGCTCATGGCACCAAAGATTTCCAAGCAGGGGAGTCCTTACTTGGTAATTCATCAGAACAAGAA…	1305
NbS00009041g0013.1	ATGGTGTCGGATGCGAGTAAGAAGAGAGAGGCGCAGAAGAAGGCAGTCGCAGCTGCCAAGAGAAGTGGGAAGTCGAAGGCGGCGGCGATGAAAGCGGCTGCTGCTGCTGCAACGGCTTCTCCCGCGGAGAGCAACAGTGTTGATGATTTAACGAATGGTGTAGGGGATATTCAGTTATCTGATAGGACTTGTACCGGTGTTTTGTGTTCACATCCACTTTCCAGAGATATTCGGATAGAATCTTTATCACTTACTTTCCATGGGCATGATTTAATAGTTGACTCTGAACTGGAGCTCAACTATGGAAGACGATACGGTTTGCTCGGGCTTAATGGCTGTGGAAAGTCTACTCTTCTTGCTGCTATTGGATGTCGTGAACTTCCCATCCCAGATCATATG…	1725
NbS00009236g0010.1	ATGGTACATCAGAGGGTTTATGCAAACCTGGAGAAAGCTGGAGCACATGGTTCTGAGGCATACTGCTCTCTAACATCAAGCATTTCAACCCGAAAACAGATCAAGCTAATTAGGATGGAGGATGTCAACATAGATGAGAGTGCTAAACAAGTAACTGAAGAGGAACCTGTGGGGCTTGAGGATGATGCTGAGAAGACAATTAAGCTACTGACCAGAGGAATAAGGGAACGGGATATTACCACTTTGGCGAAAAAAATATTCAAAGATTCTGCTATTGTTTCTCACTTTGATGTTCGAGCTTGGCTTACAATTTCGCAATCATATGATGTGAGAGAGCTGTTGAGGAATATCTATAAGCAAGTGACAGGTGTTGAGTACGGTGATAAGGAGAGTGACATA…	1650
NbS00009444g0022.1	ATGCTTTGTCATAGCCTAAAAGAAGCAGCAGAGAAGATTGATCGTGTCCAGAAAGAGTCAGCAAAGCTTCAAGATAAAGGTAAACAAGCATCAAAAGAAACTTTAATTGAAGATTTAAGGTCAGAAAAACATACTCCGTGTATGGTGGGACGTGATGAGCAAAGGAAAAAGATGATGGCAGAGCTGATACAATATGGTGGATCGTCTGGTAAACTCAAAGTCATCCCTATCGTCGGGATGGGGGGCATTGGTAAAACAACTTTAGCGAAAGATGTTTTCAACAATGTATACATTCGATCTCACTTTGATGTTTGTGCTCGGGCTACCTTATCTAAACAACACGACAGAAAAAATATCTTGGTAAGCCTTCTGCGTTCTATGAAAGAAAATGATGACAAA…	1692
NbS00009697g0013.1	ATGGGAAGGAGAGGACGCAGCGGCAGCGGGCCAGTTTCAGGCGAGCTTCGCCGCCACATTGAGTCATGTAAGGACGATTTTCTCTCCGTTGAAGAACTAGTCGACCACCTCCGTTCAACTTATCATAAGTATTCCCGCTCTAAGCTACAAGATCTCACCAGACAGGTCCAAACTGTTCTCCAACTTCGGAACCCTAACCCCACAGAAGAAGTAACGCCTCCGAGAAAGAAGCCAAAGAGAGACAGCAGCGAGCAGCGATTGCAGCTCCTTGAGAAGAAACACATAATGAACAGCCAAAGAAAGAAGCAGGAAGCCGACGGAGAGTCGTCGACTCTCGCGACCAACTCCGAAAGCGATGATTCTTACTCTTCGTGTGATGCTTACTCTTCGTCGTCTTCT…	2475
NbS00009707g0012.1	ATGATAGATTTGGTCGCACAAATAAAAGAAGCTGCGAATGTTCCTGCAACAAGTAGAAGGAGATATTATCGAGTCCATAAAGAGTCGACATTGATTCAAGATAAAGGCAAACAAACATCAAACAAATCTTTGGTTCAAGATTCAAGTTCAGCAAAACATATTCTACTTATTAAGAACAACATGGTGGGACGTAATCATGAAATGGCAAGATCATTAGAAGATCTGACTAGAGTCTTTGGTGAACCCAAAGTCATCATGATTGTCGGCATGGGATGTATCGGTAAGACAAAAGTAGGGAAAGAAGTTATGATTTATCTATTCGATCTCATTTTGACGTTTGTGCATGGCATAAATGACCTAAAAGCATGCTTTCTGTATTATTGGATATTTCCCGAAGAC…	876
NbS00009821g0008.1	ATGAGCACAGAAGACAAGAGTAATGTGTCTTCTTCTCAGACGACGACCGATACTGAAACAAGTCGTCATCGTCAATGGTCTTATGACGTTTTCTTGAGTTTTAGAGGTGAAGATACTCGAAAAAGTTTTGTTGATCACCTCTACACCACTTTGCGTGAAAAGGGCATTCATGCATTTCGAGACGACATAGAGTTACGGAGGGGGAAGTTCATTTCCCCTGAACTCCGTAACGCTATTGAAAAGTCTAGGTTTGCAGTTGTCATTTTCTCACAAAACTATGCCAATTCCTCGTGGTGTTTGGAGGAATTGACGAAGATTGTTGATTGCACAAAACACAGAGGGCAAACGCTGATGCCTGTCTTCTACAGCGTGGATCCTTCAGAGGTGAGAAAACAGAAG…	3798
NbS00009839g0010.1	ATGGTGGATGTCAACATTGATGAGAGTGCTAAACAAGTAACTGAAGAGGAACCTGTGGGGCTTGAGGATGATGCTGACAAGATAATTAAGCTACTGACCAGAGGAATAAGGGAACGGGATATTGTCTCGATTTTTGGCATGCCTGGTCTCGGAAAGACCACTTTGGCGAAAAAAATATTCAAAGATTCTACTATTGTTTCTCACTTTGATGTTCGAGCTTGGCTTACAATTTCGCAATCATATGATGTGAGAGAGCTGTTGAGGAATATCTATAAGCAAGTGACAGGTGTTGAGTACGGTGATAAGGAGAGTGACATAGCCAATACGTTGCGCAAGTGTTTAATGGGCAAAAGATATCTCATTGTCTTGGATGATGTATGGGAAGTTGATGCATGGGAT…	2488
NbS00009911g0001.1	ATGGATATTGGATTAGCAGTTGGTGGTGCATTTCTCTCTTCAATTCTGCAAGTTCTCTTTGATAGGCTTGCTCCTCAAGGTGAGCTGCTGAAGATGTTTCGAAGGGGCAAGCATGATGTTTTGCTGTTAAAGAAGCTGAGGAGGACTTTGCGTGGTCTTAAGATTGTGCTAAATGATGCAGAGAATAAGCAGGCATCAAATCCAAATGTGAGCGAGTGGCTTAATGAACTTCGGGATGCTGTGGACAGTGCTGAAAACTTAATGGAAGAAATCAATTATGAAGTTTTGAGAGTTACGGTGGAAGGTCAGTATCAAAATCTTGCAGACACAAGCAGCCAGCAGGGAAGTGACCTCAACTTGTGCTTGAGTGATACATTTTTTCTTTACATAAAGGAGAAG…	4909
NbS00010427g0015.1	ATGAAAGGGGAAGTTTTGAGTGGTATTGAAAAAGCAAGTAAAGATTTACTAGCAAGTTTACTACCAGTAGTACAGAAAATTGAGTTAATAAGGAAAGAGTTGGTGCTGAGTCTTGAGACTTGCACAAGCCATGGCCATGACATTGAACCTGCTGATGATCATTTCAAGACTCGGGAATCTATGCTTGGAAGTCCGTCTAGACGTAGTTTTACAACAAATATGGAGAATGCTGTTGTGGGTCTTGATGATGAATTAGAGAAGATCATAGAAAGACTACTTGGGTCCTCATCCGCGAGAGAAGTTGTTGCAATTACAGGTATGGGTGGTATTGGCAAAACGACACTTGCTAAAAAAGCTTATGATCATCTTCAATTTAGGTCTCGCTTTGACATTCATGTG…	1809
NbS00010637g0001.1	ATGGCTTATGCAGCTCTTTCTTCACTTATGCATACAATGGAGCAACTCCTGAAGCCAAATTCACGTTTGGTTTCTGGAAGTAATAAAAAACAACTCATTTATATTTACCAAAGTCTTTGTGCCACCCAAGCTCTCCTTGAGAGTACTAATAAGGAAGCCAAAGTTATGGAAACTCTCAAGGTTTTGGAAAAGAGAATCAGAGATGTAGTTTACAAAGCTGAGGATAGGGTTGATTCAAGCCTGAGAAACGTCATTCTAGCAGATAATGAAGACTACCGAGAAAGGGCTTGTATAGCCTTCAATGATGAATTGCAAGAAGTGGAAATAGAAGTTGATTCTCTCAAGAAAGAGGTGATGCAGGTCGAGTTTAACAAGCATGAAACCAAATCTGCAGAAGCA…	1395
NbS00010827g0004.1	ATGGCTGAAGTACTTGTTTCCATTGTCCTTGACCAATTAGCCAATTTCATTGTTGAACAAGTTAAAGGACAAGTTGATGAACTAAGAATGGCTATTGGGATCAAGAAAGAGATCCAAAATCTATCTATGAAGTTAAAAATGATAAAAGAAGCATTGGATGATGCTGAGAAAAGAAGGGTCAAAGACAACAATGTGAAACATTGGCTAGAAATTCTTGAAGATTTTTCATATGACACAGATAATGTGTTAGATGAATGGAAAACAAGAATTTTACAGCAAGAAACTGAAAGAAATGAGGCTGGTATTACTGCTGCTTCAATTCCTAGGAAGAAAGTAAGTTGCTTTTTTCTACCTTCTTGTTTTACTTTCAAGAAACTTGAGGTGAATCGCGATATTGTT…	2835
NbS00010943g0007.1	ATGGCAGCTTTAGTGGGGAACCTCCTACGCAGATTAGAAGAATTTCCGATGCATAAAGTGGATCCTCATGTAGCTGCAGAGCTGCAAAATATTGAGAAAGCATTCAGTATCATGCTGCCTCATGTACAGGATGCTGAGCAGGAATCGTTGAACCACTTAATGATGGATCTCCGATATGCTGAAGGCAATGATCTCCTGTATGGTGAAGGGGCTCTCCCGTATGCTGATGGAACGCTCCTGTATGATGATCATGAAGATCTCGAGGATGCTGAATGGGATCTCCATGAAAAAAAAGGGAGAACATCAAATGCTCGCTCTGATATAAGCAAATTGATGCATACCTGGTCTAGGCAAGTTGCAGCTTGGGCAGCTGATGTTGAAGAAATAGTATTCTGCCCT…	1536
NbS00011087g0003.1	ATGGCAGATGTAGCAGCAGATGTAGCAGTAAAATTCCTAGTAGAAAACTTGATGCAATTATTAATCGACAACGCTGACTTGATTATTGGTATAAAGGGTGAAGTTGAAAATTTACTACAAGATCTGAATGATTTCAATGCTTTTCTCAAACAAGCAGCTAAATCAAGGAGAGACAATGAAGTCTTGAAATCACTAGTAAAGAAGATAAGGAAAGTGGTAAATGATGCTGAAGATTCAATTGATAAGTTTGTGATTGAAGCTAAAAGACATGACGATAAAAATAAATTTGCTCAGTGGTTTCATCTTACTCATGTTGCTAGAGCAAAAGGGGTTGCTGATGAGATTAAAACTATAAGGGAAAGGGTGAAGGAAATTCGCCAAAATGATGCTTATGGACTT…	3461
NbS00011122g0021.1	ATGTGGTTTCCAGATTGTAAAGGAAGTCATATCCTACTTACCATAAGGTGCGGGAATGTGGCCAGTTATGTTTCTCCAGGCAAGCCTCCTCATCACATGTCTTCTCTAAGCCCGGAGAAAAGTTGGGAATTATTGCAATTGAAGCTTCTTGAGAAACTCTCTCCAGAATTAGTGAAAACTGGCAAGAAAATTGCAGAAAATTGTCATGGAATGCCCTTGACCATTATTATAGTTGTTGGGCTTCTATCTAAATGA	255
NbS00011168g0004.1	ATGAGTCACCCGGCCGAGTCATCTAACTCAAAAAATGGTACTAAGAAGGATTTTTCTACGGCAATTTTGGAGCGGAAGAAAGCTGCGAATCGGCTCGTCGTTGATGAGGCGGTCAATGATGATAACTCTGTTGTTGCCTTACACCCTGCTACTATGGAGAAACTTCAGCTTTTCCGTGGAGATACGATTCTCATCAAGGGAAAGAAGAGAAAGGATACAGTCGTCATTGCCCTTGCTGATGAAACATGTGATGAGCCAAAGATTAGGATGAACAAGGTGGTCCGTTCAAATTTGAGGGTTCGGCTTGGAGATGTCGTATCTGTGCACCAGTGTCCAGATGTTAAGTATGGGAAGCGTGTCCACATACTTCCTATAGATGATACAATAGAAGGTGTCACA…	2833
NbS00011330g0006.1	ATGAGGTATGCTTTGTCTACATCTCTGAAGAGCTTGACTTTAACCGATACTAATTTTCTATGGGGAGACATGGAAACTATTGTACTGTTGCCAAACCTCGAAGTGCTTAAAATTAAATATGATGGATTTAGTGGTAAAGTATGGAGAGTAAATGATGAAGAAATCAATCAACTTAAGTTCCTCCTAATCAATACTGCAAATCTGGAGCACTGGGAGGCTGGCAGTGCTAACTTCCCAAAGCTGCAACGCCTAGTTCTGAAGAGATGCTTCAACCTGGAGGAAATCCCTAAAGACTTTGGGGAAATTTGTACCTTGGAGTCAATAGAGTTGTATAAATGCAGAAGTTCAGCTGCAGAATCTGTGAAAGAAATTCAAGAAGAGCAAGAGAGCATGGAGAAT…	1371
NbS00011331g0023.1	ATGGATCCAGTGACGGCTGCTGTATTGACAACAGCGGTGATAGCAGCAGTGAACCTTCTGGTAGAGAACCTGTCGCATCTAGTAGGTTATAATTCGCAGCTGATTGCAGGTTCAGAGGAAGCGTTTAATGATTTGCTGGTGGAAGTTAAACGCCTAAACGCCTTCCTTGTTGATAATGCAGAATTGAGAAGCAATAGCTCACAATGGGACGTGTTGGTCGATGAAATTCGACGTAGAGTATATGAAGCTGAAAATGTCATTGATAAATTCTTAGTTCAGACCAAGCTCAACCAAGAGAATGTGTTGAAAAAACTGTTCAAAGTAACTTTTCAAGAAAAGAGTTTTGCAGGGAAGATCAACAAGATCCTTGAAGGCGGGAAGAAAATCCGAGAAGATCAT…	2511
NbS00011530g0003.1	ATGAAAGGTGAAAACAAAAAACAATCCCCTGAATCCAAAGAAACCAAAAAAGACTATACCACAGCAATTCTTGAAAGAAAAAAAGCACCAAATAGACTCATAGTTGATGATTCAACAAAAGATGAAAACTCCATCGTGTTTCTCAATCCAGAAACAATGGAAAAACTTCAACTATTTCGCGGCGATACTGTTTTAATCAAAGGAAAAAGAAAAAGAGATACAATTACTGCAGCAGAAGTTGATGAAACATGTGAAGAACCAAAGATTCGTATGAACAAAGTTGTTAGAAACAACCTACGAATTCGGTTAGGTGATATTGCTTCTGTCCATCTTTGTAGTAATATTCAATATGGTAAACGTGTGCATGTTCTTCCTATTGATGATACTATTGAAGGTTTA…	2436
NbS00011616g0003.1	ATGGGGGGGATCGGCAAAACAACTCTTGCTAAAATAGCATATGACGATCCTGAAATCATAAATCGCTTTGATATTTGTGTTTGGTTAACAATATCTCAAGAATATTGGATTAGAGATTTACTATTGGGAGTTCTTTCTTGTATCTCAAATGAGATCAAAGAAGAGACTGATGATCAATTGATGGATATGATATACAAAAATTTAAAGGGTCGGAGGTATCTTGTTGTAATGGATGATATTTGGAGTAGTGACGTCTGGGATCTTATGACAAGAACTTTTCCAGACGACAACAATGGGAGTCGAATTATTTTGACTAGTAGGCTCAATGAGGTGGCTATGCATGCTGACCGTAATAGCACTCCTCATGAGATGAGACTCTTTAATTCAGATGAAAGTTGG…	705
NbS00012133g0014.1	ATGGCACCCGCAGCAGATATCGAGGATGAGATCAAGGACGAGAAGAACCCTCCCCCACTTGATGAAGATGATATTGCTCTTCTCAAGACTTATGGCTTAGGACCTTATTCCACAAGCATAAAGAAAGCTGAAAAGGAAATCAAGGAAATGGCCAAAAAGATAAATGATTTATGTGGTATTAAGGAGTCTGACACTGGGCTAGCTGCACCAAGTCAATGGGATCTGGTTTCTGATAAACAGATGATGCAGGAGGAGCAACCTCTTCAGTTTGTTGTTGGATTAGGTGACAAAGTTTCACCAACCGATATAGAAGAAGGCATGCGAGTCGGGGTTGATAGGAATAAATATCAGATTCAGATTCCATTGCCCCCCAAAATTGATCCTAGTGTTACCATGATG…	1143
NbS00012189g0002.1	ATGGAGATTGGCTTAGCAGTTGGAGGTGCATTTCTATCTTCAGCTTTGAATGTTATCTTTGACAGGCTTGCTCCTCAGGGTGAGCTGCTCAAGATGTTTCAGAGGGGAAAGCATGATGTTCGACTGCTAAAGAGGTTGAAGATGACTTTACTTGGCCTTCAAGCTGTGTTAAGTGATGCAGAGAATAAGCAGACATCTAATCCATACGTCAACCAGTGGCTTAATGAACTTCGGGATGCTGTGGACAGCGCTGAAAACATAATGGAAGAAATCAATTATGAAGTTCTGAGAGTTAAGGTGGAAGGTCAGCATCAAAATCACGCAGAAACAAGCAACCAACAAGTAAGTAACCTCAACTTGTGCTTGAGTGATGAATATTTTCTTAACATAAAGGAGAAG…	816
NbS00012490g0007.1	ATGGCTTATGCTGCTGTGACTTCTCTTATGTCAACTCTTGGATTGCTACTGCAGTACAATTCCCGTTTAAATCTTCCCAACACAGAGCAAACTGAATCTCTTCACAAAAAAGTAAAAGAACAGATTCAATCTTTTCGCCAAAAAGTTGGTTCACTGCAAGCGCTTCTTGAAACATTGGAGAAGAATATCAATGATCCTAAGACAATTGAACATTGTGAAGTCAAGATCAAAGATGTAGCACATGATGCAGAATATAGAATTGAATCAGAAATGGAAAAATTTTATAAGGCTCAAAATGAAAAGGTTAGGAGAGAAGCTTATGAGGATTTTTGCAAGAGGTTGCAAAAAGCATCTGAGTCCATAGATTCCAATTCCAGAAAGTTAACTGAAAGTATGAAG…	1989
NbS00012526g0014.1	ATGCGTAGATCAGTACTATATGATAACATGAATACTGCCACTGGTCATATGTCATCACAACTGGCAAGGACTCCTAGGATGAATGAAGAAATTGTGGGGTTTGAAGATGTTATAGAAAATTTAAGACACCGGGTAATAAAAGGAACCATAGAGCGAGATGTTATCTCAATCGTCGGCATGCCTGGTCAAGGTAAGACAACTTTGGCCAATAGACTCTATTGTGACAGGTCAGTTGTCTCTCACTTGGATATTTGTGCACAGTGTTGCGTGTCTCAAGTATATTCATGGAAGGAATTGTTATTGACCTTGCTACATGATGCTATTGTTGAGGATTTTCAACATAGAGAAAGGAGTGACTTCGAATTAGCTCATATGCTTTGCAAAACTTTATTTTCAAAA…	1317
NbS00012738g0024.1	AGGCAGAAAGTTGAATGTGACATACCAGAATATGTCACACAGAAAGCCGAAGCTCTGCGTAAAAACGCTCAAGTTGCGCTTTCCTCTCCAAATACTTGTCTCGCTATCCAGCATATGGAAAATGACATTCGGATGACTAAGCTGGAAATCAGAGCCAACTACTCCTTCTACAAGACATCATCACAACTTTCAGCCAACAGGGATATTACTATTACTATTGCTGATCCCAAATTGGTAGCGGAATTCATGGATAATGTTTTAGTGAAGATTAAACATGTCCCTTCACTTAAAGAGGTTTTAAAGGAGTTGAAGATGCTGAGAAATTTTATCCGTTTTCTGTCACAAAGATGCAGTAATGAGCCTCAGAATTGCCAACATACTTTCTTCATTCACGCTTTG…	3030
NbS00012739g0002.1	ATGGAAAAGAAAGAGGATTTGTGGCTGGAAGTTTTAAATAATTTGAAATCCTTTAAGAATGTAGGGGAAGTGATGGATGTTATACAGTTAAGTTATGACCATTTATCGGATCACTTAAAGCCGTGTTTGCTCTACCTCGCAAGCTATCCAAAGTATGAAGATATTCAAATCTCTCAATTGAAAGACTTATGGAGCGCCGAAGGATTTGTGGAACAAAATGACATGATGAGTGTGGAAGAAGTACTGGAGTCTTATGTGGATGAGTTAATTTCTAGTAGCTGGGTAATGCTTTTCAATGAGAGAGGTATCAGGGAGCCGGATATCAAAATTCATGATCTTGTGCATGGTTTTTGTTCAAGAAAAGCTGAAAAGGAGAAGTTGTATGGCTTCATAAGTTCA…	474
NbS00012739g0005.1	GAGACAATTGCTCTATTTCACAAGGACATTGACAATCTGCTGGATTTCATAGACAGGCTAAAGAATCGACGCGATCAAATTGCTCTTCACATTGATGAAAATGACAATCTGACAAGGTGGCTGAAGTTTATGTGGCTGAAGTTTATGTTGTCATTTTTTCAGCTTTTTTATTTCATTCCCGGTGGTTTGAATGCCGAAATATCTTGCGTATTATATGAGTTTCATGATCTGGTTCAGTCACTTTTTCATCAGAGTGGAGATGACATGCTGCATAAATTGGCTTATGTCGCTATTTATTACCCCCCGACAAAAATGAAAACTTGTCTCAGCTCATATAATAATTCTGAACCAAGTGCAACTATGACTAAGGATCAGTTGGTCGAACTTTTGGATGCCCTC…	1818
NbS00012914g0016.1	ATGGCGGGCACTGGTGGAAACCCTAGTTCGGGCGGGCAGTCTCATCAAGCTCCAAAAATCCTATTAGCGAAGCCTGGACTTGTTAGCGCCGGCAAATTCAACCGCGGCGGCCCTGACGACCCTGGTTCTAATGCTCACCGTCCACGCATTGGTTCTCTTAATCTTCTCCCTGATACCTGGGATTTCCACAGTGATCGTTTTCTCCCGTTTCTGACGGATAATACGGACTTTACGGTGGTGGGTGCGAAGCCTGGACTTGTTAGCGGCGGCAAATTCAACCGCGGCGGCACTGATGACCCTGATTCGAATGCTCACCGCCCACGCATTGGTTCTCTTAATCTTCTCTCTGACACCTGGGAGTTCCACAGTGATCGTTTTCTCCCGTTTCTAACGGATAAT…	1882
NbS00012936g0019.1	ATGGCAGAATTTTTCTTGTTCAACATCATTGAAAGAGTTTTGTCAAAAGTTTCTTCAGTTTCTGTAAATGAGATCAGTTTAGCGTGGAATGTTAAAACAGAGTTAAGAAAACTCCAGAGCACTTTATCCACAATCAAAGCTGTACTTTTAGATGCAAATGAGCGGCAGGCAAAGAACCATGAAGTGAGAGATTGGCTGGAAAAGCTAAGAGATGTTGTTTATGATGTCGATGATGTGCTCGATGATTTGTCAACACAGCTATTACTACAAATACATTTTCAGGAAAGCCTTAAGAAGAAGGTAAGAAAATTCTTTTCAAGTTCAAATCCAATTATTTATAGATTCAAGATTGGTAGAAAGATAAAAGAGATTAGGGAACTATTGAATGATATTGCAGAT…	2511
NbS00012994g0001.1	ATGGCAGAAATTCTGCTGACAGTAGTAATCAAGAAGGCTGCAGATATTGCCGGTGAACTTATTTCAGCACAAGTTTCTAGGTACAGTAAATTGCCAGAGAACATAAAATGGATCGAAAGAGAGATGAGACACATGCAATCTTACCTCAAAGATGCTGAGTCCAAGCAAGCCAGAGACGAAAAAATCAAGAACATGATCAAGGATATTGAAGAAATTGCTCGTGATGTGGAAGATATTCTGGATGAGTTTCTTCCCAAAGTTGCATCCAAGGGAGGAAAATCACTAGGGTTTATTAAGAAGACTTTTCAGGCCATTCCATATGCAATAGCTGCATTTAAGTTTGTTTCAGAAATTGAGAAGATCAAGAGAAGGGTGCATGAAATTGATCGCATAAGAACA…	2670
NbS00013187g0003.1	ATGGCTTATGTTGCTGTGACTTCTCTCATACAAACTCTGGAGCAACTCCTGCAACTAAATCCACCATGGATAAGTGATGAAACAAGAATAATAGTGGAGTCTCTCCTTTCTTGTCTTGAATATTTCCAAGACTTTCTTAAGAAGAGAAGTCAACACCCTGAAAAGGGTGAAGAGTTGGAGAGAGAGATTAAAAGTGTAGTGAATGAAGTAGAAGATGTGATTGAACTAAATATGAATGAAACAATGGAAAGAAAGGCATTTGACGAAACCTTGTCTGCACTTGTAGAAGAAATAGATGCTCTGAAGAGGAACGTGACGCAAACTGGTTTTGCTACAAATGAAGTTCAAGGCTATGGTGAGGATTTGCAAACAGGTGTTTCCTTTCCTGGTCATTCATCT…	2884
NbS00013187g0021.1	GTGCTTCTGACTCTTAACATAAGTGATGTTGACAATCAAATCCAAACTAGGGATTCTTTGGTTGATCCTTTATCTCGAAATAGTGCCAAGAAAAATCTAGAAGATCTCGTCTTGGGCCTCGATGATGACTTGGCCATAATCAAGCAAAGACTGACTGGACAGGAAAAGGCTCTTGAAATTGTCACGATAACTGGTGCGGGTGGTATTGGCAAAACAACACTCGCCAAACAAGCTTACGATTGTCTTGAAATCAAGCAACGCTTTGATATTCGTGCTTGGGGTGATGATGAGCTGATAGATAACATCAATGAAGGAAGTGACAGTGACTTAGTCAACATGCTGCAGAAAAAGTTAAAGGATTATGACGAAAGTCAATTAGCTGACCTGGTGCAAAAAAAC…	2190
NbS00013243g0014.1	ATGGTTTATGCCATTGTATCGTTTGCTGTTCAAAAACTGGGCGATTTCCTCATACAAGAAGTTACATTGCGCATAAGTCTCAGAGAGGATGTGCAGTGGCTGCGAAATGAGCTGCTATTCATGCAATCTTTCCTCAAAGATGCAGAACAAAAGCAAGTTGAAGATAAAAGAGTTCAACAATGGGTATTTGAAATCAACTCTATCGCTAATGACGCTGTCGCTATACTTGAGACTTATACCTTCGAGTCTGATAAAGGTAGTGACCCTGGATTTGCTAGCCATCTGATGGCTTGCGCCTGCATATGTAGGAAGGAGACCAAGTTCTACAAAGTCGTCAAGGAGATCCAATCCCTCAAGCAGCGGGTCATAGATATCTCTAGCAGACGGGAGACGTATGGT…	3033
NbS00013363g0001.1	ATGAGTAACAAAGCTGAATCCTCTGCTTCGAAAGGGACTAAAAGGGACTATAGTACAGCAATTCTTGAGAGGAAGAAATCACCAAATCGCCTTGTTGTTGATGAGGCAGTCAATGATGATAACTCTGTTGTCTCTCTTCACCCTGAGACTATGGAAAAACTTCAGCTTTTTCGTGGTGACACAATCTTGATAAAGGGCAAGAAAAGGAAGGATACAATCTGCATTGCCCTTGCTGATGACACCTGTGATGAGCCAAAGATTAGAATGAACAAAGTTGTCAGAAATAACCTTAGGGTTCGGCTTGGTGACGTTGTCTCTGTGCATCAATGTTCTGATGTCAAGTACGGGAAACGTGTGCACATTCTTCCCATTGATGACACCATTGAAGGGGTTACTGGG…	2508
NbS00013563g0018.1	GCAAGGGACTGGGGGTTTTTGGTAAGTTGGTTGTTATTACAGAAGACAATATTTAAGGAAGAAATTAGTTGCCATCAACAACTTGAGGAAATAGGGAAGAAGATAGCAAAAAGTTGTGCAGGACTGCCTCTTGCAGTTATTTTGATAGGTGGTGTTGTTGCACGATTGAACAAGAAAAGAGGCTATTGGACTAAAGTTGCTAAAAGGTTAATTGCAAATGCAAAAGTGGCTGGTGAGGCAGAGTGGTACACGGACATAATAGAGTTAAATTACAAGCATTTACCACATTATTTAAAACCATGCTTTCTTTACTTTGGTTTGTTTCTTGAGGATGAGGAAGTTTCGGTTAACAAGTTGATACGGATGTGGGTTGCTGAAGGTTTTGTACAAAGTAATGAG…	1252
NbS00013646g0007.1	ATGTCAAGATGGACTTCTTCCCTTTATGGTAATATATTAAAGCAAAACATTTCAACATATCTTGGAGTACCACTTCTCGAAGAAGGAAGTATGGAGGCACACAATAATCTAATGTCAAGATGGACTTCTTCCCTTTATGACCACACTCAGGTAGTTGGTTTGGAAGGTGACACTGAGAAGATAAAAGATTGGCTATTTGAAGCAAGAGATGGTTTACTTGCCATTGCATTTGTGGGTATGGGAGGACTTGGCAAAACCACTCTTGCTCAGAAAGTCTTCAATGACCGAAGGGTGGAGGATCACTTTGAGAGGAGGATATGGGTGTCTGTTTCTCAAACATTTACTGAGGAACAAGTCATGAGAAGCATATTGAGGAGTTTAGGAGATGCATGCATTGGT…	2067
NbS00013765g0006.1	ATGGACTTTGATGTGGTTAGGATCACAAAATCAATCATTGAGTCAATCACCAAGACAAGTTGCACCCTCATGGACTTGGACCCACTTCAAGAAACACTTAAAAAATTGCTTCGTAGTATAAGATTTTTGCTTGTGTTAGATGACTTTTGGAGCGAGAAGGATAGTGATCGGGAAATCCTATCCGCACCTTTAAGATTTGGTTACAATGGTAGTAAAGTTATTATTACTAATCGAAGTAGAGGAGTATCAAATGTTGTTGGTTCAAACCCGTATCTGCTACAAATGACATGGACGGCTGAAATATAA	306
NbS00013765g0022.1	ATGAGTTGCATTCATTTTGAGGAGTGCGATGCGATTTTGAGAAGTGATTTGAGGGATTTGACTCACTGTAGAGATGTTATCTTTCCATCTCTAGCACTTAGCTACCGTTGTCTTCCTGTAGAATTAAATAAATGCTTTGGTTACTGTGCTCTATTCCATGCAATTTATAAGTTTGAAGATGACAATTTAGTCTTGATGTGGTTGGCCGAAGGTCTCAATCAACCAATGGGTGAAATAACTTTAGAATGCATTGGTAAGCAGTACTTTAAGGATCTAGCTGGGAGGTCATTTTTTTACTTAGAAAAGAAAAAGATATACAAAATGCATGACTTCTTTCGCGAAATGGCTCAATTTATTTCTACAGACGTAGACGTACGTTTGGAAATGGAGGATGAAAAG…	990
NbS00013765g0024.1	ATGCAAAGGTTTGCCTTTGGCGGCAAATGTACTTGCGAGTACAAGAGTTGCATTCCTTTTAAGGAGTGGGATGCGATTTTGAAAAAATTAAAGAAATGCTTTGCTTACTGTGCTCTATTACCTGCAAGTTATAAGTTTGAAGAGGACAATTTAGTCTTGATGTGGTTGGCCGAAGGTCTCATTCAGCCAATGGGTGAAATAACTTTGGAATGCAGTACTTTAAGGCGATCTAGCTGG	237
NbS00013765g0025.1	ATGTCTAGCCACAAGTTATCCATAATTTCCATCGTCGGTATGGGAGGGATAGGCAAAACGGCACTTGCCCGACTTGTTTACAATGATGAGAAAGTCAAAGAGTTTTTCTATTTTAGGATGTGGGTCTCGGTATCTATGGACTTTGATGTGGATAAAAAAATCAATCACCAAGACAAGGTGCACCCACTTCAAGAAACACTTAAAAAATTGCTTCGTAGTATAAGATTTTTGCTTGTGTTAGATGACTTTTGGAGTGAGAAGGATAGTGATTGGGAAAGACTATCCGCATCTTTAAGATTTGGTTACAATGGTAGTAAGGTTATTATTATTACCCGAAGTAGAAGAGTATCAAATGTTGTTGGTTCGGAGCCGTACCTGCTACATTTTTACATGCATGGA…	465
NbS00013796g0008.1	ATGGTGGGGTACAATGATGAACAAGCGAGCATGCTGCGTCAACTTACTGGAGACTCACGTCAACTGGAAGTCATTTCCATTGTTGGTATGGGAGGCATAGGCAAGTCAACTTTTGCTAAAAGAGTGTTTTCTGATCCCTCTGTTGTGGGCTTCTTTGATGTTCGTGGATGGGTTACTATGTCAAAGGACTACAGTATAAGAAAGATGCTTCTATCCCTCCTTCAAGATGCCGGGGTGTATCTTGATAAGGTAAGCGATGAAGAACAAGCAGACGACTTGCAGGAAAGCGATGAAGAACTAGATCACGTGCAGAAAATCAATAATGCTCTTGCAGATCGCTTGCAAAAAAGTTTAAAAGGTAGGATATATTTGATTGTTGTGGATGACATATGGAGCACG…	2262
NbS00014047g0008.1	ATGTCTGAAATAGAGAGGAGAATTCTTGATATATTTTTGTATTGGGCAACTCAAAAAGGGAGGATTAAGGATGGGAAGTTGCGAGGACACGGAATGCAAGTCGGAGATAGTATTTCAGGCCCAAGGGCGGACTTATCTTCTGCTGAAGTCAAAGAAGGTTATGAGTTTCTCCTTTCACTGGATCCAGGAAGGTGGCCTTTACCAAATTTATGCAGTCCATTGTTTCAGAAGTTCATTGACTACATCCTTCAGAATGTGAAGGATATTTTCAAAAACAAGAAAGAGTTGAACAAGTTTGATCTTCTAAAGAAAGAGCTTCTAGTCCTTGAAGAAAATCTAAAGTATCTCAAAACCTTCCTTGGTTTCATAAAAGATGCAAGCGTGGAACTGGAGAAATCC…	870
NbS00014047g0014.1	ATGATTCTGAAAGCTCCAATATCATCAAAATATAATTTCCCGAGGACAAATGGATTAGGCTTTATTGTCTCCCTCTTATGCAATCTGGAAGAGCTGCTGCAAGATGGAAAGTGTGATTCTGCTGTCAAGGATCTTATTGCAGAAGCTAAGGAGGTGTTATCTTTTTTAAGATCCTTGTTGGGGAAATTTGTGAAGCAACAGCATGCTTTTGAGGAGGTGAAGAAACATGATCTTTGGACAAAAGTGATATCTCTAGCATACCAGGCAGAATGCATAATTGATTGCCTGGGTATGGGAGATTATCCTGTTTGGTATCCGCGTTTGTTATGTAAGGCCACAACAGAAATTAAGCTTGTCAATGATCAATTAGCAGAGTTCCATGTGCAAGTAGTTGAAGTC…	1836
NbS00014266g0009.1	ATGCGGAATGTGGGTCCCATGAATAGTGACTTAGCCAATACTCTTAGTCTCCAACCACTAAGAGCTCCTTCTCGGCAAATACTATCAATTCGAGAAACAGATTCCATAGTGGTTGCTTCAGATGTTGTTGGTAGAGACCAGGATGTTGCTGAAATAAAGGAGAAGATGTTGAACATGAGAGAACATGTTGTTCTGTGCACCATTCCCATAGTAGGTATGGGAGATTCAGGGAAAACAACTGTCGCTAAGATAATTTTCAATGATGAACAGATCAAGCAACATTTTGAAAAGAGAGTTTGGTTGTGTCTACCTGAAATGTCTGAAACTAAGAGCTTTCTTGAATTGATGCTTGAATCATTGACAGAAAGGAATCTTGAGGTCCAAAGTAGGGATATAATA…	1728
NbS00014488g0001.1	ATGGTTGATGCCATTGTATCATTTGCTGTTCAAAAACTGGGCGATTTCCTCATACAAGAAGTTGCCCTGTTCAGAAGTCTGAGAGAGGATGTGCAGTGGCTGAGAAATGAGCTGCTCTTCATGCAATCTTTCCTCAAAGATGCAGAACAAAAGCAAAATGAAGATAAAAGAGTTCAACAATGGGTGTTTGAAATCAACTCTATTGCTAATGACGCTGTCGCTATACTTGAGACTTACACCTTCGAGTCTGATAAAGGTAGTGACCATGGATTTGCTAGTTGTCTTAAGGCTTGCGCTTGCATATGTAAGAAGGAGACCAAATTCTACAACATCAGCAAGGAGATCCAATCCCTCAAGAAGCGAGTCATGGATATCTCTCGCAAACGGGAGACATATGGT…	2652
NbS00014723g0001.1	ATGGATGATGTATTGGTGGAATTAAAAATGGAGGTAATTGTTCCATTGTACCATCCACAGTTAACTAAGCATCTTGGAGTTAGGCCAATGTCAGGGATACTCTTTCACGGGCCACCTGGTTGTGGAAAAACAAAGCTGGCCCATGCAATTGCTAACGAGACTGGAGTTCCATTTTACAAAATCTCTGCTACTGAATTGGTCTCTGGAATTTCAGGTGCATCAGAAGAGAACATAAGGGAATTGTTCTCGAAAGCGTACAGGACAGCGCCGTCTATTGTGTTTATTGATGAAATTGATTCAATTGCTTCTAAACGAGAGAATTTACAGAGAGAAATGGAACGGCGCATTGTGACGCAGCTGATGACGTGCATGGATGAATCTCACAGGCTTGTAAAACCT…	1461
NbS00014729g0020.1	ATGTTACTTAGTGTTCTTGACAAAGTTAAGAAAGTGATGCAAGCTTGCCTTTTCTGCTTGCATCTTAAAGAAACTGAGGCTATGGATTTCTTAAATACCTTTTGTGGGAAATCCTTTGATGCATGTCTCAATCATACTTTTCTGTTATCTGTTGATTCCCTGCTTTTGATCATCATGTTAGTTGTATTAGCTTGTAATGTAGTATCATTGAGGATGTTTTTATGTCAATCAAAACGTCATCGAGTTTCTAAGTTGTCGATTTGTTTAGTCGTTTTTAATGGATGTTTGGGATTAGGATACCTAGTTTTGGGAGCATGGAAGCTTAAAGAGCAACTCCATGATCAAGAATATCAGACTTTTCTGCCTCTACATCGTTGGATCGCGTTTCTTGTCCATGGA…	3171
NbS00014857g0016.1	ATGGTCGGTTTTAATGAAGAAACTGAAATGCTTATAGAGCAACTTGTGAGAGGACAACGGCAATTAGATGTGATCTCAATTTTTGGAATGCCAGGACTCGGAAAAACAACTTTGGCGAGGAAATTGTATGATCATGAAACAATTTCCAATCGTTTCGATATTCGCTTGTGGTGCTGTTCTTCTCAATCTTATAATAATAGAGCTCTCTTGTTTGAATTATTAGGTCATATTTGTGAGCTTGATGATATTACCAAAGAAAAAAGTTATGATGAGTTAGCTGAGAAACTTTACAGATATTTGAAAGGAAAGAGGTACCTTATTGTAGTGGATGATGTGTGGAGTCCTAATGCATGGGATGATATAAAGAGACCGTTTCCCGATGATAATAAAGGAAGTCGA…	2085
NbS00015021g0013.1	ATGTCTGACAAGAGTTTGGACCCTATGAAAGATGAGGAGATAGTTGGTTTTGAGAATGAAGCTGAAATAATAATTGAGCGTCTGAATAAAGGAGAAAAAGAGCTAGACGTCATCCCAATTGTCGGGATGGCTGGACAAGGTAAAACAACTTTTGCTAGAAAGTTGTATAACAATGCCATCATTGTTGACCATTTTGATGTTCGAGCATGGTGCATCATTTCCCAGACATATAATCGACAAGAGTTATTACAAGTGATTTTCAGTCAAGTTATCGGTTCCAAGGACAAGGTAGATGAGGTTGGCGAACTTGCGGACATGTTGAGGAAAAGATTAATTGGCAGGAGATATCTGATTGTCTTGGATGATATGTGGGATATTAAAGCGTGGGAAGATTTAAGA…	2598
NbS00015188g0002.1	ATGGCCACAAAACAAGATTATGAGCAATCAATTTCTAACACATATAGAGGTTCATATGATGTGTTTTTGAGTTTCAAAAGTGAAGATAGAGGTAAATATTTCACTGATCACCTCTCCACAGCTTTAAACCAAGCTGGATTTCGGACGTTCAAAGGTGGTAATCATAGCAGTTCAGATTTTGCTAAAGCAATTCAAGAATCAAAGATTTCTATTATTGTATTCTCACAAAATTATGCATCTTCCTGTTGGTGTTTAGATCAACTTGTCACAATTCTTGAACGTAAAAAGAAGTTTGCATGTACAACAATATTGCCTATATTCTACCATGTTGATCCTTCAAATCTCAGGAAGCACAAGGGAAGTTTTGGAGAGGCGTTAAACAGACATGAAGAAAAATTC…	3216
NbS00015355g0015.1	ATGAAATATTTCTCCAGTAGTTTCAAACTTCTCAAAGTGCTATACATAGACTCTCCTGGTTTAAATGTTATCCCAGATAGTATCGGGAAACTATGTTGCTTGAAGTACTTAGGCATAGGATGGAAGACACGCATAAAGATGCTTCCCCCTTCTTTAATTCAGTTGAAAAACTTGGAAACGATTGATATGCCCATGTCTATGCATTATTCTGTACTAATTCCTAATGTCTTGGGGAAGTTAGAGAATCTGCGGCGTCTGCTTGGTTACATAAATTCCCCGAGCCTATTGAAGATTGACCTACCCAACAATCTCCAAATTATAGGCAGCATACCTGTTAAGCACTGGATGCATAATGAAAACCCGAGAAGAATGACTAATCTCCAGAAAGTTGGTTTACTC…	1029
NbS00015355g0016.1	ATGGCTGAAGCAGCAGTTTCCTTTGTTGCAGAGCGGCTGTTTGATCTGCTCAAAGAAGAAGTTGTTTTCCTGAAAAATGTCCAGGAACAAGTTGAAGGAGTGGGAAACGAGCTTGTTCGGATGAAGTGTTTCCTGAAAGATGCAGACATGAAGCAAGTGGAAGAGCAAGCCGCAACAATCCGCAACTGGGTTTCTGAAATCAGATCAGTTGCCTACCATGCTAAGGATGTGATTGAAATATTCATCCACCAAGTTGCTTCCCTAGAACGAAAGAGCTTCTTCATTAAGTGTGCCCTTTTCCCTACGAAGCTATATTGGCTTCACAAAGTAGGGAAAAAGATTGAGTTGATTCAGAGCAGAATTTCGGAAATATCCAAAAGCCGGGAGAGATATGGCATC…	1476
NbS00016103g0004.1	ATGGCAGATGCAGTAGTGAATTTTCTGGTGGAGAACCTGTTGCAGCTATTAACTGATAACGTAAAGCTGATCGGAAGTGCAAAGGGAGAGTTAGAGAATCTGCTGAAAGAAGTTCAACACCTAAAAGGCTTCTTAGACGATGCTGCAAAATTACCAAGCGACAGCGAACAGTGGAAAGTGTTGGTGGAGGAGATACAAAAAACGGTACATACCGCAGAGGATGCTGTTGATAAGTTTGTGGTTCAGGCGAAGCTGCACAAAGAGAAAAATAAAATGGCAAGAATTTTGGATGTGGGTCATCTGGCTACAGTCAGGAATCTTGCAGCTGAGGTCAAAGGAATTCATGACCAAGTCAAGGAACTTCGCCTAAACAATCAAGCTCTTCAAGCACGCCCAACT…	2717
NbS00016488g0009.1	ACAGCTGCTCATGCAAAGCCTTCCACTGAAGGCAGTTCTCTATCAAATAATGAGGATTTTGTGGGCTTTGAGGAAGATATAAATGAGATCATTCAGAAATTGACTGGATTCGGAGGACCAAAACAACGAGACATTATCTTGATTGTTGGAATGCCTGGTCTAGGTAAAACGACTTTGACGAAAAAGGTGTACGACAATCCTCTTGTTATGCGTCACTTTGATGTCAGAGCATTTTGTACTGTTTCACAAAAATACGACGAGAGGAAGCTATTGGTTGATATTCTTAAACAAGCAACAAGTGATAAGAGTGACATCAATGAGGGTGTGGACGTGGCTGATGCGGTGAAGAAGGCTCTATTTGGTTGGAGATACCTCATTGTATTAGATGATATATGGAAC…	2142
NbS00016679g0108.1	ATGAGAGATCATTTTGAAGAGAATTTTTATGAGCATAATGAAGTTTATAGTCTTCTATTGAAAGTAACTGAAAAGGCATACAAGGCAAAATTTGTCATTGACTCTTGCTTGACCAGTGCTCATCTATCCCGGTACAAGTGCACGAAGTTAAAAAGAGACCCCACTAATTTTGCACTATCGTTAACGCCTAACACTCCAAGATCAAATAAAGAAAATGAGGGTTTCCGGGAGGCAATGGACCAAATAAAGAAGCAGCTAGTTAGAGGACCACGCCAGCTAGATGTAATCTCATTGGTCGGCATGCTAGGAGTCGATAAGACTACCCTCGCTGAGAAGATTTATAGTGATCCAATAGTCATCTATCATTTTGATGTCCGTGCTCAGTGTCAAGTGACTCAA…	462
NbS00016721g0006.1	ATGGAAAGTTGTCTCAGCTCATATCATAATTCTGAACCAAGTGCCACTATGACCGAGGATCAGTTGGTTGAAATTTTGGATGCCCTCCTCATATATCTCCATGATCAATCCAAGTTGTTTGCAGATTTGATTTGCCCATTAAAGATTGAATATGAGGTTCTTCAGAAAGTATGTGATGTGCCCAAAGACATTATTCATCACGACAAACTCTTTATATTCTTGTCATGTGTTGTAGCTCTTACCAGGGATGTATCCATTCTTGTTTGCAACTCACAAGATAACTCAAGGAATGAGGAGAATATAGATGAAATAAGCTGTGCAAGTCTAAATTTGCTAGAAAATATTGAATTCCTGAAGGAAGATCTCAAACATGTTTTCTTGAAAGCCCCTGAAGACTCA…	1422
NbS00016761g0012.1	ATGGATATCGGCCTAGTGATTGGTGGTGCATTTCTTTCTTCAGTTCTGCAAGTTCTCTTTGATAGGCTTGCTCCTCAGGGTGAGCTGCTGAAGATGTTTCAGAGGGGCAAACATGACATTCGACTGTTAAAGAAGCTGAGAATGATCTTGCTTGGTCTTCAAGCTGTGCTTAGTGATGCAGAGAATAAGCAGTCATCCAATCCATACGTTAGTCAGTGGCTTAGTGAGCTTCAAGATGCTGTGGACACTGCTGAAAACTTGATGGAAGAAATCAATTATCAAGTTTTGAGACTAAAGGTGGAAGGTCAGCATCAATATCTTGCGGAAACAAGCAACCAACAAGTAAGCGACCTCAACTTGTGCTTGACTGATGAGTATTTTCTTGACATAAAGGAGAAG…	3960
NbS00016857g0026.1	TCATTGAGGACGTTTTTATGTGAATCAAAATGTGATGGACTTTCTAAGTTGTCGATTTGTTCAGCCGTTTTTAACGGATGTTTGGGCTTAGGATACATAGTTTTGGGATCATGGAAGCTTAAAGAGCAACTCCATGATGAAGAATATCAGACTTTTCTGCATCTACATCGTTGGATCGCGCTTCTTGTCCATGGCGTTACATGGCTATTTGTAAGTTCAATCATAAGCCTATACAAGCTGAAGCAACTTTTCTTCATATTGAAGCTTTATTCAATCCTTTCCTTGTTGTTAGCTGGATTTCTTTGCATAATATCTGTGTGGAAATGTATTATTAGTCATGACATGCATGTAATTGGAGGTGAAGTGATAGTAGATGCACTATCTTTGTTAGGAGCCATT…	5145
NbS00016992g0002.1	ATGGCTAATGCTGCTATGTCTTCACTTATGCATACACTGGAGCAACTCTTGCAGTCTAAATCGCCTTTGATTTATAGAAGCTGTATACAACAACAACAACATGTTGAATTTGCTTTTCAAAGTCTTTCTGCTCTTCAAGTTTTTCTTGAGGATACTTCAAAGGGAATCAAAGATATTGAAACTTTGAAGATTATAGAAAAAAGGATCAGAGATGTAGTCTACAAAGCAGAAGAGAGAGTTGATTCAACCCTTAGAATAATCATTCTAGTAGATCAACAGAAACGAGAACAAGCTTGTAAATCCTTCAATGAGGAATTGCAAAAGGTGGAAAAAGAAGTTGATTCTCTAAGGAAAGAATTGATGGAGATTGAGTTTATCGAGCATGGAAGCAAATCTGCA…	2610
NbS00017277g0003.1	ATGGCTTATGCAGCTGTGATTTCTCTAATTCAAACGTTGAAACAAGTAATGCAACAAAAGCCACGTTGGAGAGAGATAAGAATTGCAGTGAATGAAGCAGAGGATGTGATTGAACTAAATATATATGAATTTAATCAATTGGAACGTTGTTGTTCAAGAATTGGAGTGTCACGCCAGCCTATATGTGACGATTTGCCTCCACTTTTGGCAAAGATTGATGCTGTGAAGAGGAAGATCTTGATGCAATATAGTACTATTATTAGTAGTACAAAATTGGATTCCTTGCTAGGTCTTGATTCATCATATCGACAAAATGCAAATCTGAGTCAAGAAGCTGTTGTCATGGGTCTTGAAGACGACTTGATGAAAATCATGAGACGACTAATAGGGCCACCATGT…	534
NbS00017358g0001.1	ATGTCTGCCAAGAGTTTGGAGAGTAGGCCTTGCTTTGTGGCTGAGCCATCTAAACATCTGCAAAATCGACATAGCGATCCTATGAATGATGAGGAGATAGTTGGTTTTGAGAATGACGCTAAAAGAATAATTAAGCTTCTGAATGAAGGTAAAAAAGAGCTAGACGTCATCCCAATTGTCGGGATGGCTGGACAAGTTATCGGTTCCAAGGACAAGGTAGATGAGGTTGGCGAACTTGCGGACATGTTGAGGAAAAGATTAATTGGCAGGAGATATCTGATTGTCTTGGATGATATGTGGGATATTAAAGCGTCAAGCACGATACCCGATCCTTATTCTATTCCATTCCTCACACTCGATGAAAGTCTAAAGTTGTTGCAGAAAAAAGTGTTTCAAAAG…	1995
NbS00017771g0002.1	ATGGCTTATACTGCTGTAATTTCTCTTGTTCATACTCTTGAGCAACTTCAGCAGAGAAATCCAAAACTTATTCAAGGTCAAACTATTGAAATGCTCTATTCTCTTCATACTATTGCTGAATATTTTAAAATTGTTCTTGAAAAAGCTAGCAAGAGTAGGAAGCTGAAAATTTGTCAAATGATTGAAGGCTTAAGTTGGACATGTGGAAAAGCATGTAAAAGTTTACTACACAAGGATTTGTTACCGGTTGTTGAAAAAATGGATATAACAAAGAAAGAAGGTCTTGATGATTACTTGGAGATGATAGTTAAAAGATTGGTAGGACCACAGTCGGACTTGGATATTGTCACAATATCTGGTATAGCTGGTATTGGCAAAACAACACTCGCTAAAAAAGCT…	972
NbS00017801g0004.1	ATGGCTGGACTTGGCAAAAGCACTCTGGCATTTAAAATCTACAGTGATCCTAAGCTTTCATATGAAGTTTTCAACAGCATTTGGCTTTATGTTGGCCAGAACTACAGTGAAAAGGAGATCATGCTTAATATTCTCAAAGCATTCATGAAACTCACTGATGAATATCAAAATAAGAATGTGGATGATTTATGCAAGACAATATGTGAATTCATTTCCAAAGGAGGAAAATGTGTCATTGTCTTGGACGATGTTTGGACGAAAGATGTCATGGATCTCGCCAAGCAAGTTTTCCCGAAAAACAACAAAGGCTACCGGATCATGATGACTACCCGCAACCGGAATCTGGCTCTATATGCCAGTGCATATCCTCACTACCTGAAATTTTTGAATCTGGAGGAG…	1077
NbS00017817g0005.1	CATGGGTTACTATGTCAAAGGAATATTGTGTTAGAAAAATGCTGCTGCAGCTTCTTCATTGTATTCAATCGACATAGGATTTACCTAGTTGTCATCGGCGATATATGGAGCACCAACGTTTGGAATGATATAAGCCAATGGTTTCCAGATTCCAAAGGAAGTCATGTCCTACTTACAACAAGGTGTGGGAATGTGGCCAGTAATGCTGCATCAGATCCCGGTCAACAATGTGAAAAGGTTCTTGCTTTAAGTTACTATTATTTACCTCAACACCTAAAAGGTTGCTTTCTGTATTTTGGGATTTTTTCCGAAGATGATGAGATTATCGTGACAACATTAATCAACCTATGGGTTGCAGAGGGGATTCTAAAGGAAGTAGATAATAGAAGTTTGGAAGAC…	1491
NbS00017924g0016.1	ATGGAGGAGGATATCGAAGTGGTTGGATTTGATGAGCCTGCGAACAAAGTGATGAAGAAACTTCGTGAAGAATCAGAGGATCTAGATGTTGTCCCTATTGTGGGCATGCCGAGGCTGGGTAAAACCACACTGGCAAGAGAAGTCTACAACGATGATTACATTGATGATCATTTTTACAAAAGAATTTGGGTTTATGTCGGCCAGTCATATAAGCTAAAGAATATTCTTCTTGATATTCTGAAAGAGTTTGCGCCACGCACTGAAGAATTCAAAGACAAGAATGAGGACCAATTAACTGAGGTCATACGTAATTTTGTGGTTGAAGGAGGTAAATATCTCATTGTCTTGGACGATGTGTGGGAAGCAGAAGTTGTGGCTTTTGTCAAGAAAGCTTTCCCG…	1581
NbS00018137g0007.1	ATGGAGTTTGGCTTAGCAGTTGGAGGTGCATTTCTATCTTCAGCTTTGAATGTTCGCTTTGATAGGCTTGCTCCTCAGGGTGAGCTGCTAAAGATGTTTCGGAGGGGCAAGCACGATGTTCGACTGTTAAAGAGGTTGAAGATGACTTTACTTGGACTTCAAGCTGCGCTTAGTGACGCAGAGAATAAACATACAGCTAATGCATACGAGGGCGAGTGGCTTGATGAACTTCGGGATGCTGTGGACAGTGCTGAAAACTTAATGGAAGAAATCAATTATGAAGTTCTCAGAGTTAAGATAGAAGGTCAGCATCAAAATCTTGTAAAAACAGGCAACCAACTGGTCAGTGACCTCAACTTGTGCTTGAGTGATCAATATTTTCTTAACACAAAGGAGAAG…	1029
NbS00018164g0105.1	ATGGCTTATGCTGCTATTACTTCTCTTATGAACAGCATACAACAATCAATGGAATCCACTGGACTTGTAATGCAATTGTTCTATGAAAAGCTTGAATCCTTGAGAGCTATCATGGAGGATCCCTGCTATATAACAGGTGATCATGAGGCATTAACAAGCTTGGAAGCGCAAATCGCAGAGCTAGCAGACGAAGCAGAATATAAGGTTGACTTGGAATCAAGAAATATTGTTTTGCCCGAAAATGAAAAAAAACAAAGAAGAGCTTTTGTGAATCTATATTCCCTCGTAAAAGAAGTAGTAGGACGCATTGATTCAACGATGAAGAAGTGGATGGCAATCCAAAACAAGCTCAAGAACATCCAAGATCATAAAGCACAAGATTTGTCTTTTGTCAGTACG…	2133
NbS00018164g0117.1	ATGGCTTATGCTGCTATTACTTCTCTTATGAACACTATACAACAATCTATGCAACTTACTGGATGTAATTTGCAGCCCTTCCATGAGAAGCTTGAATCGTTGAGATCTATTATGGAGAAACCCTGTAATATAACAACAGATAATATTGAAGCACTAGCAAGCTTGGAAGATGAAATCAAAGAGGTAGCATTCAGCGCAGAAGATAAGGTTGACTCAAGATCAATAAAAGTTCTTTGTTCAAAAACACCAACTTTACGGAGAAATGCTTTCTGGAAACTCTGTTATTACTTGGAACAAGCGGTAGAACGCATTGATTCCATCATGAAGCAGTGGATGGCGATACGGGACTGGTACAATAACATCAAAGAATTGAAAACACAAAAGTTTTCTCTAGCCAGT…	3132
NbS00018239g0010.1	GTGAAGAGAAATCAAGTGAGTTACGATCAAGCGGATTCAATATTGGTGGAGCCATGGGGAGGCACTGGTGGATCAGAATGGTATTACAAGTTGCAAAGTCCCATTAAAGAAATATTGATTGCTCACGGGGATTGTATCGAATCCATCATGTTCAGAACCATTACAGAACAAGGTATTACCATAGACTCACCAATATTTGGTGGGGATGGAGGGCGAAGAGACAAGGTAGGAATCAAGGGAACTCTTGGACGTTGTGGTAGCTATTTGGTTATAAAATCTCTATGGTTTATAACTAATGCAAAGAATTATGGACCATTTGGGTCTGAGACTGGAACCCCATTTTCACTTGTGATGAAAGAAGGTGAAGCTGTTGTGGGATTTCACGGGCGTTGTGGAGCG…	5551
NbS00018282g0019.1	ATGGCGAACGTTGCGGTGGAGTTTCTGGTGCAGAACTTGATGCAGCTGCTAAGAGACAATGCGGAGCTGATTGTTGGAGTTAAGGATTCGGCTGAGAGTCTGCTTCAAGATCTCAATGATTTCAACGCTTTTCTCAAGCAAACTGCTAAGTCCCGCACTGAGAACGATGTCCACAAAGAATTGGTGAAGAAAATTAAGACTGTGGTCAACTCTGCTGAAGATGCCATTGATAAGTTTGTGATTGAGGCTAAGCTTCACAAGGACAAAGGGGTTGGCAGATTTGTGGATGTTAAGCATTATAAAAGAGTGTATGATGTAGCAGGGGAGATTAAAACTATTAGAGACAAAGTCAAAGAAATTCGTCTCAATAATGCACTTGACCTTCAGGCCCTTCAAGAT…	2481
NbS00018358g0013.1	ATGGCCGCAACTCTGTTGGGAGGAGCTGCTCTTGGTCCAGTTTTTGATATCCTACTCAAAGCCGTTCTTGATGTAGGCATAAAAATTGCCACTTTCCGTTCCAAATTCCAAAGCTTAATCAAAACATTAAATGATATCAAACCAGTATTCGATGACATCGAGAGGCTAAACAAAGCACTAGACGGCCGAGATTACGAAATAGAAATGTTTAAGAAGCAGCTATTTGCAGGTGAAGAACTAGTTCGTAAGTGTTCCAAGACTAAATGCTACGACGCTTTGAAAAAATGGAACTATTCGAGGAAATTGACCAAGTTAGAAAATTCACTGGTTAGGTTTTGCCAGGTTCATGGTTTTATTCAGGTGTGTAGAGATAGTAAAATTATTCTTGTCAATGTGATT…	3060
NbS00018399g0005.1	ATGGAACTGAGCACAATATACTGGTACACTTGGCCAACTGATTTGGTGGGTGAATTTTGCGTTGGTGTCCATGATGAATGCCACTACCGGATACTTAAAATGGAGGCAAGATTCTTGAAATGCATCTTGCGTGTATTGACCGAGTATTCACTCCCCGAGTCTTTAAAGAATCACTTCTTCTTCATAAATAATCAAGTAAGTGATACGTCTACGATTTGCTGTAATTATAAGAATAATAGGCTTTCTGATGGTCGTATTGGTATAGTGAGTAACTTAGTACGAAAAGCTATTCAACCAAAGATCAGGGAAATTCTTGTCCTGTTATGGAAATCAAGGAAGCCGTGGGGGACGTATTGTGTTGATATGTTCAGTATTGTCTCGCTTACTTTGGAGGATTTG…	5589
NbS00018399g0007.1	ATGGTCAAAGATTTTGATCTTCGACAAGAAGTAGAACATGCTCATTCCCTCCTGAGTTCTTCCACGAGTGGCTCTGTTCTCTTCTGGCTCTACTTCGAGAAGCCATTGTTGGCACAGGGTGCACCTATGCTTACTCAACTTGCAATAGAATTTATCAGCACTCTTCTTCTGAATCTCAAGTGTCTAGTGAGCTATAGACTCAAACCTAAGGCTACTGTGAAAAGAGAATCGGAAATATTTGAATTAAAGCTGAGCTTTCTCAGGGGATTCCTCAAGTTGACGTCTATATTTTTCATCAAATCCGAGAGACTGGAGAATCTCGTGGCTCGTATTATAGCTCTAGTTGGTGAAGCAGAATGCATTTCTTATTGGTGTTATCCTGAAAAGTTAAGTAAAAAG…	1878
NbS00018399g0013.1	ATGCAAAAGGAAGCAGAGGCAACCAATCACTCCTTTGCTATCAATCCAAAGAAGCTATTTCAAGATCAACAATGCCCTCCAGAACTTGTGGATGTTGGTAAAAGAATCGCAGAGAAGTGTCAAGGATTACCCCTTTCAGTTGTTTTGGTGGCTGGTCTTCTTGGAAAAATGGATACTAAAGAAGATGGATGGCTACAAGTTGCAGAAAGTCTAAGCACTACTACAGTTGGATTCATGGAAGATGAAGAAATTCCAGTCTCAAAGTTAACATGGAAGTGGGTTGCCGAGGGCTTGGTTAGAAAACATAAACTAAAGAGCTTAGAAGATATGGCAGAAGAATACTTGGTTGATCTTATTAGCAGAAGCCCATTTCCTCTTCGTAATATGAAAGCCTTGGAG…	483
NbS00018488g0004.1	ATGGCTGAAGTGCTTGTTTCCATTGTCCTTGACCAATTGGGCAATTTCATTGTGGAGCAAGTTAAGGGACAAGTTGATGAACTAAGAATGGCTATTGGGATCAAGAAAGAGATTCAAAGTCTATATATGAAGTTAAAAATGATAAAAGAAGCATTGGATGATGCTGAGAAAAGAAGGGTCAAAGACAAAAATGTGAAACATTGGCTAGAAATTCTTGAAGATTTTTCATATGACACAGATAATGTGTTAGATGAATGGAAAACAAGAATTTTACAGCAAGAAATTGAAAGAAATGAGGCTGCTGTTGGTGCTGCTTCAATTCCAAGGAAGAAATTAGAAGTGATTGTGAGAGAAAAAGATCAGTTCAATTTTGTAGTTAATGCAAATGGTGTTGTTTCT…	1968
NbS00018636g0004.1	GAATCATTTTTCACAGCAAAACTATTTGGTCAAGAAACCAAGAAAACATGTGAAAGGATTTGGAGATGCTTAAAGAAAGACAAAGTCACAAGCACTGGTATATATGGAGTTAAAGGAGTTGGAAAAACAACCTTAGCCAAGCTCATCAATCATCTTCTCCAACAAAAAATCAAACTCAATCCCAACATCAAGGAATTGCAAACTGATATTGCTGCAGCCATTGGATTGGATCTTTTAGAGGAAGAAGATGAAGAGAAGAGGGCAATCACATTACACGAATCGTTCAAAGGGAAAAAGGAATTTGTTCTAATATTGGATGATCTATTAGAAGATATACCTTTAAAGATGGGGAATGTTGATAGTAACAAGTTGTTTGCTCGAAACGTCTCGAAAAATGGG…	1740
NbS00018846g0002.1	ATGGAGGACATTTGGGCTGTATTTTGTGGAGCATCAGATTGCTCGAATAAGAATGGAAAGCCTTGTACTGCTGATTGGGTGTCCGTGGCACACCCTTCATCTTGTATCAATCATGCGTTGATCATTTGTTTCGATGTTATACTCCTGCTCTTCTTCCTATTGACACTGTTTTCTAAGACATCCTTAAAGTATACCAATATTCCTGCTCGCTTTTCTGTGTTCTCGCGCTTGCAGTTGGCTTCTGCTATTTTCAATGGTTTACTGGGGATACTGTATTTGTCCTTATTCATTTGGGTGTTTGAAGACCAGGTGAAGAAAACCCATAGTACATTACCACTGCATTGGTGGTTACTAATCTTGTTTCATGGAATTACTTGGTTATCCATAAGTTTAACCGCA…	3300
NbS00019248g0027.1	ATGGCACGGGTAATTGGTGGAGGGGCTGAGCTTAATACCATTCCTGTGATTGGCATGCCAGGGATTGGTAAGACAACACTCGCCAAAAGAATTTACAATGACAGAAGAACTTCATATCATTTTGATATTCGAGCATGGTGTTCTGTTTCTCCTAGACATACGGTGAGTGAATTGGCCCAAGATATTTTAATTTCTATTGTTGATCTGAGCAATGTCATTTATAAGAAGGAACTAGATTATCTAGATCTTTTACGTAGACAGTTACATAGAGGAAGATACCTTATCGTTTTAGATGAAGTGTGTTTTCCAGATAATCATAATGGAAGCAGAATTCTTGTTACCAGCAGCCGAAAATATGAGGATGCATTGTTTGATGAACCTCTTTTTGTTCGCTTATTG…	579
NbS00019252g0001.1	ATGAAGAAGTGGATGGCAATCCAAAACAAGCTCAAGAACATCCAAGATCTTAAAGCACAAGATTGGTCTCTTGTCAGTACGTCACGACATGGCTTAGAGCCCGAGGATAAGATGGTTGGCCTTGAAAATGAATTCGTGATGATGCAGGATCAACTTGCTAGAGGAGCAAGGGAACTAGAAGTTGTCTCAATTGTCGGGATGGGGGGCATCGGCAAGACAACTTTGGCTAATAAAATCTACTTTGATCCATTCATTATGTCTCACTTTGACATTCGTGCAAAAACAATTATTTCACAAGAGTATTGTGCGAGAAATGTGCTTCTATGCCTTTTTTCTCTATAA	342
NbS00019549g0001.1	ATGCATACCTGGCCTAGGCAAGTTGCAGCTTGGGCAGCTGATGGTGAAGAAATAGTTATCAGTTATGACTTCCACTTGCTTAACTTGAATACCGGAACCCTCTTCAGCAAGTTCTTGTATTCGTGTTCTTTCATGTCGGATTCAAAGAATGTGGTTTCTAATATAAGAAACTATATGTCATTTCACTGCCGGTCCATGAGAACCTCACGGATGATTCAGGTATTCTGCCCTATTGACCAGAATTCTGCTGAGGACTGTGTATTGTTATTAGGGAAGTTCTCGGAACTGCTTACCAGCCCATATATGATAGAGTTGTTGCAGCAGCTGAAAAGTACCATATCCCCTCAGCCTCAGCCAGTTGATAACTTCCTTTCAAACCATGATTCAAGAAGTAACCAA…	594
NbS00019561g0003.1	ATGAAATGTTTGAAAGATGCAGATATGAAGCAAGAGGAAGAAGAAGCCGCAACAGTCTGCAACTGGGTATCTGAAATCAGATCAGTTGCCTACCATGCTGAGGATGTGATTGAAATATTCATCCACCAAGTCGAGTCTCAAGAACGACAAAGCTTCTTCATCAAGTGTGCCTTCTATCCTAAGAAACTATACATGCTTTACAGAGTAGGGAAAGAGATTGAATCGATCCAGACCACAATTCTTGAGATATCCAACAGCCGTAAGAGATATGGAATCAGGCATATTCAAGGGCTCGGATTCGAGGAAGTGTTTAGCACAACACGGGAGAAGATGCGTGAACTACGGCGCTCCTCGCCGTTGGTTGCGAACAAGGATGCTGTTGGCCTAGAGAAGCATGTG…	1383
NbS00019609g0010.1	TGGTCTGACGTGCCACAAGTTTCAGATGCTGTGGTTGGATTTGATTTGCCACTTCAAGAATTGAAAGTAAAGCTGCTTGAGGAGAAAGAGCAGGTGGTAGTTCTTTCTGCTCCTGCTGGCTCCAAATACAGGGACATCCTTTTTGTCACTGTTTCTGAAAAAGCAAGCATCAGACGCATTGTTGGGGAAATCTTTGAGACGAAAGGTTACAAGGTGACAGACTTTGCCTCTGAACATGGTGCAATCGGCCAACTTGAAAACCTCCTAAGGAGAAATACATCTCAACCTGTACTGCTGGTGCTGGATGATGTTTGGTCTGAATCAGAGTTTGTCATTGAGAGTTGTATGCTTCAGATACATGGATTTAAGATTTTGGTCACCTCAAGATTTGTGTTCCCA…	2421
NbS00019695g0009.1	ATGAAAGTGGCTGAATATGCTAGCTCAGTTAACCCTCCTTATCAAATATGTCTCTTGAATTTTAATGAAAGTTGGAATTTACTGCTCAAAAAAGTCTTTGAGAACACATATTATCCTCCTGAATTTCATAATATTGGGAAACAAATTGCACTAAATTGCAAAGGATTGCCTCTAGCAATTGTTGTGATTGCTGGACTTCTCCTGAAAATTGTGCAATCAGTGGATGAGTGGGAAAATGTTGCCGAGAATATAACTTCCTTGGCAAGCACAGATCTTGATGCACACTGCAATAGAGTGCTTAATTTGAGTTACCATCACTTGCCACATCACGTACTTTCTGTATTTTGCAATCTTCCCTGAGGATGAACTGATTTTTGTGAATAAACTTGTGAAATTATG…	709
NbS00019725g0006.1	GCCTACCATGCTGAGGATGTGATTGAAATATTCATCCACCAAGTTGCATCCCTAGAACGAAAGAGCTGCTTCATTAAGTGTGCCCTTTTCCCTAAGAAACTATATTGGCTTCACATAGTAGGGAAAGAGATCGACTCGATTCAGAACAGAATTTCTGAAACATCCAGCAGCCGGGAGAGATATGGCATCATGTCATATCAAGGGCTCGGAATTGGGGAAGGGTCGAGCAAAACACGCGAGAAGATGCGTGAATTGCGACGCTCCTCTCCTTTGGTTGCTAATAAGGATGTTGTTGGCCTAAAGAAGCATGTGAACGCCGTCGTGTCAATCCTTCTAAAGGAGGACAAACGGCTTCGTGTTGATTCAATTGTAGGCATGGGTGGCCTCGGTAAGACGACT…	2634
NbS00019837g0008.1	ATGGAAAGAGGAAAAGAAAATGAAGGAGAAAGAGGCAAAGGGGAAGCAAACAACTTATCGCTCCTAGAAACCTCTCCGGACAGTCTTAGAGAATATTTGATTCATCTACAAGAGCACATGGTAAATGTTATTACCGCTAGCACTCCAGGGGCTCGAAATATTCATATCATGATAGAGTTCCTCTTAATCATTCTCACTGATGTGCCTATGGACTTTATTCATCCTGGCATGTTGTTTGAATTCCTAGCACGTGTTGGAGTACTTACCAGGGACATATCATCTATTGCTCGCGACTTAGAAGAGAAATCAAAGAATGGAGAGAGTACCAATGTAACAAACAGTGCAACTATAGGCTTGGTCAAAAATATTGAACTCCTGAAGAGAGAACTCAATGATGTT…	3411
NbS00019867g0006.1	ATGAGGCGGAACATGCTACGAAAAACTACTTTAGCTTACAGGGTATATAATGATGAGTCTGTTAGTCATTTCGATGTTCGTGCTTCGTGCACGGTTGATCAAGAAAAAAATGAGAAGAAGTTGTTGCAGAAAATTTTCAATCAAGTTATCAGCTTAAGTTCAAAAGACAGTGATGAAAACATTGATGCTAACATCGCTGATAAGCTACGGAAAAAACTATCTGGAAAGAGTTACCTTAATGTTCTAGATGATTTGTGGGATATTGCAATATGGGATGAGTTAGCAAGACCTTTTCCTGAAGTTAAGAAAGGAAGTAGAATTATTATAATTAGTCGAAAAAGGGAAGTAGCTTTGCAAGGAGCAATGTGCAGTGATCCTCTTTACCTTCGATTGTTTAGA…	852
NbS00020047g0002.1	ATGGGCGCTCAAGATACTCTGTTGGAGTATAAAGAAGTGGTTGGCTTTGCTTACGAAGCGGAATGTGTGATCAAACGACTTGTTGAAGGATCAAAGGATCTGGAATTTGTCCCTATTGTGGGTATGCCTGGAATTGGCAAAACCACATTGGCAAGGAAATTTTGGAGTCATTCTCAGATTTCAAACAATTTTTCCAAGAAAATTTGGGTTTATGTCGGCAGATCATACGAACTAAGAGGTATCCTTTCTAAGATTCTCATATCGTTCATGGAACGCATTGAAGAATTTCGCTATAAAGATGTGAACGGATTAGCTGAAGTAATATGTGATTTTATGGCTAAAGAAGGTGGTAGATGTCTCATTATCCTGGACGATGTGTGGGCTAAAGAACTTGTGGTT…	3424
NbS00020251g0010.1	ATGTCGGAGCTATTGCTCTGGTTAGCCCGAGAAAGGCTGCGTGGTTTAGTTTTGGCAGAAGAATCAGCTCCATCGATTTTATCAGTAACCGAACATTTAGATGCTTTATCAGGAGAGCTAAATCGGTTACAACTTCTGTTAAAAAGCAGCAATAAGAATCAACAACATATAAATGGCGCAAGAGAAATTGAGATACGAGTTAGGCGAATTGAATATCTCGTTTATCGAATGGAAGATGTTGTGGAAAAATCAAGAGGAAGTTCGTCTAAGATGGGGTTACTTAAAGGTATAAAGATGATGTTTATCGGAGATGCTGCAGTTACTTTCCAGCAGATTAGATCCGAGATTGAGCTCAACTGCAAGCAAATTAGAATTGCTTATAATGCTGTTAATAAGAAG…	3597
NbS00020327g0001.1	ATGGCTGGTGGAAAAAAGGTTTCTCAAGATATTCGTGAGTTTCCAACTGAGGGTTTTCACGAAAACGTGGTGAAGGGAAATCAAGTGAGTTATGATCAAGCAGACTCAATATTGGTGGAGCCATGGGGAGGCGCTAGTGGATCAGAATGGACCATTACTGAACAAGGTACTACCATAGACTCACCAAAGTTTGGTGGGGATGGAGGTCTAAGAGACAAGGGGACATTTGGATATTGTGGTGGCTATTCGGTTGTAAAATCTCTATGTTTTATAACTAACGCAAAGAATTATGGACCATTTGGGTCTGAGGCTGGAACTCCATTTTCGCTTGTGATGAAAGAAGGTGGAGCTATTGTGGGATTTCACGGGCGATGTGGAGGATACCTTGATGCTATTGGT…	4734
NbS00020459g0017.1	ATGGATGATGATGTGGTGCAGCGAGTATTTCAAGAAGGAGGTCGCGATTACTACCAACAGCAGCCTTCCACTTCCTCGTCTTCCCCTTCCATTCTTCAATCCCTTCCTCTTCATGTGTCCTTTTTACATGGCTATTACTTGTTGGTAAAATCTGTTCAAGAACTTCGTTCTAAGAAAGAGGGTGTTGTAACTGTTGGCATTGGTGGCCCAAGTGGATCAGGTAAAACGAGCTTAGCAGAGAAAGTAGCATCTGTGATTGGTTGTATTGTTGTGTCGATGGAGAATTATCGCACTGGAGTGGATGATGGAAATGATATGGATTTAATAGACTTTGATCTTCTTGTCAAGAATCTCGAGGACCTGATAAATGGTCGTGATACATTTATCCCAGTGTTTGAT…	2831
NbS00020742g0010.1	ATGGATCAGCTTCAAGAATCTGCAACTTTCCCTTCCATTACCATGGATATGAAGGTACTAGTTGATATGCTTCTAGTGAAATTATACACTGTTGTTGACATTGCAAGGACTTTGAAAATGCATTCCCAACTCAAAAAACTAGAGGTCTTTGTTAGAGTCACGGAATCTAATGATCTCTTTGATCATGAGGTAGCTGAGATGCTAAAGCCCGCTTTTTATGAAGCTGAACATGTGATTGAAGAGCATGAAATTTGCTCTCTTCAAAACCAATTGCTTCCCAATTCAACATCAGCAAAGGAAATGAAGCAGCCCATTTTGTATCCTGTTGTTGGATTTGGAGGTATTGGGAAAACTACTCTTGCGAAACTGGTGTATAATGATCTAAGGATAGTTAGTCAT…	1131
NbS00020940g0012.1	ATGGCACCAACAGCAGCGGATGTGGAGGATGAGATAAAGGACGAGAAGAACCCACCGCCTCTCGATGAAGATGATATTGCTCTTCTCAAGACCTATGGCTTGGGACCTTATTCAACAAGCATAAAGAAAGTTGAAAAGGAACTCAAGGAAATGTCCAAAAAGATTAATGATTTGTGTGGTATTAAGGAGTCTGACACTGGGTTAGCTGCCCCAAGTCAATGGGATCTTGTTTCTGATAAACAGATGATGCAGGAGGAGCAACCTCTTCAGGTGGCTAGGTGTACGAAGATAATTAGTCCCAATACAGAAGATGCAAAATACATGATAAATGTCAAGCAGATAGCAAAGTTTGTTGTTGGACTGGGAGATAAAGTTTCTCCAACTGATATAGAAGAAGGC…	1425
NbS00021039g0024.1	CAATGCTTTTCCTATTGTGCAATATTTCCCAAAGATTATCCATTCGACAAAGGACAAGTTATTCAACTCTGGATTGCTAATGGTCTCGTGCAACAGTTGCAAAAAGATAAAATAATTGAAGATTCGGGCAACCAATACTTTCTCGAGTTGCGATCAAGATCATTGTTTGAAAGGGTCCCAAGGTATTCCCAAAGGAACACCGAGAAATTCTTAATGCATGAACTTGTCAATGATTTGGCCCAAGTTACATCTTCAAGACTTTGCATCAATTTGGAAGATAACAAAGGATATGATATGTTGGGAAAATGTCGCCACCTATCATATTCAACGGGACATGGTGGTGACTTTGAAAATTTGAAACCTCTCTACAAATTCGAGCAGCTGAGGACATTGCTTCCA…	3294
NbS00021228g0013.1	ATGGCGGGCAGTGGTGGAAACCCTAGTTCGGGCGGGCAGTCTCATCAAGCTCCAAAAATCCTATTAGCGAAGCCTGGACTTGTTAGCGGCGGCAAATTCAACCGCGGCGGCACTGATGACCCTGATTCGAATGCTCACCGCCCACGCATTGGTTCTCTTAATCTTCTCTCTGACACCTGGGAGTTCCACAGTGATCGTTTTCTCCCGTTTCTAACGGATAATACGGAGTTTACAGTGGTGGGCGTGATTGGTCCTCCAGGGGTTGGGAAGTCCACTATAATGAACGAAATATATGGTTTTGATGCTACCTCCCCTGGAGTGCTTCCTCCCTTTGCTATAGAAACAGAAGAAACAAGGGCTATGTCGAAACATTGTACAATTGGCATTGAACCACGGGTT…	1624
NbS00021748g0008.1	ATGGGAGGAATCATCAAAACAACTTTGGTGACGAATCTGAACAATGAGCTCCTAAAGACTGTTGCGTCAAGCTCTAAACTGTCTTTTAGTGTTGTGGTATGGGTTACAGTGCCCAAACCGCCAATAGACGTAAGAAAGGTTCAAGAACAAATTACCAACAGATTAAACCTAAAGGTAGATAGTGAGGAAAGTGTTGTGCGCAGTGCCAGCAGAATTCATCAGAGACTCAAGGAAGAAGAGAGTTTCCTTCTTATAATCGATGATGTTTGGGAAGCTATAAATTTTGATCATGTAGGTGTTCCTCAGGGTGAAGATGCCGCAGGAAGCAAGATAATTTTAACTTCTCGTTTTTCCGATGTTTGTAGGCAAATGAAAACAGACACCGAAATGAAGGTGTTG…	1752
NbS00022076g0106.1	ATGATGTCATCTAATCAAAAATTTGATCTCACTTTGTCTGAGGTGCAAGAAAAGATCCGGATTTGTAAGTCGGAAATCAAAGCTCAATACTCTTATCCCCAGGTAGTAAATCTTTGTGATGCTACTCCCAGGTCTATAGCAAAACTCATTGGTGATGTAATAGAGACTATAAATTATGTGGAAATTATTAGTTTTGGTGATGTAATAGAGACTATAAATTATGTGGTGAGCACACCTTTGGCTTCTTCCTTATCTATTAGTCCACAACTTCTAGAGAAACTCTTTTCCGCATTGAGTTCACCACAATCTCTCTGTTACATGCTTGCTGTCAGAAAATTACAAGACTCTAGCCAAATGACTTTCTTCACTCTTGCTATAGCTGTGACTTGTCATGCAGCA…	975
NbS00022076g0115.1	ATGTTTTGCACAGAAGCTATTGAAGCTCTAGATTTGATGAAAGAGCAATGGAGATTGTCCTCGACAGATGCAATAGTGGATGATATCAATTTCCTCATTATGGAGCTCAAGTTTCTGGACATTTTCCTCAGGCTGCAGAACTTTACTACTGAGAGCAACTTGCTGGATGTTTCCGAAGAATCCGAACACGTCCGAGCTATGGTTAGCGTTGTAGGATCGGACCTCAAAAGTATATTCTCCGCAGGAATGATGTCACCTGATCAAAAAATTGATCTCACTTTGTCTGAGGTGCAAGAAAAGATCCGGATTTGTAAGTCGGAAATCAAAGCTCAATACTCTTATCCTCAGGTAGTAAATCTTTGTGATGCTACTCCCAGGTCTATAGCAAAACTCATTGGT…	4584
NbS00022757g0018.1	ATGGATACAATAAAGAAGGAATTGAAATTGTTTCTGATTTTAGTACAAGTACTCATGGTGCTGATGATGATCAAATTCTTGAACGATGGACTCGATGATCACTTGGAGATCATAGTTAAAAGATTGACAGGACCACCGGCAGATCTGGACATTGCCACAATATCCGGTATGGGTGGCATCGGCAAAACAACACTGGCTACAAAAGCTTATGATCATCTCCCAATCAGTATTTTGACATTCTTGCTTGGGTTACAATATCTCAAGAATTTCGAAGTAGAAGTGCGTTATGAGAAGCTGTTACATTGCATTTCAAAGCAAACAAACATTATAAATGAAAATGATTATCTTAAGGAGGAGGACAGTGAATTAGCTGACCTGGTGCAGAAAAACCTAAAGGGT…	447
NbS00022757g0019.1	ATGAACCTCTTGAATGTAGAAAATGGTTGGAAGTTACTTCGTGATAAGGTGTTTGGACCAAAACATAATCATCCTCCTGAGTTGGAAGAAATTGGAAAGAAAATAGCAGAAAAATGTCAAGGACTACCCTTAACAATTTCAGTGATTGGGGGACATCTGTCCAAAATGACCAAGACATTAGAAAGTTGGAAGCGTGTTGCCCAAACATTAGGTGAAATCGTTGCTAATCATCCAAATAAATGCTTAGGAGTGCTCGGTTTGAGTTACCACCACTTGCCTATTCACCTCAAACCTTGCCTTCTTTTTATGGGTAGCTTTCCAGAAGATTTTCAGGTTACATCTCAAAAATTGATCCAATTATGGATTACGGAAGGTTTAATAAGGATGTCTACAAGTCGT…	750
NbS00022757g0022.1	ATGGCAGCTTATACTGCTGTAATTTCTCATCTTCAAACTCTTGAGCAACTTCAGCAGGAAAACTCAAAACTCATTCAAGGTCAAAATGCTAAAACGCTAGAATCTCTTCATGCTACTGCTGAATATTTTGAAAAAGTTGTTGAAGAAGCTAGCAATAAGAGTAGTAGTAGTCATGATGCTGATGATGAAGTTGTTGAATATTTTGGGGATTCCTTGATTGACACTTCTTCTAGAAGTAATCCAATGCTGCCAAATTTGGAAGATGATATCGTGCATGGACTAGGTGATGACTTGGAAATAATTCCATCGGATTTGGATGTTGTCACAATATCTGGCATGGGTGGCATTGGCAAAACAACACTCGCTAGAAAAGCCCATGATCATCTCACAATCAGGTAC…	1221
NbS00023299g0005.1	CCTTTTGTGGGAATAATTTGCACTTCATGTCTTGCATTTTTTCTCTCCAACTTTATTATATACCATCGTTTAACAACTATATATATCGAGCACCACCTGTGCAAGAAGTCTGCAACATTAGCTTCCACACAATCAAGTCAACATCCAGTTAACTGTGCCAAGAAGAAGCACAGTTCTGAATCAAGTATGACCACAACTTCAGAAGCAGTTATGGGATTTGAGGATGAGACAGCAGAACTGATACAACGACTTGTTCGGGGCCCGAAACATTTAGATGTGGTCTCCCTTGTTGGAATGCCTGGAATAGGTAAGACAACTTTGGCGAAGAGATTGTATACTCACAATGATATAGTCAATCGCTTTGATGTTTGTTCGTGGTGCACTATTTCTCAAAAAGAC…	2727
NbS00023304g0012.1	ATGTCTTCTAACCAATATCCGTCTTCAATGAATGTTCTTTTTGAACGTCTGCAACAACTCGGCAATATTTCGAATTCGAAAGAAATAGTCCAATCCTGCATAAGGGAATTCAAATTTGTGGGTATTTTTCTCTACTTGCAGAGCTTCATAGATATTGAACCAAACATGCTAGATGTCACTCAGAAAGTCCACGCTCTGGTTCAAGATGCTTCAGTTCACTCTTCTGAATCACAGTTTGCCGACTACTTTGATTTTTGTACCTTTAACGTAACTGTTCGCTCTTCTGAGTTACACTTTGCCGAGTACTTTGATTTTTGTACCTTTAACGTACAATACAAGATTAGGTTGATTAAGATGGAAATTAGAGCCAAATACTCCTTTCCTAAAATATCATCATTA…	5040
NbS00023578g0020.1	ATGGATGATGATGTGGTGCAGCGAGTATTTCAAGAAGGAGGTCGCGATTACTACCAACAGCAGCCTTCCACTTCCTCGTCTTCCCCTTCCATTCTTCAATCCCTTCCTCTTCATGTGTCCTTTTTACATGGCTATTACTTGTTGGTAAAATCTGTTCAAGAACTTCGTTCTAAGAAAGAGGGTGTTGTAACTGTTGGCATTGGTGGCCCAAGTGGATCAGGTAAAACGAGCTTAGCAGAGAAAGTAGCATCTGTGATTGGTTGTATTGTTGTGTCGATGGAGAATTATCGCACTGGAGTGGATGATGGAAATGATATGGATTTAATAGACTTTGATCTTCTTGTCAAGAATCTCGAGGACCTGATAAATGGTCGTGATACATTTATCCCAGTGTTTGAT…	2925
NbS00023686g0020.1	ATGGCGGGCCCAAGTTCTTCCACTTCTGACCCGACAAGTAGTAAAAAGGATTTTTCAACTGCAATTTTGGAGAGGAAGAAATCCCCTAACCGGCTTATTGTTGATGAGGCCTTAAACGATGACAATTCAGTGGTATCGATGCATCCTGCTAAAATGGAAGAGCTGCAATTATTTCGAGGAGATACGGTCTTGCTAAAGGGTAAAAAACGGAAGGACACTGTTTGCGTTGTCCTTGCGGATGACCAATGTGAAGAACCTAAGATCAGAATGAACAAAGTAGTTCGAGCTAATCTTAAGATTCGTCTTGGGGATGTTGTATCTGTACATCAGTGTCCTGATGTTAAGTATGCGAAGCGTGTTCACATTCTTCCTATTGATGACACTATTGAGGGTATGACT…	2608
NbS00023900g0002.1	ATGTTGAAAGAGAAATTGAAGCTGGAGTGGATGAAGAGCAGAAGAGAGAGTAGACACGAGTCCAAATTCATCCAGAAGATTCTTAAAGTGGTTGAGAATACACTGAGCAGGCCAGTCCTGTATATTTGCCCTCATCTGATTGGAATAGAACGGCGTGTTGAAAAGATTGACTCATGGCTCGAGGATGGATCTACTGATGTTGACACTCTTGTTATTTGTGGTATCGGTGGAATAGGCAAGACAACAATGGCAAAGTATTTGTATAATTTGAACTTCAGACTCCCCAATCTTGAAATGTTGATCCTTCGATATTGTACAAGCTTGATTGAGCTTCATGAGACCATCGGATGTCTAGAATCACTTATTCTTTTGAATCTCAAAAATTGCAAAAATCTGCAG…	2051
NbS00024228g0008.1	ATGATCATTGAGATGTCTGACAAGAGTTTGGACCCTATGAAAGATGAGGAGATAGTTGGTTTTGAGAATGATACTGAAATAATAATTAAGCGTCTGAATGAAGGGAAAAAAGAGCTAGACGTCATCCCAATTGTCGGGATGGCTGGACAAGGAGAAAAAGAGCTAGATGTCATCCCAATTGTCGGGATGGCTGGACAAGGTAAAACAACTTTCGCTAGAAAGTTGTATAACAATGACATCATTGTTTACCATTTTGATGTTCGAGCATGGTGCATCATTTCCCAAACATATAATCGGCAAGAGTTATTACAAGAGATTTTCGGTCAAGTTATCGGTTCCAAGGACAAGGTAGATGAGGTTGGCGAACTTGCGGACATGTTGAGGAAAAGATTAATTGGC…	2607
NbS00024406g0008.1	ATGGATGATGTCAAGATTGATGAGAGTGTTACACAAAGTACTCAAGTAACTGAAGAGGAACCTGTGGGGCTTGCGGATGATGCTGAGAAGATAATTAAGCTACTGACCAGAGGAACAAGGGAACGGGATATTGTCTCTATTTTTGGCATGCCTGGTCTCGGAAAGACCACTTTGGCGAAAAAGATATTCAAAGATTCTTCTATTGTTTCTCACTTTGATGTTCGAGCATGGGTTACCATTTCACAATCATATGATGTGAGAGAGGTGTTGAGGGAAATCTATAAGGAAGTGACAAGTGTTAAGTACAATGGAGATAAGGAGAGTGACATAGCCGATAAGTTGCGCAAGTGTTTAATAGGCAGAAGATATCTCATTGTCTTGGATGATGTATGGGAAGTA…	2277
NbS00024406g0017.1	ATGGAGAATGTCAACATTAATGAGATTGCTACACCAACTACTCAAGTAACTGAAAAGGAACCCGCGGGACTTGAGGATGATGCTGACAAGATAATTAAGCTACTGACCAGAGGAATAAGGGAACGGGATATTGTCTCTATTTTTGGCATGCCTGGTCTCGGAAAGACCACTTTGGCGAAAAGGATATTCAAAGATTCTTCTATTGTTTCTCACTTTGATGTTCGAGCGTGGGTTACCATTTCGCAATCATACGATGTGAGAGAGCTGCTGAAGAACATCTATAAGCAAGTGAGAGGTGTTAAGTACAATGGAGATAAGGAGAGTGACATAGCTGATATGTTGCGCAAGTGTTTAATAGGCAAAAGATATCTCATTGTCTTGGATGATATATGGGAAGTA…	2319
NbS00024422g0005.1	ATGATATATGGGAAGTCGATGCATGGGAAGACTTGGGATTATGTAATAGTAACAACTCGAATTGAACAAGTGGCTGAGCATCTTCAATACCACAGAGATCCTTATTCTCTTAGATTTCTAACACTGGAAGAGAGTTGGGAATTATTGCAGAAAAGAGTATTTCAAGGAGAGAGTTGCCCCCTGGATCTATGGAAAGCAGGGTTAAAAATTGCCGAACATTGTAAGGGATTGCCTCTTGTCATTGTGCTGATTGCTGGAATTATATGGAAAGCAGGGTTAAAAATTGCCGAACACTGTAAGAGATTGGCTCTTGTCATTGTGCTGATTGCTGGAATTATAGGAGGCGTCCTTGTGGCTGGAGTTTGCCATGACTTAAGTTCTCAAGTTTTAGGAGAGCAG…	660
NbS00024550g0001.1	ATGGCTGCTTATGCTGCAGTAACTTCTCTGATGGGAACTATACACCTGATTTCACAATCCAACTTGGACCTGCAGGACGGTCATAATGAACACTTAAAATTACTCTACGAGAAGGTTAGCTCTCTGCTAGAGTTTCTTGACACTAGTTCTGATGATGAATCAATGAAGGATTTGCAAGAAAAGGTGAAAGATCTAGCACATGAAGTAGAAGACAAAGTTGAATCACACATTCAAAGAGAGGCGCAGAAGAAGCTTCTTAAGATGTTGCAACGAGTCTTTCACCTTCCAACAAAGGCACATGAAAGGCTTCTTAAGATTTTGCAGCGAGCTATAGAAGCCATTGATTCTATCAAGGAAGAACTTTTCAAGCAGAGGGAGAATAATAATATGCAAGCAGGA…	2649
NbS00024550g0003.1	ATGAATGTTGCTCAATATGCTAGCTTTCCTAACGATCCTTTTCCAATGCGTCTCCTGACGCCAAAGGAAAGTTGGCATTTATTTTGCCAAAAGGCATTTGGCAAAAAAGGTTGTCCAACTGAAGTTGAGAATGTTGCAAGGGTAGGCGTAGAAAATTGCCAAGGATTACCACTAATAACTTCTGTGGTTGCAGGGACTCTTTCTAGCAAGAGGACACTGGACGCGTGGAGGGAAGTAGCTCAAAGTGTTAGCTCTTTAGTAAACCTTGATGATTATGAGCGTTGCTCACGAGTGCTCGCTTTGAGCTACAATTATATTCCTTCGAATTTAAAAGCTTGCTTTCTGTATTTCGGAGCTTTCCCAAAAGCTAATGAAATTTCTGTGAAAAAGTTGATTAGA…	606
NbS00024550g0005.1	ATGCTTCTATGCCTTCTTCGAGATACTATTGGGATGAAAGAAAAGCTCAATAAGAGAAGTGATGGAGAACTAGCATATCGCTTGCGAAAACATTTAATGGGCAGGAGGTATTTGATTGTTGTAGATGACATATGGAGCATAGAAGCCTGGGATGCCATCATACTAGTGTTTCCAGAAAGTAGTACAAGTCGAATATTGCTGACTACACATGACATTAAGGTTGCTCAATATGCTAGATCTCCTGAGGATCTGTTTCAAATGCGTCTCCTGAATACAAAGGAAAGATTGAGTTTGCTTTGCCAAATGGTGTTTGGCAAGAATGATTGTCCAACTGAATTAGAGGATTTTGCAAAGGAAATTGCAGAACATTGCAAAGGATTACCGCTTGTGATTTCTCTG…	918
NbS00024550g0012.1	ATGGATGGCTACAGTTTATGCTGCAGTAACTTCTCTGTGGGAACAATACAACTGATTTCAGAATCCACCTCAGACCTCCAGGAGGCTCACAAAGAACACTTGAAATTACTCGACGACAAGGTTGGCTCTATACTAGAGTTTCTTGACACTAATTCTGATGATGAACCAATGAAGGATTTGCTAAAAAAGGTCAAAGATGTAGCACATAACGTAGAAGATAAAGTTGAATCACACATTCAAAGAGAGGCGCAGAAGAAGCTTCTTAAGATGTTGCAACGAGTCTTCCACCTCCCAACAAAGGCACATGAGAGGCTTCTTAAGATCTTGCAACAGGCTATAGAAGAAGTTGATTCTGTCAAGGAAGAGCTCAACAAGCTGAAGGATAATAATAACAATATG…	1173
NbS00024550g0015.1	ATGCGTTTCCTAGAGCCAAAGGAAAGTTGGAACCTTTTTTGCCAAAAGGCGTTTGACCAAAAAGTTTGCCCGCTTGAGTTTGAGGATGTCGCGAAGGAAGTGGTAAGAAATTGCGAAGGATTTCCACTAATGATTTCTGTGGTTGCAGGGACTCTCTTTGGAAAAAAGACACTGACCGAGTGGGAGGAAGTAGCTGAAAGTCTGAGCTCATTCGTTAACCTTGATGGTTATCAACGTTGCTCAAGATTGATCGCTTTGAGCTACAATTATCTTCCATCTTATATGAAAGCTTGCTTTCTGTATTTTGGTTTTTTCCCAAAAGCTAGAAAGATTCCTGTGAAGAAGTTGATTAGATTATGGGTCGCGGAAGGGCTCTTAGAGCTAAAAGGGCTTGCGGGA…	1065
NbS00024608g0005.1	ATGTTGATGATAGGTAATGGATGGTTGAGGGAAGAGTCGGAGTTAATCCAGTCTCTAGTCAAGAAAGTTCTGGCAAAACTCGATAATACACCTTTAGGGGTGGCAAAATATCCAGTAGGACTTCATTCTCGTCTTAATGAGTTACTGAGGAAATTGAACGTGAAAGGAAATGGTGTGAAAGTATTAGGACTATATGGAATGGGGGGAGTTGGCAAGACTACTCTTGCCAAGGCTTTGTACAATCAGTTTGTTGTTTATTTCAAGAAACGTAGCTTTATTTCAGAGGTTAAAGAAATTGCAAGGGGCCAAAATGGTATGGCCACTCTTCAAAGCATACTTATTGGTGATCTTAGCTCAGGTGCTTCGCCAATCATAGACGATACTGCTAAAGGAATCCGA…	3675
NbS00024739g0012.1	ATGGCTTATTCTTCTCTTTCTTCACTGCAGCAACTCCTGCAGCCTAACCACCTCTTACTTTGTGGAAGCTGTATACCACAACAACATGTTGAATCCACTTATCAAAGTCTTTGTGCTCTTCAAGTTTTCCTTGAGGAAGCCAAAGATATTGAAACTCTAAAGCATTTGGAAAAGAGGATGAGAGATGTACTCTACAAAGTAGAATATAGAGTTGATTCAAGACTAAGAAATGTCATTGTAGCAGATTGCATAGATGACCAAGAAAGGGCTTGTAATGCCTTAAATCAAGAATTGCAAGAAGTCGAAAAAGAAGTTGATTCTCTCAAGAAAGAGGTGATGCAGATCGAGTTTAACAAGCACATAAGCAAATCTACAGAATTAGCAACAACTTCTTCCTCA…	1362
NbS00024739g0013.1	ATGTTATTAAAATTGGTGACAAACTACTTTAGTGACTTGGGGGTTAAGCCACCTCTGATCATACTAGATCGCCTCACTGCCCAAACAAAAGCGCTAACAGTCATATCAATTGTTGGAAGAGGTATCGGTAAGTTAACTCATGCTAGAAAAGTTTATGATGATTCATCTATTCGATATCGATTTGATACACATGCATGGGTTACTATCTCTGAAACCTATAATGAGAGACAAGTGCTTCTTGATGTTGTCTCTTCAACTAGGCGGATCAATAGGACTGATGAAAGCATAAAAAATATATGCAGTGATCAGCTAATGGATATTGTGCATAAAGGTCTGAAGGGTAGGAGATTTCTAGTTGTCATAGATGATATTTGGAGTACTTAG	384
NbS00024857g0001.1	ATGGTTGATGCCATTGTATCATTTGCTGTTCAAAAACTGGGCGATTTCCTCATACAAGAAGTTGCCCTGTTCAGAAGTCTGAGAGAGGATGTGCAGTGGCTGAGAAATGAGCTGCTCTTCATGCAATCTTTCCTCAAAGATGCAGAACAAAAGCAAAATGAAGATAAAAGAGTTCAACAATGGGTGTTTGAAATCAACTCTATTGCTAATGACGCTGTCGCTATACTTGAGACTTACACCTTCGAGTCTGATAAAGGTAGTGACCATGGATTTGCTAGTTGTCTTAAGGCTTGCGCTTGCATATGTAAGAAGGAGACCAAATTCTACAACATCAGCAAGGAGATCCAATCCCTCAAGAAGCGAGTCATGGATATCTCTCGCAAACGGGAGACATATGGT…	2978
NbS00024943g0004.1	ATGAAGGAGCTCGAAATCTGGGTTGCAGTGGAAAGACTTAGTCGGTTGTCCGATGAAGAAACAATAATGGAAATTGGGTTAAGTGAACGCATCGAGGATATAACTAAACTGTTACAGGATAATCGTTCTATTCTAAAGAACGATGATCCAAGTCAAAGACAGACAATAGACGAGCTGATCACCAAAATTGACGAAGTTTCATTTAACATAGAGTACGCCATTGGAAATCATGGCCTATCAAGGAATCGCGATGGTGTTGGCCTCACGAAAGTTAAATCTGAGCTACTCGAATGCCTCATCGATGAGTCTGAGTACATAAAAGTCATTTCACTCTGTGAAGTTGGCGGGGTAGGAAAGATCACTCTAGCACACGAAGTGTTCAAAGATTCAGGGATTGAG…	759
NbS00025166g0010.1	ATGGCTGCGGTCAGTTTCATTCCTGTGATTTCAAAGCTTGCTGACTATGTTGTGGCTCCAGTAGGTCGCCAGTTCCTTTTTATTTATTACCGCAAGAAGAATGTTGAAGAACTTGAGAAGAAACTGAAGACATTGAACGAAACAAGAGAAGATGTTTTAAAGTCCACAATTGCAGCCACAAGCAGTGATAGAGAAATCAAAATTGCCGTCAAAAGTTGGTTGGAAGAGGTTGACATGGTACTTGCAGAAGCAGAGGAATTTGACAATGAAGCTAAAACGCGTTTGAAGTGTTTAAAAGGATGTTCTCCAGATTTTCTCTCAAGGTATAAGCTAAGCAAGATGGTAGTGAAACAAACCAAGAAAGTCAATGCTCTTCTTGACCAAAGACCAAAGGAAGAG…	2517
NbS00025568g0006.1	ATGATATGCTTAAAAAACAAGGAAATTTGGAGAAAAATTGCAGAAAGTATTAATTCAGATACTGACATTAGTGCCAAGTGCCTAGATATAATAGAATTGAGCTACAGACACTTGCCAGATCACCTCAAGCCACGCCTTATCTATTTTGCATCATTTTGTGAGGATGAAAAAATTCTAATCTCAAAGTTGGCGTGGTTGTGGAATATCGAGGGATTAGCTGCAAACACAGAGACAGAGTCAAAAGCTAAGGAAGAGAAGTTTATTCAGATAACAAAGGAACGCAAATTATTGGATGTCGTGCAGCAGCAGAACGCAAGCTTTGTAGGACCTTCTGTAACACCTTCATCTAGTGGACAACAACAACAAAATTCAAGCACTTCAACTGCTTTAGCATTACAT…	639
NbS00025568g0007.1	ATGGAAGCCTGCAACCCACCTTGCAAATGCAATCCCCTCCTCGTCAATGTGATCCTATTCACCAATACGAGAGCAAGCTGGGACATTGATATAATGAGGCAACAAAGACCAGATACACGTGCCGTTAATACAAGCATTACTGCAGACTATGATATCAAGTTTCGAATGCGAAGAAACAACACAACTTGGAACTGCTGCAAATTAAGAGAAGAAATTGCAAGAGAGTGTCAAGGACTACCTCTCCTGGTGATTTTGGTAGCTGGTGTTTTGACAAAGAAAGTAAAAAACAAGGAAAGTTGGAGAAAAATTGCAGAAAGTATAAATTCAGATACTGACATTAGTGCCAAGTGCCTAGATATAATAGAATTGAGCTACAGGCACTTGCCAGATCACCTCAAG…	540
NbS00026128g0019.1	ATGGTGGATGTCAACATTGATGAGAGTGCTAAACAAGTAACTGAAGAGGAACCTGTGGGGCTTGAGGATGATGCTGACAAGATAATTAAGCGTAGGACCAGAGGAATAAGGGAACGGGATATTGTCTCGATTTTTGGCATGCCTAGTCTCGGAAAGACCACTTTGGCGAAAAAAATATTCAAAGATTCTGCTATTGTTTCTCACTTTGATGTTCGAGCTTGGCTTACAATTTCGCAATCATATGATGTGAGAGAGCTGTTGAGGAATATCTATAAGCAAGTGACAGGTGTTGAGTACGGTGATAAGGAGAGTGACATAGCCGATACGTTGCGCAAGTGTTTAATGGGCAAAAGATATCTCATTGTCTTGGATGATGTATGGGAAGTTGATGCATGGGAT…	1029
NbS00026163g0007.1	ATGAAATTAGTAACCTGGAAATCAAGAGAGCACATTGATCTAACCGTAACTGGGCTTCCTTTTCAGATGGCTTATGTTGCTGTGATTTCTCTTATACAAACTTTGGAGCAACTCGTTCAGCGAAAGCCAAATTTGGTAAGTGATGAAACAAGAACATTGATGGCCTCTCTCCTCGATAGTCTTGAATATTTCCAAGACTTTCTTGAGAACGCTAGCAAGGGAAGTAAAGATTGTGGAAAGGTTGAAGAGTTGGAGAGAGAGATTAGAAAGACAGTGGAAGAAGCAGAAGATGTGATTGAACTAAAGATATTTGAAGCAATGAAAAGAGACGCATTATCCAAGATTTTATTCAGAACACTTGATGCACTAAAGAGGGAGGTGATGGGATGCAGGTTTGGT…	1869
NbS00026402g0005.1	ATGGTTCCGGACTTTTTCGTTGGATTACAAGTGCCCCGTCAACAACTGAAGTTAATGTTGTTGCTAAAGGAGGATTTTCAGGTGGTAGTCGTTTCTGCTCCTGCTGGTTGTGGGAAGACTACTTTAGCAGCTAAGCTTTGTCAAGATGAAGATGTCAAAGACAGATATAGGGACATATTCTTTGTGACTGTTTCCAGAAAACCAAACATCCGACGCATTGTTAGTGCAATTTTTGAGAAGAAAGTTGGCAAGATTTTGGTTACCTCAAGATCGGTGTTCCCAAAATTTGAATCCACTTACAAGCTGAAATCATTGAGTGAGAAGGATGCGCCGATCTTTTCCCCCAATCAGCCTTCAGAAATGGCACTCCTAATGTGGGACTTGATCTTGTGGATGAGA…	1227
NbS00026584g0010.1	ATGGCTGCATATGTTGCACTGACTTCTCTAATCGGAACGATACAACAACTTCAGCTTTTACATTCAAACTTAAATCTAGGGGACACTAGTTTGAAAAGTTTGAATTTACTCTACGAAAAAGTTGATTCTCTGCACGAGCTCCTTGATAATTCTGATGCTGAACAAACAGAGAATTTGCAAGCTGAAGTCAAACATATAGCAAATGAAGTAGAAGACGAAGTTGAATCACAGATGCAAGTGGTACTGGATGAACAACATGATGGACTACATCAACAGGAAGCCCTCGAGAATCTTTTTGAGATCTTACAACGAGCTATAGAAAAGGTTGATTCCCTCAAGGAAGGACTCATCAAACACAGTCAAAATAACAATTTGCAAGCCGTAAATTCCTCGCTTTGT…	4767
NbS00026706g0016.1	ATGGCGAACGTTGCGGTGGAATTTTTGGTGCAGAACTTGATGCAGCTGCTGAGGGACAATGCGGAGCTGATTATTGGGGTTAAGGATTCGGCTGAGAGCCTGCTTCAAGATCTCAATGATTTCAACGCTTTTCTCAAGCAAGCTGCCAAGTCCCGCATTGAGAACGATGTCCACAAAGAATTGGTGAAGAAAATTAAGACAATGGTCAACTCTGCTGAAGATGCCATTGATAAGTTTGTAATTGAGGCTAAGCTTCACAAGGACAAAGGGGTTGGCAGATTTGTAGATGTTAAGCATTATAAAAGAGTGTATGATGTAGCAGCCGAGATCAAAGGTATCAGAGAAAAAGTGAAAGAAATCCGTCAGAATAATGCCCTTGACCTTCAAGCCCTTCAAGAT…	2724
NbS00027404g0011.1	ATGGTGTCGGATGCGGCGAAGAAGAGAGATGCACAGAAGAAGGCGGCGGCAGCTGCTAGGAGAGGAGGAAAAGGTGCAGCCGCGTCATCCAAGACGGTGGCGACGGCGTCCAAAGCGGCACCGGAGACCAACGGGGTTGATAATTTGACGAACGAAGTGGGGCATCTTCACATATCTGATCGAAATTGCACTGGTGTTTTGTGTTCGCATCCCCTTTCAAGGGATATTCGGATACAATCTTTATCAGTCACCTTCCACGGACATGATCTCATTGTTGATTCTGAACTGGAGCTCAACTATGGAAGACGTTATGGGTTGCTGGGACTGAATGGCTGCGGGAAATCTACTCTTCTTACCGCTATAGGGCTGCGGGAACTTCCCATCCCAGAGCACATGGAT…	1809
NbS00028099g0015.1	ATGTCTTCTAACCAATATCTGTCTTCAATGAATGTTCTTTTTGAACGTCTGCAACAACTTGCCAATATTTCGAATTCGAAAGAAATAGTCCAATTCTTTATAAGGGAATTCAAATTTTTGGGTATTTTTCTCTACTTGCAGAGCTTCATAGATGAACCAAACATGCTAGATGTCACTCAGAAAGTCCACACTCTGGTTCAAGATGCTTCAGTTCGCTCTTCTGAGTTACACTTTGCCGAGTACTTTGATTTTTGTACCTTTAACGTACAATACAAGATTAGGTTGATTAAGATGGAAATTAGAGCCAAATACTCCTTTCCTAAAATATCATCATTACCATTAATTTCAGCCAACAAGGATGGTATTGTTATTCCCAAATTTGTAATGGATTTCATGGAT…	1563
NbS00028099g0016.1	ATGGGTTGTTTTCAAGATGCCAATAATGGAAGTAGAATCATTCTAACAACACGAAATCATGAAATTGCCGAGTACGCCAGGTTTCAAAGTAATCCCCTTTCGCTTCGTATGTTTAATGATGAAGAAAGTTGGAAGTTACTTAGAAAAGTGTTTGGGGAAGAAAGCTGCCCTCCTCTGCTAATGAATATTGGGCGGCAAATAGCAGAAAATTGCTTTGGTGGCTGGTGTCCTAAAGAAGTAGAGAAGAAAGAAGAATGTTGGGAACAAGTGGCCAATAATTTAGTTCCTCAAATTCACAATGACTCGAGGGCCATAATAGAAAATAGTTATAAGATTTTACCCTATCATTTAAGGTCTTGCTTTCTTTATTTTGGAGCATTTTTAGAGGACAGCGTGATT…	3546
NbS00028099g0017.1	ATGAATGAAGAAATTGTGAGTTTTGACGATGTTGTGGAAAATCTAAGAGCGAAACTACTAAAAGGCACCAAAGGGCGAGATGTTATCTCGATGTTAGTTGTTTCTCACTTTGACATTCGTGCTGAATGTTGTGTGTCTCAAGTGCATTCACGTAAGGACTTGTTATTGGCGATTCTGCGTGATGTTATCAATGAGAACTCTGAATGTAGAGAAAAGAAAGCTGATGAATTAGCTGATCTGCTTCGCAAAGCTTTATTTTCCAAAAGATATCTTATCCTTGTTGAGGATGTGTGGGAAGCTAGTGTATGA	309
NbS00028099g0018.1	ATGGAGGACACCACTCTTGTCAAAGATGAGGTCGCAGAGATTCATAAAAAGAAAATGGTTGAGGAAGCAACTAACACTGTCACAGCTCATCTGACATCAAACTTGGAAAGGTCTCCAAGGATGAATGAAGAAATTGTGGGTTTTGACGATGTTGTGGAAAATCTAAGAGAGAAACTACTAAAAGGCACCAAAGGGCGAGATGTTATCTCAATTGTTGGTATGCCGGGTCTAGGCAAGACGACTCTGGCCTATAGTCTCTACTCTGACATGTTAGTTGTTTCTCACTTTGACATTCGTGCTGAATGTTGTGCGTCTCAAGTGCATTCACGTAAGGACTTGTTATTGGCGATTCTGCGTGATGTTATCAATGAGAACTCTGAATGTAGAGAAAATAAAGCT…	1065
NbS00028430g0007.1	ATGGAAGGCGGAAAAGGAGAAAGCGAGAAAGGGAAAGCAATCAAATTATCGGGAAATCAAGTGAGTTACGATCAAGCGGACTCAATATTGGTGGAGCCATGGGGAGGCGCTGGTGGATCAAAATGGTATTACAAGCTGAAAAATCCCATTAAAGAGATATTGATTGCTTATGGAGATTGTATAGAATCCATCATGTTCAGGACCGTTACTAAACAAGGTACTACCATAGACTCACCAAAGTTTGGTGGAGATGGAGGTCGAAGAGACAAGGGGACATTTGGATATTGTGGTGGCTATTCGGTTGTAAAATCTCTATGTTTTATAACTAATGCAAAGAATTATGGACCATTTGGGTCTGAGGCTGGAACCCCATTTTCGCTTGTGATGAAAGAAGGTGGA…	5736
NbS00028430g0009.1	ATGGGGGATATTCAGAGTTTGACGACACTATGTGGGATTATACTAGGTCAAAATAATTTGAATTCCTTTATTTTCCGTAAAGAAGAGGACGTGATGAGGGTTATAGTATTAAGTTATGACAATTTATGTGATCCCTTAAAGTCGTGCTTGGTTCACCTTGCATGTTTTCCGGAGGACGAAGTAATTCCTGTCCGTAATTTGGAAATTTTATGGCCTGCTGAAGGATTTTTGGAGCAGAGAGAGAAGAATAGTGTGGAAGAAGTGGTTGCGATTTATCTGGATAATTTAATTTCCAGTAGCTTGGTAATTTCTTTCGATAAAATAGGTGACAATCGGACTTGCCAAATTCATGATCTTGTGCATGAGTTTTGTTTGATAAAAGCAAGAGAGGAAAAGTTA…	2310
NbS00028761g0004.1	ATGGCTTATGCTGCTCTGACTTCTGCTGTATGCTCACTCGAGCTGTTCCTGCAATGCAGTCATCCATTACTGAATAATCTTCAGAGGAAAGAACAAATTTTATCACTATGCAAAAGAATTTTATCTTTTCAAGAGTTCTTGACGGATTACGAAAAGCTAATGCATAAGCATGTCGCAACTTATGCTAATGATAATCCAGATAGGCAACCTCACCAACTGAGTTTCCTAAACAAAGATGAAAGTTGGGAGCTACTCCGTGAGAAACATTTCGGGAAAAGAGGATGTCCTTTTGAATTGGAAGTGATTGGGAAAAGTATTGCAGAAAAATGCCAAGGACTACCTCTAGCGATTGTTGTGGTTGCAGGGCATCTCTCCAAAATGAGCAAGACTCCCGATAGC…	1653
NbS00028827g0002.1	ATGGTGGATGTCAACATTGATGAGAGTGCTAAACAAGTAACTGAAGAGGAACCTGTGGGGCTTGAGGATGATGCTGACAAGATAATTAAGCTACTGACCAGAGGAATAAGGGAACGGGATATTGTCTCGATTTTTGGCATGCCTGGTCTCGGAAAGACCACTTTGGCGAAAAGGATATTCAAAGATTCTTCTATTGTTTCTCACTTTGATGTTCGAGCGTGGGTTACCATTTCGCAATCATACGATGTGAGAGAGCTGCTGAAGAACATCTATAAGCAAGTGAGAGGTGTTAAGTACAATGGAGATAAGGAGAGTGACATAGCTGATATGTTGCGCAAGTGTTTAATAGGCAAAAGATATCTCATTGTCTTGGATGATATATGGGAAGTAAAGGCATGG…	1245
NbS00028827g0003.1	ATGTGCGACCTAGAAACTTTACTGGTGGATACTGAGAGAATTGTAGAAGGGACACCTCATATTTGGAAGATGACGAAACTAAAGCATGTAGACGTAGGAACACTCTTACCTCGTGAGATATTTGCAGTTTCTGAAGAAGGTCCGTGTAAGGTAGAGAATTTAAGGGCATTTAAAGGCATGGTTTTATCTCATGAGGATATAAAGTTAATTGAGAGGTTTCCCAATCTTCAAAAGCTTCTCCTCATAATAATGGATAATGATATTTATGAACCTAACTCTCTCGTCCTGAAATTGGATGTTCTTACACAGCTTCAGTCCCTCGTGCTTGGTTCGATATGTAATATCACCAAGTATTATTTACCTTCAAGTCTCAAAGAGCTGATCCTCCGCCAAGTTAAT…	852
NbS00030183g0008.1	ATGGAGGATGTCAACATTGATGAGAGTGCTACACCAAGTACTCAAGTAACTGAAGAGGAACCACTGGGGCTTGAGGATGATGCTGAGAAGATAATTAAGCTACTGACCAGAGGAATAAAGGAACGGGATATTGTCTCTATTTTTGGCATGCCTGGTCTCGGAAAGACAACTTTGGCAAAAAAGATATTCAAAGATTCTTCTGTTGTTTCTCACTTTGATGTTCGAGCATGGGTTACCATTTCGCAATCATATGATGTGAGAGAGCTGTTGAAGGATATCTATAAGCAAGTGACAGGTGTTAAGTACAATGGAGATAAGGAGAGTGACATTGCCGATATGTTGCGCAAGTGTTTAATAGGGAAAAGATATCTCATTGTTCTGGATGATGTATGGGAAGTA…	2454
NbS00030243g0001.1	ATGGCGGATACAGCAGTGGACTTTGTGATAGATAACCTGAAGCAGCTATTACGTGATAACACATATCTAATTGCTGCTATAGTAGATGAGGTTAACCCTCTCCTTGCAGAGCTTCAGAATTTGCATGCCTTCCTCAAGCAAGCAACCAAGAGCCGCAGCCGCAATGAAATTCTGAAACATTTAGTCAAAGAGTTGAGCATAGCAGTCAACGAAGCAGAAGTTTCCATAGATAAATTTGTGATTGAGGCCAAGTTACACCACAACAAAGGGATAAAAAAGATGTTCGATTTTGGCCATGTTATGAAAGCTAGACAGTGTGCAATTGAGATCAAATCCACCAAGGAGAAGTTGAAAGAAATTCGTAGAGAAAATGCTTATCACATTCAATTTGACGATCAT…	3162
NbS00030500g0015.1	ATGTCTTCTAACCAATTTTTGTCTTCAAAGAACCGTCTTTTTGAGCGTCTGCAACAACTTGACAATATTTTGTACTACCCTAAAACTTTTATATCTATGGTCAAGTTCTTTAAAAACGAATTCAAATTCCTGGATTTCTTTTTCCGCTTGCAGAGCTTCACAGATGAGCCCAACATGCTAGATGTCACTCAGAAAATCCACTCTCTTTTTCGAGATGCTGCAGTTGAGTTTTCTGAATTGCACCTAGCCAACTATTGTGATGTCTATAGCTCGGTTCAAAATGAGATTTGGTTGATTAAGATGGAAATTAAAGTCAAATACTCCTTTCCTAAAATATCATTACCACTTTCAGCCAACAATGATGGTATTGCTATTCCTAAATTTGTAACAGAATTTATC…	4049
NbS00030756g0006.1	ATGACGACGAAAGAGTTGGAACTACTGGCAGAAGGGGATGAAGGTGTTTACATGGTCTTCATTGAAGAGGTGGAGAAAAAGGCCAGGGAAGCTACATTAGACCAGGCGCGTGGGTCACGACCAAAAGAATTTAGAAACGCTTCCCAAGGCCATATATCATCTCAAATGGATTGTACTACAGCTGAAGATATGGTGGGATTCAAGGAGGTCATGCTAACAATAGCAAACCTACTTGTTAGAGGAACATCACAAAGAGATGTCATTTCAATTGTTGGAATGGCTGGTCAAGGTAAAACAACAATTGCTAACAAACTATTCATTGATGAATCAGTTGTTCCACAATTTGATGTTCGTGCAAAATGTTATGTTTCTCAAGTGTACATCCGTCGAGAGGTGTTG…	1758
NbS00030756g0014.1	ATGGAGATCAAGTTTCTGGACATTTTCCTGTGGCTGCAGAGGTTTACTACTGACAGCAACTTGCTGGATGCTTCCGAACACGCCCGAGCTATGGTTAGCGTTGTAGCATCGGACTTCAAAAGTCTATTCTCCACAGGAATGTCGCGACCTGATCCAAACGTTGACCTCACTATGTCTGAGGTGCAAGAAAAGATCCGGATTTGTAAGTCGGAAATCAAAGATCAATACTCTTATCCTCAGGTAGTAAATCTTTCTGATGCTACTCCCACGTCTATAGCAAAACTCATTGGTGATGTAATAGAGACTATAAATTATGTGGTGAGCACACCTTTGGCTTCTTCCTTATCTATTAGTCCACAACTTCTAGAGAAACTCTTTTCCGCATTGAGTTCACCACAA…	810
NbS00030989g0011.1	ATGCATGGACTTGGTAAAACAACATTGGCAATAAAAGTTTTTAACGATCCTCAGATTTTAAATCAATTTGACAACAGAATATGGGTTTATGTTGGCCAATCATATGAAATAAAGGATATCTTTATCAATATCCTCACATGTTTCAGAGATCGCATTGAAGAATACCAAGACAAAGATGTGAATGAAATAGCTAAGGTAATATGTGATTTTGTGCCTAAAGAAGGTAGATGTCTCATTGTCTTGGACGATGTCTGGGCAATAGGTGTTGTCGATCTTGTCAAGGAAACTTTCCCTGAAAACAGCAAAGGACACCGGATCATGATGGCCACTCCTAGGCAAGATGTGGCTAGTTGTGTCAACCCAAATCCTCATGATCTAAAATTTCTGACCCAGACGGAA…	948
NbS00031017g0008.1	ATGGAAGAGATTACTCTTATCATAGCAGAGGTAGCAGAGATCCAAGAAAAGAAAATGATTGGCAATGCAATGAACACTGACATAGATCATACGCTACCATCCGGGGAGGACTCCAAGGATGAATTAAGAAATTGTGGGTTTCAAGGACGTCATAAAAAAGTTAAGAGACCAAGTACTAAAGGCACCAAAGAACGAGATGTTATCTCAATTGTTGGTATGCCAGGTCTAGGCAAGATGAATTTAGCCTACAGACTCTACTCTGACAGGTTAGTCATTTCTCACTTTGACATTTGTGCACAATGTTGTGTGTCTCAAGTGTATTCACGTAAGGACTTGTTACTGGAAATTTTACGTGATGCTACCGGTGAAAATTCTGAATGTAGAGAAAATCGAGCTGAT…	594
NbS00031017g0009.1	ATGTGTGGCCAGCTACCTCTTTCGATTATTTTGGTAGCTGGTATTCTGGTTGGGATGGAGAAGAAAGAAGAATGTTGGGAACAATTGGCCAACAATTTAGGTCCTCGCATTCACAAAGACTCAAGGGTCATTATAGAACGAAGTTATCATAGTTTACCCTATCATTTAAGGTCTTGCTTTCTTTACTTTGGAGAATTTTTAGAGGACAATGAGATTGATGTTTCAAAGTTAACATGGTTATGGATCTCCGAAGGATTTGTAAAAAGCTGTGAGGGCAAGAGCTTGGAGGACATCGCAGAAAGTTATTTGGAGAATCTTATTGGAAGAAATCTAGTGATGGGAACTAAGAAGAGTTCTCGAGGTAAAACCAAAGAATGTCATATTCATGACCTATTGGAT…	1311
NbS00031132g0007.1	ATGTCTTCAGACATACCTAATCCCCTTGAAACGCTGCAGCATATTCAACAGAAATGGAGTTCCTATGCTCATATTCGTACAATTCTGGAACGAATTTTAGAGGAATGTCATTCATTCTGTCTGGTTTTGGATGGATATCATTTTTCAGAGGGATTTTGTTCCCTTGACACTCTGCACAGGATTGCTGATGACTGGGACTCATTCATCGAGTTCTCAGATGAGTACCTGTCAAAGTTATCTCATCTACGTGAAACTCTGAAGCAGACTGAAGATGAATGCAGCTCATTCCATATATTTCTTTCAGAGGAATCTGATTCTCTTGACACTCTGCGGCAACATATAAGTCGTCACAAAGGCAATGTTAGGCTGATTCAACAGGAATGCAGGTGTTTACTTAAA…	4236
NbS00031134g0004.1	ATGCCCAGCGACAGTGCGAGGGAAATTGAAGAACTCGTTTATCGCGTGGAATATATGGTCGAAAATTTGGCATCCAAGTCTAGAAGATCTTTTGTGAAGCAATTTCCTCTGAGTAGGGGACATGGTGCCGCTGTCAAGAAGCAAGACAGCTCTCCTCCAATGTTAATGTCGATAGCGGCAGCAGCAGCTGGGACAATTGTTAAGCAACTCTTTGCAATTGAGCTCGGTGGCGAAGCAGTTGGGATTGAGGAAGAGAAGAAGCTGATTTTACGAGCACTGTTTGATAAATCAGAGGGTTACGAACACAGGTTCGAAGTAATTCCCATATGGGGCCCTAGCGGCACAGGAAAGAGTACTCTTGCTCATGCAATATACAATGACCCTAGGGTTTTCCTAGAA…	1170
NbS00031134g0006.1	ATGGCGGATTTAGGTTTGAGCTTTCTGATAGAGAACTTAAAGCAGTTACTACGGGACAACGAGGAACTGATTATCGGGATTAAGGATGCGGTTGAGAGTCTGCTTGAAGATCTCAAGGAATTCGATGTTTTCCTCAAAAAGGCAGCCGCATATAATAGCGAGAATAAAATTGTAAAAGAATTGGTCAAGAGGATTAGGACGGTAGTCAACGCAGCTGAAGACGCCATTGATAAGTTTGTTATTGAGTCTAAGCTTCACAAGGACAGAGGTGTAAGCAGATTTGTGGACCTTACTCATTATAAAAGAGTGAGAGATGTGGCAAGTGAGATAAAAGCTATTAGAGAGAAAGTGAAGGAAATCCGTCGGACTGAAGTTTATGCCCTTCAAAATGAAGATCTA…	3362
NbS00031134g0011.1	ATGTTTCCTAGAGTCCTTGATTTGAGAATTCATGATTTATGCAAGATCATCATCCCCAATGTGTTGCGGAAGATGAGAAGGCTGCAACATCTTTATCTTCCGAAAACATTTCAAATGAAAATTAAGGGAGAAAAACTTCGATTTGATGGATTGACAGAGCTTCAGACACTAAAGAATTTCACCTCCGAGGTATGTGAAATCGCAGATCTCTTTAAATTGACCACACTCAGGTACCTAGATGTGAAAGTTGAAGGGAATCTTGACGACCTTAAGTCAATAACCAGTCCCATGAAAACTGCTCCAGAAACATGGTCTCATTCCTCCATCGAGATAAAAAAGTTCGACTGTTATACAGAAAAAAGGCATAAAGGTCACCTTTACAAGCTGCCACCGTTCAAT…	711
NbS00031325g0007.1	ATGGGTTTTGTGTCTCTCAATTTTGATTTAAGTAAGCTCATAACAAGTATCATACAGTCTGCAACTAAAAGGAACGAGGAGGAAGGAGTTGAGAGTCCTAATCTGTTGGAGATTGGCAAACAGATAATCAAGAAATGTGGAGGTGTACCTTCGGCAGCAAAAACATTGGGAAGTTTGTTGCGCTTTAAAAGAGAAGAAAGCGATTGGTTGTTTGTGCAAGAGAGTGAGCTTTGGAGTCTTAAGGAATGTGACAATGGCATACTGCTAGCTCTAAGGTTGAGCTGCTTACATTTGCCTCTATACCTCAAGCAATGTTTTGCATTCTGTTCATTGTATCCTGAAAATTATGAAATTCAGAAGGAAGAAATGATCCACATATGGATTGCTGAAGGCTTGATA…	1614
NbS00032004g0004.1	ATGTTCTTTCCCAGACGACAGATAGGAGGCGAAGGAACAGCATATCCTCTGCCTATATTTCAAGGTCTGTGCAGTACCTTCACAATGTTGCGCGTTTTGCATCTTGAGAAGTTCACTTTTGAGGACAACTTACAGAAAGCAATTGGTAATTTTTTACACTTGAGATACCTGAGCCTAAGACATTCACATTTTCAAAGGCTCCCGTCTTCTATAGGTAATCTCAAGTACCTACAAACACTTGATTTGAGGGTGAATTTCTTCTCATACTTGACAATGCCGAATACTATACAGAAGCTGAAGAACTTGAGGAATTTATATCTTCCGCCTTCGCATCAGAACACATATAAATTGCAGCTAAGTTCTTTAAACCAATTGGATATGCTTAAGAACTTTGATACA…	1212
NbS00032049g0002.1	ATGATTTCTGTGGTTGCACGTACTCTCTTTAGCAAAAAGACACTGAACGAGTGGGAGGAAGTAGCTGAAAACCTTGATGATAATCAACATTGCTCAAGATTTCTCGCTTTGAGCTACAATTATCTTCCATCACATATGAAACCTTCCTTTCTGTATTTTAGTGTTTTCCCAAAAGCTAGAGAGATTCATGGGGTTGTGGGATTGGAAAAAGTGGATGCTACTCTTTTACAAGAGTTCATTGATAAAAGTCTAGTTGTTGTTAGCAAGCGAAGTTTGGATGGAAAAATCAAGACATTTAGGATTCATGATCTTCTCCATGATTTCTGCTTGAGAGAAGCTGAAGAAGAGAAAATTTTGTATGTTGCAAATTCCATGCTTTCTCAAGAATATAGAAGGGTT…	795
NbS00032049g0003.1	ATGCAGGGTCAGCTTACAGGACACTCATCTCAACTGGAAGTCATCTCCATTTCTAGAATGGGAGATATAGGCAAGTCAACTTTTGCCAAAAAGATGTTTTCTAATCCCTCAATTCTGGAATTCTTTGATATTACTGTGTCCGGGGACTACAGTATAAGAAAGATGCTTCTGTCCCTCCTTCAAGATGCCACTGCGGTGAAAGAGAATCTTGATTGTGTAAGCGATGGAGATCTAGCAGGTCTTTTGAAAAAAAGTAATACAAGTCAAATATTGTTGACTACTCGTGGCATGAAGGTTGCTCGATATGCTAGCTCTCCCAAAGATCTTTTTCCAATGCGTTTCCTAGAGCCAAAGCAAAGTTGGAACCTTTTTTACCAAAAGGCATTTGACTAA	393
NbS00032132g0014.1	ATGGAGGAGGTTTTGGTGGTGGTTGTGAGTGTGAAGTGGAGTCTAGTGGTAGAGGCCGACGGTGACGATATAAACCTCAAGGACAGCGAATCTGTTGCTCTAGAATTTACCGATTTACTTTCTGATTTACTGCGGAGAAGGATCAAGCCTATTGAGCCAGGGGTCCGCAACATCTATACTGACGTCCTCAGAGATTTGAGGTCATCAAGCACTCCTCCCATGTCCTCAATCGAACCAGCAGCTGGATTCATCAACACTCTTCTGCACATTTCGACCGAATTAAGAGGGCTTTATACCTTCAATGCAGATCAAATGGAAACCCTTCCTGAGCAGCTTAACACATTGAGAATTATTCTCAATGAGCTGGCATTGACATACAACATTCAGGATAAAATGAGG…	3090
NbS00032479g0003.1	ATGTCTGTAGGAGAAAGGCTTCCAACAAACTCCAACATGTGGAGTCAATCATCCTTATTAGGAAAGGATCTAAATCTACACTCTATGTCAAGTATTAAGAATTGCAAGGACAACATGCGAAGAAGATTCAACGACGAGCAGATTCGGTCACTAGAACACATGTTTGAGACAGAAGCAAGACCTGAACTGAGAACAAAACAGCAGTTGGCTAAAAGCTTAGGCCTACAGCCGCGCCAAGTGGCTATATGGTTTCAGAACAAGAGAGCTAGATCAAAGTCCAAGCAACTTGAGATGGAGTATAGAATGCTTAAAATCAGTTATGATAACCTTGGTTCCAATATTAAGAATTGCAAGGACAACATGCGAAGAAGATTCAACGACGAGCAAATTCGATCATTA…	681
NbS00032645g0008.1	ATGGCATTTTCATGGCGTTTAATCGGACTGTGCATTCTTCTTCTATCATCAATCGCTACCGGCGATGATGATATCTCACGCGCCGCCCCTGCAAATTCCTCAACCTCCTGCAACAATCCTTATCGATTGGTTCTGGTAAAGTTGTGGATTGATGGTGCTGAGCATGAACAAATAGGTGGCTTAAGTGCGGCATTTGGGTCTCTTTTACCTACTAATATTAAAAATACCCCCAGATTGCCTGCTACATATACAAAACCCTTGAATGGCTGTTCTAGTTCCTCTTCTAAGTTATCAGGGTCTATTGCACTAGCTCTTCGCGGTCAATGTGATTTTCGAACGAAGGCTGCGGTTGCACAAGCAGGAGGTGCTGCAGGGATTGTGATGATAAATGATCAAGAA…	1587
NbS00033032g0021.1	ATGGAAAAGGAAGTAAGGGCAACCAATCACTCTTTTGCCATCACTCCAAAGAGCATCCAAGACTTATGCACTCATTACTCAAGGAGAGAGCAAAAGTTTTTGTTAGACCCTTTCACGTGTATGAAATGGTTGGAGAAGCATGAAGAGATAAAAATCAGACATGTGGTCTTGGAGCTCAATATAAGGTTTCAATATCTACTATTCATTCTGAAGAGATGGCCAAGTGGGCAGGAGAAGTTCAATCTTGTCTACCAAACCATGAAAACCATAGGAACCAACATTCATGAGGCATGTATCAATGCAAAATACGGAAGAGTAGACTTTGCTCTGTTGATCTTGGAAGCACAACTGACTTCTATGCTCAAAGATTTTGATCTTCGACAAGAATTAGAACGTGCT…	768
NbS00033032g0022.1	ATGGAACATGAAATGAGTCATGCAATTTCGGATCTTTTGAGAAGGATGAAATCTTTTGAGGCAGAGATGAGAGACAACTATCTCATAGCCCTAGAGGCTTCACGTTCTTCACAATCAGAATATCGTACTCTCTACAGCAATGAGCTTGTTGTAGCTGTTGTTGATTCTCTTGTCGACAATTTCATGGAGCTTGCTGATAACGGGAGTACGTCCTTGATTTCTAAAGCTCTCCGAATTGAAACCATCCATCAAGACCAGAGTTTCTTGATAACTTTGTTGAAAGATTTGCGGAGACAGTGTAGAGAGAATATAAAGTTTGATGATATCTTGACATATGTCAAGGCTCAATCTGACAAGATGAATCAAGCAGCTCCTTCAGTTCCTCTTGATCTGATGAAG…	3915
NbS00033314g0004.1	ATGTTACCTACCACAATTGAGTTGTCATCACAATCAATGGTGGGCATTGAGGAAGAGGAACAAATGGTGACGGACAAAATTCTTGGCGGAACAGATCAGCTGGGCGTTTTCACGATTGCTGGCGCACCCGGACTTGGTAAGACAACTCTAGCCAAAAAGTTATATACCCATGAAAATATAGTCAATCGCTTTGATGTTCGTTCATGGTGTTGTGTCTCTCAAATCTATGACAAGAAAAGATTATTGCTTGAATTATTGGGCTATGAATTTGAACGCCATGTTGAAATCGAGAGGAGTGAAGATGAATTAATCCTACAAGTACAAAGGTGTCTAGAGAAAAAGAGATATTTAATAGTTATAGATGATGTATGGAGCACTGCTATATGGGATGACTTAGTC…	2211
NbS00033316g0005.1	ATGGGAGGTTCAGGCAAAACAACTGTGGCTAAGAGAATTTTATATGATGAACAGATCAAGCAACAGTTTGAAAAGAGAGTTTGGTTGTGTCTACCTGAAATGTTAGAAACTAAGAGCTTTCTTGAATTGATGCTGGAATCATTGACAGAAAGGAAACTTGAGGTCCAAAGTAGGGATATAATAGGCAAAAAGCTGCAAGACGAGTTGGGAGGAAAAAGGTATTTGCTTGTCTTGGATGATTTGTGGCGTGTTGACCCTACATTGTGGCACGATTTCTTGGACACCTTGAAAGGAATAAACACATCCAGAGGAAACTGCATTATTGTGACTACTCGTTTGGAGCGGGTGGCAACCACAGTAGCAGTAGATCTTCATATGTTGGGAAAATTAGCAGCAGAT…	1113
NbS00033518g0003.1	ATGGCTTATGCTTCTCTGACTTCTGCTGTATGCTCACTCGAGCTGTTCCTGCAATGCAATCATCCATTACTGAATAATCTTCAGAGGAAAGAACAGATCTTATCACTATGCAAAAGAATTTTATCTTTTCGAGAGTTCTTGACGGATTATGAAAAGCTAATGCATAAGCATGTAGGGCTAAAATTATTGGAAGGAAAGATCAGAGACAAAACATATCTAGTTGAAGATATTGTTGACTCAAAGTTGAGAAAATATTTTTTGGCCAAAAATGCAAAGGACCGAAAAAAGGCCTACTCAGTTCTATGTAGGAGGTTGCAGGTAGCAATTGAAGAAATGGAATTGATCAAAAAAGAAGTGATGGAAATTAAGGGTGACAAGATTAAGACTTGGAATTTTCAT…	2409
NbS00033917g0007.1	ATGAGTAACAAAGCCGAATCCTCTGATTCGAAAGGGACTAAAAGGGATTATAGTACAGCAATTCTTGAAAGGAAGAAATCACCAAATCGCCTTATTGTCGATGAGGCAGTCAATGATGATAACTCTGTTGTCTCTCTTCACCCCGAGACTATGGAAAAACTTCAGCTTTTTCGTGGTGATACAATCTTGATAAAGGGCAAGAAAAGAAAAGATACAATCTGCATTGCCCTTGCTGATGACACCTGTGATGAGCCAAAGATTAGAATGAACAAAGTTGTCAGAAATAACCTTAGGGTTTGGCTTGGTGATGTTGTCTCTGTGCATCAATGTCCTGATGTCAAGTATGGGAAACGTGTGCACATTCTTCCCATTGATGATACCATTGAAGGAGTTGCTGGG…	2562
NbS00034310g0005.1	ATGATTGGCTTTGAGATAGAGACTGAAATGCTGATAGAGAAACTTGTGACTGGGCCTCGGCAATTAGATGTGATCTCAATTTTTGGAATGCCAGGACTTGGAAAAACAATTTTGGCTAAGAGATTGTATGATCATGAAGCTATTTCCAATCGTTTTGATATTCGCTTGTGGTGTTGTTCTTCCCAATCTTATGATAAGAGATCTCTCTTGTTTGAATTATTGAATCATATTTGTAAGTATGATACTAGTACCAAAGAAAAGAGTGATGATGAACTAGCTGAGATGCTCTACAAATATTTGAAGGGAAAGAGGTACCTTATTGTTGTTGATGATGTGTGGAGTCAAGAGGCATGGGATGATATAATAAGATCTTTCCCCGATGATGATACAGGAAGTAGA…	1962
NbS00034734g0003.1	ATGGCTATGACAGAAAGTATATATGCTAATAAGACTAAAGATTTTGATGTCATAAAGTTGGCTAGGAACATTGTTAATTTGGCGAGTGGTGTACCGTGTGATAACTTTAATGTTGAACAAGCGCACGCTTCGCTTCAAGATGCATTGAGGGCGAAGAGGTTTTTACTCATCATTGATGATGTTTGGAGTCGGGATCATTCAAAGTGGTTAGAATTGAGAAGTTTGTTGATGGTTGGAGCGGGTGGAAGCAAGGTTGTTGTAACCACTCGTAGTGATTATATTGCCTCGATGATGGAATCTGTAGTTACATACAGCTTGAAAGAACTACCGCATGAGGATTGCTTCTCTTTGTTTCTGAAATGGGCGTTTAGAAATGGACAAGAGAGGCGTTTTCCGAAC…	1935
NbS00034734g0013.1	ATGGATCAGCTTAAAAAATCTGCAACTTTCCCTTCCATCAACATGGATATAAATGTTCTATCTGATATGCTTTTAATGAAACTTTATTCTGTTGTTGACATTGCAAGGGCTTTGAATATGCATTCCCAACTCAGAAAACTAGAGCTCTTTGTTAGAGATTCAGAACGTAACGGTCGTTTTGGTCATCAGAGAGCTTTTTATGACGCCGAACGTGTGATTGAAGAGTATGAGATTTGGTATCTTCAAAAGGTACATGGTTTTTTCTTCTGTAGATCAAACACTCTTGCCTATAGAAGTCGAATGTGTCTTGAAATTCGAAAGCTGATTAAGAAACTGGATAAGATAGGTAACTACAGAAAGTTTTCAATGATGGTGATTGGATTTGGGGGCTATCATAGT…	765
NbS00034897g0005.1	CGTTTCAATATAATTTGCCAAGGACCTCATAGACTAGGCTACGTTGATTTCTTTTTAAACAACCTAAAGGAGTTTCAGCACTATTATGAGTATAAACTCACTTCTGTCACTAACCAACTTCAAATAATTTGTATGGGACTTGAGATGTTGCAACCTTTTCTAGAGGCTTTTGCAGAAAAGCAACACAATGACCTTGACAAAATCCAGTGTTGTGCTACACAATTAATTGGCAAAACTTATGAGGTACAATACATACTAGATCCCTGTACAAGGCTAAAAGCTCCTATCTGGTGCCATGAACATTGGCTCTTGGATATCATGGAGGCGATTACTCTTGGTGGATATGAGGTTGCAGAGATTCATGAAAATAAAATGGTTGGCGACGCAATGCACACTGTC…	1311
NbS00035195g0009.1	ATGGAAGCAAATGAAGCAGGGGAATCATTTTTCACAGCAAAACTATTTGGTCAAGAAACCAAGAAAACATGTGAAAGAATTTGGAGATGCTTAAAGAAAGACAAAGTCACAAGCACTGGTATATATGGAGTTAAAGGAGTTGGAAAAACAACCTTAGCCAAGCTCATCAATCATCTTCTCCAACAAAAAATCAAACTCAATCCCAAGGAATTGCAAAATGATATTGCTGCAGCGGTTGAATTGGATCTTTTAGAGGAAGTAGATGAAGAGAAGAGGGCGATCGCGTTACGCGAATCGTTCAAAGGGAAAAAGGATTGTGTTCGAATATTGGATGATGTATTAGAAGATATACCTTTAAAGATGTTAGGAAATCCTTTAAAAGTTGAAGAGGGAAGGTTG…	1392
NbS00035315g0013.1	ATGGATGAGTCATATAGACTTTCAAAACCTGACGATGATGCAAAGGGGACTACAATACCTACTGATAAAAGAAACAGTGAATCGGAATCAGAGGGATCTAATGGCAGACCTGGTTATGTCCTAGTAATTGCGGCCACAAATAGACCTGACGCTATTGACCCAGCATTAAGGAGGCCTGGACGATTTGACCGTGAAATCGCTTTGGGTATTCCAGATGAAAGTGCAAGGGTGCAGATTTTATCTGTGCTTACACGTAATCTAAGAGTTGAAGGTGCATTTGATCTCATGAAGATAGCTAGGTCAACCCCAGGATTTGTTGGAGCAGACTTGGCTGCTCTAACTAACAAGGCAGGTAACTTGGCAATGAAGAGGATACTAGACGTGAGAAAGATTGAGGTT…	2047
NbS00035439g0002.1	ATGCAAGAAGATCATGATCATGATACGACGAGAGAAAAATTTGAAGCTACAAATCGTCTTTATGAGTTGAAGGATAAAGAGGACAAGCTCGAAGTCCAATTGATGGATCTTCATGGTGCTGGGATTGAGTTGGGAAAGAGGAAAGTGAAGGAGATGTTAATGGGTAAAGAAGATAGGGGTGTGTTTGAGATTTGTGGAATTGGAGGTAGCGGCAAGACCACCTTGGCTAAAGAGATTTGTAAAGATGATCAAGTTAAAAGTTATTTCAAGGACAAGATTTTCTTTTTCACTGTTCCTCAATCTCCAAATGTGGAGCAATTGAGGAAAACGATTTGGGGAAAAGATATCAGGGTGCAATCTCCAAGGTTATGGATGTGGGGAGATGTTGCCCCTGTGGAA…	453
NbS00035496g0011.1	ATGCTGGGTCTAGGCAAGACGACTCTAGCCCGCAGACTCTACTCTGACGAGTTAGTTATTTCTCACTTTGACATTCATGCACATTGTTGTGTGTCTCAAATTCTACATGATGCTACCGCTAAAGACTTTCAATGTGAAGGAAAATGTGTTGATCAATTAGCTGATAAGCTATGCAAAGCTTTATACTCTAAAATATATCTCATCCTTGTTGATGATGTGTGGGATGATATAATATGA	237
NbS00035496g0014.1	ATGCTTGTCTGGTTGTATTTTTCAAGCTATGGCTATGAAAATCAAGATGTCAGTGTTCTAGGTGAAATCAATGTTTCTCTTTTCTTGCAAATGAAGTATTTTTCAAGCTATGGCTATGAAAATCATTATGTGAGTGTTCAAGGTGAAATCAATGTTTTTCTTTTCTTGCAAATAATGTTTAAGCCCATTCAGCCTAGCATCCGCAAGATCTACATTGCACTCCTGGAAGCCTTAAAATCGACAATACAATCAGGAGGATGGCGTGCCAACATCCAAAATCATGAGCATGCAGCTGACAGTGAAGCCAATTTTTTGGAGACTATCCAACATGATTTGGCGGAGCTGCCAACTAATAGTAACATCAGTCAGAGTGAAGCTTTGAAGGATCAATTGGTAACC…	4527
NbS00035525g0015.1	ATGAATGAAACAAATTGTGGCAGTCTAGACTTGTTGGAAAGTATTGAACTACTGAAGGAAGATCTCAAACATGTTTTCCTGAAAGCCCCTAAAGACTCGTCTCAACTCTGCTTCCCCAAGAGTGATGGACCAATCTTCATGACTCTCCTTAGAAACTTAAATGATTTGCTCAAGTCAGATGCTTATTCTGCTGCTTTAATAAAAGAAGAAGTTCAAATGATGTGGCATATGAGGCAGAACATTCCATTAATTCAATTCTTGTTTGAGATCATGCTTATTTTCTTACTTCCCAAAATCATAGAAAAGATCAAGCTTATCAAAGAAGAGGTACAACAGAAGATCCCCAAGAATAGGGGTCTCGTTCTTGTCAACTCTCCCAAAAAGCCACTTGAAATTAGC…	2544
NbS00035637g0014.1	ATGCCTCACACCTCCATCGCCGATCTATCGACGTGGTCGCATGTCCCGCTCCGGCGAACAACTCCTCCACCTCGACCGCCGCCTCTGGCGATGGATATAGCTCCGGCGAACAACTCTGCAGAGAATCTCTCTTTGCAGATGGATTTCATGCATCCAGATGAGAGTTGGAACCTTTTTAAGAGTGCAGCGTCTGCGTACGAAGCATTAACATCTGAATTTGAGGCTATTGGGAAGCAAATTGTGGACAAATGTCAAGGGTTACCACTAACTATTGTCGTGGTTGCTGGGATTCTGTCCAAATCTGAAAGGACAATAGAAGATTGGGAGAATGTTGCAAAAGATGTCAAGTCATTTGTCAAAAATGATCCAGATGAACAATGTTTACATTTACAATCACTT…	1983
NbS00036454g0009.1	ATGGAAAAACTTCAACTATTTTGCGGCGACACTGTTTTAATCAAACGAAAAAGAAAAAGAGATACAATAAGTACAGCAGAAGTTGATGAAACATGTGAAGAATCAAAGATTCGTATGAACAAAGTTGTTAGAAACAACACACGAATCCGTGATATTGCTTCTGTCCATCTTTGTAGTAATATTCAATATGGTAAACGTGTGCATGTTCTTCCTATTGATGATACTATTGAAGGTTTAACAGAGTTTAAGGTTGTGGAAACTGATCCACCAGATTATTGTATCTTTGCTCCTGATACGGAGATTTTTATCGATGGTGATCCGATTAGAAGAGAAGACGAGGAACCAGCATTAGACGAGATTGGTTATGATGATGTTGGTGGTGTTAGGAAACAAATGGCG…	1848
NbS00036756g0009.1	ATGGCGGTAACGGACTTTTTCGCCGGCGAAATCGCCACCGAACTCTTAAAACATCTCATAGCCATAGTCCGAAAATCCACCTTCTGCCGTTCAACCGCCGAGCAGCTCATCGTCGACATTAACGGTCTCCTTCCAATCATCCAAGAAATCAAACAAACTGGTGTTGAACTTTCACAGACACGTCAGCGTCAGCTCGACGACTTCTCGAAGATTCTTCAAGATGGGTATGAACTCGCCGGAAAAGTTCTCAACTCTGGTCGTTGGAACGTCTACAGGAACTTGCAGCTGGCAAGGAAGATGGAGAGGCTGGAGAAAAGAGTAGGGAGGTTCATGCAAGTTACAATGCAAGCTCATGTACTAGCTGATGTTCATCACGTTAGGTTTAATATGGAACAGAGA…	2436
NbS00037099g0009.1	ATGAGTCACCAGGCCGAGTCATCTGACTCAAAAGGTGCGAAGAAGGATTTCTCTACGGCGATTTTGGAGCGGAAGAAGTCTCCGAATCGGCTAGTTGTTGACGAGGCGGTCAACGATGATAACTCCGTCGTTGCCCTAAATCCTGCCACCATGGAGAAGCTCCAGCTCTTCCGTGGAGATACAATCCTCATCAAGGGAAAGAAAAGGAAGGATACAGTTGTCATTGCCCTTGCTGACGAAACGTGCGATGAGCCGAAGATTAGGATGAACAAGGTTGTCCGTTCAAATTTGAGGGTTCGGCTTGGAGATGTTGTTTCTGTGCACCAATGTCCAGATGTTAAGTATGGAAAACGTGTGCACATACTTCCCATAGATGATACAATAGAAGGTCTCACCGGG…	2939
NbS00037285g0006.1	ATGTTTCTTAGAGCTAAACTCCCACCATGTAAAATCTCCCGCTTTTTCTCAATTGAAGCTACGAAAAAGGCTTTCAATAATCAACAAGGATATTCTCCCATTACTCAACAACTCCTACGCCTCTTAAGAAAATGCATTACACTCAAACAAGTCCAACAAATCCATACCCAAATGTTAATTTACTCTATAGACAAAGCCAACTATGTGCTCTCAAAAATTATAGACCTCAAAGATTTCAACTATGCTACTCTTCTTTTTTCACATATTCATAGCCCCAACGAGTATGCTTTTAATATAATGATAAGAGGGCTAACTACAACATGGAACCATTTTGATCTTTCTTTGGAACTTTATTACAAAATGAAGTCTTTAGGTTTGAAAACTGATAATTTCACTTAT…	3825
NbS00037512g0010.1	ATGAGAGCTATTCTGGAGAAACCGTTGAAAGTAATAGGCGATGATCTTGAGGTATTGACAAGTTTGGAAGCTAAAATCGCAGCGCTGGCATACAGGACAGGAGATATAGTTGGCTCGGAATCGAGAAAAGTTGTCGTTGCAAAAAGTCCAATTTCACGAAGAATAGCGATCTGGAAACTTCGTTTCAAGATGAAACGAGCAGTAGGACGCATTGATTCCACCGATCAACTTGCATCACACATTTCCGAGAGTGAGATAAAGAGGGGCATGGCTTATGCTGCAATTACTTGCCTTATGAGCACCGTACACGAATCAATGCAAGTTACTGGATGTAATTTGCAATCGTTCTATGAGAAGCTTGAATCTTCGAGAACTATTATGGAGAAAATAACAGCGGAG…	1686
NbS00038091g0003.1	ATGTCTGCCAACAGTTTGGAGAGTAGGCCCTGCTTTGTGGCTCAGCCATCTAAACATCTGCAAAATCGACATAGCGACCCTATGAATGATGAGGAGATAGTTGGTTTTGAGAATGAAGCTGAAAGAATAATTAAGCGTGTGAATGAAGGAAAAAAAGAGCTAGACGTCATCCCAATTGTCGGGATGGCTGGACAAGGTAAAACAACTTTCGCTAGAAAGTTGTATAACAATGACATCATTGTTTACCATTTTGATGTTCGAGCATGGTGCATCATTTCCCAAACATATAATCGGCAAGAGTTATTACAAGAGATTTTCAGTCAAGTTATCGGTTCCAAGGACAAGGTAGATGAGGTTGGCGAACTTGCGGACATGTTGAGGAAAAGATTAATTGGCAGG…	987
NbS00038091g0013.1	ATGTTCGTTATCCAGCTAATGATGGTGAATGCATGGATGGCTTATTACAGAGGTGTCCTAACATTCAAAATCTTAGGCTCACTATCTCTTGGATTTCTAGAGAGATTTAGAGTCTTACTCGGCTGCAATTACTTGACCTTTCCTTTGAGGGTTAATCTTCAAAATCTTAGGCTCACTATCTCTAGCAATGAACTTCCGAAAGAGATTTGTACTTTCAGTCCCAAACTAGAGAGTCATACTCGGCTGCAATTACTTGACCTTTTCTTTGAGGGTAGGAGATTTAGTATAACTGAGTTACACTTTCCTTCAAATCTAAAGAAGTTGAAACTTAAAGGGCCTCATATAGTAAGCGCAGCTCCCTCAATTGCGGGACTACCAAATCTAGAGTATCTTAAATTA…	3186
NbS00038736g0002.1	ATGCCTGGAAATGGCAAAACCACTCTTGCAAAGAAGATTTACAATGATCCGGCAGTTGGCTCTCACTTTGATGTTCGTGCTATGTGTTACGTGACTCAAGTATATTCACGGAGAGAGTTGTTGCTTGATATTTTGAAGGATGTTCATGGACCTGCTGAATGCAGTAAAGAAGAAGATGGAGAATTAGCTAATGAGCTGCGTCGATTTCTGTTGACCAAGAGATTCTTAATTCTCATTGATGATGTGTGGCACACAGCAGCATGGGACGATTTGCACCTGTGCTTTCAAGGTTCTCAGAATAGAAGTAGAGTTATTCTGACAACCAGGCTGTATGAGGTTGCCGATTATGCTAAGTGA	357
NbS00038736g0004.1	ATGTTATTAAAGGAAGAGGTGTTTCGAGGGGAGAGATGCCCACCCGAACTTGGAGATGTGGGATTACGAATAGCAAAAAGTTGTGGAGGGATGCCACTCTCTGTTGTCTTAGTAGCTGGTGTTCTCAAAGAGGAAAAGAAGAAAGCATATTCGTGGAAAAAAGTTGAAGAAAGTCTAGGTTCACACAGCTTTGGTAGCTCAGAAAAGGGCATGTCTATAATTGGTTTCAGTTACAAGAATTTACCACACCATCTGAAAACTTGTTTCCTCTATTTTGGAGGATTTTTGAGCGGCAAGCATATTCCTGTCTCAAAATTGTCGCGGGTGTGGTTAGCACAAGGATTTCTAGAAGAAGACAGTAAGGAAAAAGGATCGGAAGAGGCTTCCCAAGATTGCCTG…	1110
NbS00038787g0009.1	ATGGTCGATGCAGTTGTGACCTATGCAGTTCAAAAACTTGGAGATTTCCTCATAGAGAAAGTTTCCCTGCGCCAAATTTGGATGAGGGAAATAATGATTGGCAATGCTGGATTTGTTGGTCGTCTCAAGGCTTGTGCTTGTATCTGTCAGAATGAGGCCAAGTTTCACAACATTGGGACGGACATCCAATCTCTCAAGCAAAGGGTCATGGATATCTCTCGAAAAAGAGATACATATGGTATTACTCACATCAATAATAATGCTGGAGAAGGGCCAAGTAATATTTCAAATGATCCATCTTCCACGTTAATAAGATCATTGAGGAGAGCAGTGTCCTATGCAGATGAAGATCAACTTTTTGTTGGCTTTCGAGAAGTGTTTCAAAGATTACTTGATGAA…	1527
NbS00039662g0007.1	ATGCAACGAGCTTTCAGCGAGGAAGAAGGAGTTGAGCATCCTAATCTGTCGGAGATTAGCAAACAGATAATCAAGAAATGTGGAGGTGTACCTTTGGCAGCAAAAACATCGGGGAGTTTGTTGCGCTTCAAAAGAGAAGAAAGCGATTGGCTGTTTGCGCAAAAGAGTGAGCTTTGGGGTCTTAAGGAATGTGACAATGGCATACTAGACTTCAAGATGTTGGGACCTGACCTTGCCCAAGGTAGCATGGCACGGATCCCGCTTCACTTCCAAAAGGAATTGTATGGTGCCAAAGATCTGCACACTCTCCTATTCTTGTTTTGCTCCGAGTCAAAGGTGGATGAGTCGATTAGTGATTTGACATGTTTGAGATATCTTGATCTCTCAAACACTTCAATT…	738
NbS00040487g0006.1	ATGGGTGGAGTGGGAAAGACCACTCTCGCTAAAGGAGTCTTGAAGGACAAACAGGTTCAGTATGGATTTCGGACCAAAATCTGGATTCGTGTCTCTTCCAAGGTTGAAACCAAATATGTACTTTTACACATACTTAGCCAGTTTAAAAGTGAAATTGATCCCACAAAAGACCCAGAGCTGGCTCATCGAGTCAGAGATTGTCTTAGGAAAAGTGAAAGATACCTGGTTGTTCTAGATGACAAAGGTTCCAGAATATTGCTTACCACTCAGAATAGACGACTGGCTGGATATGGTAGTAATCCAAAGCCATCCGTGGTCTATACAGTGCATCCATTGGGGCAAGTAGATGCATCGGAGTTATTTATGAAGACCATACAGGGACACCATGGTTTAGCAAGA…	615
NbS00040803g0010.1	ATGGAGGATGTAAACATTGATGAGAGTGCTACACCGAGTACTCAAGTAACTGAAGAGGAACCACTGGGGCTTGAGGATGATGCTGAGAAGATAATTAAGCTACTGACCAGAGGAATGAGGGAACGGGATATTGTCTCTATTTTTGGCATGCCTGGTCTCGGAAAGACCACTTTGGCAAAAAAGATATTCAAAGATTCTTCTATTGTTTCTCACTTTGATGTTCGAGCATGGGTTATCATTTCGCAATCATATGATGTGAGAGAGCTGTTGAGGGACATCTATAAGCAAGTGACAGGTGTTAAGTACAATGGAGATAAGGAGAGTGACATAGCCGATATGTTGCGCAAGTGTTTAATAGGGAAAAGATATCTCATTGAGAGTGACATAGCCGATATGTTG…	1074
NbS00040944g0001.1	ATGTCGGAGCTGGTGCTCCGGTTAGCCGTGGAAAGGCTTCAGAGTTTAGTGTTGGCAGATGAACAAACTGCACCGTTGAATCGATCAGCTAGCGGACATTTATATGCCATACTAGGAGAGCTAAAGCGGATGCAGGTTTGGTTGAAAGGGAAGACACAACACAAAGACAGATTAAGGAAAATTGAAGAGCTTGATTATCAAATCGAGGATGTCATTGAAACTTATCGTGTTTTGGGACGATCAAGAAGAAGCTTATCAAACATAGAGATATTTAACGGCATCAAAATGATATGTATGAGATACGCTTGGATACCTTTTTCTCTCCGGAAGATTAAGTCTAATATTGCGAGCATCATCAAGGAAATCGAAGAAGCAGTTCCTGTAGCAGACAGCGTCGAA…	2733
NbS00041172g0003.1	ATGCTTCTATCCTTCCTTCAAGATGTTGGGATGAATGAAGAGGCTGATACGAAGAGCGATGGAGAACTACCAAATCGCTTGCAGAAGAGCGATGAAGAATTAGAAGATGGCTTACAGAAAACTGATGATGCATTTGCAGATCACTTGCAAAAAAGTTTAAAGGGTAGGAGGTATTTGATTGTCGTGGATGATATATGGAGCACGGAAGCCTGGGATGAGATTAAACTATGGTTTCCAGATAATAGTAACAGAAGTCGTATACTGTTGACTACTCGAGACATGAATGTTGCTCAATATGCTAGCTTTCCTAACGATCCTTTTCCAATGCGTCTCCTGAAGCCAAAGGAAAGTTGGCATTTGTTTTGCCAAAAGGCATTTGGCAAAAAAGGTTGTCCAGCT…	609
NbS00041414g0005.1	CATATCCTCTTTCATTGTGAAGCAAAGCAAACTAAAGTTGTGAAGGAATGTGAAGGGCTTCCGTTGGCGCTTAAGGTCATTGGATCTTCATTCAAGGGAAAGCCTGAGATGTTCTGGACAAGTGCGAAAAACAGATTATCACAAAGCCAATCTCTCTGCGAGTCTCATGAACTGCAGTTGCTTGAGCGAATGAAATTGAGAATTGACTGTTGCCTGATAAGTGTTTCCTCGATTTGGGTGCTTTCCCAGAAGACAGGGATTCCTCTAGATGTTCTAATTAACATGTGGGTGGAGCTACATGATATTGATGAGGAAGAGGCTTTTCACATTCTTGTTGAACTTTCAGACAAAAATCTTCTAAATCTAGTGAAAGATGCACGAGCTGGAGATATGTATACC…	1224
NbS00041567g0009.1	ATGTTTCTCGAAGGAGCTAGCAGGAGACAGCAAGAGTACGAAAGAAGCAAAAAGGCATGGGAGCTCTGGCTCGAAGATATCAAGACAGTTGCCTCTGTTGCTGATGATCTCCTAGATGATATTTCATTAGAGCTTGATCATCATAATAGGGTCAACGTTGCAGCAAATGCTTCTTCATCTCAAGAAGAACATTCTTTACGCAAGAAAACTTTGTCGTTGGGCAAACTAAACGTGCCCCGTGAAATTAGCAAATTGAGCGAAAAGTTAGAAGATATTGCAGGTGAAATGGACGAACTCTTGTGTTTTGAATCACTCAAATCTGAAAAGACTACACAAATAGTGACATCCTCCGGCAGCACTTCATTTGTTGGTAACTCCATAATTGTTGGAAGGGAGATT…	1596
NbS00042379g0005.1	ATGGAGACGAAGGAGACATGGCCTGTAAAGCATTCAAGGAAGAATTACAGAAAGCGGAAAAAGAAGTTGATAATCGACTTTAATAAGCCTGAAATCAAGTATGCAGAAGCAGTTATTTTTTCCTCAGGGAAAACTACAATAACTGAGCAAAATGCTGTTGTTGTTGGAATGGTGGATGTATTGGATTGTCTCACTGCCCAAACAGATGAGTTAACTGTCATATCACTTGTTGGTATGGGCGGTATTGGTAAGACAATTCTCGCTAGAAAAATTATGCATGCAAGCCCTGATTTTCGTCCTCATAATATGTCTTTTCTAAGTTTAGATGATACTAATTGGATTCTTTTTACGGAAAGACTATTCAAAGATGATCCATGTCCTCCACAATTACAAAAAATA…	1209
NbS00042548g0007.1	ATGACTTTGGTTCAAGTAATAGCTTTAAATATGGATCTCCGGGACGAAAGCTCCAGATTTGGCTCATTACCAAGCACGACGTCAAGAAACCTATCTTCGTCATCTTCAACCTTCTTTTCTGCGAATCAGTCGCCCTTCTTCTCTCCCAGGTCACCCAAGTCCCTGATATCAACATATTCAGATAATCAATTTCGTGATAGTGATGTTACTTCTGGTGCCTTAGATGCTAATTTGGGCATCCCGGGTCCAGAATCATTTCCAAATGCCAGGTTGTCGGGTGCTTATCCTGTTGCATTAGCTAGTGCAGTTAATGATCTTCAGAAGTTAGATTTTGTGTCTTCTTCGACATCAATTTCTAAGAGCACTATAGCGAGTTATAACATTGGCCCAGAACATGAT…	3977
NbS00042576g0010.1	ATGTCTAGTCTAGTCAGCGATAAAAGTTTAGATGAATCAAAAATTAAATCATGTAAGGTTCATGATCTAATATATGAGCTTTGTTTAAGAGAGTTAACTCACAGCCAAAATGTTCTAGTCATGAATGACATTGTATATGGTAATAAGCCAAATCACATTCCTCCAAAATGTTATCTTAGCGGCCACACAATTCAGCCTAGTAAGCGATGGGAAGATGATGTTATTGACCGTGTTTCTTATAGGGCCCTTCTTAACCCTGGACATCATCATTTGAAAACAGATGATGACGACAAGAATCTCTTGAAAGAAACTCGTTCTATTTTCTCTTCTACTAGTGATCTTCCAACTTTCACTCTCAAATCAGAGCTTATTCATTTCAATTTACTCAGAATCTTGGAC…	1245
NbS00042576g0011.1	ATGGCAACGGTGGTTACCGGAAGGAGATTGGGGTTGCTGAATTCACTTGGTAACTTGATTGCCTACACTTGCAGCCCTTTAGAGCATAGCATAAGTTCTTGCTCCACGGAAAATGTTAGTTCCTTGGGAATATTTCTCAAGAGTTTCGAGAAAAGCAATGATTATGGGGAAATGACAGATTTGGAAGCACAGATAAAAGAAGTTGCAGAAGCTGTTGAACACAAAATTCAAATGACACTGACTGAAGCTTTAGTGGCAAATGATGAAATGCAGAAAGAAAAGGCACATGGGAGGCTAGGTGATTGCCTAAAGCAAGTAGCAGAGGACATTGATCGTGTCCGGAAAGAAACAAAAAAGATTCAAGATAAAGGCAAAAAAGCATCAAACGAATCTTTGGTT…	3663
NbS00042739g0001.1	ATGGCTGCATATGTTGCATTGACTTCACTAATGGGAACAATAGAACAGCTTCAGCTTTTGCAATCAAACTTGGATCTATTGGACACTCATGTGGAAAGTTTGAATTTACTCTACGAGAAGGTTGATTCTCTGCATGAACTTCTTGACCATATTGATGATGAACAAACGAAGAATTTGCACACAAAAGTCAGACACATAGCAAATGAAGCAGAAGATGAAGTTTTTCTTGACCATTTTAATGATGAACAAACGAAGAATTTGCATGCAAAAGTCAGACAAATAGCAAATGAAGCAGAAGATGAAGTTGAATCGCAGATGAAGGTGGTAATAGACGAGCAACATGACAGACTCCATCAAAAGGAATCCCTCGAGAGTCTTTTTGAGATCTTACAACGAGGT…	1248
NbS00042739g0002.1	ATGATTGCTGTGGTTGCCAAGGTTCTCTCCAGCAAGAGGACACTAGACGAGTGGACAAAAGTAGCTGAAAGTGTGAGCTCATTAGCAGAAGTTGATGCTTATCAACAATGCTCAGGAGTGCTTGCTTTAAGCTACAATCATCTTCCTTCTTATCTGAAAGGCTGCTTTCTCTATTTTGGACTTTTTCCGAAGGCTAGTGAAATTTCTGTGGAAAAGTTGATTAGATTATGGATTGCAGAAGGGCTCCTAAAGGTAAAGGGAATGGAGGGATTGGAAGAAGTGGCTGCTAACTTTATCCAAAAGCTAGTGAAATTTCTGTGGAAAAGTTGGTTAGATTATGGATTGCGGAAGGGCTCCTAA	360
NbS00043646g0008.1	ATGAGTTTTCTCAAAGACCTGGCTGAAACCCTAAGCTCGATCTTTTCCGATACTCCATCATCGTCTTCGCCTCAGAACGATCGTAACCTAAATTCCAGCGATCGGACGATGGACGGAGTTGCCACCGGCAACGAACGGGCGGCGTATAAGCTGAAAGGCTACTTTGATTTGGCCAAAGAAGAGATCGACAAAGCCGTTAGGGCTGAAGAATGGGGATTGGCTGATGATGCAATTTCACATTATCAAAATGCTCAGAAAGTACTCGCCGAAGGAATTTCTACTCCGGTTCCTTCGTATATTACCTCTAGTGAACAAGAGAAAGTGAAATCATATCGTCAAAAGCTAACAAAATGGAAGTCTCAAGTTTCAGAGAGACTTCAGACTCTAAGTCAACGAGCA…	1371
NbS00044055g0006.1	ATGTCTCGAAAAATCAAAAACATTAATGAAGAGTTGAGTGCTATCAATCATGGTCCTTCTCGGCAAATACTACCAATTCGAGAGACAGATTCTGTGGTAGTTGCTTCTGATGTTGTTGGTAGAGACCAGGATGTTGCTGAAATAAAGGAGAAGAGGTTGAACATGAGAGAGGATGTTGTACTGTGCACCACTCCCATAGTAGGTATGGGAGGTTCAGGGAAAACAACTGTCGCTAAGATAATTTTCAATGATGAACAGATCAAGCAACAGTTTGAAAAGAGAGTTTGGTTGTGTCTACCGGAAATGTTAGAAACTAAGAGCTTTCTCGAATCAATGCTCGAATCATTGACAGAAAAGACACCTGTGGCCCGAAGCAGGGATGTAATAGTCAAGAAGCTA…	657
NbS00044055g0007.1	ATGGGCAACAGAATTGTTGAAATGTCTACCACTGGCAGCAAGTGTGTTGGGAGGCCTCTTATGCAACAAAAAAAACATGAATGGCAGGCAATTCTTGAGGGCAATCCCCTTGTTGCAGGCGACGATGATAGTAGCTTGAAGAAAGTACTAAAACTCAGCTATGATTATCTACCATTTCCACATCTGAAAAAATGTTTTGCTTACTTTGCAATGTTTCCAAAAGATTTTGAGTTTGAAAAGGACCAACTAATCCAACTTTGGATGGCAGAAGGATATCTTCGTCCATTTCAAGAGACCACTGTGATGGAAGACGTCGGGAACAAGTTTTTTGAACTTTTGCTGCAGAATTCCTTGCTGCAAGATGTTGAGCTAGATGAGCACAACAATATAACACACTGT…	1614
NbS00044379g0009.1	ATGGAAGGTGAGGCAGAGCTGGCAGACATGCTACGGAAGAGTTTAAAGGGTAAGAGATATTTAATTGTATTGGATGACATGTGGAAGAGTGAAGCATGGGATGACCTGAGACTATGCTTTCCAAGTGAAAACAAGGGGAGTCGGATATTGTTAACTACCCGTGACTCTGAAGTAGCTTGTTATGCTAGTACGGAGAATCCTTCTTTGCATATGGGTTTCATGGATCCAGACGAGAGTTGGAACCTTTTCAAAAGTATGGTATTTGAAAATGAAGCTTTGCCATCTGGATTTGAGACTATTGGGAGGCAAATTGTAGACAAATGTCAAGGGTTACCACTAACTATTGTTGTGGTTGCTGGGATTCTGTCCAAATCTGAAAGGACAGTGAAAGTTTGGGAG…	1998
NbS00044379g0011.1	ATGGCTTATGCAAACCTGCTATTGACATCCGATTCACCAATACAATCTCTAATTTGTGATCACAGAGAAGAATTTCTCGCTCTTCATGAAAAAGTTAGTTCCTTGGAAGTATTCGTCAAGAATTATGAGAAAAGCAATTATTCTGGGGGAATGACAGATTTGGAAAAACAAATAAGTGAAGTTGCAAATGCTGTTGAACACACAATTCAACTGAAACTGACTGGCGCTGCAATGGCAAAAGATAAAAAGCAGAAGAAAAAGACGCGCGGAAGGCTTCGTCACAGCCTGCAACAGGTAGCAAAGGACATTGATCGTGTTTGGAAAGAGTCAACAAAGATTCAAGATGAAGGAAAACTAGCATCAAAGGAATCTTTGGTTCAAGACTCAAGTTCAGAAAAA…	666
NbS00044767g0015.1	ATGGCTTATGCTGCCGTTAACTCTCTAATTCAAACTTTGGAGCTATTCCTGAGGACTTACCCAGCTATGATCAATGGTCAAGTTGCTGAGATGGTTGACTCCTTACATGCTAATGCTGAGTATTTCCAAAGAATTTTTGAGAACTCTAGCCATCAGAAACATGAATATGAAAAAATCAAGGATTTGGATGGAGGGATGAGAGCTGCGGTGCAACATGCTGAAGATTTGCTTGAATCAAATATTGTTGGAATTTTGAGAGAGCGGTACAATCAGCAAAAAGAGAAGAATATTAATGGGGCCAAATGTACTATTCAAGATGAAGCTAGGGTTCTACTTCTAGACTTGCCTCAAGCGATAGAAAATATTGATGCAATAAGGAAAGACTTGGCCTGGGTTATT…	2847
NbS00044893g0007.1	CAACAAAGCACCGTGCATTGGGTTTTATAAAATGAAAGATCTCATTTGTGCTGGTACTTTCACTGCTTGTTTCTCAAGAAAAATTAAAATACAGATCTTTTTGTGAGAAGAAGGAACGCATCTGAAAATCGATGGCACCCGCAGCAGATATCGAGGATGAGATCAAGGACGAGAAGAACCCTCCCCCACTTGATGAAGATGATATTGCTCTTCTCAAGACTTATTTTTGTATTTTGCAGCTTAGAATTGATTTAAACTCAAATTCAAGTCCTTTCCAATCACTTGTAGCAATGAAAAAACTAGACATGCTAAGTCCATCTAACCATGTGCCTAGTTTGAAGCCATTGAAGGTGGAAACATACCAGTACAATTATACTGTAATTATGGGTTATGTCTGTA…	2091
NbS00044917g0010.1	ATGGGTCGGCGGTCGGCAGGGAACAAAAAGCAAAGATTTGGAGGCGGCGGCAGCGAAAAGCCTGTTCTCCAACTCCAAAACCCTAATCCCCATCCCAATCCCAAACCCACTGAAGAAGAAGACACTCCTCCGAGTAAAAAGCCGAAGATAATCGACAGCAGTGAGCAACAATTGCCGCTCCTTGAATCGGAGCCTTCGTCATTAACTGATGCAATTAGTGATAATCATGTGAATAATGGACCGAGGTTTAAGGATTTAGGAGGAATGGATGCTGTATTAGATGAATTAAAAATGGAGGTAATTGTTCCATTGTACCATCCACAGATAACTAAGCATCTCGGAGTTAGGCCAATGTCAGGAATACACTTTCATATCCCACATGGTAGTGGAAAAACAAAG…	1377
NbS00045296g0008.1	ATGCATCGGTTTGATATCCATATTTGGTCTCAAGAATACCGAATTAGAGATTTGTTGTTAGGTGTTCTTTCTTGTACTTCAAATGGCATGAAAGAAGAGACTGATGATCAATTGATGGATATGATATACAAGAAGTTAAAGGGTCGGAGGTATCTTGTTGTAATGGATGATCTTTGGAGTAGTCACGTCTGGGATCTTATGACAAGAACTTTTCCGGACGATAATAATGGGAGTCGAATTATTTTGACAAGCAGGCTCAAAGATGTGGCTATCCATGCTGACCCTGACAGCCCTCCTCATGAGATGAGACTCTTGAGTTCAGATGAAAGTTGGAAGTTACTTCATGACAAAGTGTTTGGGGTAAAACATGAGATTTGTCCTCCTGAACTAAAGGATATC…	1251
NbS00045495g0001.1	ATGGATGAAGAGCAATCTCCTAAAGAGATCCCAACTGTTGATACCCAGTCCCTTACAATCAAGATTGCAAATTCGGGCAGTAAGAGACTGGGTAAGGACATTTTCTCCACAGTTCTTCCTTCAGGTCAGCAGAAATTGGTAGCAGATTCAGCCACATCATCACCATATAACTCTCCTTCACTCATCTCTCCTCCATCTTCTGCATTTGTTTCAGCATTGCAATCACCTTACATTTCTCCAAGGGCCACTTTAGTTACAAATCCAAGTGCTCAAGAAAACCTCATTGCTCCCACCATTTTAGTTGCTAATCCAAAACAAGAAACTCCTATTGCTCCTACCTCAGTTGCCCACCCATCCCCGCCCGTCTCATACTGTGGTTCACAGTCCGATGATGTTCCC…	3027
NbS00045592g0004.1	ATGAAAGCAAAGGAAGAAATATTTCTCGATATCCAAGTTAGAGCAGATGACAGAGTTAGAAGTTGCCGGCTCCACGATCTCCTGCGAGACTTTTGTATCATGAAAGCGAAGGAAGAAATATTTCTCGAGGTGCATGAGAAAGTAGATAATCAGTCTAGACCCCTGTCTGAACCTCGACACCGGGTCCTTTACTGTCCAATCGAGAGGTACAAATATTTAGGAAATTCAAAATCATATATAAGATCCCTTTTATCCTTTGATTCATCTGCTAAACTAGTTAACCTTGATTGTATTTGTAAAAGTAGTTTCAAACTTCTCAAAGTGCTATACATAGACTCTCCTGGTTTAAAAGTTATCTCAGATAGTATCGGAAAACTATATTCCTTGAAGTACTTAGGC…	1425
NbS00045592g0019.1	ATGGCTGAAGCAGCAGTTTCCTATGTTGCAGAGCGGCTTATTGATCTTTTCCAAAGAAAAATTGTTTTTCTGAAAAGTGTCCAACAAGAAGTTGAAGGAGTTCGAAACGAGCTCGTCCGTATGAAGTGTTTCCTGAAAGATGCAGATATGAAGCAAGAGGAAGAAGAAGCCGCAACAGTCCGCAACTGGGTATCTGAAATCAGATCAGTTGCCTACCATGCTGAGGATGTGATTGAAATATTCATCCACCAAGTCGAGTCCCAAGAGCGACAGAGCTTCTTCATCAAGTGTGCCTTCTATCCTGAGAAACTATACAGGCTTTACAGAGTAGGGAAAGAGATTGAATCGATCCAGACCACAATTCTTGAGATATCCAACAGCCGTGAGAGATATGGAATC…	1407
NbS00045820g0004.1	ATGGTTGGCTTTGATAGAGAGACTGAGGTGCTGATGGAGAAACTTGTGACTGGGCCTCGGCAATTAGATGTGATCTCAATTTTCGGAATGCCAGGACTTGGAAAAACAACTTTGGCTAAGAGATTGTATGATCATGAAGCTATTTCCAATCGTTTTGATATTCGCTTGTGGTGTTGTTCTTCCCAATCTTATGATAAGAGATCTCTCTTGTTTGAATTATTGAATCATATTTGTAAGTATGATACTAGTACCAAAGAAAAGAGTGATGATGAACTAGCTGAGATGCTCTACAAATATTTGAAGGGAAAGAGGTACCTTATTGTTGTTGATGATGTGTGGAGTCAAGAGGCATGGGATGATATAATAAGATCTTTCCCCGATGATGATACAGGAAGTAGA…	2055
NbS00046085g0004.1	ATGGAGGATATTGTTGAGAGTTGTGATAGAACTCCTACTCCCGCGAAGCCTTCCTGCCAACGTAGATATACACCAATTGATGAAGAACTAGAGGGTCTTCAAGATGCAGCAGAACATATGATGGATCAATTGACTAGAGAGACAAAGGAGCTGGATGTTATATCGATTATGGGAATGGCCGGACAAAGCAAAGCAACTTTGGTTAGAAGGTTGTACAATAATCCTTCAATTGTTGCTCACTTTGATGTTCGGGCGTGGTGCTTCTTTCCACATTCATATAACGTGGGAAAGCTGTTGCTAGAGATACTAAAACAAGTTATCGCTGGTAAGCCTATTACTGTAGGTGGTCATAGCATGGCTGACATGTTGCGCAAGAGTTTAATGAGAAAGAGATATCTC…	2001
NbS00046184g0007.1	ATGGCATTTTCTTCATTGCATTTTGATTATGGACAAGTGAGCCTTTTTATTCTGATTTTGTCATCATCAATAATATCAGCATATGCTGACCCTACTACCAATGTTCATAGCTCCTGCAGCAATGAGATCAATATGATTCTGGTGAAGTTGTGGGTTAATGGTGCTGAGAAAGATTCAATAGTTGGCTTGAGTGCAGCATTTGGATCTGTATTACCCACTGATACTAAACATGCCCCCAGATTGCCTGCTGTTTATACTCAACCGCTGAATAGCTGTTCTGCTTCCTCCACCAAGCTATCAGGCTCTATTGCACTAGCTCGTCGCGGTGAATGCGATTTTCTAATCAAGGCTACAGTTGCCCAAGCAGGAGGTGCATCAGGTGTTGTGCTAATAAATACT…	2532
NbS00046370g0004.1	ATGGAGAAACTTCAGCTTTTCCGCGGAGATACGATTCTCATCAAGGGCAAAAAGAGAAAGGATACAGTGGTCATTGCCCTTGCTGATGAAACATGTGATGAGCCAAAGATTAGGATGAACAAGGTGGTCCGTTCAAATTTGAGGGTTCGGCTTGGAGATGTCGTATCTGTGCACCAGTGTCCAGATGTTAAGTATGGGAAGCGTGTCCACATACTTCCTATAGATGATACAATAGAAGGTGTCACTGGGGATCTGTTTGAATCATTCCTGAAACCTTACTTTTTGGAGGCATATCGTCCTTTGAGGAAAGGGGACCATTTCCTTGTTAGAGGAGGGATGAGAAGTGTGGAATTTAAGGTCATAGAAACTGACCCTGGGGAGTATTGTGTCGTTGCTCCA…	2250
NbS00046481g0008.1	ATGAGTCACCAGGCCGAGTCATCTGACTCAAAAGGTGCGAAGAAGGATTTCTCTACGGCGATTTTGGAGCGGAAGAAGTCTCCGAATCGGCTCGTAGTTGACGAGGCGGTCAACGATGATAACTCCGTCGTTGCACTAAATCCTGCCACCATGGAGAAGCTCCAGCTATTCCGTGGAGATACAATTCTCATCAAGGGAAAGAAAAGGAAGGATACAGTTGTCATTGCCCTTGCTGATGAAACGTGCGATGAGCCGAAGATTAGGATGAACAAGGTCGTCCGTTCAAATTTGAGGGTTCGGCTTGGAGATGTTGTGTCTGTGCACCAATGTCCAGATGTTAAGTATGGGAAGCGTGTCCACATACTTCCTATAGATGATACAATAGAAGGTCTCACCGGG…	3135
NbS00047104g0008.1	ATGGAGAACGTCCCGACTAGTCATAGAACTCCTGCTCATGCAACGACTTCCACCCGATGCAGTCATCCATCAATTGATGAGGAACCTGTCGGTTTTGAGGATGACGCAGAAAATGGTATCAGAGATGAAGACATGCCTGACAAGTTGCACAAGAGTCTAATGCGCAAGAGATATCTTATTATATTATTAGATGATATATGGCAACTTAAGGCATGGGAAGAGTTGCGATTATGTTTCCCACAGGATGAAAATGGCAGCAGAATACGTACTGGTCACAACTAG	282
NbS00047106g0002.1	ATGGCTTATGCTGCTGTTACTTCCCTTATGAGCACCATACAACAATCTATGCAACTTACTGGATGTAATTTGCAATCGTTCTACGAAAAGCTTGAATACTTGAGATCTATTTTGGAGAAACCATTGAAAGTAGTAGGCGATGATATTGAGGTATTGAAAAGTTTGGAAGCTGAAATCATAGAGCTAGCGTGTAGCGCGGAAGATATGGTTGAATCTGAATCAAGGAAAGTTTTCTTAGCAAAAGACGCAGTTACACGAAAAATAGATTCTTGGGAACTTTTTTCCCTCTTGAAACAAGCAGTAGAACATATTGATTCCGCGATGAACAAGTGGATGGCAGTGCAGAACATGTATACAAATAGCAAAGATCTGGAAGCACAAAATTTGTCTCTTGCCGAT…	1683
NbS00047404g0001.1	ATGGGAAGGAGAGGACGCAGCGGCAGCGGGCCAGTTTCAGGCGAGCTTCGCCGCCACATTGAGTCATGTAAGGACGATTTTCTCTCCGTTGAAGAACTAGTCGACCACCTCCGTTCAACTTATCATAAGTATTCCCGCTCTAAGCTACAAGATCTCACCAGACAGGTCCAAACTGTTCTCCAACTTCGGAACCCTAACCATACTGAAGAAGTAACGCCTCCGAGAAAGAAGCCGAAGAGAGACAGCACCGAGCAACGTTTGCAGCTCCTTGAGAAGAAACACATAATGAGCAACCAAAGAAAGAGGCAGGAAGCTGACGGAGAGTCGTCGACTCTCGCGACCACCTCCGAAAGCGATGATGCTTACTCTTCGTCGTCTTCTGACGCTATTTACGGTGAG…	903
NbS00047736g0006.1	ATGGAATCTGTTGTTACATACAGCTTGAAAGAACTACCACATGAGGATTGCTTCTCTTTGTTTCTGAAATGGGCGTTTAGAAATGGACAAGAGAGACATTTTCCGAACCTAACTAAAATTGGAGAAGATATTGTAAAGAAATGCAAAGGAGTGCCTTTGGCAGTGAAGACTCTAGGTAGTATGTTATATGCAACAACTGATGAAAGGGAATGGTTAAAAGTGAGAGATGACGAGATATGGCAACTAAAACAGGAAAATGATGATATCTTACCTGCACTAAGGTTAAGCTACAATCAGTTGCCATTTTACTTGAAGCAATGCTTTGCTTACTGGTCAAGAAATCGCAAGCATCATGCTGATTCAATTGTGGAGTTGGAAGATGTTGGTGTACGCTACGTG…	1380
NbS00047736g0007.1	ATGAGGATGCTGAAAATCCTGAAATGTCCTGGATTAACTAGAAGATGCATTGGAAAAACTACTCTTGCTAAATTGGTGTATAATGATCCAAGGGTAGTTATTAGAAATAATTTACGCGGGAATCTTGATATGAATGAACTGCAGAATCTAGTTCGTGAGACTTTGTATGAAAAGAAATATTTACTTGTTTTAGATGATGTGTGGAATGAGGACACAATGAAGTGGGATGAATTGAAGAAATTATTGTTGGTGGGTACTTGTGGAAGCAAGATTCTTGTGACTACGCGGAGTGAGGCAGTAGCTTCGACAATGGGGACGATTCCTGCATACTGTTTGAAGGGTTTATCAAGTGAAGATTGTCTGACTTTGTTCTTGAGAAAGGCCTTTGAACAAGGTCAA…	528
NbS00047736g0008.1	ATGATTTGCTGCTTTGCTAAAGAGGAAGATGATACGCCGCTGGATGTACTCTTGGATGCTGAAGAGCAACAAATCAAGAATCATGAGTTGAAAAATTGGCTTGAGGAACTCAAAGATGTTCTTTATGATGTTGATGATTTTCTTGATGAAATTCAGACTTATGGTCAACAAAGGCAAAGGGTTAAATCCAAGGTTGGTTTTCTACTCTCACCCTTTAAAATGCTGCTTTTTAGATACAAAATGAGTCATAAGATAAAGGAAATAAGGGAGAGGTTAGATAGTATTGCAGCTGATAAAGCTAAATTTCACTTATCTGAGAGAAGTATTGCCTTAGAAATGAAAAGGGATTTAACATATTCCTTTATTCTTCCATCTGATGTTGTTGGAATGAGGAATGAG…	822
NbS00048318g0004.1	ATGGCGAAACTAGCCCTCGTCTTCGCGATCAAAAAGCTTAGACGGTTGACTTTGGCGGAAGAAACAGAAGAAATTGGGGCATACACAGCAATCAACAACTCAGTTAAATCACTGGAGAATTTGCAGCGGATGCTAACAACAGATGGTCAGTTGCCCAGTGACCAAGCGAGGGAAATTGAAGAGCTCGTTTATCGCGTTGAAGATGTTGTCCAAACATATGGTGTAATGGCAAGATCCAGGTCCGCAGGTTCATCTGGAATGCTCTTGCCTTTCAAAATTCTCAATAGCGGTGGTGCCCAGAAGAAGGCCATGTCTGAGATCACGAGTTTGTGTGCCAAAATCAACCACTTTGCTTCGCCGGAAGTCGTGCAGCGGTTCGCTAGTTTTCATTTTGAAAGC…	2804
NbS00049356g0001.1	ATGGCTTATGCTGCTATTACTTCCCTTGGGAGCACCATACAACAATCAATGCAACTTACTGGATTTAAGCTGCAATCGTTCTACGAAAAGCTTGAATCGTTGATAGCTATAACAGAGAAACCGTGCATTATGATAGGCAATCTTGGTGCATTGACAAGATTGGAAGCTGAAGTGATAGAACTAGCATGCAGCACAGAAGATATGGTTGACTCGGAATCAAGAAATGTTATGGTTGACCCGGAATCAAGAAATGTTATAAACATAATTTCACGAAAAATAGCCTTTTGGAGACTTTGTTTCCTCTTGAAACAAGCAATACGACACATTGATTCCACAGCGAAGAAGTGGATAGGAACACAGACCAGCCAAGATCTGAAAGCACAAAATCCGATTCTTCCC…	2691
NbS00049556g0004.1	ATGCATCCCGCTAAAATGGAAGAGCTGCAATTATTTCGAGGAGATACCGTCTTGCTAAAGGGTAAAAAACGGAAGGACACTGTTTGCGTTGTCCTTGCGGATGACCAATGTGAAGAACCTAAGATCAGAATGAACAAAGTAGTTCGAGCTAATCTTAAGATTCGTCTTGGGGATGTTGTATCTGTACATCAGTGTCCTGATGTTAAGTATGCGAAGCGTGTTCACATTCTTCCTATTGATGACACTATTGAGGGTATGACTGGCAACCTGTTTGATGCGTACTTGAAGCCATACTTCTTGGAGTCTTACCGTCCTGTCAGGAAGGGTGATCTCTTCGTAATCAGAGGTGATCTTTCTGAGGGAGAACCTGTCAAGCGTGAAGATGAGGAGAGGCTAACT…	2310
NbS00050078g0006.1	ATGGTGTCGGATGCAGCGAAGAAGAGAGATGCACAGAAGAAGGCGGCGGCAGCTGCTAGGAGAGGAGGAAAAGGTGCAGCCGCGTCATCTAAGGCGGCGGCGGCGGCATCCAAAGCGGCACCGGAGACCAACGGTGTTGATATTTTAACGAACGGAGTGGGGGATCTTCACATATCTGATCGAAATTGCACTGGTGTTTTGTGTTCGCATCCCCTTTCCAGGGATATTCGGATACAATCTTTATCAGTCACCTTCCACGGACATGATCTCATTGTTGATTCTGAACTGGAGCTCAACTATGGAAGACGTTATGGATTGCTGGGACTGAATGGCTGCGGGAAATCTACACTTCTTACAGCTATAGGGCTTCGGGAACTTCCCATCCCAGAGCACATGGAT…	1815
NbS00053317g0006.1	ATGGATCTCCGGGACGAAAGCTCCAGATTTGGCTCATTACCAAGCACGACGTCAAGAAACTTATCTTCGTCATCTTCAACCTTCTTTTCTGCAAACCAGTCGCCCTTCTTCTCTCCCAGGTCACCCAAGTCCCTGATATCAACATATTCGGATAATCAATTTCGTGATAGTGATGTTACTTCTGGTGCCTTAGATGCTAGTTTGGGCATTCCGGGTCCAGAATCATTTGCAAATGCCAGGTTGTCGGATGCTTATCCTGTTGCGTTAGCTAGTGCAGTTAATGATCTTCAGAAATTAGATTCTGCATCTTCTTCGACGTCAATTTCTAAGAGCTCTATAGCGACTTATAACATTGGCCCAGAACATGAATATTTGCGAACCCTTCCCCTAGCTTTAAAT…	3393
NbS00053470g0012.1	ATGGTTGGTTTTAATGAAGAAACTGAAATGCTTATAGAGCAACTTGTGAGAGGACATCGACAATTAGATGTTATCTCAATTTTCGGAATGCCAGGACTCGGAAAAACAACTTTAGCTAGGAAATTGTATGATCATGAAACAATTTCCAATCGTTTTGATATTCGCTTGTGGTGTTGTTCTTCCCAATCTTATAATAATAGAGCTCTCTTGTTTGAATTATTAGGTCATATTTGTGAGCTTGATGATATTACTAAAGAAAAAAGTGATGATGAGTTGGCTGAGAAGCTCTATAGATATTTGAAAGGAAAGAGGTACCTTATTGTAGTGGATGATGTGTGGAGTCCTAATGCATGGGATGATATAAAGAGACCATTTCCCGATGATAATAAAGGAAGAATT…	1344
NbS00054346g0004.1	ATGGCTGCTTATATAGCTGTAATTTCTCTTCTTAAAACTCTTGAGCAATTTCAACAGAGAATTGATTCAAGGCACATTTATGGTTACACTGCTAATACGCTCGATTATCTTCATGCTACTGCTGAATATTTTCATAATGTTGTTGAAGAAACTAGAAAGAGTAGGTTTGATCCTGAAAAAGTCAAATCTTTGGAGGAAAAAATAAGAGTTGCTGCTAGCGATGCAGATGAAGTTGTTGAGCTGAAGATTGGTCAACTAATCAAAGGCTCAAGCTGGATGTTTGGAATATCACTTATAATTTTACACTGGAATTTGTTATCAGTTGTTAGAAAAATGTATACAACAAAGAAAGAAGTGATGGAGATTATTTCTGAATATAGCACTAGTACCCATGATGTT…	1197
NbS00055144g0010.1	ATGGTGTCGGATGCGAGTAAGAAGAGAGAGGCGCAGAAGAAGGCAGCCGCAGCTGCCAAGAGAAGTGGCAAGTCAAAGGCGGCGGCGATGAAAGCGGCGGCGGCTGCAACAGCTTCTCCGGCGGATAGCAACAGTGCCGATGATTTAGCGAATAGTGTAGGGGAAATTCAGTTATCTGATCGGACTTGTACTGGTGTTTTGTGTTCACATCCACTTTCCAGAGATATTCGGATAGAATCTTTATCACTTACTTTCCATGGGCATGATCTAATAGTTGATTCTGAACTGGAGCTCAACTATGGAAGACGTTACGGTTTGCTTGGGCTTAATGGCTGTGGAAAGTCTACTCTTCTTGCTGCTATAGGATGTCGCGAACTTCCCATCCCAGATCATATGGAT…	1092
NbS00055931g0001.1	ATGGGCGATGTACGAACAGCTAATTTTTATGGCCAAAGATTTGATGCTTTCGCTTACATTGTTCTGCCCCGTGATTTCCATATCGATATGGATTTCCTCTTGCGCGATATCCTTACAAAGCTTAACCGCTCGAGTAAAAAACTACAAGTGTTGAAGTGCAAAGGTCGAATAGAGTTAGCCCATAAAGTTTACGAGTCTCTAGAGTCAAATAAATGCTTACTTGTTCTGGAGGATATGTGGTCAATGGATGCTTGGGTTAAGCTGAGTGCATATTTACCAACTGCCAAATCGGCTAGTAGAATAATGGTGACCACTCGTAATGGAGATGTGGCAAAGAACATTGCTGAGAAGGGGGTCTCTTTTGAGATGAAGAGATTATATGCGGATGAATGTTGGGAG…	504
NbS00057057g0013.1	ATGGCACCCGCAGCAGATATCGAGGAAGAGATCAAGGACGAGAAGAACCCTCCGCCCCTTGATGAAGATGATATTGCTCTTCTCAAGACTTATAAAGGAGCTGGCAGTGGTGTATATGATACACATATATTCGTCAAAGGTTTGGGGCCTTACTCAACAAGCATAAAGAAAGCTGAGAAGGAAATCAAGGAAATGGCAAAAAAGATAAATGATTTATGTGGTATTAAGGAATCTGATACTGGGTTAGCTGCACCAAGTCAATGGGATCTAGTTTCTGATAAACAGATGATGCAGGAGGAGCAACCTCTTCAGGTGGCGAGGTGTACAAAGATAATTAGCCCCAACACTGAAGATGCAAAATATGTTATAAACGTCAAGCAAATCGCAAAGTTTGTTGTT…	1197
NbS00057285g0005.1	ATGGAGTATCATATTAGGATGTTATTAATAAGACAAGCTTCTGCCAAAGCATCAATATCACCAATTTTGAGAGCCAATGTTATCTGTGTGCCGATACAAGATCTTCAGTTTCTTCTTCAAGATATCGACACTGTGGTTATTGATGTTGGACTTCTGGAGAAGGAAGACGAGGCATTGGGAGAAGGGAACCCTTCACTAGTTCTTGATTCGTCAGGCAGCATTCAACGTATAAACACAATGATCTACCTTACCATTCGGAAGGCATTTCAATCTAACTTGCTAATGATTCATGGACTAGGCTATGTTGATTTCCTTTTAAACAACCTCAAGGAATTCACTAGCTTTGTCACGAACCAACTTCAAATAATTCAGAAGGAACTTGAGGTCTTGCAACCTTTT…	1122
NbS00059347g0004.1	ATGCATGACCTTGTCAATGATTTGGCGCAAGTTACATCTTCAAAAATTTGCATAAATTTGGAAGATAACAAAGGATCTGATATGTTGGGAAGATGTCGACACCTATCATATTCAATGGGATATGGTGGTGAATTTGAAAAGTTGAAACCTCTCTACAAATTGGAGCAGCTGAGGACATTGCTTCCGATCAACAATATCTGTGGTCCAACTCTAAGCAAGAGGGTGTTGCATAATATATTGCCAAGACTAACATCCTTAAGGGCACTATCATTGTCTCGTTATGAGATTGTGGAGTTGCCGAATGTCTTGTTTATTGAATTAAAGCTCTTGAAATTTTTGGACCTTTCTTTGACAAAGATAAAGCAGTTACCGGACTCAATTTGTGTGCTCTATAACTTG…	2427
NbS00059547g0001.1	ATGGAAGGAATGGGAGGGATAGGCAAGTCAACTTTTGCCAAAGAGATGTTTTATGATCCCTCAATTCTGAGCTTCTTTGATTTCCGTGGATGGATTACTGTGTCCAAGGACTACAGTTTAAGAAAGATGCTTCTATCCCTCCTTCAAGATGCTATTGCGGAGAAAGAAAAGCTTGATAAGAAAAGCAACGGAGATCTAGCAGATCTTTTGCAGAAAAGTTTAAAGGGTAGGAGGTATTTGATCGTTGTGGATGACATATGGAGCAGGGAAGCCTGGGATGATATTAGACTATGGTTTCCCGAAAACAGTAATGCAAGTCGGATATTGTTGAGTACTTGGGATATGAAGGTTGCCGAATATGCAAGCTCTCCTGAGGATCCGTTTCCAATGCGTCTCCTG…	840
NbS00061213g0002.1	ATGGAGGACATTTGGACTGTATTTTGTGGTTGCTCGGACGATAATGTAAAGCTTTGCCGTGCTGATTTTGGGTCAATGACAGATCCTTTATCCTGTATCAATCATATATCGATCATTTGTTTTGATGTTATACTTGTGCTCATCGTCCTATTTACGCTGTTTTATAAGGCATCCCTAAGAACAACCAAAAATCCTGCTCGCTTTCATGGGTTTTCGCGTTTGCAGTTGATTTCTGCTACTTTTAACGGCTTCCTAGGATTGATATATTTGTCTTTTGGCATTTGGATTTTAGAAAACAAGGAGATGACAGTACCACTGCACTGGTGGTTACCAATCTTGTTTCATGGAATGACATGGTTATTAGTAAGTTGTACCACAAGCCTTGGAGGAAAACATTTT…	4973
NbS00061479g0004.1	ATGTATGATAGTCCTCTCTTTTTTCTCCTGGAAATTCTATACGAATCACTGAAGAAGGAGGCGGAATTCCTATTAAATGTTCCCAACCAAGTTCAAAATATTCGAGCTGAATTAAACCGAATACAATGCTTCTTACATGACGCAGACGCTAAAAAACCTGAATACGAGACAGTTCGGAATTGGATAGAAGATATCAGGGAAGTTGCTTATGATGTGGAGAATATTCTTGAGAAATATACACACAAAATTGTTCTGAGGAGAGATCGGTCGATATGGAAAGATAACATGGCTTTACACAACATAGGTATGGAAACTAAAGATGTTATGTCAAGAATTGATAACATAAGAAGGTGCATGAAAACTTATGTTGATATTGGAATAAGAAGTTTAGGTGAAGGA…	2931

## Sheet: 281 kmers
kmer ID	sequence
m1	AAATTCCGAGAGAGGACTTCATCAACCGGTGGATTGCTCAAGGATTTATACAGAGTTCTAACGGATCCAGGAAGTTGGAAGATATTGGTAATCAGTACTTTGATGAGTTGCTATCAAGGTTTTGCTTCCTTGATGTGGTACAAGCATTTG
m2	AATGAACAAATTAGCATGGATACTTTGTCTAGTGATGTCTCTTGGTCTTTATTCAAAAGACATGCATTTGACAACATGGATCCTAAGGAACATCTGGAACATGTAGAAGTCGGGAAACAAATTGCAGCTAAGTGCAAAGGTTTGCCCTTA
m3	AATTCCTTGTGGAAGTAAGCATAAGTCCTGCAAGATTATGATCACTACGAGGCGCGTAAGTGTTTGCAGGACTATGGGTGCGAAGGAGATCCCATTAAGGCTCTTATCCTTCGAAGAGTCGTGTCACTTGTTCAGGACAAATGCTAAATT
m4	ACCACTTTGGCGAAAAAAATATTCAAAGATTCTGCTATTGTTTCTCACTTTGATGTTCGAGCTTGGCTTACAATTTCGCAATCATATGATGTGAGAGAGCTGTTGAGGAATATCTATAAGCAAGTGACAGGTGTTGAGTACGGTGATAAG
m5	AGAAATCTTACTCCCTAAATAACATTAGCAGTCTGAAAAACCTTAGCACTCTCATATTGGGTTGTGCAAGTGGTGAATCATTCCCATCCCTTGAATATCTTTCTTGTTGTCAACACCTCCGCGAATTGTGGTTAGATGGAAGAATAGAAA
m6	AGAAGCTATTTCAAGATCAACAATGCCCTCCAGAACTTGTGGATGTTGGTAAAAGAATCGCAGAGAAGTGTCAAGGATTACCCCTTTCAGTTGTTTTGGTGGCTGGTCTTCTTGGAAAAATGGATACTAAAGAAGATGGATGGCTACAAG
m7	AGAAGTAGAGAAGAAAGAAGAATGTTGGGAACAAGTGGCCAATAATTTAGTTCCTCAAATTCACAATGACTCGAGGGCCATAATAGAAAATAGTTATAAGATTTTACCCTATCATTTAAGGTCTTGCTTTCTTTATTTTGGAGCATTTTT
m8	AGAATCATGTTAACAACTCGACTTGAACATGTGGCAATGGAAGTCGAGCACTGTACCGATCCTTATTCCCCTCGATTCCTAACCAGGGAAGCGAGCTGGAAATTGTTGGAGAAAAAGGCATTTCAAAAGGAAAATTGTCCTCCTGAATTC
m9	AGAATTTCATGTCATCGATAAGATGAGACTGATTCGACTGTGGGCAGCAGATGGACTTGTCCTTGAAAGAGAAGGAAAGGCAATTGCACAAGTTGCTGAAACCTATCTCAATGAACTTGCAAACAGAAGCATGATCCAAGTTACTGAAAG
m10	AGTAGCCTACTAATGGTTTCAAAGACGGACTTTGATGGCAAGGTCAAGTACTTGCAAATGCATGATCTGGTGCGTGGCTTTGTCTTAAACAAAGCTAAAGAAGAAAAGTTCATGCAAGTTATAGGGACACATAACCAATATCAACCTTCA
m11	AGTGATAATGTGAATTCTCATATATGTTCGACCTCTGAGCATTGCCTAGCAATATTAGCATTGAGTTACAACTACTTGCCTTGCAGCTTGAAAGCTTGCTTTCTTTACATGGGTGTTTTCCTTGAAGATGCAGATATTTCTGCGGATAAG
m12	AGTTCAAGTATATGGAACAACTGCCTACGTCTCTCAATCAGCATGGATTCAGACAGGGACAATACGAGAGAATATTTTGTTTGGTTCTCCATTGGATAGCCTGAGGTACCAGCAAACTTTGGACAAGTGTTCGCTGTTAAAAGATCTTGA
m13	ATGAAGAGCATGATTGCTCCAAAAAATGAACATAGCCGTCGAGCAGTTGAAGCAATGGATGCTAACATGTTGGCAGAGTTCATCCGACAAATCTTTGAGTCATCAAAGTACTTTTTTGTCCTTGATGATGTCCCTGATATTGCCACATGG
m14	ATGCCTGGAAATGGCAAAACCACTCTTGCAAAGAAGATTTACAATGATCCGGCAGTTGGCTCTCACTTTGATGTTCGTGCTATGTGTTACGTGACTCAAGTATATTCACGGAGAGAGTTGTTGCTTGATATTTTGAAGGATGTTCATGGA
m15	ATGGATGCACAACGCCATAGTGATCCTATTGACCTTCGATTGCTAACACAGGAAGAAAGTTGGGAGTTATTAGAGAAAAAGGTCTTTGGAAAAGAAAGTTGCCCTAATGAACTACTAGATGTTGGAAAAGAGATAGTCCAAAACTGCAAA
m16	ATGGGAGGACTTGGCAAAACCACTCTTGCTCAGAAAGTCTTCAATGACCGAAGGGTGGAGGATCACTTTGAGAGGAGGATATGGGTGTCTGTTTCTCAAACATTTACTGAGGAACAAGTCATGAGAAGCATATTGAGGAGTTTAGGAGAT
m17	ATGGGTAAAGAAGATAGGGGTGTGTTTGAGATTTGTGGAATTGGAGGTAGCGGCAAGACCACCTTGGCTAAAGAGATTTGTAAAGATGATCAAGTTAAAAGTTATTTCAAGGACAAGATTTTCTTTTTCACTGTTCCTCAATCTCCAAAT
m18	ATGGTTGATGCCATTGTATCATTTGCTGTTCAAAAACTGGGCGATTTCCTCATACAAGAAGTTGCCCTGTTCAGAAGTCTGAGAGAGGATGTGCAGTGGCTGAGAAATGAGCTGCTCTTCATGCAATCTTTCCTCAAAGATGCAGAACAA
m19	ATGTTATTGGAAGGCATCAACGTCCGTATCGTCATCATTTCTGAAGGACATATAACATTTCTTCAGAAATATGGTGTTACGGTAAGTGCTGAGAGTAGCAACATTAATAAATGGTGTGATAACCATGAAGAAGTAGTTCTTCATGATGAT
m20	ATTGATCTCACTTTGTCTGAGGTGCAAGAAAAGATCCGGATTTGTAAGTCGGAAATCAAAGCTCAATACTCTTATCCTCAGGTAGTAAATCTTTGTGATGCTACTCCCAGGTCTATAGCAAAACTCATTGGTGATGTAATAGAGACTACA
m21	ATTGGCTTAGCAGTTGGAGGTGCATTTCTATCTTCAGCTTTGAATGTTATCTTTGACAGGCTTGCTCCTCAGGGTGAGCTGCTCAAGATGTTTCAGAGGGGAAAGCATGATGTTCGACTGCTAAAGAGGTTGAAGATGACTTTACTTGGC
m22	ATTTGACAGGGAAATAGACATTGGTGTCCCAGATGAAGTTGGGCGCCTTGAGGTGCTCCGTATCCATACAAAGAACATGAAGCTCGCTGAAGATGTTGATTTGGAAAGAATTGGCAAAGACACACATGGCTATGTTGGTGCTGATTTGGC
m23	CAAGCAAACATATGGAATATGGCACGACTAAGGCATCTGCACACTAACTCTTCTGCTAAGTTGCCTGTGCCTATTGCCCGGAAAAATAGTAAAGTTACTTTGGTAAATCAAAGCCTGCAAACTCTCTCCACAATTGCTCCTGAAAGCTGC
m24	CAGTTAAAGACAAACTATTGGACATGGGATCTTTACTTGTAGATACTGTACAGTACCGCAATATGCATCTTGAACTCAAAGATCTTGCTATACGTCTTCAAGATAAAAACTACATTTGTTTCTTTTCCATCAAGGGGTATATTCCTGCTT
m25	CATTTGAGACATTGCCTTCTAACTATGGGAGTATTTAGGGAGGATGAAAAAATTGGCCCATCTAAATTGATGTTACTCTGGATGGCCGAAGGCCTCGTTCAATGTAGTGATGAGAGAGGATTGGAGGAGGTAGCTGAAGCTTACTTGATG
m26	CCAAATCTTCGGAAACTGAGATGTGAAGTTTCCAAATTTGATGGCTCGTTTCCTACATTTAGCAATCTTACAAAGCTTGAAATGCTCAAGGTTTCTTCCGGTACTACATTGACTTGGATCAATCAGTTGAAGTTACCATCAAGCTTAAAG
m27	CCTTTTGAAGTATCTTGCTTTTCGGACTGCAGAAGATGCATTATCACTCCCGATCAATCTTCGTAACCTTGAAACATTGATAGTTCAAGGAATTGGAGGACGAGTATCAGTACCAGATAGCATTTGGGAGTGTGTTAAGTTGCGACATCT
m28	CGAGTTCTCAGATGAGTACCTGTCAAAGTTATCTCATCTACGTGAAACTCTGAAGCAGACTGAAGATGAATGCAGCTCATTCCATATATTTCTTTCAGAGGAATCTGATTCTCTTGACACTCTGCGGCAACATATAAGTCGTCACAAAGG
m29	CTGATACAACGACTTGTTCGGGGCCCGAAACATTTAGATGTGGTCTCCCTTGTTGGAATGCCTGGAATAGGTAAGACAACTTTGGCGAAGAGATTGTATACTCACAATGATATAGTCAATCGCTTTGATGTTTGTTCGTGGTGCACTATT
m30	CTGTTGCGGAGAAGTATCATGGGAAGGAGGTACCTCATTTTCTTGGATGACATTTGGACCATTGAAGCATGGGATGATGTCAAGACTCCTTTTAGAGATGATAAGCAAGGAAGTAGAATTATTCTAACGACTCGTCATGCTGAAGTAGCT
m31	CTTGCAAAAAAGTTTAAAGGGTAGGAGGTATTTGATTGTCGTGGATGATATATGGAGCACGGAAGCCTGGGATGAGATTAAACTATGGTTTCCAGATAATAGTAACAGAAGTCGTATACTGTTGACTACTCGAGACATGAATGTTGCTCA
m32	GAAGTTGCATCTTATGCTAAACACATTAGTGATCCTCATAAGCTTCGATTTTTCAGTTTTGATGTATGTTGGACCTTATTACAGAATATGGTGTTCACCAAAGAAAGATGTCCCCAGGTCTTAGAGGCTGTCGGCAAAAGCATAGCACAA
m33	GACGAGTGGACAAAAGTAGCTGAAAGTGTGAGCTCATTAGCAGAAGTTGATGCTTATCAACAATGCTCAGGAGTGCTTGCTTTAAGCTACAATCATCTTCCTTCTTATCTGAAAGGCTGCTTTCTCTATTTTGGACTTTTTCCGAAGGCT
m34	GAGCTTCAAAGAGTGTGTCCTAGAGGAGTTGCCATCTTCTATTAGCAAGTTGTACTGCTTGCAAGTTCTTGATTTGAGAGTGAAAGAATTAATTGAAATAATTATTCCAAACGTCCTAGGGAACATGAGGAAGCTGAACCATTTATATCT
m35	GAGTGGACTAGAAGTTGTTCCAGTTGTTGGAATGCCTGGTCTCGGCAAAACGACACTGGCAAATAAGATTTACAAGCATCCTGACATCGGGTACCAGTTTTTTACTCGCATTTGGGTTTATGTTTCTCAATCATACAGGAGAAGAGAATT
m36	GATGAAGAAAGTTGGAAGTTACTTAGAAAAAAAGTGTTTGGGAAAGAACGCTGCCCTCCTCTGCTAATGAATATTGGGCGGCAAATAGCAGAAAAGTGTGGTCAATTGCCTCTTTCGGTTGCTTTGGTGGCTGGTGTCCTAGCAGAAGTA
m37	GATGTGGGAAAACTCTTCTTGCCAAGGCAATTGCAAATGAATGTCAAGCCAATTTCATCAGTGTCAAAGGACCTGAGCTGCTCACCATGTGGTTTGGAGAGAGTGAGGCCAATGTCCGTGAAATTTTTGACAAGGCCAGACAGTCTGCAC
m38	GATTTATCTGGATAATTTAATTTCCAGTAGCTTGGTAATTTCTTTCGATAAAATAGGTGACGATCAGACTTGCCAAATTCATGATCTTGTGCATGAGTTTTGTTTGATAAAAGCAAGAGAGGAAAAGTTATTTGACTTGATAAGTTCAAG
m39	GCGAAGCCTGGACTTGTTAGCGGCGGCAAATTCAACCGCGGCGGCACTGATGACCCTGATTCGAATGCTCACCGCCCACGCATTGGTTCTCTTAATCTTCTCTCTGACACCTGGGAGTTCCACAGTGATCGTTTTCTCCCGTTTCTAACG
m40	GGATTCTTGCTTTACGGTCCCCCAGGATGCGGTAAAACGTTAATTGCCAAGGCTGTTGCTAATAAAGCTGGAGCAAATTTTATACACATTAAGGGACCTGAAATTCTGAACAAGTATGTTGGTGAAAGTGAGTTAGCTATCCGGACATTA
m41	GGCCTCGTTCAATGTAGTGATGAGAGAGGATTGGAGGAGGTAGCTGAAGGTTACTTGAGCGATATAATTTCTAGTAGCCTACTAATGGTTACAAAGACGACCTTTGATGGCAAGGTGAAGTACTTGCAAATTCATGATCTAGTGCGTGAC
m42	GGGGTTCACTTCAGTCTTCTTTCTAAAGTTCAGTACGATATAGGAGAATCTTGCCCGCTGGATTCCCTAATCGACAGTATTTTCCCTCTGTTCAGGAAGCATATTGAACCAGACCTTCATCATGCTCAGATCAGAATTAACAACAGTTTT
m43	GTACCAATAAAACAAACAGTACAACTCTAGGCTTGCTGGAAAATATTGAACTCCTCAAGAGAGAACTCAAAGATGTTTACCTGAAAGCCCCGGACTCATCTCAACTCTGTTTTCCCTTGAGTGATGCACCCCTATTCATGCATCTTCTAC
m44	GTCAAGTTATCGGTTCCAAGGACAAGGTAGATGAGGTTGGCGAACTTGCGGACATGTTGAGGAAAAGATTAATTGGCAGGAGATATCTGATTGTCTTGGATGATATGTGGGATATTAAAGCGTGGGAAGATTTAAGATTATCTTTCCCAA
m45	GTCATCGGATCATGATGACCACTCGCGACGAGTATGTGGCTAGCTATGCCAGTGAGCATCCTCATCGTCTGAAATATCTATCTGACGAAGAAAGTTTTCAATTACTGGAAAAGAGAGCTTTTGGTAATGAAAGATGTCCTGACGAGCTAG
m46	GTCATTGCCCTTGCTGATGAAACATGTGATGAGCCAAAGATTAGGATGAACAAGGTGGTCCGTTCAAATTTGAGGGTTCGGCTTGGAGATGTCGTATCTGTGCACCAGTGTCCAGATGTTAAGTATGGGAAGCGTGTCCACATACTTCCT
m47	GTCGATGCATGGGAAGACTTGGGATTATGTAATAGTAACAACTCGAATTGAACAAGTGGCTGAGCATCTTCAATACCACAGAGATCCTTATTCTCTTAGATTTCTAACACTGGAAGAGAGTTGGGAATTATTGCAGAAAAGAGTATTTCA
m48	GTGCAGCAACTAATGCACATATGGGTCGCCCATGGTCTTGTTCAGCAGAAGGGAGAAGAAGAATTAGAGGACATTGCTGAGGATTATCTTGATGAGCTCATTTGCAGAAATATGGTTCAAGTGATCCAAGTTAGAGCAGATGACAGAGTT
m49	GTTAGTTGTTTCTCACTTTGACATTCGTGCTGAATGTTGTGCGTCTCAAGTGCATTCACGTAAGGACTTGTTATTGGCGATTCTGCGTGATGTTATCAATGAGAACTCTGAATGTAGAGAAAATAAAGCTGATGAATTAGCTGATCTGCT
m50	GTTCTTCCTTCAGGTCAGCAGAAATTGGTAGCAGATTCAGCCACATCATCACCATATAACTCTCCTTCACTCATCTCTCCTCCATCTTCTGCATTTGTTTCAGCATTGCAATCACCTTACATTTCTCCAAGGGCCACTTTAGTTACAAAT
m51	TAAGAGTTCTAAATTTACATGGATGTTTGATGCAAGAACTTCCTGAAGAAATAGGAAATCTATTTCATCTAAGGTGCATTGATTTAAGCAGCAGTCAAGTGAAGGACTTACCTGAAGCCATTTGCCGCTTGTGTAATCTGCAAACCTTAG
m52	TAATCTTCAAAATCTTAGGCTCACTATCTCTAGCAATGAACTTCCGAAAGAGATTTGTACTTTCAGTCCCAAACTAGAGAGTCATACTCGGCTGCAATTACTTGACCTTTTCTTTGAGGGTAGGAGATTTAGTATAACTGAGTTACACTT
m53	TACTTGCCCCAATATTTGAAGGCTTGTTTTCTCTATGTTGGAGGTTTTCCTGAAGATATGGAGATTAATGTTTCCAAGTTGATTAGGCTATGGATTTCTGAGCAGTTTATAAAAGCAAGAAGCTATAAGAGGTTAGAGGTGGTGGGAGAG
m54	TAGCTTTAAATATGGATCTCCGGGACGAAAGCTCCAGATTTGGCTCATTACCAAGCACGACGTCAAGAAACCTATCTTCGTCATCTTCAACCTTCTTTTCTGCGAATCAGTCGCCCTTCTTCTCTCCCAGGTCACCCAAGTCCCTGATAT
m55	TATGCTAGCTCTCCGAAGGATCCTTTCAGGATGCATTTACTTGACCAAGAGGACAGTTGGAATTTGTTTTACCAAAAAGCATTTGTAGAAAAAGGTTTTGCGATTGAATTTGAGGATGTCGGAAAGGAGGTTGCCAAAAACTACAATGGT
m56	TCTAAAGCTCTCCGAATTGAAACCATCCATCAAGACCAGAGTTTCTTGATAACTTTGTTGAAAGATTTGCGGAGACAGTGTAGAGAGAATATAAAGTTTGATGATATCTTGACATATGTCAAGGCTCAATCTGACAAGATGAATCAAGCA
m57	TCTAACGACTCGTCATGCCGAAGTAGCTTCATATGCCAAGTGTACCACAGATCCTTTGCGCCTCCGGTTTTTTCATAATCAAGAAAGTTGGATGTTGATAGTACAGAAGCTATTTCAAGATCAACAATGCCCTCCAGAACTTGTGGATGT
m58	TGACAAACTGAAACCATGTTTATTATATTTTGGAGCATTTTTAGAGGACAGGGAGATTTCAGTCTCAAAATTAACAAGCTTATGGATTGCCGAGGCGTTCATACAAAATGATGATAACAGCGACAAGTGTTTGGAGGATATTGCAGAAGA
m59	TGCCTTCCTAGACGAAGCTGCAAAAACTCAAAGCGACAACAAGCTCTGGAAACAGTTTATCAAGGATATTCGAATTACAGTATACAAAGCTGAGGATATCATTGATAAGTTCTTGGTTCAGGCGAAGCTGCACGCAGACAAAAATATAGT
m60	TGGAAGGTGAGGCAGAGCTGGCAGACATGCTACGGAAGAGTTTAAAGGGTAAGAGATATTTAATTGTATTGGATGACATGTGGAAGAGTGAAGCATGGGATGACCTGAGACTATGCTTTCCAAGTGAAAACAAGGGGAGTCGGATATTGT
m61	TGGGTTGAGTTCTTCTTGTTGCACGAAAGGAATATTTAAAGGGATTAAGAAAGTGAAAAAATTGGGGATTTCTTGCAACAGTTATACCGAGTCTGAATGGCTAGCTAATCTTACCTATTTACATGAGCTTGAGACACTAAGTATTGCATC
m62	TGGTTGATTGCATTAAACTCAAAAAATTGCCAAGAGATATTTGGAGATTGGTGAGCCTTCGACGTTTGGTATGTCTGTGGTGCGCATCATTAACCCATATTCCAACTGGACTTTGGCAGTTGGCAAGTCTCATTCACTTGGACTTTGATG
m63	TTATTTTGATATCCGCATTCACTGTTGTGTCTCTCAAGAATATATACGGAAGGACTTGCTACTAGCCCTTCTACATGATGTTATTGATGATACAGCTAAACTTGATAGAGAGGCTGAAAATGAATTAGCAGACAGGCTTCAGAAACTTTT
m64	TTCTTAGACGATGCTGCAAAATTACCAAGCGACAGCGAACAGTGGAAAGTGTTGGTGGAGGAGATACAAAAAACGGTACATACCGCAGAGGATGCTGTTGATAAGTTTGTGGTTCAGGCGAAGCTGCACAAAGAGAAAAATAAAATGGCA
m65	TTGCTGAAAGTGTGGGCTCCGTTGTAAATCGTGAGCCAGGGCAGTGTTTAGACATACTTGCTCTAAGTTACAACTACTTGCCTCAACATTTAAAAGCCTGCTTCTTGTACATGGGAGCATTTCCTGAAGATTTTGAGATTCCTGTGTGGA
m66	TTTCGCTTGGAGGAATCTTCATACGTGGTAGGGCAGATCAAACAATTTTTGAGATATTTTGAAAGTCTGGTCTGCTCTGACTATAGGGCTATGGGCATTGATTTGCTTGAAAGGATTAATAATTTCAAGGAGCATGACATGGTAGCTGCA
m67	TTTGGCTAAGAGATTGTATGATCATGAAGCTATTTCCAATCGTTTTGATATTCGCTTGTGGTGTTGTTCTTCCCAATCTTATGATAAGAGATCTCTCTTGTTTGAATTATTGAATCATATTTGTAAGTATGATACTAGTACCAAAGAAAA
m68	CAGAGAGGTTCGTAGAGCATCAGAACCAACATCTTGCTAATTTCTTCACTCATGTTTTAGCTGTTACCTGCCATGCATCAATGCTTGTCTGGTTGTATTTTTCAAGCTATGGCTATGAAAATCAAGATGTGAGTGTTCTAGGTGAAATCA
m69	GGAAGATACATTATCTCTCCCGGAAAATCTTCAGAATCTTGAAACGTTGATAGTTCAAGGACTTAGAGGACGAGTATCATTATCGGATACCATTTGGAAGATGGTTAAGTTGCGGCATCTTCACATCTATGAGCGAGCATTCTTCACTTT
m70	CCTGCAACAATCCTTATCGATTGGTTCTGGTAAAGTTGTGGATTGATGGTGCTGAGCATGAACAAATAGGTGGCTTAAGTGCGGCATTTGGGTCTCTTTTACCTACTAATATTAAAAATACCCCCAGATTGCCTGCTACATATACAAAAC
m71	TGGTTTCATCCGCTACTTTTGTAGCTTGTTACTTGTTTGGAGTTCCTCTCAATGTCAGCAATGTTTTCACATTTTTAGCCTCTTTAAATCTGCTTCAAGATCCCATTAGAAGAATCCCTGATGTTGTCGGGGCATTTATTGAAGCAAAGG
m72	ACTATAAATTATGTGGTGAGCACACCTTTGGCTTCTTCCTTATCTATTAGTCCACAACTTCTAGAGAAACTCTTTTCCGCATTGAGTTCACCACAATCTCTCTGTTACATGCTTGCTGTC
m73	CTATGAGCGTTTAGAAGCTATGGATGCAGCCACTGCTGAGAAGCGTGCTGCTGAGATCTTGTTTGGTCTTGGATTTGATAAGAAAATGCAAGCAAAGAAAACATGTGATTTCTCCGGTGGCTGGAGAATGAGGATTTCTCTTGCGCGAGC
m74	GCCAAGTTAATATACTAGCTAGTGCAACTTCCACACTCGCTGCGTTACCCAACCTTCAAAGACTGATATTTCAAGGGTGTAGCTTCGAGCAAGAGGAGTGGGACGTGAGAGATATGGAGTTCCCGGTACTCAAAATCTTAAAATTTCGAA
m75	GGTAATCTCAAGTACCTACAAACACTTGATTTGAGGGTGAATTTCTTCTCATACTTGACAATGCCGAATACTATACAGAAGCTGAAGAACTTGAGGAATTTATATCTTCCGCCTTCGCATCAGAACACATATAAATTGCAGCTAAGTTCT
m76	GTAATTCTACCAACCAAAAGAAAGGACCTCTTCACTGGCTTAAGAAGGCCTGCTAGAGGTCTACTTCTTTTTGGACCACCGGGTACTGGAAAAACCATGCTTGCCAAAGCAGTAGCTTCAGAGTCGGAGGCAACATTTTTCAATGTGTCT
m77	AATAATGAAGAAAAAAGGAAGGAAATTAATATGTCAAAAGGAGGACAACGAAGAATCGGAGGCACGAGCGATTTAGGAAGCGGAGGAGGAGAGGCCCGAGAGGGTGAAAAGATTGGTGAAAGTGATAGGAATGGTGATGATGGGCCAAGG
m78	TCAATTGTTGACGGAAATGGATGGAATGACGGCAAAGAAAACAGTATTCATCATTGGGGCAACTAATAGGCCAGACATTATTGACCCTGCATTGCTCAGACCAGGTCGTCTAGACCAATTAATTTACATCCCTCTCCCTGATGAAGCTTC
m79	CAACTTGCGTCACCTTGATATTAGCGACACTCCTTGTTTGAAGAAGCCGCAACATCTGAGCAAGTTGAAAAGCATCTGTGTGTTATTGGGAGCTAATTTTCTTCTAGGTGATCGTAGTGGTTGGAGATTGGAAGATTTGAGTGAACTACA
u2	GAAGTAGCATGGGCATTGTTTGTAAAAATGGCATTTGAGTGTAACAAAGAGAGTGAAAATTCGAGTTTGATGGAAATAGGAAAGGAAATTGTGAAACAGTGTGGAGGAGTTCCTCTTGCA
u3	ACTTTGGTTTGTTTCTTGAGGATGAGGAAGTTTCGGTTAACAAGTTGATACGGATGTGGGTTGCTGAAGGTTTTGTACAAAGTAATGAGTATTTGCTACCAACTCCAACTGCTTTAGGAA
u4	ACTAAACATGTTATGTCAAGAATTGATAACATAAGAAGATGCATGAAAACTTATGTTGATATTGGAATAAGAAGTTTAGGTCAAGGAGAGAGCTCAAATTCTGCAGCATATGAGAAAAGT
u5	GGCCGCGTCTTTATGATTCTATAGATTTAAAAGTACTTCAAAGTACGTTGGTGCAACAAACTAGAGTACCTTATGAGGATAGAAGAGGGACAAGAATCCATCTTATTTCATTCTCTCGAG
u6	ATAATTTCCCCAAGACAAATGGATTAGGCTTTATTGACTCCCTCTTATGCTATCTGAAAGAGCTGCTGCAAGATGGAAAGTGCAATTCAGCTGTCACGTATCTTATTGCAGAAGCTCAGG
u7	TTAATTTTCATCCACAGTTTGAATTTTGATGGGAAAATCGAGAGTTGTGGAATGCATGATGTGACACGTGAACTCTGCTTGAAGGAAGCTCGAAATGTGAATTTTGTGAATGTTATTGGA
u8	CATTTTGATTTGAAAGCTTGGTTCTGTGTGTCTGAACCATATGATGCTTCTAGAATAACAAAAGGATTACTTCAAGAAATTGGTTCATCCAACTTGATGGTTGATAACAATCTTAATCAG
u9	GAGGTAGCGGAGATTCAACAAAAGAAATTGCAACTGATCATAAGATATGCAAAGCTAGATGTTATCTCAATCTTCGGCATGCCCGGACAAGGCAAGACAACTTTGGCCCAACAGTTGTAT
u10	TGATCAATCGACTTGTTAAAGAATCAAAGGATCTAGATATTATTCCGGTGGTGGGTATGCCGGGACTTGGAAAAACCACACTAGCAAGAAAAATCTACAAGGATCCTAAGCTTTCATATG
u11	AGGTTGCTTTCTGTATTTTGGGATTTTTTCCGAAGATGATGAGATTATCGTGACAACATTAATCAACCTATGGGTTGCAGAGGGGATTCTAAAGGAAGTAGATAATAGAAGTTTGGAAGA
u12	CATTCTAGGGGATCTTGTTGGTGAGACGGCTGAACTTGAGAAACAGCCAGAAAATATATTAGCAGATAAACTTGGGAAGAAATTAATTCGCACCAGATACCTTATCTTCATTGATGATAT
u13	CTCACCGCAAAAACACATGAGCTAACTGTCATAAAAGTTGTTGGTATGGGCGGTATAGATGATCTTTGGAGTACTGAGGCATGGGACCAAATGCAAAGACTATCTCCAAATGATAATAAC
u14	TTGAAGCCAGTAGTACTGCATTGAAGAGCTTAGAGATGGTTGCAATGGATTATTTGATGGATTTAATTAGGAGCAACCTAGTGATGGTGGCTAATATAAATTCCTCAGGGGAGCTCAAAG
u15	CAAAGAGTTCAACAATGGATATTTGAAATCAGCTCTATTGCTGATGACACCGTCGCTATATTGGAGACTTATAGCTCCACTAATGTGGCAATAAAAGGTAGTACTGATGATGGATTTGCT
u16	ATTTTGATATACCGCACAATGAGTTCATTGAGTTGACAAGCTTGGAACATATTGAGGAGGACAAGTGGGATGTCAATGTCGGGGAGTTTCCTAACCATAAAATCCTGAAACTACAGTCTC
u17	TGAGAAGGGGGTCTCTTTTGAGATGAAGAGATTATATGCGGATGAATGTTGGGAGGTCCTTTTGAAGAGACAGCCTTCCTTCCTAGATTTTTTAAAGCCAACCAAGTTGTGGAAGAAATC
u18	ATCCGCGAACAACTGGAGGAGGACGAGTCCAGGAAGCAGTTCAGGAAGGAGTTCAGGAGCTTGATTCTTCTGGAAGATGTACGCTCAATTGAGGATTGGCAGAGGCTACGTCGGGCTGTG
u19	ACGACACTTGCTAAAAAAGCTTATGATCATCTTCAATTTAGGTCTCGCTTTGACATTCATGTGTGGGTTACAATATCTCGAGAGTATGAAATGAGAAGATTGTTGTTAAGCCTCGTCTGT
u20	AACTAGAAAGAGTAGGTTTGATCCTGAAAAAGTCAAATCTTTGGAGGAAAAAATAAGAGTTGCTGCTAGCGATGCAGATGAAGTTGTTGAGCTGAAGATTGGTCAACTAATCAAAGGCTC
u21	AACTGTTGGCAAGACGACATTTGGCCTACGGACTCTACTTTGACAGGTTAGTTATCTCTCACTTTGACATTCATGCACAATATTTGTGTCTCAATGTTCTACGTGATGGTATCGGAGAGG
u22	CAAGTTGCACCCTCATGGACTTGGACCCACTTCAAGAAACACTTAAAAAATTGCTTCGTAGTATAAGATTTTTGCTTGTGTTAGATGACTTTTGGAGCGAGAAGGATAGTGATCGGGAAA
u23	TTTGGAAGACCATTTAAAGCCTTGCCTTCTTTACATGGGATTGTTTCCAGAAGACTACAAACATTTAGTGTCTGATTTGCTGAAGTTGTGGATAGCCGAAAATTTTGTGCAGGACATGGA
u24	AATGATGGTTAATTTGTTCGATATTTTCAAAGCGGGCCTTTATCGTCTAAGGTATTTGGCTGTGATGACTGGTAATTGGTCTGGGGATCTACCAATTTCCAACCTTCAGAATATACAAAC
u25	AGAATACAACTAGAAATGCGGCTGAATCAGCCCGGGAAATAAAATCCTGCAGTGTGTGCACTGGATTTAAGTTATCCATCTTCCCTCCCGATCTCTGATAGCAACTAGTCAAATCACTTT
u26	TTAGACAAGAAGAATGTTTGGAGTTGCTGATGAAAAGGGTGTTTGGAGAAGAAAGTTGCCCAGATGAACTATTAGATGTTGGAAAAGAAATAGCCCAAAATTGTCATGGGCTTCCTTTGG
u27	AGAGACAAGTGCTTCTTGATGTTGTCTCTTCAACTAGGCGGATCAATAGGACTGATGAAAGCATAAAAAATATATGCAGTGATCAGCTAATGGATATTGTGCATAAAGGTCTGAAGGGTA
u28	TAGTTCTTGATTCGTCAGGCAGCATTCAACGTATAAACACAATGATCTACCTTACCATTCGGAAGGCATTTCAATCTAACTTGCTAATGATTCATGGACTAGGCTATGTTGATTTCCTTT
u29	GCGTCAAGCTCTAAACTGTCTTTTAGTGTTGTGGTATGGGTTACAGTGCCCAAACCGCCAATAGACGTAAGAAAGGTTCAAGAACAAATTACCAACAGATTAAACCTAAAGGTAGATAGT
u30	GCTCTAGTTTGTCACATGTTGGCTCTATAATTTTGCACAATAATGGCCTTGCCTTTGGCAGTGTCTCCCACAATTTTCACAGTTTCAAGTTTCTTAAAGTGTTGGTTCTGGAGTTCACTA
u31	ATTGAAATTGTTTCTGATTTTAGTACAAGTACTCATGGTGCTGATGATGATCAAATTCTTGAACGATGGACTCGATGATCACTTGGAGATCATAGTTAAAAGATTGACAGGACCACCGGC
u32	CAAGAGAGCACATTGATCTAACCGTAACTGGGCTTCCTTTTCAGATGGCTTATGTTGCTGTGATTTCTCTTATACAAACTTTGGAGCAACTCGTTCAGCGAAAGCCAAATTTGGTAAGTG
u33	TAGACTTGAAGAAAAGATGGAATTGCTTAAAGCTCGGGAGGAGGATGTTATAAGAAAGTTACACGTGGAAAAAGTATGGCGCGGAATGGAGCCAAAAGCTGAGGTTGTAGGAATCCCATC
u34	TAAGAGAAGCTCAAACTGAAAATGTTGTGCTTGTCATGAATGAGAATGTCCCCATTTTCTTAGAAGGCATAGATTGTCAACGACGAGTGATTATTTCGCTCAGTAAGCATGTTTATCTTC
u35	CCCATGTCCTCAATCGAACCAGCAGCTGGATTCATCAACACTCTTCTGCACATTTCGACCGAATTAAGAGGGCTTTATACCTTCAATGCAGATCAAATGGAAACCCTTCCTGAGCAGCTT
u36	TAATTTCCATCGTCGGTATGGGAGGGATAGGCAAAACGGCACTTGCCCGACTTGTTTACAATGATGAGAAAGTCAAAGAGTTTTTCTATTTTAGGATGTGGGTCTCGGTATCTATGGACT
u37	GCTGAGGATAGGCAAATGAAAGATAAATCTTTGAAGAACTGGCTGGTGAAGCTCAAAGACATTGTCTATGGAGCAGATGATTTATTGGATGAATACTTGACTGCATTGCTCCGCCATAAG
u38	TCACTGTATTCTTGGAGAAACTTCTGCATGTTCTCACGGAGGAGAGTAGGTTTCTTACTAAATACAGACAGCAGTTTGAAAAACTGAAGAACGAGCTGCTATTCATGCAAAGCTTTCTCA
u39	TGTGGAATATCGAGGGATTTGCTGCAAACACAGAAGCAAAGAGCATAGAGCTTGTTGCAGAAAGTTTACTGAATGATCTCATTGGTAGAAGCTTGTCCACCGGAGGAGTCAGATCATGTC
u40	CTACCTCGCAAGCTATCCAAAGTATGAAGATATTCAAATCTCTCAATTGAAAGACTTATGGAGCGCCGAAGGATTTGTGGAACAAAATGACATGATGAGTGTGGAAGAAGTACTGGAGTC
u42	CTCCTTTACCCAACGTTGTTATTGATTCTTTTCCAACGGGGCTAGTATACTTGAGATATATTTATGCAGAAACTAAGCAGAAGTCTATCCCGCCGTCCGTATCAAATCTTTGTAACCTTG
u43	GAGCTTGCAACCTTTTCTAAAGGCTGCTGCACAGAAGCGACACAATACACAACATTGTGCTACGCTATTGATTGGCAAAGCTTATGAGGTCGAATACATTGTTGATGCAGCTTGTATCAG
u44	AATAGGAAAGGAAACTGTGAAAAAGTGTGGGGGAGTTCCTCTTGCAATAAGGTCAGTAGGAAGCCTACTACGTCTAAAAAGAACGGAGGATGATTGGATATATTACAAGAATCAAGATTT
u45	CAACAAAGGCTACCGGATCATGATGACTACCCGCAACCGGAATCTGGCTCTATATGCCAGTGCATATCCTCACTACCTGAAATTTTTGAATCTGGAGGAGAGTTTTTTGTTGTTGGAAAA
u46	GATAACAATCTTAATCAACTTCAAATTAAGCTGAAGGAAAGCTTAAAAGGAAAAGAGTTTCTTATTGTTTTAGATGATTTTTGGAATGACAAGTACACCGAGTGGGATGAGTTGAGAATT
u47	GAGAAAAGCAATTATTCTGGGGGAATGACAGATTTGGAAAAACAAATAAGTGAAGTTGCAAATGCTGTTGAACACACAATTCAACTGAAACTGACTGGCGCTGCAATGGCAAAAGATAAA
u48	AATTACAAGCTCTACAATATCTTGACATTTCACAATGTATTGGTTTGAGATGTCTCCCTGAGGCTATCGGTGCTGCAGAAACTTGGAGAAGATTGATATGCGGGAGTGCCCTCAAATCGA
u49	AGGGCTTTGAATATGCATTCCCAACTCAGAAAACTAGAGCTCTTTGTTAGAGATTCAGAACGTAACGGTCGTTTTGGTCATCAGAGAGCTTTTTATGACGCCGAACGTGTGATTGAAGAG
u50	AGAAGCTGAAGAAGAGAAAATTTTGTATGTTGCAAATTCCATGCTTTCTCAAGAATATAGAAGGGTTTCAGAAACCCTTCAAGGTCGTCGCTGGGTGTCAGTTCTTCCAGATTATGGTCA
u51	CTTTGAATCTTAAGGTTTTATCTCTTGCTGGCATTTCATTGACAGAAGCAATAGTTTCAAGTATTATAGCACTGGAAAATCCTGAGACGCTCAAATTATTTTTTATACACTTTACATGTG
u52	CTTGATGGATCTAATTTCTAGTAGCCTACTAATGGTTTCAAAGACTAATTTTCACGGCAAGGTGAAGTCCTTGCAAATTCATGATCGAGTGCGTAACTTTGTCTTAAACAAAGCTAAAGA
u53	CTCATATTGGAATTTTAAAAGAAGAGCTCTCACTACTAAGATCATTTCTTGGAGATGTTGCAAAGTTTGAAAGTGAATATGAAATTCTTAAAGATCTGCAGGTGCGTATTATCAATCTGG
u54	GCTTTGCACGCAGATGCCCATACTATACCGTACGAACTTAAAGTATTGAATGAAGAGGAGAGCTGGGAACTCTTTCTCAAGAAATCATTCGCTGAAGAAAGAGAGTGTCCAGAGGACTTG
u55	GGTATCACACATGTGCGACCTGGAAACTTTGCTGGTGGATACTGAGTATATGGTAGATGCGACACCTCATATTTGGAAGCTGACGAAACTAAAGCATGCAAACCTATTAACACTTTTACC
u56	AAGCAAGATGATGGAAAAGTAGCCGACCAACTGCAGAAGCTTCTAAAAGGCAGGAGGTACTTGATAGTCATTGATGACATATGGACTTCAAGAGCTTGGGATGATATAAAACTAAGTTTC
u57	CTCCTCAATGCTTTATGATCTGGAAACTCTTTCTTGTCCATATTTTTCTTATGTCGAGGTTGCGGAATTGGTGTTAAGAAAAAGACCTAACATTCGGGAACTGAAATGTCGAAACCCTAC
u58	TTGGAAGGAAAACGCTATCTGATTGTTCTTGATGACATCTGGACCAAAGATGCATGGGATATTCTTGCTAGGTCATTTCCAGACAATGACAAGTCAAATGCCCGTACTATACCGTACGAA
u59	AGAAGTGGATGGCAATCCAAAACAAGCTCAAGAACATCCAAGATCTTAAAGCACAAGATTGGTCTCTTGTCAGTACGTCACGACATGGCTTAGAGCCCGAGGATAAGATGGTTGGCCTTG
u60	GCTGCTAGCCATTTAAATCATCTTATTGATAGAGGGAATGGAGGGATTGGAAGAAGTGGCTGCTATCTAATTATTGTTAGCGAGAGAAGTATGGATGGTAAAATCATGACATGTATGATT
u61	ATTATTTGATGGATTTAATTAGGAGCAACCTAGTGATGGTGGCTACTATATTCATGATTGTTTATATACTTCCATCTTCCAAAGGTCGCTCTAAACGCATATATATCTTAGCACCTTCTG
u62	AGAGCGACATAGCCGATATGTTGCGCAAGTGTTTAATAGGCAAAAGATATCTCATTGTCTTGGATGATGTATGGGAAGTAAAGGCATGGGATGAGTTAAGATTATGTTTTCCAATCGGTA
u63	TATACAATGATCATTCTATTAGTGATAAGCCTGATACGGTAGATGATGACGATGTAGCTTGCATGTTGCGCAATTATCTAATGGGAAAGAGATATATCATCGTATTTGATGACATATGGG
u64	TGATATTACTGTGTCCGGGGACTACAGTATAAGAAAGATGCTTCTGTCCCTCCTTCAAGATGCCACTGCGGTGAAAGAGAATCTTGATTGTGTAAGCGATGGAGATCTAGCAGGTCTTTT
u65	TGCCTAGATATAATAGAATTGAGCTACAGGCACTTGCCAGATCACCTCAAGCCACGCCTTATCTATTTTGCATCATTTTGTGAGGATGAAAAAATTCTAATCTCAAAGTTGGCGTGGTTG
u66	GGGTTGCTGATGAGATTAAAACTATAAGGGAAAGGGTGAAGGAAATTCGCCAAAATGATGCTTATGGACTTCAAGCTATAACTTCTTATGATAATTTCAACCAAGGTGCTCAGGAGAGGA
u67	TTCAATCCAAGCTGTACTAATTGACGCGGAGGAGCAGCAGCAGAGTAGCCACGAGGTGAGAGATTGGATAAGAAAACTTAAAAAAGTTTTCTTTGAGGCTGATGATCTCTTGGATGACTT
u68	CTATTCGAAGTCTTAAAGTAGACAATCTGAAAACATTAAGCTGCCAAGTTGTCAAACGCCTCACCTCACTTGAATGTCTATTTATTGTTAATTTACCTCAAATTCGGTCACTGCTGGAAG
u69	ACATTAGGTGAAATCGTTGCTAATCATCCAAATAAATGCTTAGGAGTGCTCGGTTTGAGTTACCACCACTTGCCTATTCACCTCAAACCTTGCCTTCTTTTTATGGGTAGCTTTCCAGAA
u70	ACTGTAGCTAAAAATGTGAATAAAGTTGTTACAAGTTATCCGGATAAATGCCTAGCAGTACTTGCTATGAGTTACTATCACCTGCCTATTCACTTGAAACCTTGTTTCCTCCATTTAGGA
u71	TGACCGGATTGGCTGCCAAAAGAAAGTAAAAGTAGAAACTCTTTCAGTGACCGAATCTTGGGGATTATTTGTGGAGACTCTTGATCACAATGGAGATCTTCCAATGGAAATAGAAGAAAT
u72	GGCAAGTCAACTTTTGCCAAAGAGATGTTTTATGATCCCTCAATTCTGAGCTTCTTTGATTTCCGTGGATGGATTACTGTGTCCAAGGACTACAGTTTAAGAAAGATGCTTCTATCCCTC
u73	AATCTTGAGCACTGGGAAGCTGGTAGTGTCAACTTCCCAAATCTGCAACGTCTAGTTCTGAAAAGATGCTTATACCTAGAGGAAATCCCCAAAGACATTGGGGAAATTTGTACTTTGGAG
u74	AGAAGAAAGTTGGCAAGATTTTGGTTACCTCAAGATCGGTGTTCCCAAAATTTGAATCCACTTACAAGCTGAAATCATTGAGTGAGAAGGATGCGCCGATCTTTTCCCCCAATCAGCCTT
u75	GAAGTTGAGAATGTTGCAAGGGTAGGCGTAGAAAATTGCCAAGGATTACCACTAATAACTTCTGTGGTTGCAGGGACTCTTTCTAGCAAGAGGACACTGGACGCGTGGAGGGAAGTAGCT
u76	CGAGTATCATGCTGATTCAATTGTGGTTGGCGCAAGGGCTGATACATTCTTCTAATGAATGCCAAGAGTTGGAAGATGTTGGTGTCCGCTACGTGAAAGAGTTGTGTTCGAGATCACTTT
u77	TTCTATTATTGAAAAGCAGAGTTTTCGGTAGTGGATTTGCTCGTAAACTAATGAAATTAACTTTATCGGACACAAGGTTTGATTGGCGTGAGGCAATTGGACCGAAGCAGCTGGAATGCC
u78	TCTCAGCTCATATCATAATTCTGAACCAAGTGCCACTATGACCGAGGATCAGTTGGTTGAAATTTTGGATGCCCTCCTCATATATCTCCATGATCAATCCAAGTTGTTTGCAGATTTGAT
u79	TCTGGCTCTGAAAACGAATTTCACAGTGAGCCTAGATGCCTAGATAATATACTATATTTACATGAGCCTGAGGCACTAAGTATTATATCATACAGCCGTCGACCAGATGGTTTGTTTCTT
u80	TTGGGAGTTCTTTCTTGTATCTCAAATGAGATCAAAGAAGAGACTGATGATCAATTGATGGATATGATATACAAAAATTTAAAGGGTCGGAGGTATCTTGTTGTAATGGATGATATTTGG
u81	GGTCTGCAATTGGTCCGTAATAGAGAAGAAGCTGGAAGAGCATACCTACAGGAGAAACAGAACATCTATAAGCTGGCATATTTATGGTCCCGTCGTGATCCAGAGGGATGTGATGAGTCT
u82	TTTCGTGGGATGATATTGGAGGGCTTGAGACGGTCAAACGCGAGCTTCAAGAGACAGTACAGTATCCAGTGGAACATCCTGAATTGTTTGAGAAATTCGGGATGTCTGCATCAAAGGGTG
u83	CTGTCCAAAGGACGAATCTATTGAAATCTCTCAATTGAAGGATTTATGGAGTGCAGAAGGGCTTGTGGAACAGACTGAGATGAAGAGTGTGGAAGAAGTAATGGAGATTTATGTCGATGA
u84	ATCATAGCAGAGGTAGCAGAGATCCAAGAAAAGAAAATGATTGGCAATGCAATGAACACTGACATAGATCATACGCTACCATCCGGGGAGGACTCCAAGGATGAATTAAGAAATTGTGGG
u85	CCTCGTGATCCAGAAGGATGTGAAATCAATGATGCGTCTGTTTTGGATGGTCTTCAACCGCATCCTAACTTGAAAACCGCAGCTATTTGGGGAGTAGATTCTTCATGGACAATGGAGAAT
u86	AAAAACATGTTGTATCCATGATCTCTTGTGGGATTCAGTACGAAGAGAAGCTGAAAAAGAGAACTTCTTGTACGTTGTGAGCGATCATGTTGATGTCTTTCCAGAGGAAGCTTATTCCAA
u87	GGAAAACGAAACTTAAATCAGTTTTCTTTGAGGCTGATGATCTCTTGGATGACTTTGCTACTGAAGTGACACATCGAAAATTCGTGAGTAATGTAAATGAGGATGTTGCGGTTATATCAA
u88	AAGAATATGGAGAAGGCATTGTAGAAAAATGTAGTGGAGTACCACTTACTATTGTGAGGTGTACAAACGATAGTGATTGGAGCGTAGTCAAGGAAAATGTCGGGAAGTACCTTATAGAAA
u89	CATGATCGATTCGAGTCCTCATCACCTTCGCTTGTTCACGGAAGAAGAAAGTTGGATGCTAATGAAGGAGAAGGTATTCAAAGAAGACAATTATTGTCCTCAAGAACTCGAGGATATAGG
u90	TTCCACCCGATGCAGTCATCCATCAATTGATGAGGAACCTGTCGGTTTTGAGGATGACGCAGAAAATGGTATCAGAGATGAAGACATGCCTGACAAGTTGCACAAGAGTCTAATGCGCAA
u91	ACAAAAATCAAGTATCTTGACGGATTGCCATCAAATATCAGTGACTTAAATGCGGATGGATGCATATCTTTGGAGAAAGTAGTAGCTTCTTGTGCAAAAGGACATCCAGTAGAAGGTTAT
u92	GGTGGGACGTAATCATGAAATGGCAAGATCATTAGAAGATCTGACTAGAGTCTTTGGTGAACCCAAAGTCATCATGATTGTCGGCATGGGATGTATCGGTAAGACAAAAGTAGGGAAAGA
u93	CTAAAAAGCATGGAACAAGTGGGAAGAGATTTTTGGGAGATCTTGTTAGTAGGAATATGATAATGGTTAGAAAGAGGAGATTTAATGGGGAGGCGAGAACATGTGGTGTCCATGATCTGG
u94	TTAGGCCCCGAGATGAGGATCTATCAAAGCTACATCATGAGGGCAGGATTGCGCAAGTCCAAATAAGGAGACCATCAGTCCATTTCCTCGACCAATGTGGAACTCTAACCCACTCCAACA
u95	GGAAAGCATTACATCTTCAGGCCTTTTGCGGTTCACGAGGCAAAAACGACGAGCAATTTTTCTGGAGAGACCATCTTGGGCCCTTCCTCCTATAGAAACTTTTCCATATTCAATCCTTCC
u96	AGGCCTTTGAAGAAGGTCAAGAAGTACTATATCCAAATCTTGTTGCGATTGCATCACATATAGTGCAGAAAGTGAGCTATGTGCGACTGCCGTCTAATCTTAAAGTTTGTCTTGCTTACT
u97	CACTTGCTTAACTTGAATACCGGAACCCTCTTCAGCAAGTTCTTGTATTCGTGTTCTTTCATGTCGGATTCAAAGAATGTGGTTTCTAATATAAGAAACTATATGTCATTTCACTGCCGG
u98	ATGGCCCCATTGTAACGAACACTGAAAAAGTAATTCGTTCTTGGGATCCCTATCTTCTGGTTAGTAAATTGAGACTTCTTAAGGTCTTGGATTTGAGTTCCTATGAAATGAATATTTTGT
u99	CTGTGCGAATGTTGTAAGCTTGAGGAGATTCCGCCTAGTTTCGGGGATATTAGTTCATTGAAAGTTATCGAACTCCCATGGAGCCCTCAACTGGAAGATTCTGCTTTGGAGATTAAGAAA
u100	GTTTGGAATGACAACTACAACGAGTGGGATGACTTGAGAAATTCTTTTTCACAAGGAAAAATTGGAAGTAAGATCATCGTGACGACGCGTAAGGAGAGTGTTGCCTTGATAATGGGTAGT
u101	AAAAAGCTAGCAAGAGTAGGAAGCTGAAAATTTGTCAAATGATTGAAGGCTTAAGTTGGACATGTGGAAAAGCATGTAAAAGTTTACTACACAAGGATTTGTTACCGGTTGTTGAAAAAA
u102	ATAAGAGGGCTAACTACAACATGGAACCATTTTGATCTTTCTTTGGAACTTTATTACAAAATGAAGTCTTTAGGTTTGAAAACTGATAATTTCACTTATCCTTTTGTGTTTATGTGTTGT
u103	AGAAGAAGGGTTCCAGTTCCAGCATATTGCTTACCACACGGAAGAGGCAAGTAGCTGAATACGGTATTCTGAAGCCGCCATTCGTCTACACGGTGCATCGCCTCATGAAAAACGACGCCT
u104	ATTGATATTGAATTGTCCTCAGAGCAAAGAAGCAAACATGTGAACAAAAGGGAGGTGACATTCAAAGTTGTTTCTTGTATTGCTCCTTATATCCAGCGGCTATTTCAACAGATGATCTCA
u105	CATGATGGTAGTGACGAAGAGATTTTCTTTCCATAGAAAATCTGAAAACATTAAGCAGCCAATTCAGTCACTGTTGGAAAAAGGGCTTCCCTCGTCTCTTTCTGAGCTAGAATTAGTTGG
u106	TCATACTAGTGTTTCCAGAAAGTAGTACAAGTCGAATATTGCTGACTACACATGACATTAAGGTTGCTCAATATGCTAGATCTCCTGAGGATCTGTTTCAAATGCGTCTCCTGAATACAA
u107	AAATTAAAACATTTATATCTTCCATCAAAGTTTCGGACTCATAAAGAAGGAGAAAAGTTGCGATTAGATGGCTTGAAGGAGCTTGAAACTATCAAGAACTTCAATACAAGCGTGTGCAAG
u108	CCAATTATGGATAGCGGAAGGTTTTATAAGGACATCTAAAAGTGGAAAAAGTTTGGAGGAAGTAGCAGAAGATTATTTGGTGGATCTTATTAGCAGGAATTTGATCATGGTTAGAAAAAG
u109	ATTTGCCGCTTCTTGGGGAGGTCACTATTCTGTCTCTAGTTGTCCTACTACTTTGTGTGGCGTTCGCCATCTTCTGGGCAGCAAACAGGAAAGAATCATACTCTTGGATTGGTCAAGACA
u110	GATAAAGGGTCGGAGGTATCTTGTTGTCATCGATGATATTTGGAGTAATGATGATCTTATGACAAGAATTTTTCCAGACGATAATAATGAAAGTCGAATTATTTTGACTAGTAGGCTCAA
u111	CAAATGTGCAAGTACTGAGGCTTCATTCTTGTACGAAATTGTCCGAGTTGCCAAAATCAGTAGTAAAACTTAATAGATTGGGGTTTCTTGATGTATATGATTGTCTGGAACTGGATTTCT
u112	CTCTCAAATGTGCATTTCCTAGAGAAAGCTGTGGCAGCAGGATTATCATCATATCGCGTTTAGCTGATATATGCCATACTATTTGTGTGGAAACTGATGTTGTTTATAATTTGAAGCCTT
u113	TAGGCGATGCAGGTGGAGCTGCTGATAGAGTCTTGAATCAACTCCTAACCGAAATGGATGGAATGAATGCAAAGAAAACCGTTTCCGTTATAGGTGCAACCAATAGGCCAGATATTCTTG
u114	AATCTAAACTATCTGATCCGAAGAGCATAGGAGGAGAAAATCTTTCTCAAGTTCGATACTTTGGATGGGACTCAACAAGTGATCAAATATATAAGATAAATGATCCAGGCCATTTGTGCG
u115	AAGTGAACTTGCTGCATAATTTCTTCTGCTTTGTTTCAGAGAGGTTTGTAGAGCCTCAGAGCCAACATCTTGCTGATTTCTTCACTCATGTTTTAGCTGTGGCTGGCTACACATCAACGT
u116	AGCAACTCTTTGCAATTGAGCTCGGTGGCGAAGCAGTTGGGATTGAGGAAGAGAAGAAGCTGATTTTACGAGCACTGTTTGATAAATCAGAGGGTTACGAACACAGGTTCGAAGTAATTC
u117	GTATTAGATGCCAACTTACACATGATGTCGTTGCTCAATAAACTTGAGTTGGAATGGGTCATTTGTAGAGTTGGGCATGATGCACTAGATGTCCTTGGTCATATTAAGTTTCATGAAAAT
u118	ATCTTCCTTTGCCAATGGACCTCATGGACCCAGATGAGAGTTGGGACCTTTTCAAAATTTTTCCGGAAGACAGTGAGATTCCAGTGAAGAAATTGACGAGATTATGGATTGCCGAGGGGT
u119	GAGCAAATTCGATCATTAGAACACATGTTTGAGACAGAGGCAAGGCCTGAATTGAGAACAAAACAGCAGTTGGCAAAAAGCTTAGGTCTACAGCCGCGCCAAGTTGCTATATGGTTTCAG
u120	ATGCACAACGCCATAGTGATCCTATGGACCTTCGATTGCTAACACAGGAAGAAAGTTGGGAGTTATTAGAGAAAAAGGTCTTTGGAAAAGAAAGTTGCCCTGATGAACTACTGGATGTTG
u121	TCCATGTTCGCAGTTGATGCTTTTTTCTAGGAGTCGAAGTCGGATCAGTATCCAATTGAACAATGCAGATGATTCTATTGAGGCAAAATTGGCCATATATCCTAAAAATGATGCCCGTTC
u122	AGTTATGTTTCTCCAGGCAAGCCTCCTCATCACATGTCTTCTCTAAGCCCGGAGAAAAGTTGGGAATTATTGCAATTGAAGCTTCTTGAGAAACTCTCTCCAGAATTAGTGAAAACTGGC
u123	TGCAAAATGATATTGCTGCAGCGGTTGAATTGGATCTTTTAGAGGAAGTAGATGAAGAGAAGAGGGCGATCGCGTTACGCGAATCGTTCAAAGGGAAAAAGGATTGTGTTCGAATATTGG
u124	GCGGGAATGTGGCCAGTTATGCTGCTCCAGGTAAGACTCCTCATCACATGTCTTCTCTAAGTCCAGAGAAAAGTTGGGAACTATTGCAATCGAAGCTTCTTGAGAAAGTAGAGCTCTCTC
u125	CTCAAAGTTAATGAAGTTATGGATGGCGGAGGGTTTGGTAGTAAAACAAAAGGAAAGATGCTTGGCTGATATAGCAGAAGATTACTTAGAGGATCTTATTAGAAGAAATATGGTGATGGC
u126	GGATGAATCTCACAGGCTTGTAAAACCTAATGATGAAAAAGATGGTGAAGGATTTAATGGCGGTAATGCTGGTTATGTGCTGGTAATTGGGGCCACGAATAGACCTGATGCTATTGACCC
u127	CAAGTGCATTCACGTAAGGACTTGTTATTGGCGATTCTGCGTGATGTTATCAATGAGAACTCTGAATGTAGAGAAAAGAAAGCTGATGAATTAGCTGATCTGCTTCGCAAAGCTTTATTT
u128	CTCTATTACCTGCAAGTTATAAGTTTGAAGAGGACAATTTAGTCTTGATGTGGTTGGCCGAAGGTCTCATTCAGCCAATGGGTGAAATAACTTTGGAATGCAGTACTTTAAGGCGATCTA
u129	CTAATTCAAACGTTGAAACAAGTAATGCAACAAAAGCCACGTTGGAGAGAGATAAGAATTGCAGTGAATGAAGCAGAGGATGTGATTGAACTAAATATATATGAATTTAATCAATTGGAA
u130	ATTTTGCTGCTATTCTTGCTACGTCCCAAATCGACAATGCCTTGGTTACTCACCAACTTTGGCTGCACAGGCTGCTACGTTAACTGTGAAAAAACAGACAAGAAATTCAACAACTATTCT
u131	TCTAAAAAGACTACCCAAATTGAAGATCTTGAAACTCAGAGACTTTGCCTACAAGAGTGTAAACAAGCTGGATTGCTCTGGAGTAGATAGTTTTCCGCAACTTGAAGTGCTCGAAATTGA
u132	AATTGATTCTTTTGTAGATGGAGATGTTCCTGAGACTTTTCTTACACAGTGGCTCTCAGAAATCATACGGGAGATTAAGCTTATCAGGGCAGAGTTGACGAGATATAAGGAAAAGAAAAT
u133	CTGAACCAAGTGCAACTATGACTAAGGATCAGTTGGTCGAACTTTTGGATGCCCTCCTGTTGTATCTCCATGATCAATCCAAGTTTCTTGATGTGTGGATTTTCCAGACTGAATATGAGG
u134	TGCTGAGTCAACTTACCAGAGACTCTCCTGAACTGGATGTCATCTCTGTTACAGGTATGGGCGGCATTGGCAAGTCAACTTTTGCCAAAAAGCTGTTTTCTCATCCCTCAGTTTTGAGCT
u135	CCAACTCAATAACCTCCTAAGGAGAAGCACATCTCAACCTGTACTTCTGGTGCTGGACGATGTTTGGTCTGAATCAGATTTTGTCATTGAAAGTTTTATATTTCAGATACCAGGATTTAA
u136	GAAATATGATGTTATAACAAGTGCGGAAAGTAGCAACATTACATGGTGTAATAACCATGAAAAAGTACTTCTTGTTGATGATGCAGATATTGTAGCTGTTGAAAATCATAAATCAGTACT
u137	TTGTTGGAAGGGAGATTCAAAAGGCAGAGATTGTAGAGAAGTTACTATGTGATATATATTTGCCTAGCCACAAGTTATCCATAATTCCCATTGTCGGGGAGAATGTTGATGCAATAGGGC
u138	ATAAGAAGGAACTAGATTATCTAGATCTTTTACGTAGACAGTTACATAGAGGAAGATACCTTATCGTTTTAGATGAAGTGTGTTTTCCAGATAATCATAATGGAAGCAGAATTCTTGTTA
u139	TGAAGCTGGCAACAGCATCTACTTCATACGAGGTTTGCAGAGAAGTTGATGGTACATCAAGATCATTACTGAGGGATAATGACATTGTCATGGAGTGTATCTTTGAGTGTCTTCATCCAT
u140	ACTGCTTATGAAACTAGTGGTTCTAGTGTTCAAAGCTTCAGTTTTCGTAATAAAGCTCATCTAAATATGTGCCACAATGCCACCAGATCTTTATACTTTTTTGGTGAATTTATAACTTCT
u141	ATTAATAGAAGTGGTGAGAATGAAGGAAATGCACCTATGATATCACAAGATGGATTGCAAGAATTACTCAGAGAAATTTCGTCTGTAAACAAGAAACTGAAGACCATTAATCCGTTTGCT
u142	AAGTGCCTTGGGGAAGAAGGTTGAGAAGATGCGATAATGGTTTTATCCAGGTAGTAAACATATCATTACAACTAGAAATCAGCACTTATTTGATGCTAGTGAGGTCTGCAAATGTAAGAT
u143	TGATTCAACCATGAAACAGTGGATGGCAATAGGGGATAGGTACAACAACACCAGAGATCGGGAAATACAAAATTTCTCTCTTGTCGATATATCTCAACATACTTTGGAGATGGAGAATAT
u144	TGGATTTTATGGAGATGTATGGAGATTAAATGATGAAAACACTTTCAATCAACTGAAGTTCCTACTAATCAGTTGGACAGATCTGAAGCAGTGGGAAGCTGGTAGTGTTAACTTTCCAAA
u145	TTTGGACTTAACACAAGAACGTTTGATGGGTCTAGCACAGAAGGGTATGGTTGGTGTGAGACGAACAATAATAGAGCTCAAGTCTTGCCATCTTGTTGGACTAATGGGAGATATGTGCCT
u146	AAGTATTTGAGGATCAAGAACGTTGTCCCGATGAGGTTGAAGAGATAGGAAATGAAATAGCGAGAAGTTGTTGTGGATTACCTCTTGCAATAGTTTTGATATCCGAACTTCTCAATAGAT
u147	TTGGAGTGGTCGTGATGAGTTATAGTTACTTGCCCGATCACCTGAAATCATGCTTCCTTTCTATGGAAGCTTTTCCGGAAGGTTTTGAGGTTGAAACTCATAGATTGATCCAATTATGGG
u148	TCAAGGCTTGGAGTGTCACGCCAGCCAATAGAAAAGATTGATGCTGTAAAAAGGAAGATCTTGATGCAAAATAGTACTATTATTAGTAGTACAAAAGTGAATTCGTTGCTAGGTCTTGAT
u149	TCATTGCTGGAGTTCTTTCAAAAATAGAACTTGCAATAGGATTGGTACAATTACTAACACTTGCCTGAGAGCTTGTCTTCTATATTTGGTTGCCTTCAACAAGAGTTGTGAGATTCCAGT
u150	ATGCAGCTGAAGATTGGATCAAAGTCCATCACATGCTTTTGCAAGGGGCTAGCTTCATGTCATTATGTTATGCTGATTTAAGCCCCGATCTCCAAAGCTGTTTCTTGTATGCTGCCTCGT
u151	TCTCAAATTCTACATGATGCTACCGCTAAAGACTTTCAATGTGAAGGAAAATGTGTTGATCAATTAGCTGATAAGCTATGCAAAGCTTTATACTCTAAAATATATCTCATCCTTGTTGAT
u152	TTCATGCATTTCGAGACGACATAGAGTTACGGAGGGGGAAGTTCATTTCCCCTGAACTCCGTAACGCTATTGAAAAGTCTAGGTTTGCAGTTGTCATTTTCTCACAAAACTATGCCAATT
u153	AAAAGCAAATGCACTAAATGAAGCTGAAGATATTATTGAACTAAAGATTTGTGAAATTCATGAAAGGGGAAGTTTGAGTGATATTGAAAAAGCAAGTGAAGATTTATTACCAGTAGTACA
u154	AATGCCTATATTACTTCCTACTATTTCCAAAAGATTTTAAAATCCCTGCCAGGAGACTAATCGCGCTGTGGGTAGCAGAAGGCATAGCGAAGCAAAAGAGGGGTGAAGAGAAATCGGCTG
u155	AAAGTGTTGGAGGTATCTTCAGTCGATTATAATTTCTCTTGGGTAATACCTAAACTTGTACATTTGAGATATATTGCTGCAAAAATTAACATAGCGCCTTCACTAGACAAATTGTGGAAT
u156	ATCACTGGTATCGGAGCATCTATGAGAGGCAAGAAGAGGGTCGAGCTTTGGAAAGATGATTTGGGATCACTTAGAATGTCCGAACCTCACAACACAGATGTAAAAGATAAGGTTTACAAG
u157	TTGACTGCCCGTGCATTACAGTTAATAACTTAACTCGGAGTTTGAAATGGTCTTACCAGCCCTTGTTCTATGGAGTTCCGGAAGGGAAAGAAGGAATAATGTGGTTAAGCCATTGGAAAC
u158	TACAGGGATGGGTGGTATCGGTAAGACAACTTTAGCTAACAAGCTTTACACTGATCCATTCATTAGGTCTCGCTTTGACATTCGTGCAAAAGTTATTGTTTCACAAGAGTATTGCACGAG
u159	AATGGTGTAACATTTTACTCTAGAGCTTTTCAGCGTATGGTAAATCTGAGACTTCTTCAAATCAATCATGTGAAATTGGTTGGAAATTTCAAGCTATTACCTGCTGATTTGAGGTGGTTG
u160	GCTTCAAAAGAGAAGAAAGCGATTGGCTGTTTGCGCAAAAGAGTGAGCTTTGGGGTCTTAAGGAATGTGACAATGGCATACTAGACTTCAAGATGTTGGGACCTGACCTTGCCCAAGGTA
u161	TGCAAAGCAACAGCAGGAAACAAAGGCAACACTGATCACTTTGGAGGACAGAAAACTACTGGATGTAATAGAGAAGGGAACTGAGATGATTGAAGCAGATAGGCAAGTTCTCACGACTCC
u162	CTAATATATGAGCTTTGTTTGAGAGAATTAGCTGAAAGACAAAATGTTTTTGTCATGAATGACATTGTATATGTTGATCGCGATGGAGATTATAATGAATATTATTATGCTGAATCGGAA
u163	AAAATTCCTCGGTTGGTGATTCAAGTTCGCCACGATTGCATGCTTCAACCCTTGAGAACGACATGGTGGGGTACAACATTGAACAAACAAACATGCTGAATCAACTTACCAGAGACTCGC
u164	GTTACAAAAGGATATTGCTAGAGCTGTAGGTTTATCTTTTGATGATGAAGACGATGAAATGGCAAGAGCAGCTCAATTACTTGAAGCCTTGATGCGAAGAAGAAGATTTCTTTTAATTGT
u165	GTCAACAAAGGCAAAGGGTTAAATCCAAGGTTGGTTTTCTACTCTCACCCTTTAAAATGCTGCTTTTTAGATACAAAATGAGTCATAAGATAAAGGAAATAAGGGAGAGGTTAGATAGTA
u166	ATATTGATGATGATCAATTGATGGATATGATATACAAAAAGTTAAAGTGTCGGAGGCTCAATGATGTGGCTATGAATGCTGATCCTGACAGCCCTCCTCATGAGATAAGCCTATTGAATG
u167	AAGTTTAGATGATACTAATTGGATTCTTTTTACGGAAAGACTATTCAAAGATGATCCATGTCCTCCACAATTACAAAAAATAGTTTCTGAACAATGTCAAGCAATTCTTTCTTTGAGCTA
u168	TACTCACATCAATAATAATGCTGGAGAAGGGCCAAGTAATATTTCAAATGATCCATCTTCCACGTTAATAAGATCATTGAGGAGAGCAGTGTCCTATGCAGATGAAGATCAACTTTTTGT
u169	CTGAGAAAGAGAAGTTCTCGTACGTTGTGAGAGATCATGTACAAGTCTTGCCAGAGGAAGCATATTCCAACAGATGCCTTATTTTGCATTCAGAGATGGTGGCCAATGCCGAGCACAAGC
u170	GGAAGAAGTATTTGCTTGTCCTGGATGATTTGTGGCGTGTTGACTCGTGGCACGATTTTGTGGACACTCTGAGAGGAATTAATAGATCCAGAGGAAACTGCATTCTTGTGACTACTCGTT
u171	GATCGAACATAGTTCGATCAAACATTGGAACATGTCAGTGGATTCATTTCCCTGTCTCGAGCAATTGGTGTTGCGTTGGTGCGATAAACTTGAGGAGATACCTTCGAGTTTTGGGAGCAT
u172	CAGACCGGTCAGCAGTCTAAGTATATCAGCACTGCACAGGATTCTGCATTGGAGGAGCACAAAGTGATTGGTTTTGATAAGTCAGCGGAAGAAGTGAGAGAGCGACTACTCAAAGGATCT
u173	AACTTATGACAAGAATATTTCCAGACGACAACTGTGGGAGTCGAATTATTTTGACTAGTAGGCTTAAAGATCTCGCAATGCAAGCTGACCCTAACAGCACTCCTCATGAGATGAGACTCT
u174	GTTCTTGCCTACAAACTCTTTCTAAGGTTACACCTGACAGTTGCAAGGAAACTATGCTTGCAAAGGCTTGTCATCTCAAAAAATTGGGCATCGAAGGGAGATTGACATCTCTTCTTGGAA
u175	GCCTAGATGAATCATTTGTAGACCTCCCTGGTTTGTTCCCACAGCTCTCCGAGTTCACAATGGATCATTGCATCAACTTTAATAAACTGCCATCCAGTATTTGCCAGTTGCATAAGCTCA
u176	ACCAAATAAAGAAGCAGCTAGTTAGAGGACCACGCCAGCTAGATGTAATCTCATTGGTCGGCATGCTAGGAGTCGATAAGACTACCCTCGCTGAGAAGATTTATAGTGATCCAATAGTCA
u177	CAAAGCCCGTTCAATTTTATTTTTGGGTAAGCCTTACTACATTCCGGATATCAAACTAGAGTACTCACGTTTCAAGCTATTGAGAGTATTAGATATAGCTACTGCCACGTTGAGAGGGAG
u178	GTACTTGTGGAAGCAAGATTCTTGTGACTACGCGGAGTGAGGCAGTAGCTTCGACAATGGGGACGATTCCTGCATACTGTTTGAAGGGTTTATCAAGTGAAGATTGTCTGACTTTGTTCT
u179	GGTCTTCAAGATGCAGCAGAACATATGATGGATCAATTGACTAGAGAGACAAAGGAGCTGGATGTTATATCGATTATGGGAATGGCCGGACAAAGCAAAGCAACTTTGGTTAGAAGGTTG
u180	TGGCTGCACAGGATGATGGTGGCGGAGAGCAACTTGAACGAATCTATGAGCGTTTGGAAGCTTTGGATGCATCAACTGCTGAGAAGCGTGCAGCTGAGATCTTGTTTGGTCTTGGATTTA
u181	AAGGTAGAGATGATCAAGAAAAGCGTAGGATCAGGGATCTTTGTGATACAAGAAGAGATACATATCATAGATGAAGAGGCAGACCAATGTTTAAAAGATCTTATAGACAAAAATTTACTT
u182	CCATTTACATTGGTGATACTTTTCCTAGTGAAATAATATCACTAATTCATTTGAGGTACTTTGCTACTCGGATGGGTGCAGATTCAATTCCATCATCTGTAGCAAACACTTGGAATCTTG
u183	CTTTGCCAAGGGGCATAGTTCTATTGTCAGCCTTAGAGAGCTTTATGATTGTCAATTGTGAAGCGCTTGTGTTGTCCGACTGGCAAGATATTCAGGGCCTAAAGCGAATACGGTCACTTG
u184	AGACGACTGGCTGGATATGGTAGTAATCCAAAGCCATCCGTGGTCTATACAGTGCATCCATTGGGGCAAGTAGATGCATCGGAGTTATTTATGAAGACCATACAGGGACACCATGGTTTA
u185	GTGGTAAGCACAGATCTCAACGTCCAATGCATGAGAGTGTTGGGTTTGAGTTACCATCACTTGCCACATCACCTAAAGCCATGCTTTCTATATTTTGCATCTTCCCCGAGGATAAATTGA
u187	GTGAAGTCGGCTCAGGGAAATCTACGCTGATGTCTCTCATTCTTGGAGAAGTTCCATACATCAATGGCACTGTTAAGGTTTATGGAAAGATAGCTTATGTTTCTCAGACAGCATGGATTC
u188	CAAAGGGTGTTCTCTGCTATGGTCCTCCTGGTACTGGGAAAACACTGCTTGCTAGAGCAGTGGCAAATCGAACAGATGCTTGCTTTATTCGTGTTGTTGAGTTGCCCATGCTTCACCCTG
u189	ATTGAGAATTTGAGCAAGCTTCAGTATCTGTTGCTGGAACAAATTTCTGAAAAATTGTTAATGACAGTGCAGCTTAAGGACAGTCAAAGTGGGGATTACTGGAAAATTGCTCATATTCCT
u190	GAACTGAGATGTGAAGTTTCCAAATTTGATGGCTCATTTCCTGCATTTAGCAATCTCACAAAGCTTGAAATGCTCAAGGTTTCTTCTGGTACTACATTGACTTGGATCAATCAATTGAAG
u191	ATGAACTATGTAACTGTGGATGCTTATCGAATTGGAGAGTTTCCTTTTTGGTTGCATCAGACCTGGACGACGAGTGTCCAGCTCTGCTTTTCTCTTATCATTCTCTTCCACACAGTTGGA
u192	TGATGATCACTGTTTTGCAGTTGGCTCAGTTGCCTAATATAAAGGTCGCTACAGTGCTTCTGTGTTGCGCATTTGTCTATGACATCTTCTGGGTTTTCCTATCTCCTACCATATTCCATG
u193	TTAACTGCCCGTGCATTACAGTTAATAACTTAAGTCGGAGTTTGAAATGGTCTTACCAGCCCTTGTTCTATGGAGTTCCAGAAGGGAAAGAAGGAATGATGTGGTTAAGCCATTGGAAAC
u194	GAACGTGTTCTAAATGTCGCCTATAAGGAAAAGCATGTCATTTTCTTTTCTTTCAGTGGTGATAGTCGTGCTTGGTTTCACATGTTATACCTCTCTGATGTCAGAAGAGTGCTTAATTTT
u195	CTAAGAAGTTATTTGAAGCTCAGAATGATAATCTTCAAGTGATGTTGGAAGATGTTAGGGCCCGAATCATCGTCATTTCTGAAGGACATAAAATATTTCTTCAGAGATATGGTGTTACAA
u196	ATGGCCAAAAAGATAAATGATTTATGTGGTATTAAGGAGTCTGACACTGGGCTAGCTGCACCAAGTCAATGGGATCTGGTTTCTGATAAACAGATGATGCAGGAGGAGCAACCTCTTCAG
u197	AGGCCCAAGGGCGGACTTATCTTCTGCTGAAGTCAAAGAAGGTTATGAGTTTCTCCTTTCACTGGATCCAGGAAGGTGGCCTTTACCAAATTTATGCAGTCCATTGTTTCAGAAGTTCAT
u198	AGTAGTTTCAAACTTCTCAAAGTGCTATACATAGACTCTCCTGGTTTAAATGTTATCCCAGATAGTATCGGGAAACTATGTTGCTTGAAGTACTTAGGCATAGGATGGAAGACACGCATA
u199	ATGAACTATGTAACTGTGGATGCTTATCGAATTGGAGAGTTTCCTTTTTGGTTGCATCAGACCTGGACAACGAGTGTCCAGCTCTGCTTTGCACTTATCATTCTCTTCCACGCAGTTGGA
u200	CCCATGCTTCACCCCGAAAAGTTTGTGAAACTTGGAATTGATCCCCCGAAGGGTGTTCTCTGCTATGGTCCTCCTGGTACTGGAAAAACACTGCTTGCCAGAGCAGTAGCTAATCGAACA
u201	GCTGCAACATCTTTATCTTCCGAAAACATTTCAAATGAAAATTAAGGGAGAAAAACTTCGATTTGATGGATTGACAGAGCTTCAGACACTAAAGAATTTCACCTCCGAGGTATGTGAAAT
u202	AGCTTTGTTTAAGAGAGTTAACTCACAGCCAAAATGTTCTAGTCATGAATGACATTGTATATGGTAATAAGCCAAATCACATTCCTCCAAAATGTTATCTTAGCGGCCACACAATTCAGC
u203	TCTGCTACTGAATTGGTCTCTGGAATTTCAGGTGCATCAGAAGAAAATATAAGGGAATTGTTCTCGAAAGCGTACAGGACGGCGCCGTCTATGGTGCTTATTGATGAAATTGATTCAATA
u204	AGTAGTTTCAAACTTCTCAAAGTGCTATACATAGACTCTCCTGGTTTAAAAGTTATCTCAGATAGTATCGGAAAACTATATTCCTTGAAGTACTTAGGCATAGGATGGAAGACACGCGTA
u205	TAGCTGCACCAAGTCAATGGGATCTAGTTTCTGATAAACAGATGATGCAGGAGGAGCAACCTCTTCAGGTGGCGAGGTGTACAAAGATAATTAGCCCCAACACTGAAGATGCAAAATATG

## Sheet: kmers vs R genes
kmer ID	R gene candidate	homology (%)	kmer length (bp)
m1	NbS00007796g0005.1	1	150
m1	NbS00012936g0019.1	1	150
m2	NbC24537800g0001.1	1	150
m2	NbS00003205g0003.1	1	150
m3	NbS00025166g0010.1	1	150
m3	NbS00005570g0005.1	1	150
m4	NbS00026128g0019.1	1	150
m4	NbS00009236g0010.1	1	150
m5	NbS00013243g0014.1	1	150
m5	NbS00013243g0014.1	1	150
m6	NbS00018399g0013.1	1	150
m6	NbS00018399g0005.1	1	150
m7	NbS00028099g0016.1	1	150
m7	NbS00023304g0012.1	1	150
m7	NbS00028099g0018.1	1	150
m8	NbS00006004g0008.1	1	150
m8	NbS00028827g0002.1	1	150
m9	NbS00004802g0023.1	1	150
m9	NbS00008754g0022.1	1	150
m10	NbS00024406g0017.1	1	150
m10	NbS00024406g0008.1	1	150
m11	NbS00001751g0003.1	1	150
m11	NbS00004087g0012.1	1	150
m12	NbS00002660g0001.1	1	150
m12	NbS00061213g0002.1	1	150
m13	NbC23769986g0001.1	1	150
m13	NbS00008754g0022.1	1	150
m13	NbS00008754g0022.1	1	150
m14	NbS00038736g0002.1	1	150
m14	NbS00001428g0007.1	1	150
m15	NbC23882545g0001.1	1	150
m15	NbS00028430g0007.1	1	150
m15	NbS00020327g0001.1	1	150
m16	NbS00000462g0011.1	1	150
m16	NbS00013646g0007.1	1	150
m17	NbC25072990g0001.1	1	150
m17	NbS00035439g0002.1	1	150
m18	NbS00014488g0001.1	1	150
m18	NbS00024857g0001.1	1	150
m19	NbC24316409g0001.1	1	150
m19	NbS00008754g0022.1	1	150
m20	NbS00022076g0115.1	1	150
m20	NbS00001327g0010.1	1	150
m21	NbS00012189g0002.1	1	150
m21	NbS00003205g0003.1	1	150
m22	NbS00033917g0007.1	1	150
m22	NbS00013363g0001.1	1	150
m23	NbS00031134g0006.1	1	150
m23	NbS00018282g0019.1	1	150
m24	NbS00001223g0007.1	1	150
m24	NbS00008803g0010.1	1	150
m25	NbS00040803g0010.1	1	150
m25	NbS00030183g0008.1	1	150
m26	NbS00002627g0014.1	1	150
m26	NbS00002627g0020.1	1	150
m26	NbS00031132g0007.1	1	150
m27	NbS00031132g0007.1	1	150
m27	NbS00004955g0024.1	1	150
m28	NbS00001576g0026.1	1	150
m28	NbS00005032g0004.1	1	150
m28	NbS00031132g0007.1	1	150
m29	NbS00003236g0006.1	1	150
m29	NbS00023299g0005.1	1	150
m30	NbS00033032g0021.1	1	150
m30	NbS00033032g0022.1	1	150
m31	NbS00041172g0003.1	1	150
m31	NbS00024550g0012.1	1	150
m32	NbS00001576g0027.1	1	150
m32	NbS00005888g0018.1	1	150
m33	NbS00042739g0002.1	1	150
m33	NbS00006274g0002.1	1	150
m34	NbS00040944g0001.1	1	150
m34	NbS00040944g0001.1	1	150
m35	NbS00026706g0016.1	1	150
m35	NbS00018282g0019.1	1	150
m36	NbS00035496g0014.1	1	150
m36	NbS00028099g0018.1	1	150
m37	NbS00037099g0009.1	1	150
m37	NbS00046481g0008.1	1	150
m38	NbS00028430g0009.1	1	150
m38	NbS00028430g0007.1	1	150
m38	NbS00020327g0001.1	1	150
m39	NbS00021228g0013.1	1	150
m39	NbS00012914g0016.1	1	150
m40	NbS00009697g0013.1	1	150
m40	NbS00035315g0013.1	1	150
m41	NbS00026128g0019.1	1	150
m41	NbS00009839g0010.1	1	150
m41	NbS00028827g0002.1	1	150
m42	NbS00023578g0020.1	1	150
m42	NbS00020459g0017.1	1	150
m42	NbS00002835g0008.1	1	150
m43	NbC25203143g0001.1	1	150
m43	NbS00028430g0007.1	1	150
m43	NbS00020327g0001.1	1	150
m44	NbS00024228g0008.1	1	150
m44	NbS00015021g0013.1	1	150
m44	NbS00038091g0003.1	1	150
m44	NbS00038091g0013.1	1	150
m44	NbS00002905g0008.1	1	150
m44	NbS00017358g0001.1	1	121
m45	NbS00000611g0010.1	1	150
m45	NbS00020047g0002.1	1	150
m46	NbS00046370g0004.1	1	150
m46	NbS00011168g0004.1	1	150
m47	NbS00024422g0005.1	1	150
m47	NbS00002596g0006.1	1	150
m48	NbS00045592g0019.1	1	150
m48	NbS00019561g0003.1	1	150
m49	NbS00002493g0002.1	1	150
m49	NbS00028099g0018.1	1	150
m50	NbS00005256g0015.1	1	150
m50	NbS00045495g0001.1	1	150
m51	NbS00018488g0004.1	1	150
m51	NbS00010827g0004.1	1	150
m52	NbS00017358g0001.1	1	150
m52	NbS00038091g0013.1	1	150
m53	NbS00006552g0005.1	1	150
m53	NbS00024739g0012.1	1	150
m54	NbS00053317g0006.1	1	150
m54	NbS00042548g0007.1	1	150
m55	NbS00042739g0001.1	1	150
m55	NbS00026584g0010.1	1	150
m56	NbS00018399g0007.1	1	150
m56	NbS00033032g0022.1	1	150
m57	NbS00033032g0022.1	1	150
m57	NbS00018399g0005.1	1	150
m58	NbS00000815g0017.1	1	150
m58	NbS00000815g0015.1	1	150
m59	NbS00004191g0008.1	1	150
m59	NbS00004611g0006.1	1	150
m60	NbS00044379g0009.1	1	150
m60	NbS00042576g0011.1	1	150
m61	NbS00013796g0008.1	1	150
m61	NbS00024550g0001.1	1	150
m62	NbS00005164g0012.1	1	150
m62	NbS00002061g0001.1	1	150
m63	NbS00002627g0004.1	1	150
m63	NbS00031132g0007.1	1	150
m64	NbS00002971g0007.1	1	150
m64	NbS00016103g0004.1	1	150
m65	NbS00028761g0004.1	1	150
m65	NbS00033518g0003.1	1	150
m66	NbS00000815g0018.1	1	150
m66	NbS00000815g0015.1	1	150
m67	NbS00034310g0005.1	1	150
m67	NbS00045820g0004.1	1	150
m68	NbS00028099g0015.1	1	150
m68	NbS00005530g0001.1	1	150
m69	NbS00005888g0015.1	1	150
m70	NbS00032645g0008.1	1	150
m70	NbS00006353g0005.1	1	150
m71	NbS00014729g0020.1	1	150
m72	NbS00030756g0014.1	1	120
m72	NbS00022076g0106.1	1	120
m73	NbS00050078g0006.1	1	150
m73	NbS00027404g0011.1	1	150
m74	NbS00028827g0003.1	1	150
m74	NbS00009839g0010.1	1	150
m75	NbS00032004g0004.1	1	150
m75	NbS00061479g0004.1	1	150
m76	NbS00043646g0008.1	1	150
m76	NbS00003202g0005.1	1	150
m77	NbS00047404g0001.1	1	150
m77	NbS00009697g0013.1	1	150
m78	NbS00049556g0004.1	1	150
m78	NbS00023686g0020.1	1	150
m79	NbS00059347g0004.1	1	150
m79	NbS00003205g0003.1	1	150
u2	NbS00002808g0030.1	1	120
u3	NbS00013563g0018.1	1	120
u4	NbS00008951g0006.1	1	120
u5	NbS00018636g0004.1	1	120
u6	NbS00002946g0006.1	1	120
u7	NbS00047106g0002.1	1	120
u8	NbS00018137g0007.1	1	120
u9	NbS00005940g0011.1	1	120
u10	NbC24350532g0001.1	1	120
u11	NbS00017817g0005.1	1	120
u12	NbS00001576g0023.1	1	120
u13	NbS00006174g0002.1	1	120
u14	NbS00014857g0016.1	1	120
u15	NbS00001169g0146.1	1	120
u16	NbS00006687g0004.1	1	120
u17	NbS00055931g0001.1	1	120
u18	NbS00002626g0018.1	1	120
u19	NbS00010427g0015.1	1	120
u20	NbS00054346g0004.1	1	120
u21	NbS00034897g0005.1	1	120
u22	NbS00013765g0006.1	1	120
u23	NbS00007055g0004.1	1	120
u24	NbS00006547g0102.1	1	120
u25	NbS00030243g0001.1	1	120
u26	NbS00019867g0006.1	1	120
u27	NbS00024739g0013.1	1	120
u28	NbS00057285g0005.1	1	120
u29	NbS00021748g0008.1	1	120
u30	NbS00031017g0009.1	1	120
u31	NbS00022757g0018.1	1	120
u32	NbS00026163g0007.1	1	120
u33	NbS00007990g0014.1	1	120
u34	NbS00010637g0001.1	1	120
u35	NbS00032132g0014.1	1	120
u36	NbS00013765g0025.1	1	120
u37	NbS00007841g0002.1	1	120
u38	NbS00000462g0003.1	1	120
u39	NbS00014047g0014.1	1	120
u40	NbS00012739g0002.1	1	120
u42	NbS00012526g0014.1	1	120
u43	NbS00012738g0024.1	1	120
u44	NbS00000058g0019.1	1	120
u45	NbS00017801g0004.1	1	120
u46	NbS00006672g0036.1	1	120
u47	NbS00044379g0011.1	1	120
u48	NbS00041414g0005.1	1	120
u49	NbS00034734g0013.1	1	120
u50	NbS00032049g0002.1	1	120
u51	NbS00016488g0009.1	1	120
u52	NbS00000401g0013.1	1	120
u53	NbS00000634g0116.1	1	120
u54	NbS00019725g0006.1	1	120
u55	NbS00006004g0003.1	1	120
u56	NbS00000300g0103.1	1	120
u57	NbS00005940g0012.1	1	120
u58	NbS00015355g0016.1	1	120
u59	NbS00019252g0001.1	1	120
u60	NbS00006274g0015.1	1	120
u61	NbS00053470g0012.1	1	120
u62	NbS00000401g0014.1	1	120
u63	NbS00003186g0007.1	1	120
u64	NbS00032049g0003.1	1	120
u65	NbS00025568g0007.1	1	120
u66	NbS00011087g0003.1	1	120
u67	NbS00005164g0007.1	1	120
u68	NbS00009911g0001.1	1	120
u69	NbS00022757g0019.1	1	120
u70	NbS00044767g0015.1	1	120
u71	NbS00004970g0007.1	1	120
u72	NbS00059547g0001.1	1	120
u73	NbS00003841g0002.1	1	120
u74	NbS00026402g0005.1	1	120
u75	NbS00024550g0003.1	1	120
u76	NbS00034734g0003.1	1	120
u77	NbS00030989g0011.1	1	120
u78	NbS00016721g0006.1	1	120
u79	NbS00024550g0015.1	1	120
u80	NbS00011616g0003.1	1	120
u81	NbS00044055g0007.1	1	120
u82	NbS00011530g0003.1	1	120
u83	NbS00035525g0015.1	1	120
u84	NbS00031017g0008.1	1	120
u85	NbS00014266g0009.1	1	120
u86	NbS00006056g0003.1	1	120
u87	NbS00002808g0029.1	1	120
u88	NbS00011331g0023.1	1	120
u89	NbC25993797g0001.1	1	120
u90	NbS00047104g0008.1	1	120
u91	NbS00015188g0002.1	1	120
u92	NbS00009707g0012.1	1	120
u93	NbS00045296g0008.1	1	120
u94	NbS00002214g0001.1	1	120
u95	NbS00018164g0105.1	1	120
u96	NbS00020742g0010.1	1	120
u97	NbS00019549g0001.1	1	120
u98	NbS00004843g0001.1	1	120
u99	NbS00018239g0010.1	1	120
u100	NbS00016761g0012.1	1	120
u101	NbS00017771g0002.1	1	120
u102	NbS00037285g0006.1	1	120
u103	NbS00024943g0004.1	1	120
u104	NbS00000358g0008.1	1	120
u105	NbS00021039g0024.1	1	120
u106	NbS00024550g0005.1	1	120
u107	NbS00020251g0010.1	1	120
u108	NbS00022757g0022.1	1	120
u109	NbS00046184g0007.1	1	120
u110	NbS00007521g0003.1	1	120
u111	NbS00019609g0010.1	1	120
u112	NbS00004802g0029.1	1	120
u113	NbS00036454g0009.1	1	120
u114	NbS00033316g0005.1	1	120
u115	NbS00030500g0015.1	1	120
u116	NbS00031134g0004.1	1	120
u117	NbS00013765g0022.1	1	120
u118	NbS00009444g0022.1	1	120
u119	NbS00032479g0003.1	1	120
u120	NbC23882543g0001.1	1	120
u121	NbS00049356g0001.1	1	120
u122	NbS00011122g0021.1	1	120
u123	NbS00035195g0009.1	1	120
u124	NbS00012490g0007.1	1	120
u125	NbS00030756g0006.1	1	120
u126	NbS00014723g0001.1	1	120
u127	NbS00028099g0017.1	1	120
u128	NbS00013765g0024.1	1	120
u129	NbS00017277g0003.1	1	120
u130	NbS00019837g0008.1	1	120
u131	NbS00012994g0001.1	1	120
u132	NbS00004613g0014.1	1	120
u133	NbS00012739g0005.1	1	120
u134	NbS00006274g0004.1	1	120
u135	NbS00018358g0013.1	1	120
u136	NbS00004802g0008.1	1	120
u137	NbS00041567g0009.1	1	120
u138	NbS00019248g0027.1	1	120
u139	NbS00031325g0007.1	1	120
u140	NbS00013187g0021.1	1	120
u141	NbS00009035g0013.1	1	120
u142	NbS00002752g0001.1	1	120
u143	NbS00037512g0010.1	1	120
u144	NbS00013187g0003.1	1	120
u145	NbS00048318g0004.1	1	120
u146	NbS00000484g0002.1	1	120
u147	NbC24952794g0001.1	1	120
u148	NbS00007051g0110.1	1	120
u149	NbS00003142g0012.1	1	120
u150	NbS00010943g0007.1	1	120
u151	NbS00035496g0011.1	1	120
u152	NbS00009821g0008.1	1	120
u153	NbS00005464g0014.1	1	120
u154	NbS00002720g0116.1	1	120
u155	NbS00016992g0002.1	1	120
u156	NbC25852378g0001.1	1	120
u157	NbS00023900g0002.1	1	120
u158	NbS00018164g0117.1	1	120
u159	NbS00024608g0005.1	1	120
u160	NbS00039662g0007.1	1	120
u161	NbS00025568g0006.1	1	120
u162	NbS00035637g0014.1	1	120
u163	NbS00006274g0016.1	1	120
u164	NbS00002865g0003.1	1	120
u165	NbS00047736g0008.1	1	120
u166	NbS00011330g0006.1	1	120
u167	NbS00042379g0005.1	1	120
u168	NbS00038787g0009.1	1	120
u169	NbS00001549g0018.1	1	120
u170	NbS00044055g0006.1	1	120
u171	NbS00033314g0004.1	1	120
u172	NbS00004466g0001.1	1	120
u173	NbS00007522g0008.1	1	120
u174	NbS00017924g0016.1	1	120
u175	NbS00041414g0005.1	1	120
u175	NbS00036756g0009.1	1	120
u176	NbS00016679g0108.1	1	120
u177	NbS00003488g0001.1	1	120
u178	NbS00047736g0007.1	1	120
u179	NbS00046085g0004.1	1	120
u180	NbS00009041g0013.1	1	120
u181	NbS00019695g0009.1	1	120
u182	NbS00038736g0004.1	1	120
u183	NbS00047736g0006.1	1	120
u184	NbS00040487g0006.1	1	120
u185	NbS00001245g0014.1	1	120
u187	NbS00016857g0026.1	1	120
u188	NbS00044893g0007.1	1	120
u189	NbC25197443g0001.1	1	120
u190	NbS00001576g0024.1	1	120
u191	NbS00002458g0035.1	1	120
u192	NbS00003555g0010.1	1	120
u193	NbS00005969g0121.1	1	120
u194	NbS00008428g0001.1	1	120
u195	NbS00008754g0019.1	1	120
u196	NbS00012133g0014.1	1	120
u197	NbS00014047g0008.1	1	120
u198	NbS00015355g0015.1	1	120
u199	NbS00018846g0002.1	1	120
u200	NbS00020940g0012.1	1	120
u201	NbS00031134g0011.1	1	120
u202	NbS00042576g0010.1	1	120
u203	NbS00044917g0010.1	1	120
u204	NbS00045592g0004.1	1	120
u205	NbS00057057g0013.1	1	120

## Sheet: hp composition
Kmer composition of haipins #12, #16, #18, #26 and #46
hp#12	hp#16	hp#18	hp#26	hp#46
u24	u19	u80	u158	u199
u46	u34	u124	u99	u200
u16	u150	u42	u135 (NRG1)	u201 (NRC2c)
u148	u66 (NRC3)	u43	u5	u202
m23 (NRC2a/c)	m31	m35 (NRC2a/b)	m53	m72
m24 (Prf)	m32	m36	m54	m73
