# Supplementary material for: A novel hairpin library-based approach to identify NBS–LRR genes required for effector-triggered hypersensitive response in Nicotiana benthamiana
Source: Plant Methods. 2017 Apr 28;13:32. doi: 10.1186/s13007-017-0181-7 (PMC5408436; doi:10.1186/s13007-017-0181-7)
Supplement: Supplementary file 5 — Additional file 5. Sequences of the 345 R gene candidates (FASTA format). [file 13007_2017_181_MOESM5_ESM.fasta]

>NbS00001245g0014.1
ATGGGTGGCATCGACAAGACAACTTTTGCAAACAAAATTTACAATGATCCATTCATTATGACTTGCTTGACATCCGTGCAAAAGCTACTGTATCACAAGAGTATTGCGCAAGGAATAAAGGCGGATGAACCTTATGAGGAGCAACATGATGGGGAAACTAGCAGATCGATTGCAAATGCTACTAAAAGTGGTAAGCACAGATCTCAACGTCCAATGCATGAGAGTGTTGGGTTTGAGTTACCATCACTTGCCACATCACCTAAAGCCATGCTTTCTATATTTTGCATCTTCCCCGAGGATAAATTGATTTTTGTGAATAAACTTGCGAAATTGTGGGCAGCAGAGGGTAGACGAGATGAAAAGCAAGGAAGAAGTGGAAAAAAATTTATAAAAGATCTCGTGGACAGAAGTTTAATTTTCATCCACAGGGTGAGTAGTTTTGATGGAAAAATAAAAGCTTGCGGAATGCATGATGTGATCCATAAACTCTGCTTGAGAGAAGCTCGAAACATAAATTTTGTGAATGAATTTTCTACAAAGCGAGTACGGATCAATATCCAGTATATGCAATCCAAATCTATTGCCAATCAGTTGTCTATGCTTCGTAATAATGAGTCATGTTCTGCTTTACTTTTTATTAAAGATCCCTCAAGCTCAAAAATGATGCAAGGGTTGAAGCGTTTCAAGGTATTAAGAGTGCTAGATCTTGCTTCGCAGACGTTGCTTGCTTTTCCCAGTTGTGTAGTTGAACTATTTCACCTGCGATACCTAGCTTTGAGTATTTACTCGTACAATAATGATCGAGGTACTTACATACCTCCAACAATAGCTAGCCTTCAGTATTTGGAAACATTAGTACTTAAGTCTCCCTTATCTATCGCGTGGAAGAATTGTCGACCTTCCATAGTACCATCAGAAATCTTCAAGATGTCGCAATTAAGACACCTCTCTATAGATTGGAATTACTTGAATCAACATGAGTCTAGAGAAAGTTGGATTATTAGAAATTTGCAGTGTTTGTCCGGGTGGAATCCTTTGTCTTGTACTTTATCAGTCATTAGACGACTTCCCAACGTAAAGAAGTTGCAGATATGTGGTGTCCAAGAAGACTACATAAGAAGTAACAGGAACAAGGCTTTTCATGATCTTTGCTACTTGGATCAGATTAAGGAATTGAAATTTGAGATTAGAAAGATT
>NbS00003202g0005.1
ATGAGTTTTCTCGAAGACCTGGCTGAAACCTTAAGCTCGATCTTTTCCGACACTCCATCATCGTCTTCGCCTCAAAACGATCATAACCTAAACTCCGGCGATCGGACTATGGACGGTGTTGCCACCGGCAACGAACGAGCGGCGTACAAGTTGAAAGGCTACTTTGATTTGGCGAAAGAAGAGATCGACAAAGCCGTTAGGGCTGAAGAATGGGGATTGGCTGATGATGCAATTTCACATTATCAAAATGCTCAGAAAATACTCGCCGAAAGAATTTCTACTCCGGTTCCTTCGTATATTACTTCTAGTGAACAAGAGAAAGTGAAATCATATCGTCAAAAGCTAACAAAATGGAAGTCTCAAGTTTCAGAGAGACTTCAGACTCTAAGTCGACGAGCAGGTGGCACATCTGCAGTCAAGATTTCAGCACCTCAAACCCAAAGGCTGGCTGTTTCACAATCAAGTTCATCTGCTCGAAAAGGAGAATCTCGACCTGCGCCTAGTTCTGGGAGAGGCAGCTCTGTCATGAGGGTTCCTAATTCTGTAAAAGACAGCTCTGCTGCGATGAATCCCATTAATAACGTATCAAGCCACAAACCTTCACAGGAATCTGCTAATGGGTATGATCCAAAGTTGGTTGACATGATAAATTCTGTAATTGTGGATAGAAGCCCTTCTGTTAAATGGGAAGATATTGCTGGACTTGAAAAGGCAAAGCAAGCTCTCTTAGAGATGGTAATTCTACCAACCAAAAGAAAGGACCTCTTCACTGGCTTAAGAAGGCCTGCTAGAGGTCTACTTCTTTTTGGACCACCGGGTACTGGAAAAACCATGCTTGCCAAAGCAGTAGCTTCAGAGTCGGAGGCAACATTTTTCAATGTGTCTGCTTCTTCGCTAACATCAAAGTGGGTGTCTGGACTTGAAAAGGCAAAGCAAGCTCTCCTAGAGATGGTAATTCTACCAGCCAAAAGAAAGGACCTCTTCACTGGCTTAAGAAGGCCTGCTAGAGGCCTACTTCTTTTTGGACCGCCGGGTACTGGAAAAACCATGCTTGCCAAAGCAGTAGCTTCAGAGTCGAAGGCAACTTTTTTCAATGTGTCTGCTTCTTCGCTAACATCAAAGTGGGTTGGAGAGGGTGAAAAGCTTGTCAAGACACTTTTCATGGTTGCCATTTCCAGGAAGCCATCTGTAATTTTCATGGATGAGATCGATAGTATTATGTCAACTAGGACTACCAATGAGAATGAAACAAGCAGAAGGTTGAAATCAGAGTTTCTAGTTCAGTTTGATGGGGTGACATCAAATTCTGATGACCTGTCTGCCTATGCTGATGCAGGTGCAACGAATAAGCCACAGGAGTTGGATGATGCTGTTCTAAGGAGATTGGTAAGTGCTGGCACTTGA
>NbS00016857g0026.1
TCATTGAGGACGTTTTTATGTGAATCAAAATGTGATGGACTTTCTAAGTTGTCGATTTGTTCAGCCGTTTTTAACGGATGTTTGGGCTTAGGATACATAGTTTTGGGATCATGGAAGCTTAAAGAGCAACTCCATGATGAAGAATATCAGACTTTTCTGCATCTACATCGTTGGATCGCGCTTCTTGTCCATGGCGTTACATGGCTATTTGTAAGTTCAATCATAAGCCTATACAAGCTGAAGCAACTTTTCTTCATATTGAAGCTTTATTCAATCCTTTCCTTGTTGTTAGCTGGATTTCTTTGCATAATATCTGTGTGGAAATGTATTATTAGTCATGACATGCATGTAATTGGAGGTGAAGTGATAGTAGATGCACTATCTTTGTTAGGAGCCATTCTATTGATCTGTAGTGGATTTAAGGAAAGTGATGAATATGACAAGCATGGGGGAATTGATCTTTGTGATCATGAGACATTTTATAAGCCTTTACAATGTGAAGATGGAATTAGTAATGAAAGTACTACTCCATTTGAAAATGCTGGATTTCTTGGAATATTTTCATTTTGGTGGTTGAAGTTGAATCCATTAATGGAGAAAGGTAAAAAGAAGATTCTTGAGGATGAAGACGTACCTCAGCTAAGATCAGCCGATGGAGCAGGAACATGTTTTAATCTGTTTAATGAGCAACTGAACATACTAAACAGAAAAGATCCTTTAAGAAAACCTCGTATACTAATGGCATTACTCCTCTGCCAGCAGAAAGAAATTTTCCTATCTGGGATCTTTGCTCTGATCAAGATATTAACTCTGACGACAGGACCATTATTTCTTCAGACCTTCATTGAGGTTACTGAAGGAAGAGAAGCTTTTAAGTATGAGGGCTATGCTCTAACAGCCGGCTTTTTCCTTGCAAAATGCTTGGAATCTCTTGCGCAAAGGCAATGGTGCTTCAGGAGTAGATTGATTGGACTCCAACTCAAGTCTTCGCTTACTGCAGCTATCTTTCAGAAACAACTTCATGTCTCAAATGCTGCTAAGATAACTCATTCCCCTGGCCAGATAATGAACTATGTCACTGTAGATGCTCATAAAATAGGTGAATTCCCCTTTTGGTTTCATCAGATATGGACTACGATACTTCAGCTCGTACTAGTTTTATGTGTAATATATTATTCTATAGGGGTAGCTGCATCAGCAGCATTAGTTATTGTAATATTAATTGTACTAGTAAATTCCCCATTAGCCAAGTTGCAGCTTAAGTATCAGATTAATCTCATGATCGCGCAAGATAAAAGGCTAAAGGCTATCACAGAAGCGCTTACACATATGAAGGTTCTCAAGTTATATTCTTGGGAGAAACATTTCTTGAATGAGATAAACAAGTTGAGATCTGAGGAAACCAAATGGCTATCATTAGTTCAAACTCAAAAAGGATACTACCTTATACTGTTTTGGTCATCTCCCATTCTGCTTTCATCCACCACTTTTGTAGCTTGTTACTTGTTTGGAGTTCCTCTCAATGTCAGCAATGTTTTCACATTTTTAGCCTCTTTAAATCTGCTTCAAGATCCCATTAGAAGAATCCCTGATGTTGTCGGGGCATTTATTGAAGCAAAGGAACCTGACATGGACAGAAGGGATCACATGAAGCAAAGTCCGGATGATTTGAATATTTATATAAAGTGCACTGATGTTTCTTGGGAGATGAATTCTTTAAATCCCGCATTAAGGGACATAAATCTGGAGATTAAACATGGTGAAAAAGTGGCTATTTGTGGTGAAGTCGGCTCAGGGAAATCTACGCTGATGTCTCTCATTCTTGGAGAAGTTCCATACATCAATGGCACTGTTAAGGTTTATGGAAAGATAGCTTATGTTTCTCAGACAGCATGGATTCAAACAGGAACCATAAAAGAAAACATACTTTTTGGATCCAATATGGAACCACAAAAGTATCGACAAGCTCTAGTAAAGAATTCACTAGTGAAAGACTTGGAGATGCTTCCATTTGGTGATCTTACTGAGATAGGAGAAAGAGGTAACAATTTGAGTGGAGGCCAAAAGCAAAGGGTTCAACTAGCTCGCGCCCTTTATCAGGATGCAGATATTTACCTATTGGATGATCCATTTAGTGCTGTAGACGCACACACCTCGACTAATCTTTTTAATGATTATGTCATGGGAGCTTTATCAGGAAAAACTGTGCTGTTGGTAACACACCAAGTTGAATTTCTTCCATCATTTGATTCTATTTTGCTAATATCTTGTGGGAAGATCCTGAAATCTGGAACCTTTGATGAGTTGCTGTCACAAAGTGAGGAATTTCAGGAACTCGTCAACGCACAAAAAACTCCTTCCGGTCCTAAATGTGAAGAAATATATGCTACTAAAAGACCTAAAGTTGCTGAGATAGAGATCAATAATGTTTCCTCCGACGAATGTGGTGAAGTTTCTCTAAAAGGAGATCAATTAATCAAGGCAGAAGAACGAGAAGTAGGAGACGCTGGAATGAAGCCATACATTCTATATCTAAAGCATTACAAGGGATTCTTGTATTTCTCCTTGGCAGTCATTGTTCACACAATGTTTGTAGTTGGACAGTATATACAAAGCTACAAGCTGGCTATTGGCCTTCAAAATTCCAGTGTTAGCAGATTAAAGCTAATCACTGTCTACACAATCATTGGTTTAAGTTTAATACTCTTTCTGCTTTTAAGATCTTTATTGACAGTAAAGCTGGGACTTGGTGCATCAAAATCGATTTTCTGTACACTGTCAAGCTCTCTTTTCTTTGCTCCAATGTCTTTTTTTGACTCAACACCTTTTGGAAGAATACTTAGTCGGGTATCTTCAGATTTAAGCACTGTTGACATTGAGTTGCCTTTCTTAATAAACTTCACTGTTGGATCAATTATTATTACATACTCTACCTATGTTATCTTGTGTTTTCTTGCTCCAGAGGTGCTGCTAGTCATCGTACTTATGATTTACGCTACTATATTAGTTCAGAGGTACTACAATGCTTCAGCAAAAGAGCTGATGAGATTAAATGGAACAACAAAGTCTTTAGTTGCCAACCATTTAGCTGAAAGCATTTCAGGAATAACGACGATCAGATCTTTTGGACAGGAAGGCCGTTTCTTTTTCAAGAACTTGGAGTTTATTGATAAAAATGCAAGGCCATTTTTTCATACTTTCTCAGCAACTGAATGGTTAATTCTACGTTTGGAGATAATGTGTGCGGTTACCATGTCCTCCTGGATGCTTGGCATGACGTCGCTTCGCATAGGCTCTTCTGTATCTGGACTTATTGGAATGGCATTTTCCTATGGCCTATCACTAAATGCAATCCTAGTTTGGTCTGTTCAATGTGAATGCACAATAGCAAATTCTGTTATCTCTGTAGAAAGGTTAGAACAATACATGAGACTACCTAGTGAAGCAACTGAAGTAGCCCAGAGTAATCACACTTTACCTGGTTGGCCTACGCGTGGCAAAGTAGAAATTCGCGACCTAAAGGTGAGATACAGGCCAAATGCTCCATTAGTTCTTCAAGGTATAAGTTGTACATTTGAAGGGGGACAAAAGATTGGAGTTGTAGGCAGAACAGGCAGTGGGAAAACAACTCTTATCAGTGCATTGTTTCGCCTCGTTGAACCTACACATGGCAAGATCATCATTGATGACCGCGATATTTCAGCAATTAGGCTTCATCATCTTAGGTCGCGTATTGGAATTATTCCACAAGATCCTACGCTCTTTACAGGTTCTGTTAGATACAATTTAGATCCCTTGTCGGAATATAGTGATGACCAAATATGGAAGGTTCTTGAAAAATGTCAGCTTAGAGAGGCTGTTCAAGGAAAAGAAATGGGACTAGATTCCTCAGTTTTACAAGATGGATCAAACTGGAGCATGGGACAGCGACAATTATTCTGTCTTGGACGTACACTGTTGAAGAGGAGCCGAATTCTTGTACTAGATGAAGCAACTGCATCCATTGACAATGCAACAGATGCAATTCTACAGAAAATAATCAGACTAGAATTTGTGGACTGTACGGTTATAGCAGTAGCTCACAGAATTCCAACAGTAATGGATTACACAAAAGTTTTAGCAATAAGTGATGGGAAGTTGGTTGAGTTTGATGAGCCAAAGAAGCTGATAAGCAAAGATGGCTCATTATTTGGAGAGCTTGTTAAAGAGTACTGGGCTCGTGCTGAAAAGTGAAAAGAGAGTTTGGCACCGTATCTAGGTTGTTTTTTTTTTGCTGATGTCGATTTGTTTGGAATTGAAGCGTAGTTATATTTAAGTTAAGTTTTTGTTTAGTTGATGTCAAAGCTAGCTCTGGATTAAAACAAATTATATATAAATGTTGTTAGTGGATTAAAACAAATTACAATGCAACCGAGTTATCAACAAAGGCTGAATTCCACTTGTGCTACATGCAGCATACAATATGTATGACATGCCAAACTTTTAAACTCATTGAAACCTAAACGACAAACTATAATGTGACAATCCAGTCTGTGTCAAGATAGAGAGCCAGATTATCCGCCTGAAATAGATTACCGCTTTCAAGGATCTTATACAGAAATGCGCGACACTTAATGTATCTGTGCTTGTTGGGCATGTGCGAGCCTTTGAACAGAATGTACCCACGAAATGTCAAGGTGCTATTGCTCATGAAAAATCTGACCTCGGGATCATATCCAAGCTCCTGAAACAAAAGACTATCCTTCTGCATATAGTCTCCTTGAAAGGGGGCATTCCCAGCCCACTAAGTGAAACCAGTGGTTTCTTGTTCACGGCCATCTAAACCTCTTCTCATTCGAGTCAGCAGTCAATTCTTGGTATTTTAGACAAGAAAGACCTTGTGTCCCATCTGTTTACCAATAACCTCTGAGTAATGGTCGTTATAATTCAGACGCTCCCAGAAACATGACAGGCCGAATTCTCCATGTCTGGGCGACTTAAGATAACATAGATACAATTCTTTGACGTTCTCAGAAAATGTTTTCCTTATGTGAAGCACCTGTGAAATATCTCCACTCAGACAAGATCGAAAATCCACTGCAGATTGCAAGATGCCTCTTATAACGCTGGCAATATGTTGAGTTTCCTCAGACAGGAAGCATCTGT
>NbS00044893g0007.1
ATGGCACCCGCAGCAGATATCGAGGATGAGATCAAGGACGAGAAGAACCCTCCCCCACTTGATGAAGATGATATTGCTCTTCTCAAGACTTATTTTTGTATTTTGCAGCTTAGAATTGATTTAAACTCAAATTCAAGTCCTTTCCAATCACTTGTAGCAATGAAAAAACTAGACATGCTAAGTCCATCTAACCATGTGCCTAGTTTGAAGCCATTGAAGGTGGAAACATACCAGTACAATTATACTGTAATTATGGGTTATGTCTGTATCTGGTCCATTCTTCTGCGAAGTTGGGTAATTGCAGCGGGCTTGGGACCTTATTCCACAAGCATAAAGAAAGCTGAAAAGGAAATCAAGGAAATGGCCAAAAAGATAAATGATTTGTGTGGTATTAAGGAGTCTGACACTGGGCTAGCTGCACCAAGTCAATGGGATCTGGTTTCTGATAAACAGATGATGCAGGAGGAGCAACCTCTTCAGGTTGCCAGATGTACAAAGATAATTAGCCCCAATACTGAAGACGCAAAATATGTTATAAATGTCAAGCAAATTGCAAAGTTTGTTGTTGGATTAGGGGACAAAGTTTCACCTACCGATATAGAAGAAGGCATGCGAGTCGGGGTTGATAGGAATAAATATCAGATTCAGATTCCATTGCCCCCCAAAATTGATCCTAGTGTTACCATGATGACAGTTGAGGAAAAGCCTGATGTTGTTGAGTTGCCCATGCTTCACCCTGAAAAGTTTGTGAAACTTGGAATTGATCCCCCAAAGGGTGTTCTCTGCTATGGTCCTCCTGGTACTGGGAAAACACTGCTTGCTAGAGCAGTGGCAAATCGAACAGATGCTTGCTTTATTCGTGTTGTTGAGTTGCCCATGCTTCACCCTGAAAAGTTTGTGAAACTTGGAATTGATCCCCCAAAGGGTGTTCTCTGCTATGGTCCTCCTGGTACCGGGAAAACACTGCTTGCTAGAGCAGTGGCAAATCGGACAGATGCTTGCTTTATTCGTGTAATTGGTAGTGAGCTTGTTCAGAAATATGTTGGAGAGGGAGCTCGGATGGTTCGTGAACTATTCCAGATGGCACGCTCCAAGAAGGCATGCATTGTCTTTTTTGATGAAGTAGATTTAGATATGGCACGCTCTAAGAAGGCATGCATTGTCTTTTTCGATGAAGTAGACGCTATTGGAGGTGCAAGATTTGATGATGGTGTAGGCGGAGACAATGAGGTTCAGCGCACCATGCTTGAAATTGTGAACCAACTAGATGGATTTGATGCTCGTGGAAATATTAAAGTTCTCATGGCGACCAATAGGCCTGATACTCTTGATCCAGCATTGCTACGTCCCGGACGTTTGGACCGCAAAGTTGAGTTTGGTCTGCCTGATCTAGAGAGTAGGACCCAGATTTTTAAGATTCATACACGGACAATGAACTGTGAGCGGGATATTCGATTTGAACTTTTGGCACGTCTCTGCCCAAACTCTACTGGAGCTGACATAAGAAGTGTGTGCACGGAGGCTGGAATGTATGCTATTCGAGCAAGGAGGAAAACTGTTACAGAGAAAGACTTTTTAGATGCTGTCAATAAAGTCATTAAAGGATATCAGAAATTCAGTGCAACACCGAAGTACATGGTCTACAATTGATAGCGTTACTTTCTTTTTGGCATCCTGGAGAAACAATGGAGCATTGGCAGGAACGGACTGACGTTGCTGTTTGATATTTAATTATGCTATTTACTCAGTTTCACCATCCAGTTGTCCATTAGACTTTGTACCTTCTTATTAATCTCTGGTAGCTTCTGTTTGTTGCCAACAAAAACACCAGACTGATTTGTGCTCAGTAATGCATGATGAATTGGTGTTTCTGAGGTAAATCTAAGGAACTGTAATCTCTGATAGCTTCCCTTTCACTTATCTTAATTTTATACCCATGGGGTGTGTGTGTGTTGGATAA
>NbS00008754g0022.1
ATGGCAGAGAGTGCTATATCATTTTTGGTACATCAGCTCTCAACCTTGGTCAATGGTGGACAAAAATTTCTTGAAGGAATTCAACAAGAAATTGTTCATATCAGGGATGAATTTGAAAAGATGAGGACTTTCTCAAGAGTAGCTGATGCAAACGAAGAAGAAGATGGTGAATTAGAAGTATGGATCAAACAAGTACAAGAACTTGCACATGATGTCCAAGACATTCTTGAAAAACATGTTGTTATGTGCAACAATTTTCAAGAAAAAGGATCATGGCCATGGAAAAAACCCCATCATTCAATAATGTCTGAGAAGTTCTTTGAAGCTCAGAATGATAATCTATCAATGTTATTGGAAGGGATCAAAGCCCGAATCGTCGTCATTTCGGAAGGACATAAAATATTTCTTCAGAAATATGGTGTTACAATAAGTGCTGAGAGTAGTAACATTACTACATTGGGTAATAACTATGAAGAAGTAGTTCTGGTTGATGAATCAAATCTTGTAGGAATTGAAAATCACAAACCAGTGATTCTTGATTGGTTACTTTCTGATGATCAAGAGTGGAATTTGCATTGTGTAGTTGGAACCAGAGGTATAGGGAAAACCACCCTAATCAAGAAAGTATATGATGATGCAGCAGTGAAAAAGCATTTCAATCATACACAGTGGATTGAGATTCCAAGGTTTTCTGATGTTAAGGAGCTAATGAAGAGCATGATTGCTCCAAAAAATGAACATAGCCGTCGAGCAGTTGAAGCAATGGATGCTAACATGTTGGCAGAGTTCATCCGACAAATCTTTGAGTCATCAAAGTACTTTTTTGTCCTTGATGATGTCCCTGATATTGCCACATGGAGGGCTCTAAAATGTGTCTTTCCTATCGAAAACTGTGGCAGCAGGGTAATCATCATATCGCGTTTTGCTGAGATATGCCATACCATTTGTGCAGAAATTGGTGGTGATAGTCATTTTGAAGCCTTTGCAATAGCATTTGCGTGGAAACTGGCGGTGATAGACACGTTTATAGTTTGGATTTGTCTGAAGAAGATTCTTGGATTCTTTTCTGCAGAAAGCCTGGTATGTCCTCCACCCTTGACGCAAATCTCCAAAGACATCGTAGATAAATGCAACGGTTTTCCACTGGCAATTTTGGTGATTGCTGGTGCACTGGCTACCAAAGGGAACAACACAGAGGCATGGAAGTTGTTTCACGGCAGCCTTGTTGCTAAGCTACAAGGCAGTTATAGTGAAGCTGAGCACATGAAAAGGATACTCAATCTATCTTATCAAGACTTGCCTTTCTATCTCAAGTCTTGTTTCACATATCTGAGCATAATTCCAAAAGATCATGTCATCGGTAAGATGAGACTGATTCGACTGTGGGCAGCAGCAGGAGAATTTCATGTCATCGATAAGATGAGACTGATTCGACTGTGGGCAGCAGATGGACTTGTCCTTGAAAGAGAAGGAAAGGCAATTGCACAAGTTGCTGAAACCTATCTCAATGAACTTGCAAACAGAAGCATGATCCAAGTTACTGAAAGGTACCGTGATGGAAGATTAGATTCATTCACCATTCATAACTTGTGGTATGAAATCATTCTTTCCAAGTCAGCAGAAAGGGTAACTGCAACTATAACTAATAGTGAAGAAATTACAAGAAGGCCTCACAATGTCAGACATCTAGTAATCGCTGATCCATTGGCTAGCGATATACAAGATATTGATCGGTTTAAGCATCTTCACTCTCTAATAATGCTCAGGTTATCAGATTCTGTCTCTAGTTCATTCTTGTTGAAGCTGTTAACTGGAAGTTTTAAGCTTCTCAAGGTCTTAGACCTAACAGGAGCCCCATTGGTGAAAATACCAGAAGAAGTCTTCGAAATGTTTTATCTCAAGTTTCTAAACTTGAGGAAAACTAAGATAAAACATCTGCCAGGATCAATAGGAAAGCTTGAGAACCTCGAGTTCTTGGACCTAAGAGAGACATTGGTAAAAAGATTACCTGGTGAGATACTAAAGCTTCAACATCTTCGCCATATCTTCATTCATCGACGTGGTGATGGATTTTTGCATGGTTTTAAAGCTCCTAAGAAGATAGGAACTCTTGTGTCTTTGGAAATGGTGAATTGTATAATTGCTACTTCAAGTACGTTGATTGAATTGGGAAAGTTAACAAGACTAAGAATGTTATACATCACGAAGCTGAGAAGAAAACATGGAAGGGATCTTTGTTCTTCCCTTAACAAGTTGATAAATCTTCAACAACTATGTATCTCATCTTATGGGGTGAGTGACATTATTGATTTGCACTATCCCCTTTCTTCTACACACTCATCCCTTCGAACATTAGTCTTCGAAGGGCGTTTAGAGAGGTTTCCACAATCGGTAACATCTCTTCAAGCCTTGACCTCAGTTCATTTAAAATGGAGCAAATTAATGGACAATGCACTAGACACTCTTCAAGAATTGCCAAATCTTGTAAAACTGGTGCTAGACCGGGCCTATGAAGGCGAACAACTGAGGTTCAACGCAGTTGGATTCAAGAAACTGAAGGAATTATGTATTTGGCACTCTGAAAAACTGAGACATATCAAAGTGGAAGAGGGTGCAATGCCTTTACTTGAAGAATTTCAACTGCGCAACTGTAGATTAATGGAGCAGTTGCCCTTGGGGATTGAGAATTTGAGCAAGCTTCAGTATCTGTCGCTGGAACAAATTTCTGAAAAGTTGTTAATGACAGTGCAGCTTAAGGACAGTCAAAAGAGTGCTATATCATTTTTGGTACATCAGCTCTCAACCTTGGTCAATGGTGGACAAAAATTTCTTGAAGGAATTCAACAAGAAATTGTTCATATCAGGGATGAATTTGAAAAGATGAGGACTTTCTCAAGAGTAGCTGATGCAAACGAAGAAGAAGATGGTGAATTACAAGTATGGATCAAACAAGTACAAGAACTTGCACATGATGTCCAAGACATTCTTGAAAAGCATTTATTTGAAGCTCAGCATGATAATCTTTCAATGTTATTGGAAGGCATCAACGTCCGTATCGTCATCATTTCTGAAGGACATATAACATTTCTTCAGAAATATGGTGTTACGGTAAGTGCTGAGAGTAGCAACATTAATAAATGGTGTGATAACCATGAAGAAGTAGTTCTTCATGATGATGCAGATCTTTTAGGCATTGAAAATCATAAGTCAATGCTGCTTGATTGGGTTCTTTCTGATGATCCAGAATGGAAATTGCATTGTATAGTTGGAAGTAGAGGTATAGGGAAAACTACCCTAGTCAAGAAAGTCTATGATGATGCAGCAGTGAAAAAGCATTTCAATCATACACTGTGGCTTGAGATTCCAAGGGTTTCTGATGTTAAGGAGCTAATGAAGAACATGATTACTATAAACAATGACCATTCTCGTCGAGTCATTGAAGCCATGGATACTAACATGTTGGCACAGTTCATACGACAACTCATTGAGTCATCAAGGTACTTTATTGTCTTTGATGATGTAAAGGCATTTTCAGGCAGCCTATTATGCCCTTCATCTCTAATGCAAATCTCCAAAGACATTATACGGACATGCAGAGGCCTGCCACTGGCGATTTTGGCGATTGCTGGTGCTTTGGCTGATAAAGGGAAAAGAAAAGAGGCATGGGAGTCGTTTCACGGATGCCTTGTTACCAAGCTACAAGGTAGTTATAGTGAAGTCGAGCACATGAAAAGGATACTCAATCTATCTTATCAAGACTTGCCTTTCTATCTCAAGTCTTGTTTCACATATCTGAGCATAATTCCAAAAGATCATGTCATCGATAAGATGAGACTGATTCGACTGTGGACAGCAGAAGGGCTTCTGTTATCTGGAAGTTTTAAGCTACTCAAGGTTTTAGACATAAAAGGAGCCCCATTAGTGAAAATCCCAGAAGAAGTCTTTGAATTGTTTCATCTCAAGTGTCTAAACTTGAGGAGCACTAAGATAACACATATGCCAGGATCAATAGGGAAGCTTGAGAACCTTGAGTTCATGGATCTAAGGGAGACATTGGTAAGCAAATTGCCAGTCGAGATACTAAAGCTTCAACATCTTCGCCATATCTTCATTAATCACTTTGCTGCTGGCTATATACATGGTTTTGAAGCTCCTAAGAAGATAGGGACTCTTGTGTATTTAGAAATGGTGAATCGTATAAATGCCACTACAAGCACGTCTTGTTTCACATATCTGAGCATAATTCCACAAGATTATGTCATTAATAAGAAGAGGCTGATTCGACTATGGGCAGCAAAAGGACTTGCCCTTGAAAGAGAAGGAAAGGGAATTGCACAAGTTGCTGAAAGCTATCTCAATGAACTTGCAAATAAAAGCTTGATCCAACTCTCAACCTTGGTCAATGGTGGACAAAAATTTCTTGAAGGAATTCAACAAGAAATTGTTCATATCAGGGATGAATTTGAAAAGATGAGGACTTTCTCAAGAGTAGCTGATGCAAACGAAGAAGAAGATGAAGTAGTTCTGGTTGATGAATCAGATCTTGTAGGAATTGAAAATCACAAACCAGTGATTCTTGATTGGTTACTTTCTGATGATCAAGAGTGGAATTTGCATTGTGTAGTTGGAACCAGAGGTATAGGGAAAACCACCCTAATCAAGAAAGTATATGATGATGCAGCAGTGAAAAAGCATTTCAATCATACACAGTGGATTGAGATTCCAAGGTTTTCTGATGTTAAGGAGCTAATGAAGAGCATGATTGCTCCAAAAAATGAACATAGCCGTCGAGCAGTTGAAGCAATGGATGCTAACATGTTGGCAGAGTTCATCCGACAAATCTTTGAGTCATCAAAGTACTTTTTTGTCCTTGATGATGTCCCTGATATTGCCACATGGAGGGCTCTAAAATGTGTCTTTCCTATCGAAAACTGTGGCAGCAGGGTAATCATCATATCGCGTTTTGCTGAGATATGCCATACCATTTGTGCAGAAATTGGTGGTGATAGTCATGTTTATAGTTTGAAGCCTTTGTCTGAAGAAGAATCTTGGATTCTTTTCTGCAGAAAGGCATTTTCAGGCAGCCTATTATGCCCTTCATCTCTAATGCAAATCTCCAAAGACATTATACGGACATGCAGAGGCCTGCCACTGGCGATTTTGGCGATTGCTGGTGCTTTGGCTGATAAAGGGAAAAGAAAAGAGGCATGGGAGTCGTTTCACGGATGCCTTGTTACCAAGCTACAAGGTAGTTATAGTGAAGTCGAGCACATGAAAAGGATTCTCGGTCTATGTTATCAAGACTTGCCTTTCTATCTGAAGTCTTGTTTCACATATCTGAGCATAATTCCAAAAGATCATGTCATCGCAGATGGACTTGTCCTTGAAAGAGAAGGAAAGGCAATTGCACAAGTTGCTGAAACCTATCTCAATGAACTTGCAAACAGAAGCATGATCCAAGTTACTGAAAGGTACCGTGATGGAAGATTAGATTCATTCACCATTCATAACTTGTGGTATGAAATCATTCTTTCCAAGTCAGCAGAAAGGGTAACTGCAACTATAACTAATAGTGAAGAAATTACAAGAAGGCCTCACAATGTCAGACATCTAGTAATCGCTGATCCATTGGCTAGCGATATACAAGATATTGATCGGTTTAAGCATCTTCACTCTCTAATAATGCTCAGGTCATCAGATTCTGTCTCTAATTCATTCTTGTTGAAGCTGTTAACTGGAAGTTTTAAGCTTCTCAAGGTCTTAGACCTAACAGGAGCCCCATTGGTGAAAATACCAGAAGAAGTCTTCGAAATGTTTTATCTCAAGTTTCTAAACTTGAGGAAAACTAAGATAAAACATCTGCCAGGATCAATAGGAAAGCTTGAGAACCTCGAGTTCTTGGACCTAAGAGAGACATTGGTAAAAAGATTACCTGGTGAGATACTAAAGCTTCAACATCTTCGCCATATCTTCATTCATCGACGTGGTGATGGATTTTTGCATGGTTTTAAAGCTCCTAAGAAGATAGGAACTCTTGTGTCTTTGGAAATGGTGAATTGTATAATTGCTACTTCAAGTACGTTGATTGAATTGGGAAAGTTAACAAGACTAAGAATGTTATACATCACGAAGCTGAGAAGAAAACATGGAAGGGATCTTTGTTCTTCCCTTAACAAGTTGATAAATCTTCAACAACTATGTATCTCATCTTATGGGGTGAGTGACATTATTGATTTGCACTATCCCCTTTCTTCTACACACTCATCCCTTCGAACATTAGTCTTCGAAGGGCGTTTAGAGAGGTTTCCACAATCGGTAACATCTCTTCAAGCCTTGACCTCAGTTCATTTAAAATGGAGCAAATTAATGGACAATGCACTAGACACTCTTCAAGAATTGCCAAATCTTGTAAAACTGGTGCTAGACCGGGCCTATGAAGGCGAACAACTGAGGTTCAACGCAGTTGGATTCAAGAAACTGAAGGAATTATGTATTTGGCACTCTGAAAAACTGAGACATATCAAAGTGGAAGAGGGTGCAATGCCTTTACTTGAAGAATTTCAACTGCGCAACTGTAGATTAATGGAGCAGTTGCCCTTGGGGATTGAGAATTTGAGCAAGCTTCAGTATCTGTCGCTGGAACAAATTTCTGAAAAGTTGTTAATGACAGTGCAGCTTAAGGACAGTCAAACTTGGCTGCGTGGCGGACAAAAATTTCTTGAAGGAATTCAACAAGAAATTGTTCATATCAGGGATGAATTTGAAAAGATGAGGACTTTCTCAAGAGTAGCTGATGCTAAAGAAGAAGAAGATGCTGAATTACAAAAATATGGTGTTACGGTAAGTGCTGAGAGTAGCAACATTAATAAATGGTGTGATAACCATGAAGAAGTAGTTCTTCATGATGATGCAGATCTTTTAGGCATTGAAAATCATAAGTCAATGCTGCTTGATTGGGTTCTTTCTGATGATCCAGAATGGAAATTGCATTGTATAGTTGGAAGTAGAGGTATAGGGAAAACTACCCTAGTCAAGAAAGTCTATGATGATGCAGCAGTGAAAAAGCATTTCAATCATACACTGTGGCTTGAGATTCCAAGGGTTTCTGATGTTAAGGAGCTAATGAAGAACATGATTACTATAAACAATGACCATTCTCGTCGAGTCATTGAAGCCATGGATACTAACATGTTGGCACAGTTCATACGACAACTCATTGAGTCATCAAGGTACTTTATTGTCTTTGATGATGTCCCTGACATTGGTATATGGAGGGCTCTCAAATGTACATTTCCTATTGAAAACTGTGGCAGCAGAGTCATCATCATATCGCGTTTTGCTGAACTATGCAATAGCATTTGCGTGGAAACTGGCGGTGATAGACACGTTTATAGTTTGGATTTGTCTGAAGAAGATTCTTGGATTCTTTTCTGCACAAAGGTATTTTCAGGTAGCCTGGTATGTCCTCCACCCTTGACGCAAATCTCCAAAGACATCGTAGATAAATGCAACGGTTTTCCACTGGCAATTTTGGTGATTGCTGGTGCACTGGCTACCAAAGGGAACAACACAGAGGCATGGAAGTTGTTTCACGGCAGCCTTGTTGCTAAGCTACAAGGCAGTTATAGTGAAGCTGAGCACATGAAAAGGATACTCAATCTATCTTATCAAGACTTGCCTTTCTATCTCAAGTCTTGTTTCACATATCTGAGCATAATTCCAAAAGATCATGTCATCGATAAGATGAGACTGATTCGACTGTGGACAGCAGAAGGGCTTGTCCTTGAAAGAGAAGGAAAGGGAATTGCACAAGTTGCTGAAAGCTATCTCAATGAACTTGCAAACAGAAGCTTGATCCAAGTTGCTAGAAAGCATCCTGATGGAAGGTTAGAGTCATTCAGAATCCATAACTTGTGGTATGAATTCATTCTTTCCAAGTCAAGAGAAAGGAGTCACAAGGTCAGACATCTAGTAATCCATGATCATTTGTCTAATGATATACAAGACATTGATCAGTTTAAGCATCTTCACACTCTAATAACGCTCGGTTCATCAGCTTCTGTCTCTAGTTCATTATTGTTGAAGCTGTTATCTGGAAGTTTTAAGCTACTCAAGGTTTTAGACATAAAAGGAGCCCCATTAGTGAAAATCCTAGAAGAAGTCTTTGAATTGTTTCATCTCAAGTGTCTAAACTTGAGGAGCACTAAGATAACACATATGCCAGGATCAATAGGGAAGCTTGAGAACCTTGAGTTCATGGATCTAAGGGAGACATTGGTAAGCAAATTGCCAGTCGAGATACTAAAGCTTCAACATCTTCGCCATATCTTCATTAATCACTTTGCTGCTGGCTATATACATGGTTTTGAAGCTCCTAAGAAGATAGGGACTCTTGTGTCTTTAGAAATGGTGAATCGTATAAATGCCACTACAAGCACGGTGATTGAAATGGGAAAGTTAACAAGACTAAGAATGTTATACATCGCGAAGCTGAGAAGAAAACATGGAAGGGATCTTTGTTCTTCCCTTGACAAGTTGATAAATCTTCAACATGGTTTTGAAATTCCTAAGAAGATAGGGACTCTTGTGTCTTTAGAAATGGTGAATCGTATAAATGCCACTACAAGCACAGTGATTGAATTGGGAAAGTTAACAAGACTAAGAATGTTATACATCGCGAAGCTGAGAAGAAAACATGGAAGGGATCTTTGTTCTTCCCTTGACAAGTTGATAAATCTTCAACAACTAACTATCTCATCTTTTGGGGTAGGTGACATAATTGACTTGCACTATCCCCTTCATTCTACACACTCATCCCTTCGAACATTAGTCTTCGAAGGGCGTTTGGAGAGGTTTCCACAATGGGTAACATCTCTTCAAGCCTTAGCCATTGTTGTTTTAAGAGGAAGCAAGTTAATGGACAATGCACTAGAAACTCTTCAAGATTTGCCCAACCTTGTGAAACTCTTGCTTGACCGAGCCTTTGAAGGATAA
>NbS00002905g0008.1
ATGTCTGACAAGAGTTTGGAGATTAGGCCCTGCTTGGTGGCTAAGTCATCTAAACATATGCAAAATCGACATAGCGACCCTATGAATGATGAGGAGATAGTTGGTTTTGAGAATGAAGCTGAAAGAATAATTAAGCGTCTGAATGAAGGAAAAAAAGAGCTAGATGTCATCCCAATTGTCGGGATGGCTGGACAAGGTAAAACAACTTTCGCTAGAAAGTTGTATAACAATGACATCATTGTTTACCATTTTGATGTTCGAGCATGGTGCATCATTTCCCAAACATATAATCGGCAAGAGTTATTACAAGAGATTTTCGGTCAAGTTATCGGTTCCAAGGACAAGGTAGATGAGGTTGGCGAACTTGCGGACATGTTGAGGAAAAGATTAATTGGCAGGAGATATCTGATTGTCTTGGATGATATGTGGGATATTAAAGCGTGGGAAGATTTAAGATTATCTTTCCCAAATGGTGAAACAGGAAGTAGAATAATAGTAACAACCCGACTTGAGAAAGTAGGTAAACAGGTCAAGCACGATACCGATCCTCATTCTCTCCCATTCCTCAAACTTGATGAGAGTCTAAAGTTGTTGCAGAAAAAAGTGTTTGAAAAGGAAGCTTGCCCACCTGAACTACAAGATGTCAGCCTAGCCGTTGCAGAAAAATGCAAAGGACTGCCTCTGGTGATTATCTTGGTAGCTGGAATAATCAAAAGGAAGAAAATGGAAGAATCTTGGTGGGATGAGGTTAATAAATCTCTACTTCCCCATCTAGGTGAGGCTGAAGGATATAGTCTTTCGACTATGCAGTTAAGTTATGACAACTTACCCGATTCGTTAAAGCCTTGCCTTCTTTATATGGGTATGTTTCCGGAGGACGCGAGAATTCCAGTGTCTAAATTGATAAGTTTATGGATCGCGGAAGGCTTCGTGCAGAACATTGAATATGAGAAATCAATGGAAAAAGCAGCTGAAGGTTACTTGATGGATCTCATTAGCAGTAAGTCTAAAGGATATAGTCTTTCGACTATGCAGTTGAGTTATGACAACTTACCCGATTTGTTAAAGCCTTGCCTTCTTTATATGGGTATGTTTCCGGAGGACGCGAGAATTCCAGTGTCTAAATTGATACGTTTCTGGATCGCGGAAGGCTTCGTGCAGAACATTGAATATGAGAAATCAATGGAAGAAGCAGCTGAAGGTTACTTGATGGATCTAATTAGCAGTAATGTGGTGATGATTGAGGAGAGAAGCTATAACTGTAAAGCCAAATACTGCCAGGTTCATGATGTCGTCCTTCACTTTTGCTTGGAGAAAAGCAGAGAAGAGAAATTTATGTTGGCAGTGAAGGGGAACTGTAGCGACTTTCACCCTTCTCATTGGAAGGAAACTCGACTGAGCATCACTGTCACTGATGAACTTTCTGCGTGTGCATTGCTCACAGTGGAGCCTTTCCATCAACATTTAAGGTCACTGATAACAAATGATGGAGGAGAATATTTGCAATGGAATCCCTTCCCTCAGATTAGTAAATTGGGATTTCTTAAGGTGTTGGATTTGAGTTCTAATGTAGTGGTTCCATTGTCGTCAATTACACTGCATCCACTAATTTATCTCAAGTACCTCGCAGTTATGACAGATCAATTTGATTTCCATCCGGAATCACATCTACGCCATCTTGAAACTTTAATTGTTCTTTCTTCCAAGAGCGTAGTTTTACCCCCGATTTTTTGGAAAATGGAAAAACTAAGACATGTTGAGATTACTGGAGTTGCTTTTTATTTGAAAAACATTAAGCGGGGGATCTATGAAGAATCCTCTAAATTGGAAAATTTGAGGATATTAAGGCATGTTCGTTATCCAGCTAATGATGGTGAATGCATGGATGGCTTATTACAGAGGTGTCCTAACATTCAAAATCTTAGGCTCACTATCTCTTGGACTTTTTCAAGAGAGATTCGTACTTTCAGTCCCAAACTAGACAGTCTTACTCGGCTGCAATTACTTGACCTTACCTTTGAGGGTTGGGATTTTAGTGGTAGGAGATTTAGTATAACTGAGTTACACTTTCCTTCAAATCTAAAGAAGTTGAAACTTAAAGGGCCTCATATAGTAAGCGCAGTTCCCTCAATTGCGGGACTACCAAATCTAGAGTATCTTAAATTAGAGGATTGGGGAATTAAGTCGGAAGAGTGGTGCCTCAAAGATATCAAGTTCAATAAACTTAAGTTGTTGAAACTGGTGTCGGTAGGTATCTCAAGGTTGGATGACCCAGAGGAATCTTTTCCTATACTTGAAACGCTTGTTATAAAAACGTGTCACAAGCTTGAGGAGATTCCCCCAAGCTTTGCAGATATTGAAACATTGAAACAGATTGAGTTGATTGGCCGCAGGCCACAAACTCTGAAGCCTTCAGCTGTGAAACTTAAGGAAGACATCGAAGAGATTGAAGGATGCAGCCGTCTTAACCTCATTATGGACGTTTGGATCAGTAAGAAACATAGCAGGCAGCTGCGACTTCAAGCACAAGCTCGTCTACAGATCATGAATGGAGCCCCAGGAGAACCTATTGTTACTAAGTCCTCAAAAGAGGCTGAAATGGAAAAGCCAATGAGATCCTTGCAGGGTATGCCTGGAGCCCCTGGCATGCAAATGTATTCCAGGGAAGATGCTGATGACGACGACGATGATGATGAAGGCGGCTTTCCCTCAAAGCTGGGGAAGGTTCTTACAGGGAAAGAAAGTAAGAAGAATGATTGGAAGCAATGGATCAGTAAAGGGATTCAGGATACAAGTGAGGCTCTGAAGACTCACGCTAACAGGATGAGAAATTGGTGGTTCTTACAGGGAAAGAAAGTAAGAAGAATGATTGGAAGCAATGGATCAGTAAAGGGATTCGGGATACAAATGTCTGACAAGAGTTTGGACCCTATGAAAGATGAGGAGATAGTTGGTTTTGAGAATGAAGCTGAAATAATAATTGAGCGTCTGAATAAAGGAGAAAAAGAGCTAGACGTCATCCCAATTGTCGGGATGGCTGGACAAGGTAAAACAACTTTTGCTAGAAAGTTGTATAACAATGCCATCATTGTTGACCATTTTGATGTTCGAGCATGGTGCATCATTTCCCAGACAAATAGTCGACAAGAGTTATTACAAGAGATTTTCAGTCAAGTTATCGGTTCCAAGAACAAGGTAGATGAGGTTGGCGAACTTGCGGACATGTTGAGGAAAAGATTAATTGGCAGGAGATATCTGATTGTCTTGGATGATATGTGGGATATTAAAGCGTGGGAAGATTTAAGATTATCTTTCCCAAATGGTGAAACAGGAAGTAGAATAATAGTAACAACCCGACTCGAGGAAGTAGGTAAACAGGTCAAGCACGATACCGATCCTCATTCTCTCCCATTCCTCAAACTTGATGAGAGTCTAAAGTTGTTGCAGAAAAAAGTGTTTCTAAAGGAAGCTTGCCCACCTGAACTACAAGATGTTAGCCTAGCCGTTGCAGAAAAATGCAAAGGACTGCCTCTAGTGATTATCTTGGTAGCTGGAATAATCAAAAGGAAGAAAATGGAAGAATCTTGGTGGGATGAGGTTAATAAATCTCTACTTTCCCATCTAGGTGAGGCTGAAGGATATAATCTTTCGACTATGCAGTTAAGTTATGACAACTTACCCGATTCGTTAAAGCCTTGCCTTCTTTATATGGGTATGTTTCCGGAGGACGCGAGAATTCCAGTGTCTAAATTGATAAGTTTATGGATCGCGGAAGGCTTCGTGCAAGTAGCTGAAGGTTACTTGATGGATCTCATTAGCAGTAATGTGGTGATGGTTGAGAAGAGAAGCTATAACGGTAAAGCCAAATACTGCCAGGTTCATGATGTCGTCCTTCACTTTTGCTTGGAGAAAAGCAGAGAAGAAAAATTTATGTTGGCAGTGAAGGGGAATTGTAGCGAGTTTCAATCTTCTCATTGGAAGGAAACTCGACTGAGCATCACTGTCACTGATGAACTTTCTGCGTGTGCATTGCTCGCAGTGGAGCATTTCCATCAACATTTAAGGTCACTGATAACAAATGATGGAGGAGAATATTTGCAATGGAATCCCTTCCCTCAGATTAGTAAATTGGGATTTCTTAAGGTGTTGGATTTGAGTTCTCATGAAGTGGTTCCATTGTCGTCAATTACACTGCATCCACTAATTTATCTCAAGTACCTCGCAGTTACGACAAATCAATTTGATTTCCATCCGGAATCACATCTATGCCATCTTGAAACTTTAATTGTTGATTCTTTCGATAGCGTAGTTTTACCCCCAATTTTTTGGAAAATGGAAAAACTAAGACATGTTGAGATTACTGGAGTTGCTTTTTATTTGAAAAACATTAAGCAGGGGATCTTTGAAGAATCCTCTAAATTGGAAAATTTGAGGATATTAAGGCATGTTCGTTATCCAGCTAATGATGGTGAATTCATGGATGGCATATTACAGAGGTGTCCTAACATTCAAAATCTTAGGCTCACTATCTCTGAGTTTTTTTCTGATGAGATTTGTACTTTCAGTCCCAAACTAGAGAGTCTTACTCGGCTGCAATTGCTTGACCTTACCTTTGAGGGTTGGTATTTTGGTGTAACTGAGTTACACTTACCTTCAAATCTAAAGAAGTTGAAACTTAAAGGGCCTCGTATAGTAAGCGCAGCTCCCTCAATTGCGGGACTACCAAATCTAGAGTATCTTAAATTAGAGGATTGGGGAATTAATTCGGAAGAGTGGTGCCTCAAAGATATCAAGTTCAATAAACTTAAGTTGTTGAAACTGGATGATTTAGGTATCACAAGGTTGGATGACCCAGAGGAATCTTTTCCTATGCTTGAAACGCTTGTTATAAGAATGTGTCACAGGCTTGAGGAGATTCCCCCTAGCTTTGCAGATATTGAAACATTGAAACAGATTAAGTTGATTGGGCTCAGGCCACAAACTCTGGAGCCTTCAGCTGTGAAACTTAAGGAAGACATCAAAGAGAATGAAGGATGTAGCCATCTTAAACTCATTATGGACGTTCAGATCAGCAAGCAACATAGCCGGCAGCAGCGAGGTCAAGCAAAAGCTCCTCTACAGATCATGGAGCTAGGAAAGCAGTTACTGATCGAGGAAGTTGATATGGAAGTTCGTCTTAAGATCCTCTACGCTTTCCTCCGTTATACTAATATCTACTTCTTGGAAGCAAAGGAGCAAACTCAGTCTTTGCTCGCATTCTTGGACATGAAGCATCAGTGATTGTGGAGAGTGTTGGAGAGGGAGTAA
>NbS00026584g0010.1
ATGGCTGCATATGTTGCACTGACTTCTCTAATCGGAACGATACAACAACTTCAGCTTTTACATTCAAACTTAAATCTAGGGGACACTAGTTTGAAAAGTTTGAATTTACTCTACGAAAAAGTTGATTCTCTGCACGAGCTCCTTGATAATTCTGATGCTGAACAAACAGAGAATTTGCAAGCTGAAGTCAAACATATAGCAAATGAAGTAGAAGACGAAGTTGAATCACAGATGCAAGTGGTACTGGATGAACAACATGATGGACTACATCAACAGGAAGCCCTCGAGAATCTTTTTGAGATCTTACAACGAGCTATAGAAAAGGTTGATTCCCTCAAGGAAGGACTCATCAAACACAGTCAAAATAACAATTTGCAAGCCGTAAATTCCTCGCTTTGTGATTCAAGTTCACCACGATTTCATGCTCCAACCCTTGAGAACGATATGGTGGGGTACAACATTGAACAAGCAGACATGCTGAGAAAACTTACCGGAGGCTCAGCTCCATTGGAAGTCATCTCAGTTACAGGTATGGGTGGCATTGGTAAGTCAACTTTTGCCAAAAAACTGTCTTCTCATCCCTCAGTTTTGAGCTTCTTTGACGTTCGTGGATGGGTTACTGTGTCTGAGGACTATAGTTTTAGAAAGACGCTTTTAGGCCTCCTTAAAGATGCTAATATTGCTAAGGAAGAAGAGCTTGAAAACAAAAGTGATCAAGTACTAGCAGATCGCTTGAAGAAAGGTTTAAAGGGTAGAAGGTATTTGATTGTTGTGGATGACATATGGAGAAAGGAAGCTTGGGATGATATTAGACTGTGTCTTCCAGACTATGGTATAAGAAGTCGGGTATTGTTGACTACTCGAGACGTTGAGGTTGCTCAATATGCTAGCTCTTCTAAGGATCCTTTCAGGATGCATTTACTTAACCCAGATGACAGTTGGAATTTGTTTTATCAAAAAGCATTTGCAGAAAATTGTTTTCCAGTTGAATTTGAGAATGTTGGAAAGGAGGTTGCAATAAACTGCAACGGATTACCACTTATGATTGCTGTGGTTGCCAAGATTCTCTCTAGCAAGAGGACATTGGATGAGTGGAGAAAAGTAGCTCAAAGTGTGAGCTCATTAGCAGACGTTGATGCTTATCGACAATGCTCAGGAGTGCTAGCTTTAAGCTACAATCATCTTCCTTCTTATTTGAAAGGTAGCTTTCTGTATTTTGGACTTTTTCCAAAGGCTAGTGAAATTTCTGTGGGAAAATTAATTAGATTATGGATTGCAGAAGGACTCCTAAAAGTAAAGGGGATGGAGAGATTGGAAAAAGTGGCTGCTAGTCATTTAGATTATCTTATTGATAAAAGTCTAGTTATTGTTAGCAAGCGAAGTATGGATGGGGAAATCATGACATGTTTGATTCATGATCTTGTACATGATTTCTGCTTGAGAGAAGCCGACCGCCAGAGTCTTTTGTATATTGAGAATACCGATAATGCTGGACCTGGATTGGTTTTCCCTCAAGGTTGTAGGTGGATATTAAGAAAATCAGAGCGCTCCACTCATTTTAGCAGTCAATCCTATAATCTTGATCATAGCAAATTACGTTCGTTGTCTCTTTACCATTCTGATAGGTACCTTAACATAGCACACTTTCATTTCAAACTTCTTAGGGTATTGGACATGGAGGAAAACCGTTTTTTCGATTTCCCCATAGCTATACTAGACCTAGTTTCTTTAAGGTATTTGGCATTGACGTTTAAAAGGTCTGGACAATTACCAATCTCTAAACTTCTGAATTTACAAACTCTCACTGTTCGGCCACTATCATATATTAGTGATTGGAGTGTGTCCTTACCAAATGAAATTTGGAAATTATCTCAGTTAAGGCATCTCCATTGCTGGTGTATGTATCTGGAATCTCCTCAGACAGTATCAGGAAATAAGGTGAAGCACTTGGTTTTGGAAAACATACAAATTGTTTCCGGGTTGACACCTTCTTGTTGCACAAAGGAAGTATTTGAAGGGATTAAGAAAGTAAAGAAATTGGAAATTGCTGGCAAAGCAGAGGAATTTCATAGTAAGAAGGGATGGGAAACTAATCTTAAATATTTAAAAGAGCTCGAGGCACTAAATATCGCAGTTTGGCACCGTCTTGCCATGTTCAATTCCAACGCTATGCCGCGTTCAATAAATCCATGTCCAGGTTCTTTCCCACCAAATCTCAAGAAGTTGACACTTAGCGGTACTTGTCTTCCATGGAACTGCATGAGCATTTTTAGCAAGTTGCCCAATCTTGAGGTGCTAGAATTGAAGGATCATGCCTTCGTTGGCATTGAGTGGGAAGTAACAGAGATGGGATTTCCAAAATTGAAGTTCTTACTCCTTGAGCATCTGTTTCTTAGTTATTGGACAGCCACCGATGATTACTTCCAATGCCTTGAGCGTGTATACATCAGAGATTGCGTATACTTACAAGAGATCCCAGAAGGATTTGCTGATAGTGTGACGCTGCAGCTAATTGAGTTACATAAATGCTGTCTTTCTCTGGTGATTTTTGCGGAGCAGATCCAGGAAATGCATGAGGAATTGGGAAACAACTTGCTTAAAGTTTATGCCTTTGAATCATGTAAGAATCCCTCGAGTCTTTTTGAGATCTTACAACGAGCTATGGGAAACGTCGACTCCCTCAAGGAAGAGCTCATCAAGCACAATCAGAATAAAACTTCGCAAGCTGGAAATTCCTCACTTGGTGATTCAACTTCACCAAGATTGCATGCTTCAACCCTTGAGAACGATATGGTGGGGTACAACATTGAACAAACAATCATGCTGAGTCAACTCACGAGTGGCTCGCCTGAACTGGAAGTCATCTCTCTTACTGGTATGGGCGGTATTGGCAAGTCAACTTTTGCCAAAAAGTTGTTTTCTCATCCCTCAATTTTGAGCTTTTTTGACATCCGTGGATGGATTACCGTGTCTGAGGACTATGGTTATAGAAAGATGCTTTTAGGACTCCTTAAAGATGCTAATATTGGGAAGGAAGAAGACCTTGATAAGAAAAGTGATTCAGATTTAGCCGTTTGCTTGAAACAAAGTTTAATGGGTAGAAGGTATTTGATTGTTGTGGATGACATATGGAGCAAAAACGCTTGGGATGAGATTAGACTGTGTCTTCCAGACGATGATAAAAGAAGTCGGGTACTGTTGACTACTCGAGACGTTGAGGTTGCTCAATATGCTAGCTCTCCGAAGGATCCTTTCAGGATGCATTTACTTGACCAAGAGGACAGTTGGAATTTGTTTTACCAAAAAGCATTTGTAGAAAAAGGTTTTGCGATTGAATTTGAGGATGTCGGAAAGGAGGTTGCCAAAAACTACAATGGTTTACCACTTATGATTGTTGTAGTGGCCAAGGTTCTCTCCAGCAAGAGGACACTGGATGAGTGGAAAAAAGTAGCTGAAAGTGTGAGCTCATTAACAGAAGTTGATGCTTATCAACAATGTTCAAGAGTGCTTGCTTTAAGCTACAATCATATTCCTTCTTATCTGAAAGGTTGCTTTCTGCATTTTGGACTTTTTCCAAAAGCTAGTGAAATTTCTATGGAAAAGTTAATTAGATTATGGATTGCGGAAGGGCTCCTAAAAGTAAAGGGGATGGAGGGATTGGAAAAAGTGGCTGCTAGTCATTTAAATAATCTTATTGATAAAAGTCTAGTTATTGTTAGCAAGAGAAGTATGGATGGTAAAATCATGACATGTATGATTCATGATCTTGTTCATGATTTCTGCTTGAAAGAAGCCCACAGTCAGAATCTTCTGTATATTGTGAGTACCGATATTGATGGACCTCTATGGGTTATTTCTGAGGGCTGCAGGGTATTGGACTTGGAGAAAAAGATGATCTTCGATTTCCCCATAGTTATACTTGACCTAGTTCTGTTAAGGTATTTGGCATTGAGGATTAGGAAATCTGGAAAGTTACCAATTTCTAAACTTCTGAATTTACAAACTCTCACTGTTCGTGCACATCCAATATACACTAGTTTATGGAAAATGTACTCCTTACCAAATGGAATTTGGAAATTATCTCAGTTAAGGCATCTCCATTGTTGGTGTATGTATTTGGACACTCCTCAGACGACGATATCAGAAAATGAGGTGAAGAACTTGGTTTTGGAAAACTTACAAACTGTTTCTGTGTTAAGACCTTCTTGTTGCACAAAGGAAATATTTGAAGGGATTAAGAAAGTGAAGAAATTGGAAATTGCTGGCAAAGCAGAGGAATTTCATAGTGAGATGGGATGGCATAATAATCTTAAATATTTAGAAGAGCTTGAGGCTCTAAATGTTGAAGTTCCTCTCTATAGTGACTTTGAGCGGGGTTTAATAAATCCAAGTCCAGGTTCTTTCCCACCAAATCTCAAGAAGCTAACACTTAGCGGTACTTGTATTCCATGGAACTGCATGAACATTTTTAGCGAGTTGCCCAATCTCGAGGTGCTCGAATTGAAGGAGGATGCCTTCTCAGGCGATATTTTTGCCAAGCAGATCCAGGAAAAACATGAGGAATTGGGAAACAACATGCTTAAAGTTTACGCCTTTGATTCAAGTAAATCATCAACAATGAACTTTCAATGTCCATTGAATATTTTGACTTCTGGTCATGAACTGTGTAGAATCATTAGTTCTACAATGGAAGTAAGAGCCCTGAATCAAATTATAGTGATAGAAATATGTTGGAACATCAAACCTTTGGGAAGGTGCCTAGCTTAA
>NbS00004802g0023.1
ATGTTATTGGAAGGCATCAAAGCCCGAATCACCGTCATTTCTGAAGGACACAAAACATTTCTTCAGAAATATGGTGTTACAATAACTGCTGAGAATAGAAACATTACTACATTGTGTAATAACTATGAAGAAGTTGTTCTGGTTGATGAATCAGATCTTGTAGGCATTGAAAATCACAAACCAGTGATTCTTGATTGGTTACTTTCTGATGATCAAGAATGGAAATTGCTTTCTATGGTTGGGACTAGAGGTATAGGGAAAACCACCCTAATCAAGAAAGTATATGATGATGCAGCAGTGAAAAAGCATTTCAATCATACACAGTGGATTGAGATTCCAAGGTTTTCTGATGTTAAGGAGCTAATGAAGAGCATGATTGCTCCAAAAAATGAACATAGCCGTCGAGCAGTTGAAGCAATGGATGCTAACATCCGTCAAACAGTTGAAGCAATGGAAGCTAACATGCTGGCAGAGTTAATCCAACAAATCTTTGAGTCATCATCATACTTTATTGTCCTTGATGACGTCCCTGATATTGCCACATGGAGGGCTCTCAAACGTGTCTTTCCTATCGAAAACTGTGGCAGCAGGGTAATCATCATATCGCGTTTTGCTGAAATATGCCATACCATTTGTGCAGAAACTGGTGGTGATAGTCATGTTTATAGTTTGAAGCCTTTGTCTGAAGAAGAATCTTGGATTCTTTTCTGCAGAATGGCATTTTCAGGCAGCCTATTATGCCCTTCACCTCTAATGCAAATCTCCAAAGACATTATACAGACATGCAAAGGCCTGCCACTGGCGATTTTGGCGATTGCTGGTGCTTTGGCTGCAGAAGGACTTGTCCTTGAAAGAGAAGGAAAGAGAATTGCACAAGTTGCTGAAAGCTATCTCTTGAGCATAATTCCAGAATTTCATGTCATCGATAAGATGAGACTGATTCGACTGTGGGCAGCAGATGGACTTGTCCTTGAAAGAGAAGGAAAGGCAATTGCACAAGTTGCTGAAACCTATCTCAATGAACTTGCAAACAGAAGCATGATCCAAGTTACTGAAAGGTACCGTGATGGAAGATTAGATTCATTCACCATTCATAACCTGTGGTATGAAGTCATTCTTTCCAAGTCAGCAGAAAGGGTAACTGCAACTATAACTAATAGTGAAGAAATTACAAGAAGGCCTCACAAAGTCAGACATCTAGTAATCGCTGATCCATTGGCTAGCGATATACACGATATTGATCGGTTTAAGCATCTTCACTCTCTAATAATGCTCGGATCATCATATTATGTCTCTAATTCATTCTTGTTGAAGTTGTTAACTGGAAGTTTAAAGCTAATCAAGGTCTTAGACCTAACAGGAGCCCCTTTGGTGAAAATACCAGAAGAAGTCTTTGAAATGTTTCATCTCAAGTTTCTAAACTTGAGGAAAACTAAGATAAAACATCTTCCAGGTTCAGTAGGGAAGCTTGAGAACCTCGAGTTCTTGGACCTAAGAGAGACATTGGTAAAAAGGTTACCTGGTGAGGTACTAAAGCTTCAACATCTTCGCCATATCTTCATTCATCGAAGTGGTGCTGGATTTTTGCATGGTTTTAAAGCTCCTAAGAAGATAGGAACCCTTGTGTCTTTGGAAATGGTGAATTCTATAAATGCCACTTCAAGCACGGAAAAAATGGCAGAGAGTGCTATAACTTATTTGGTACATTGGCTTTCAATCTTGGTCAATGGTGGACAAAAATTTCTTGAAGGAATTGAACAAGAAATTGTTCATATCAAGGATGCATTTGAGCATATGAGGACTTTCTCAAGAGTAGCTGATGCAAAAGACGAAGAAGATGCTGAATTACAAGTATGGATCAAGCAAGTACAAGACCTTGCTCATGATGTCCAAGACATTCTTGAAAAACATGTTGTTATGTGCAACAATTTTCAAGAAAAGGGATCATGGCCATGGAAAAAACCCCATCTTTCATTGTCGGAGAAGTTATTTGAAGCTCAGCATGATAATCTTTCAATGTTATTGGAAGGCATCAAAGTCCGTATCGTCATCATTTCTGAAGGACATATAACATTTCTTCAGAAATATGGTGTTATAATAAGTGCTGAGAGTAGCAACATTAATAAATGGTTTGGAAGTAGAGGTATAGGGAAAACTACCCTAGTCAAGAAACTCTATGATGATGCAGCAGTGAAAAAGCATTTCAATCATACACTGTGGCTTGAGATTCCAAGGGTTTCTGATGTTAAGGAGCTAATGAAGAACATGATTACTATAAACAATGACCATTCTCGTCGAGTCATTGAAGCCATGGATACTAACATGTTGGCACAGTTCATACGACAACTCATTGAGTCATCAAGCGGTGATAGTCATGTTTATAGTTTGAATTTGTCTGAAGAGGAATCTTGGATTCTTTTCTGCAGAAAGGTATTTTCAGGCAGCCTATTATGTCCTCCACCCTTGACGCAAATCTCCAAAGACATCGTAGAAAAATGCAACGGTTTTTCACTGGCAATTTTGGTGATTGCTGGTGCACTGGCTACCAAAGGGAACAACACAGAGGCATGGGAGTTGTTTCACCGCAGCCTCGTTGACAAGCTACAAGGTAGTTATAGTGAAGTCAAGCACATGAAAAGGATAGTCAATATATGTTATCAAGACTTGCCTTTCTATCTCAAGTCTTGTTTCACATATCTGAGCATAATTCCAAAAGTTCCTGTCATCGATAAGATGAGACTGATTCGACTGTGGGCAGCAGAAGGACTTGTCCTTGAAAGAGAAGGAAAGGGAATTGCACAAGTTGCTGAAAGCTATCTCAATGAACTTGCTAACAGAAGCTTGATCCAAGTTGCTAGAAAGCATCCTGATGGAAGGTTAGAGTCATTCAGAATCCATAACTTGTGGTATGAATTCATTCTTTCCAAGTCAAGAGAAAGGAGTCACAAGGTCAGACATCTAGTAATCCATGATCATTTGTCTAATGATATACAAGACATTGATCAGTTTAAGCATCTTCACACTCTAATAACGCTCGGGTCATCAGCTTCTGTCTCTAGTTCATTATTGTTGAAGCTGTTATCTGGCAGTTTTAAGCTACTCAAGGTTTTAGACTTAAAAGGAGCCCCATTAGTGAAAATCCCAGAAGAAGTCTTTGAATTGTTTCATCTCAAGTGTCTAAACTTGAGGAGCACTAAGATAAAACATATGCCAGGATCAATAGGGAAGCTTGAGAATCTTGAGTTCATGGATCTAAGGGAGACATTTGTAAGCAAATTGCCAGTCAAGATACTAAAGCTTCAACATCTTCGCCATATCTTCATTAATCGCTTTGCTGCTGGTTATATACATGGTTTTGAAGTTCCTAAGAAGATAGGGACTCTTGTGTCTTTAGAAATGGTGAATCGTATAAATGCCACTACAAGCACAGTGATTGAATTGGGAAAGTTAACAAGACTAAGAATGTTATACATCGCGAAGCTGAGAAGAAAACATGGAAGGGATCTTTGTTCTTCCCTTAACAAGTTGATAAATCTTCAACAACTATTCTTCGAAGGACGTTTGGAGAGGTTTCCACAATGGGTAACATCTCTGCAAGCCTTAGCCATTGTTGTTTTAAGAGGGAGCAAGTTAATGGACAATGCACTAGAAACTCTTCAAGATTTGCCCAAACTTGTCAAACTCGTGCTAGACCGAGCCTTCGAAGGAGAAGAATTGAGGTTCGGGGAAGGTAGATTCAAGAAGCTGAAGATATTATGCATTTGGCATTCTACAAAGTTGAGACAGATGAAAGTGGAAGAGGGTGCAATGCCTTTTCTTGAAGAGCTTCAATTGTGCAACTGTGGATTAATGGAGAATTTGCCCTTTGGGATTGAGCATTTGAGGAAGCTTGGTTATCTTTTACTGGAAGAAATTTCTGAAAAGCTGTTAATGACTGTGCAGCTTAAGGACAGACAAAGTGGGGATTACTGGAAAATTGCTCATATTCCTAGAGTTCATGTGAAAATGTTGGATGCATTTGAACATATGAGGACTTTCTCAAGAGTCGTTGATGCTAAAGAAGAAGAAGATGCTGATTTACAAGTATGGATCAAGCAAGTACAAGATCTTGCACATGATGTCCAAGACATTCTTGAAAAACATGTTGTTATGTACAACAGTTTTCAAGAAAAGGGATCATGGCCATTGAAAAAACCCCATCATTCATTAATGTCTAAGAAGTTATTTGAAGCTCAGAATGATAATCTTCAAGTGATGTTGGAAGGTGTTAGGGCCCGAATCATCGTCATTTCTGAAGGACATAAAATATTTCTTCAGAAATATGGTGTCACAATAAATCCTGAAACTAGCAACATCTCATGGCGTAATAACCATGAAGAAGTAATTCTTGATGATGATGCAGATCTTGTAGGTGTTGAAAATCATAAATCAATGCTTCTTGATTGGTTACTTTCTGATGATCAAGAATGGAAATTGCTTTCTATAGTTGGAACTAGAGGCATAGGGAAAACCACCCTAATCAAGAAAGTATATGATGATGCAGCAGTGAAAAAGAATTTCAATAAAACAATATGGATTGAGATTCCAAGGTTTTCTGACGTTACAGATATGTTGTTGAGCATGGTTAATCTAAACGATGACAGTACCCGTCGAGCACTTGAAACCATGAATGGTAACATGTTGGCACAGCACCTTCAACAAGCCTTTGAGACAGTGAGGTACTTTGTTGTCCTTGATGATGTCCCTGACATTGACACATGGAGGAATCTCAAATATTTATTTCCTAGTAAAAGCCGCAGCAGCAGGGTCATCATCATATCGCGTTTTGCTGAAATATGCCATTCCATTTGTGCAGAAACTGGTGGTGATAGTCATGTTTATAGTTGGAAGCCTTTGTCCGAAGAAGAATCTTGGATTCTATTCTGCAGAAAGGTATTCTCAGGCAGCTTGTTATATCCTCCATCTTTGCTGCAAATCTCCAAAGACATTGTGGAAAAGTGCAACGGTTTACCACTGGCAATTTTGTTGATTGCTGGTGCACTGGCTACTAAAGGGAACAAAACAGAGGCGTGGGAGTTGTTTCGTGAAAACCTTGTTGACAAGTTACAAGGTAGTTATAGTGAAGTCGAGCACTTGAAAAGGATACTCAATCTATGTTATCAAGACTTGCCTTTCTATCTCAAGTCTTGTTTCACATATCTGAGCATAATTCCAAAAGATCATGTCATTGATAAGAAGAGACTGATTCGACTATGGGCAGCAGAAGGACTTGTCCTTGAAAGAGAAGGAAAGAGAATTGCACAAGTTGCTGAAAGCTATCTCAATGAACTTGCAAACAGAAGCTTGATCCAAGTTACCAAAAAGTACACTGATGGATGTTTACAATCATTCCGCATCCATAGCATGTGGTATGAAACCATCCTTTCTAATTCAGGGGAAACGGTAGTTAATGGGGAAGGAACAAAAAGACCTCACAAAGTCAGACATCTAGTAATCACTGATGAATTGGCTAATGATATCCGAGACGTTGATCAGTTTAAGCATCTTCACTCTCTGATAACATTCAGGTCATCAGATTCTGTCACTAATTCATTCTTGTTGAAGCTGTTATCTGGCAGTTTCAAGCTACTCAAGGTCTTAGACTTAACAGGAGCCTCATTGGTGAACATACCAGAAGAAGTCTTTGAATTAATACATCTCAAGTTTTTGAACTTGAGGAACACTAAGATAAAACATCTGCCAGGATCAATACGGAAGCTTGAGAATCTCGAGTTCTTGGACCTAAGGGACACATTGGTAAACAAATTGCCTGATGACATTCTAAGGCTTCAACATCTTCGCCATGTCTTCATTTATTGCTGGGGTGCTGATTTTTTGCATGGTTTCAAAGCTCCTAAGAACATAGGGACCCTTGTGTCCTTAGAAATGGTGAATCTTATAAATGCTACTGCAAGCACAGTGATTGAACTGGGAAAGTTAACAAGACTACAAATATTAGAAATCGCGAAACTGAGAAGAAAACATGGAAGGGATCTTTGTTCTTCCCTTGAAAAGTTGATAAATCTTCAACAACTATCAATCTCATCTTATGGGGTAAGTGACATTATGGATTTGCACTATCCACTTTCTTCTACACACACATCCCTCCGAATATTGCTCTTCGAAGGACGTCTAGAGAGGTTTCCACAATGGGTAACTTCTCTTCAAGCCTTAGCAACAATTCATCTAAAATGGAGCAAGTTAGTGGACAATGCACTAGACAGTCTTCAAGATTTGCCCAACCTTGTAAAACTAGTGCTAGACCAGGCCTATGACGGCGAAGAATTGAGGTTCAGGGCAGGTGGATTCAAGAAACTGAAAGACTTACGTATTCTGCACTCTACAAAACTGAGACAGATTAAAGTGGAAGAGGGCGCAATGACTTCTCTTTATGAGCTTCAATTGCGCAACTGTGGATTAATGGAGGAGTTGCCCTTTGGGATTGAACATTTGAGCACACTTCAGTATTTTTCGCTGGAACAAATGTCTGAGAAGTTGTTAATGACTGTGCAGCCTGAGGACAGTCAAAGTGGGGATTACTGGAAAATTGCTCATATTCACGGACTTTATATAGACTAG
>NbS00001327g0010.1
ATGTTTTGCAAAGAAGCCATTGAAGCTCTAGAATTGATGAAAGATCAATGGAGATTGTCCTTGACAGATGCAATATTGGATGATATCAATTTCCTCATTATGGAGCTCAAGTTTCTGGACGTTTTCCTGAGGCTGCAGAGCTTTATTACTGCCAGCAACTTGCTGGATGTTTCCGAACACGCCCGAGCTATGCGTTGTAGGATCGGACCTCAAAAGTCTATTCTCCACAGGAATGGTGCCACCTTACCAAACATTGATCTCACTTTGTCTGAGGTGCAAGAAAAGATCCGGATTTGTAAGTCGGAAATCAAAGCTCAATACTCTTATCCTCAGGTAGTAAATCTTTGTGATGCTACTCCCAGGTCTATAGCAAAACTCATTGGTGATGTAATAGAGACTACAAATTATGTGGAAATTATTAGTCCACAACGCTCTTATCCTCAGCCAAATGACTTCTTTACTCATGCTATAGCTGTCACTTGTCATGCAGCTATGATTATCTTCTTGCGTTTGCCTAATCAGGAAACTGATATCAATTCCTTGCTGGCTGATTTGGTATTGAAGAGATCTTTTCCCATTCAGCCATGTGTCCGCCGTATCTATGTTGAACTCATCCAATCTTTTATGTCCGGACCACAATTAACCTGGCGTCATGCTGTCCTAGCTAAAATGGAAACAATGTTTACTATTTTTCTCAAAACCAATCAGCTGATGTTACAATTCTCTTATAGCTATGGCTTGATAGTTCCGTTGGAGTATCAAAATCAAATGGACAACCTTTTCGAGATGTTGGACTATTTGGGAACTTATCTTAAGGATTTGCCACCACAGGGCTTTGGATCTAAGCTTAGAGAAATAGATAATTTAATGGTAGATGCAGCACTTTTCATTTTCTCGTTATATGGTAACGAGGAAGACGTAGCATCTGGAGAAGTAAATCAAGAGGCCACCCTTGATTTGCATGGCTTGATTCAGCTGGTCACTGGCAAGGCATATGAAATAGAATATATAGTCGATTGTTTTGCGACTAAAGATGTTCCTGGCTGGTATCTTACACCATGGCTTTCGGATCTCATTGTGGAGATTGAGTTTTTTAAGGCAGAGGTCAAAAAGATTATGGAGGACAAGGCGTGTGACGCACCAACAGACAACTTCACTGATGCTTCCAATGTTGCCACATCATCACAATTGGCCAGTATGCCAAGCATAACAGAAGAATTGGTGGGATTTGAGGACGTGGTGCAAACGTTAAGAAACCAACTTGTTGGAGGAACATCACAACTTGATGTTGTCTCAGTTGTTGGCACTTTTGGACAAGCTATTCTGAATGATGTGGTTGACAAACAAACTGATCTTAGTGAAGTGCCTGAAGATGAATTATCTGACAAGTTGCACAACATTTTGTCACAAAGGAAATACCTTATCCTCATTGATGATGTTTGTGAACCTGCAGTGTTGGACTTTTTAGAGTCGTGCTTTCCGGATGCCAACAATGGAAGCAGAATTATTCTAACAACAGAGCTAGACGAAGTTGCTAATTATGCTAGACGTGTTAGCTCTCCCTATCGTCTTCGCTTGTTTTCTGATGAAGAAAGCTGGATGTTGTTACAAAATAAGGTTTTCCTCCGACAAAATTGCCCACCGTATCTTAGAGATGTTGGACAAAAACTAGTAAAAACCTGCCGCGGGCTACCCCTTGCGGTTGTTATGCTGGCCAATGCTCTTGCAAAACTGGCGAAGAATGGGGATCACGTGAACTTCTCTGAAGAGGCGATGAAAGAGTTCAATGAAATTCTGGAGAACCAGAGATCTTTTTATGTTAGTGTATCATCACAAATGGCCAGTACTCCAAGGATATCTGAAGAAATAACAGATGAAATGGTAGGTTTTAATGATGTACTGCAAACCTTAAGAGATCAACTTGTTAAAGTAACACCAAGAGAGCTTGATATTGTTGGCACCTTTGGACAAGGTAAAACAACAGTTGCTAACAAACTATTCACTGACGAATTAGTTGTCTCTTTGTTCGATGTTTGTGCAAAATGTTTTGTTCCTGTTGCTTTTGAACGCAGAGAGTTATTAGTTGCTATTCTGAGGAATCTTGTTGATAAGACAACTGATCTTAGTGAAGCGAGTGAAGATGAATTAGCTGATGATTTGCACAAACTTTTATTGCCAAAGAGGTATCTTCTCCTCATTGATAATGTTCATGACCATGTAGCATGGGATTGTTTAAGGTCGTGCTTTCCGGATGCCATTAATGGAAGCAGAATTCTTCTAACAACTCATCTTGATGGAAAAAGCTGGACGCTGTTACAAAATAAGGCGTTCCCCCAGCAAAGTTGCCCGCCAAATCTTAGACCTCTTGGAGAACATTTAGCCAAATCGTGTAAAGGGTCTCCTGTACAAGTTGTTGTGCTGGCCGGTGTTCTTTCAAAAATGACGACAAAAGAGTTGGAACTACTGGCAGAAGGGGATAAAGGTGTTCAGATGGTCTTCATTAAAGAGGTGGAGAAAAAAACCAGGGAAGTTACGTTAGACCAGGTCCGTGGCTCACGACCAAAAAGCTTTAGAAATGCTTCCCAAGGCCATATATCATCTCAACTGGATTGTGCTACAGCTGAAGATATGGTGGGATTCCAGGACGTCTTGCGAACAATAACAAACCTACTTGAACATCACAAAGAGATGTTATTTCAATTTGTTGGAATGGCTGGACAAGGTAAAACAACAATTGCTAAGAAACTATTCATTGATGAATCAGTTTTTCGACAATTTGATGTTCATGCAAAATGTTATGTTTCTCAAGTGTACAATCGTCGAGAGGTGTTGGTTTCTATTCTGAGTGATGTGGTCGACAAGCCAACTGATCTTAGTGAAGTGCCTGAAGATGAATTAGCTGTTAAGTTGCGCAGACTATTATTGTCCAAGAGATATCTTATCCTCATTGATGATGTCTGGGAAAATAGAGCATGGAATGAGTTACAGTCATGTTTTCCGGATACCAACAACAGTAGCAGAATTATGCTGACAACCCGGCTAGATAAAGTTGCTAACTATGCTAGCTGTGTTAGTTCGCCTCATCATCTTCGCTTGTTTTCTGAAGATGAAAGCTGGACGTTGTTACAGAAAAAGGAAATAGCAAACAAGTGTGGAAGGTTGCCTCTTTCGATTGTTTTGATAGCTGGTGTTCTTGCAAGTATGACGAAGAAAGAGCAGTGGGAACAAGTGGCGGATGGTTTAGGTTCACATATTCGTGGTGACTCCGAGCACATCATACAATTCAGTTACAAGAATTTGCCCCATTATCTCAAACCTTGCTTTCTGTATTTTGGAGCATTCTTGGAGGGCAAAGAGATTCAGATCTCAAAGTTAATGAAGTTATGGACGGCGGAGGGTTTGGTAGTAAAACAAAAGGAAAGACGCTTGGCTGATATAGCAGAAGATTACTTAGAGGATCTTATTAGAAGAAATATGGTGATGGCCACCAAGAATATATATCTTGGCAAAGTAAAAGCATGTCATATCCATGACCTGTTGCTTGAATTTTGCAAGGAAAAGGCAAAGGAGGAGAAATTTCTACTATGGATATATAGCTTCGTATATCCATTTATTCGAAACAACACAATCTTGTTGAAAGGAGTCCATCTTGTTCCAATGTCCATTCCATACTATTCAGGAAGTCGGCAATCAGATCTTAAGAAGCTGACACTAAAAGTGCTGATGCTAGAAAATATTTCCTTTGGATGTTGGAGTGTCTCAGAGGATGCTTTCTCTAACCTTGAGCAACTGGTTCTGCATACTTGTGATTGTCTTGTCGAAATCCCTTCTGAATTTGGTTACTTCACTTGCCTACAATCCATCGAGGTAAAGTCGTGCCAGGAATCTGTTGCAAATTCAGCTAGGAATGTAGAGGAAATTCAGGTCGAACAAATGCAACATAATGGCTTCAAGCTTTTTATCTACTAA
>NbS00042576g0011.1
ATGGCAACGGTGGTTACCGGAAGGAGATTGGGGTTGCTGAATTCACTTGGTAACTTGATTGCCTACACTTGCAGCCCTTTAGAGCATAGCATAAGTTCTTGCTCCACGGAAAATGTTAGTTCCTTGGGAATATTTCTCAAGAGTTTCGAGAAAAGCAATGATTATGGGGAAATGACAGATTTGGAAGCACAGATAAAAGAAGTTGCAGAAGCTGTTGAACACAAAATTCAAATGACACTGACTGAAGCTTTAGTGGCAAATGATGAAATGCAGAAAGAAAAGGCACATGGGAGGCTAGGTGATTGCCTAAAGCAAGTAGCAGAGGACATTGATCGTGTCCGGAAAGAAACAAAAAAGATTCAAGATAAAGGCAAAAAAGCATCAAACGAATCTTTGGTTCTAGATAGTTCAACAAAAGATATCCCGAATTTGAAGAACAATATGGTGGGACGTGATGATGAAAGGAAAAGGTTGTTAGAAAATCTGACTAGAGGCTTCTCTGGTGAACCCAACGTCATCCCAATTGTCGGGATGGGAGGTATTGGTAAAACAACTTTAGCTAAAGAAGTTTTCAATGATGCATCCATTCGATCTCATTTTGATATTCGTGCTTGGGCTACTATATCTAGCCAATACAATGTAAAAGATATCTATGTAAGCCTTCTGCTTTTTACAAAAGAAACAAAAGATGAGAGAATTCACATGAAAGATGAGGCAAAGCTAGCAGACATGCTACAGAAAAGTTTAAAGGGTAAGAGATATTTAATTGTCATTGATGACATGCGGAACAGTGAAGCATGGGATGATGTGAGACAATGCTTTCCAAGTGAAGATAAAGGCAGTCGAATATTGTTAACTACTCGTCACACTGAAGTAGCTTGTTATGCTGGTACAGGAAATCTTTCTTTGCAGATGGACTTCATGAATCCAGATGAGAATGTATCATTACCACATGAGTTCGAGACTATTGGGAAGCATATTGTAGTCAAATGTCAGGGGCTGCCACTATCTATTATCGTGGTTGCTGGGCTTCTGTCCAAATCTAAGAGGACACTAGAAGATTGGGAAATTGTTGCTAGGGATGTAATGTCATTTGTCACTGATGATCCTGATAAACAATGTTTACATGTGCTTGGGTTGAGTTACAATCACTTGACCAGTGATTTAAAAGCATGTCTTCTGTATTTTGGAATTTTTCCAGAAGACAGTGAGATTCCAATGAAGAAACTAGTAAGTTTATGGATGGCTGAAGGGTTCCTGAAGTTGGAAAATGGCTTAGAAGGAGAGGCTGAGAGGTGTTTACAAGATCTCATCGATAGATGTCTAGTTCTTGTATGCAAGAAAAGTTTGGATGAAACAAAAATTAGATCATGTAAGGTTCATGATCTAGTATATGGGTTTTGCTTGAGAGAAGTTCAAAACGAAATATTTTTTTCCTTGAGACAGCTGGCACCTGGTAATCCAGATTATATTTACTCTGATCATTATAGGATTCTTTTTGTCCCTCAATTGATATCACAGCAGACAGATGGTGACGACGAAAATTCGGGCAATCTAGTTCGTTCTATTTTCTCTTTGTACAGTACATATTCAACTTTTATTCTCGAACCAGATATTATCCATTGCAATTTTCTCAAAATTTTGGACTTGAGTCCCATAACTCTTGATATTTTCCCTCCACCGATACTGTGCCTCAGTTTTTTGAGGTACCTAGTACTGTCCACCCATGGTGGGAGGTTTGACATACCTCCAGAAATTTGCAGGTTATGGAGTCTACGAACATTCATTGTTGAAGGGTATCGTCCTACGTACATACACTTTCCTGAACAAATTTGGGAACTGTGGCTATTAAGGCATCTCGGAGTGTATCAGTTTGATTTGCTAAATCCTCCAAGTATATATGTTGACGAAGAGAGGTGCTCGGAATTTTCAAACATACACACTGTTTCTGGCTTGTGTGTAAGTAGTTGCACAAAGGAGGTTATTTCAGGGATTCGGAATGTTAAAAAATTAGGAATCTATGCAGATGAATATGAGTTTAAAACATTTCATGGATCTAGACTTTGTGACAATCTTGCGAATCTACATCAACTTGAAACATTGAGTCTTAAAATTTCAGTACCGCTGCAGACGAAGATTAATAAAGTGCCAATGACCATTCCAAGTGCAAAAGCTTTTCCAGCGACGCTCAAGAAGTTGAAGTGGGACAATACTTGTCTAAGGTGGGAGGACATGGATATCATAGGTGAGTTGCCTGACCTTGAGGTGCTGAAGTTAATGTTAAATGCTTGTTGTGGCCAAGAGTGGCATCCAATTGCAGGGGGTTTTACTCGGTTGAAGCTTTTGCTAATTAAGCATAATTATCATCTCAAGTACTGGAAAGCCACAAATGACAATTTTCCTGTCCTTGAGCGCCTCGTGATTACATATTGCACTGAGTTGGAAAAGATGCCCATTGAGTTTGCAGATATGGACTCACTACAACTAATTGAGTTAAGTTATTGTACAGCTCAACTTGAGGCTTCTGCAACACGAATTCAACAGGAACAAGAAGACCCCGGAAACAAACCTGTGGATGTTCGTACCTCAGACCTGCTATTGACATCCGATTCACCAATGCCATCTCTAATTTGTGATCACAGAGAAGAATTTCTCGCTCTTCATGAAAAAGTTAGTTCCTTGGAAGTATTCGTCAAGAATTATGAGAAAAGCAATTATTCTGGGGAAATGACAGATTTGGAAAAACAAATAAGTGAAGTTGCAAATGCTGTTGAACACACAATTCAAGTGAGACTGACTGACGCTATAATGGCAAAAAATAAAACGCAGAAGAAAAAGACGCGCGGAAGGCTTCGTCACAGCCTGCAACAGGTAGCAAAGGACATTGATCGCGTTTGGAAAGAGTCAACAAAGATTCAAGATGAAGGAAAACTAGCATCAAAGGAATCTTTGACTCAAGTTCAGAAAAACATACTCCGAATGGAGAACAATATGGTGGGACGTGATGATCAAAGGAAAAGGTTGCTGGTAGAACTATCACAATATGGTGGCTCGTCTAGTGAACTCAAAGTCATCCCGATTATCGGGATGGGGGGCATTGGTAAAACAACTCTGGCAAGAGAAGTTTACAATGATGTATCCATTCGATTTCATTTCGATGTTCGTTCCTGGGTCACTATATCGCAACAACACAATGTAAAGGAGATATTGTTGAGCCTTGTTCGTTCTACAAAGGGTGATTCCTTTTACGTGGAAGGTGAGGCAGAGCTGGCAGACATGCTACGGAAGAGTTTAAAGGGTAAGAGATATTTAATTGTATTGGATGACATGTGGAAGAGTGAAGCATGGGATGACCTGAGACTATGCTTTCCAAGTGAAAACAAGGGGAGTCGGATATTGTTAACTACCCGTGACTCTGAAACGAGAGTTGGAACCTTTTCAAGATTTGAGACTATTGGGAGGCAAATTATAGACAAATGTCAAGGGTTACCACTAACTATTGTCGTGGTTGCTGGGATTCTGTCCAAATCTGAAAGGACAATAGAAGTTTGGGAGAATGTTGCAAAAGATGTCAAGTCATTTGTCATAAATGATCCAGATGAACTATACGGTGATATTTCAGTGAAGAGATTGATGAGATTATGGACTGCTGAGGGCTTTTGA
>NbS00022076g0115.1
ATGTTTTGCACAGAAGCTATTGAAGCTCTAGATTTGATGAAAGAGCAATGGAGATTGTCCTCGACAGATGCAATAGTGGATGATATCAATTTCCTCATTATGGAGCTCAAGTTTCTGGACATTTTCCTCAGGCTGCAGAACTTTACTACTGAGAGCAACTTGCTGGATGTTTCCGAAGAATCCGAACACGTCCGAGCTATGGTTAGCGTTGTAGGATCGGACCTCAAAAGTATATTCTCCGCAGGAATGATGTCACCTGATCAAAAAATTGATCTCACTTTGTCTGAGGTGCAAGAAAAGATCCGGATTTGTAAGTCGGAAATCAAAGCTCAATACTCTTATCCTCAGGTAGTAAATCTTTGTGATGCTACTCCCAGGTCTATAGCAAAACTCATTGGTGATGTAATAGAGACTACAAATTATGTGGAAATTATTAGTCCACAACTTCGAGAGCTCTTTTGCGCATTGAGTTCACCACAATCTCTCTGTTACATCCTTGCTGTCAGAAAATTACAAGACTCTAGCCAAATGACTTTCTTCACTCATGCTATAGCTGTGACTTGTCATGTTGCAATGATCATCTTCTTGCATTTTCCTGAGCGTAACAAGGTTAATCAGGAAACTGATATCAATTCATTGCTTACTGATTTCGTATTGAAGAGAATTTTTCCCATTCAGCCATGTGTCCGCCGTATCTATGTTGAACTCGTCCAATCTTTTGCGTCCGGACCACAATTAACCTGGCGTCATACTATCCTAGCTAATATGGAAGCATTGTTTACCCTTTTTCTCAAAACCAATCTGCTGATGTTACAGTTCTCTTATACCAATGGCTTGATAGTTCCGTTGGAGGATCAAAATCAAATGGACTACTTTTTCGAGATGTTGGACTATTTGGGAACTTATCTTGAGGATTTGCCACCACAGGGATTTGGATCTAAGCTCAGAGAAATAGATAATTTGATGATCAATGCAGCACTTTTCATTTTCTCGTTATATGGTAATGAGGAAGATGTGGCATCTGGGCAAGTAAATCAAGAGGCCGCACGTGATTTGCCTGGCTTGATTCAGCATATCAGCGCTTTGACTTACCAAATCGTTCAAATGTCATTTCAATCGATTTTACCTTGGGTTGATGGACTTGGCTTTGTTGATTTCCTTCTGGTCAACATGAAGGAGTTCCTTAATCAGTCTGCTGATAAACTTCCTTCTGCCAAGAGCCAACTTGAAGCTGTGCTGAAGGATCTTGAATTTTTGCATCCTTTTTTGAGGGATGTTGCAGCAGAAAAATGTATTAATCATGATAGACTGCAACATCTTGCCACAGTGGTCATTGCCAAGGCATATGAAATAGAATATATAGTTGATTGTTTCGTGACTAAAGATGTTCCTGGCTGGTTTCTTACACCATGGCTTTCGGATCTCATTGTGGAGATTGAGTTTCTTAAGGCAGAGGTCGAAAAGATTAAGGAGAACAAGGCGTGTGACGCACCAATGGAAAACTTCACCAATGCTTCCAATATTGCTACATCATCACAATCGGCCAGTATGCCAAGGACAACTGAAGAAATGGTGGGATTCGAGAACGTGGTGCAAACATTAAGAAACCAACTTGTTGGAGGAACATCACAACTTGATGTTGTCTCAGTTGTTGGCACTTTTGGACAAGATGAATTAGCTGACAAGTTGCACAAAATATTGTTGCAAAGGAAATACCTTATCCTCATTGATGATGTTCGTGAAACTGCAGTGTTGGACTTTTTAGACTCATTCTGGACAAAAACTACTAAAAACCTGTCCCGGGCTACCCTTGCGGTTGTTATGCTGGCCAATGCTCTTCTAAAACTGGCGAAGAATGGGGATCATGTGAACTTCTCTGAAGAGGCGGTGAAAGAAATAGCAGATGAAATGGTAGGTTTCGATGATGTACTGCAAACCTTAAGAGATCAACTTGTTAGGGTAACACCAAGAGAGCTTGATATTATCTCGATTGTTGGCAATCTTGGACAAGGTAAAACAACAGTTGCTAACAAACTATTCACTGACGAATTAGTTGTCTCTTTGTTCGATGTTCGTGCAAAATGTTTTGTTCCTGCTGCTTTTGAACGCAGAGAGTTATTAGTTGCTATTCTGAGGAATCTTGTTGATAAGACAATTGATCTTAGTGAAGCAAGAGAAGATGAATTAGCTGATGAATTGCACAAACTTTTATTGCCAAAGAGGTATCTTCTCCTCATTGATAATGTTAATGACTCTGTAGCATGGGATTATCTAAGGTCATGCTTTCCAGATGCCAACAATGGAAGCAGAATTCTTCTAACAACTCGTCTAAATGAAGTTGCTACTAAGGCTAGACAACAATTAACCAAAGGGTGTAAAGGATCGCCTGTTCAAGTTGCTGTGCTGGCCGGTGTTCTCGCAAAAATGACAACAAAAGAGGTGGAACTACTGGATGAAGGGGATGAAGGTGTTAAAATGGTCTTCATTAAAGAGGTGGAGAAAAAGGCCAGGGAAGCTACGTTAGACCAGGCACGTGGCTCACGACCAAAACGCTTTAGAAGTGCTTCCGAAGGCCATATATCATCTCAACTGGATTGTACTACAGCTGAAGATATGGTGGGATTCCAGGACGTCTTGCGAACAATAACAAACCTACTTGTAAGAGGAACATCACAAAGAGATGTCATTTCAATTGTTGGAATGGCTGGACAAGGTAAAACAACAATTGCTAACAAACTATTCATTGATGAATCAGTTGTTCCACAATTTGATGTTCGTGCAAAATGTTATGTTTCTCAAGTGTACATCCGTCGAGAGGTGTTGGTTTCTATTCTGAGTGATGTGGTCGACAAGCCAACTGATCTTAGTGAAGTGCCTGAAGATACCGTCGGGAGACTATTATGGTCAAAGAGATATCTTATCCTCATTGATGATGTCTGGGAAACTAGAGCATGGGATGAGTTACAGATATGTTTTCCGGATACCAACAACTGTAGCAGAATTATGCTGACAACCCGGCTGGAGAAGGTTGCTGACTATGCTAGCTGTGTTAGTTCTTCTCATCATCTTCGCTTGTTTTCTGAAGATGAAAGCTGGACGTTGTTACAGAAAGAGGTGTTTCTCCAACAAAGTTGTCCACCAGATCTTGAAGGTGTTGGACAGGAAATAGCAAACAAGTGTGGAAGGTTACCTCTTTCAATTGTTTTGGTAGCTGGTGTTCTTACAAGTATGACAAAAAAAGAGCAGTGGGAACAAGTGGCAGATGGTTTAGGTTCACATATTCGTGGCGACTCCAAGCACATCATACAATTCAGTTACAAGAATTTGCCCCATTATCTCAAACCTTGCTTTCTATATTTTGGAGCATTCTTGGAGGACAAAGCGATTCAGATCTCAAAGTTAATGAAGTTATGGACGGCGGAGGGTTTGGTTGTAAAACAAAAAGAAAGATGCTTGGCTGATATAGCAGAAGATTACTTAGAGGATCTTATTAGAAGAAATATGGTGATGGTCACCAAGAATAGATATCTTGGCAAAGTAAAAGCATGTCGTATCCATGACCTGTTGCTTGAATTTTTTAAGGAAAAGGCAAAGGAGGAGAAATTTCTACTATGGATATATAGGGATCAAGATGCAAATTCTGCCGAAGTGTTGTCTCGAATGTTTGTACAGCTGTCGAAGGTTGGTGATGATGTTGTTCCCTCAGTAGGCAATCAGGTCTCATTTGCTTTTCACAGCTTTAAGTGTCTTAGAGTGTTAGACCTGGAGTTTGTCATTGTTGATTCTTTCCCAACTGAATTATCTCAACTGAGGTACCTTGCACTTAGAACTTTTGAGGAATCTATTCCATCATCTATAGCCAATCTCCAGAATCTTGAAACACTTATGGTTAAAGGGCTTGGAAGTGAACTTTCGTTGCCACACTCGCTGTATAATTTGGAGACTTTTTCCACTCCTGCTTTTTCATCCGGTGAGGATGTGGAGAAGGTATTGAGTAAGACTCCTAATCTCCGAAAACTGACATGCATATTTTCAGGATCATGGGGTTATTCTGAGGAACAACAAAAGGACTGCAATCAGTTCCCAAGATTACAACACTTAACCAAGCTTGAATCGCTCAAGGTGTTTTGTTTCCACAAGCCAGAGCGATCACCATGTGTATTCAACTTCCCATCAGATCTTAAGAAGCTGACACTTTGTGGTTTTGGATTGCCATGGAGTGAAATTTCAGCCATCTCAACACTTCCTAACCTTGTGATACTCAAGCTACAATCCGATTCTTTTTGTGGCGAAGAATGGGAAGTAAGTGATGAGCAGTTCTCCCAACTAAAAGTGCTGAAGCTAGAAAATATTTCCTTTGCAAGTTGGAGTGTCTCAGAGGATGCTTTCTCTAACCTTGAGCAACCGGTTCTGCATAGTTGTGATTGTCTTGTCGAAATCCCTACTGAATTTCGTTACTTCACTTGCCTACAATCCATCGAGGTAAAGTCGTGCCAGGAATCTGTTGCAAATTCAGCTAGGAATGTCGAGGAAATTCAGGTCGAAGAAATGCAACATAATGGCTTCAAGCTTTTTATCTACTAA
>NbS00013646g0007.1
ATGTCAAGATGGACTTCTTCCCTTTATGGTAATATATTAAAGCAAAACATTTCAACATATCTTGGAGTACCACTTCTCGAAGAAGGAAGTATGGAGGCACACAATAATCTAATGTCAAGATGGACTTCTTCCCTTTATGACCACACTCAGGTAGTTGGTTTGGAAGGTGACACTGAGAAGATAAAAGATTGGCTATTTGAAGCAAGAGATGGTTTACTTGCCATTGCATTTGTGGGTATGGGAGGACTTGGCAAAACCACTCTTGCTCAGAAAGTCTTCAATGACCGAAGGGTGGAGGATCACTTTGAGAGGAGGATATGGGTGTCTGTTTCTCAAACATTTACTGAGGAACAAGTCATGAGAAGCATATTGAGGAGTTTAGGAGATGCATGCATTGGTGATGACCAGTGTGAACTGTTAAGAAAAATAAACCAGTACCTTTTGGGAAAGAGGCTTTTGATTATTATGGATGATGTTTGGAGCTTGGACAATGATTGGTGGCAAAAAATTTATGCTGGACTGCCCAAAGGAAATGGGAGCAGTGTTATTGTAACAATGAGAAATGAACTTGTCGCTCGCAAGATGGGAGTTACAGGAACAAGAATACATTGGCCAAAATTCCTCAATGAGCACCACAGTTGGTTACTATTCCGGAAGATTGCAATTGCAGCAAATGCAGGTGAATGCAATTTCCTCGAGTTGGAGGACGTGGGAAAGGAGATTGTGGAAAAATGTAAGGGTCTTCCTTTAGAAATTAAAGCAGTAGGAGGAGTGATGCTTTGGAAGCCACCTTACTATCATGAATGGAAGCGTATTGCAAATGCAGGTGAATGCCATTTCCCCGAGTTGGAGGACGTGGGAAAGGAGATTGTGGAAAAATGCAAGGGTCTTCCTTTAGCAATCAAAGCAGTAGGAGGAGTGATGCTTTGCAAGCCATCTTACTATCACGAATGGAGGCGTATTTCAAATCATTTCCGTGATGAATTGAAAGAAAATGATGACTCAGTGATGGCCTCACTACAGTTGAGCTATGATGAACTCCCTCCTTACTTGAAATCCTGTTTCCTCTGTTTTTCACTCTTTCCTGAGGATTGTGTCATACCAAAAGACCAACTGATCCGTTGGTGGATTGGAGAAAGCTTCATATCTCTGAGAAGTGGTAGGTTATCCACTGAAGTGGGAGAAGATTGTTTCTCACAACTATCCAATCGTTTGTTGGAAGGTATTGGATCTGCCAAACAGCTTACTTATCTCAGTTTAAACAATACACATCCAATGATTGGAGTTCCAGCTTCCATATCCAAGCTTGAAAAATTACAGATTTTAGACTTCAGCTATTGCCAAAATATGAAAATGCTCCCCTCTTGCATTCTGACATTTGAGGAACTTACTGTTTTAGATGTGAACAACTGTGGTTCACTTGAGTACCTTCCAAAAGGATTAAGTAGGCTTTCCAATCTGCAAGTATTGCTTGGATTTAAGCCTGCAAAAGTAAGCCAACCAGGAGGTTGTCGTATAGCTGAGCTCAGACACCTCACTCGACTCAGAACTCTCAGTTTAAGACTAACTCAAAATGAGGAGATTGGAGATTATGAGGGGAATGCACTGGTAGATCTCCAAGAACTTCAATTTTTAACAATAAGTTGCTTCGGCAGTCAAGATAACGGGCTTGCGACAAAACTCGGTAGACTTTATCCTCCACGACAACTCCACGAGCTGATTCTCAAATTTTATCCAGGTAAGAAAAGTCCTGAATGGCTTAGCCCTACATCTCTGACCGTGTTGCGATATTTATCAATCATCTCTGATGATATTACACAAATGCACGAGAACTTCTGGGGTGATGGCTGTACTGCTTGGAAAATTGAGGGCTTAATGTTGGATGCTCTATCGGATTTGAGATTGGAATGGTCAGCAATGCATCATGTCATGCCTTCGTTAAGAATACTCAAGGTTAGCTGGTGCCCTGAGTTGGAGTCATTTCCAATTGAAGATGCAGGGTTTAGAGGGGCAGCAGCTAAACCGGAAAATCCAGTGCAGGTTTTAGCATTGTTCATGTACGAATGA
>NbS00009911g0001.1
ATGGATATTGGATTAGCAGTTGGTGGTGCATTTCTCTCTTCAATTCTGCAAGTTCTCTTTGATAGGCTTGCTCCTCAAGGTGAGCTGCTGAAGATGTTTCGAAGGGGCAAGCATGATGTTTTGCTGTTAAAGAAGCTGAGGAGGACTTTGCGTGGTCTTAAGATTGTGCTAAATGATGCAGAGAATAAGCAGGCATCAAATCCAAATGTGAGCGAGTGGCTTAATGAACTTCGGGATGCTGTGGACAGTGCTGAAAACTTAATGGAAGAAATCAATTATGAAGTTTTGAGAGTTACGGTGGAAGGTCAGTATCAAAATCTTGCAGACACAAGCAGCCAGCAGGGAAGTGACCTCAACTTGTGCTTGAGTGATACATTTTTTCTTTACATAAAGGAGAAGTTGGTAGATTCCATTGAAACATTGGAGGAGTTGCAAAAGCAAATTGGCTGCCTTGGCCTAAATGACCATCTTGACTCAGGTAAACAAGAAACTAGAAGACTTTCAACTTGTGTGGTTGATGAATTTGATATCTTTGGTAGGCAGAATGAAATAAATATATTGGTTGACCGTTTATTGTCGGATGATGCAAAGGAAAAAAAGTTGACTGTAATTCCTATTGTTGGAATGGCAGGTGTTGGCAAGACAACACTTGCAAAAGTTGTTTACAACGATGAGAAGGTGAAACAACATTTTAAGTTGAAATCTTGGATCTCTGTGTCTGAACCATATGATGTTTTTAGAATAACAAAAGGGTTACTTCAAGAAATTGGTTCATTCGACTTGATGGTTGATAACAATCTTAATCAGCTTCAGATCAAATTGATGGAAAGCTTAAAGGGGAAAAAGTTCCTTATTGTTTTAGATGATGTTTGGAATGACAACTACAATGACTGGTGTGACTTAAGAATTCCTTTTGCACAAGGAGGAAATGGAAGTGTGATCATTGTGACGACACGTAAGGAGAGTGTTGCCTTGATGATGGGTATTGGGCCAATTAACGTGGGAACTTTGTCTACTGAAGTCTCTTGGCCTTTATTCGAAAGACATGCATTTGAAAATAGGGATCCTAAGGAACATCCAGAACTTGAAGAGGTAGGAAAACAAATTGCAAAGAAGTGCAAAGGATTGCCTTTAGCACTAAAGACGCTTGCTGGTTTGTTGCGCTCCAAATCAGAGGTTGAAGAGTGGAGACGTGTTTTGAGAAGCGAAATATGGGAACTGCCGGATAACAGAATATTACCAGCGCTGATGCTGAGCTACAATGATCTTCCTGTGCATTTGAAGCTATGTTTTTCCTACTGTGCAATATTTCCCAAAGATTATCCATTTTGCAAAGAACAAGTCATTCAACTATGGATTGCTAATGGTCTCGTACAACAGTTGCAAAAAGATGAAACAATTGAAGATTTAGGCAACCAATACTTTCTCGAGTTGCGATCAAGATCGTTGTTCGAAAGGGTGCAAGAGTCTTCTAAAAGGAAGGTAGAGGTATTCTTAATGCATGACCTTGTCAATGATTTGGCCCAAATGGCATCTTCAAAACTTTGTATCAATCTGGAAGATAACGAAGGATCTCATATATTGGAAAAAAGTCGACACCTATCATATTCAATGGGATATGGTGACTTTGAGAAATTGAAACCCCTACACAAATTGAAGCAGCTGAGAACATTGCTTCCAATAAGTTTTGAGCTCGATAATTCATTTCCTTTAAGCAAGAGGGTGTTGAATAACATATTGCCATGTCTAACATCCTTAAGGGCATTATCATTGGCTTGTTATGAGATTGAGGAGTTGCCAAATGTCTTGTTAATCAAATTAAAGCTCCTGAAATTTTTGGACCTTTCCTTGACAAAGATAAGAAAGTTACCTGATTCGATTTGTGTATTGTACAACTTAGAGACATTTCTCTTGTCATCTTGTTATTATCTTGAGGAGTTACCATTGCAAATGGAAAAGTTGATCAACTTGCGTTACCTTGACATTAGCAACACTTCTCGCTTGAAGCTACTGCTACATCCAAGCAAGTTCAAAAGCCTCCATGTGCTAGTGGGAGCTAAATTTCTTCTAGATGGTTGCAGTGGTTCGAGAATTGGAGCTATGGGTAAGCTGCATAACTTGTATGGATCTCTTTCAATTCTAGAGTTGCAAAATGTGGTTGATAGAAGGGAAGCTGCGAAGGCAAACATGAGGGACAAGAATCATATTGAAAAGTTATCGTTGGAGTGGAGTGAGAGTATGGCTGACAGTTCACAAGATGAAAGAGACATACTTGATGAGCTACATCCAAATCGGAACATAAAAGAACTCCAAATCACCGGATATGCAGGGACAAAGTTTCCAAACTGGATCGCTGATCATTCGTTTCTTAAACTGGTGAAATTGTCTCTTAGCAATTGCAAGGATTGTGATTCCCTTCCAGCACTAGGACAACTTCCTTCTTTGAAATTCCTTGCAATTCGAGGGATGCATAAAATAGTGGAGGTGGCTGAAGATTTTTATGGTAATTTGTCTTCCAATAAGCCTTTTAAATCTCTTGAGAAGCTTGAATTTGCAAGGATGCTGGAGTGGAAGCACTGGCATGTACTAGGGAATGGAGATTTCCCTACACTTCAGGACCTTTCAATTTTTGATTGCCCTAAGTTGATTGGGAAGTTTCCTCAAAATCTTTGTTCTTTAACAAGATTGATAATTTCAAAATGTCCTGAACTCATTATGGAGACACCTATTCAACTTTCAAGTTTAAAAAAGTTTGTAGTTGTTGGTTCTCCTAAGGTTGGAGTTCTTTCTGATCATGCTGAACTGTTTGCATCCCAACTTCAGGGAATGAAGCAGATAGTTGAATTATGTATTGATCACTCTGACTCTCTTACCTGCTTACCCATTAGCAGTTTGCCAAGCACTTTGAAGAAAATAAGGATGCGTCGTTGTCAGAAATTGAAATTGGAGACGTCAATTAGTCAGATGATTTCTAGAGGAAGTAACATGTTTCTCGAGAGTCTGGAACTTGATGCATGTGATTCTATAGATGATATATCACCTGAGTTGGTTCCAAGAGCACGCTATTTTAGCGTAGAAAGTTGTCACAGCCTTACTAGGCTTTTGATTCCCAATGGTACTGAACATCTCAGAATTAATGAATGTGAAAATCTGGAAATACTTTTGGTGGCATGCATGACTCAAACGATGCCATTGCGTAAGTTGTATATTTTCAACTGCGAAAAGCTGAAGTCGCTTCCAGAACGTATGGAGGAACTCCTTCCATATCTTAAGGAACTGCTACTCCAAAATTGTCCAGAAATGGAGTCCTTTCCTGAAGGAGGATTGCCCTGCAGTTTAGAAGTCCTTGAGATCCACAATTGCAAGAAACTGGTGAACTGCCGGAAGGAGTGGGACTTACAGAGACTCCCTTGTCTCACAGATTTAACCATCTACCACGATGGTAGTGATGAAGAGATTCTTGCTGGTGAAAATTGGGAGTTGCCTTGCTCTATTCGAAGTCTTAAAGTAGACAATCTGAAAACATTAAGCTGCCAAGTTGTCAAACGCCTCACCTCACTTGAATGTCTATTTATTGTTAATTTACCTCAAATTCGGTCACTGCTGGAAGAAGGGCTTCCCTCATCTCTTTCTGAGTTATATTTATATCGGCATCATGAGCTCTATTCATTACCAACCGAAGGTCTTAGACACCTCACTTCCCTTCGATTTCTAGAGATCAGCTCCTGCTATCAACTTCAATCTCTTCCAGAATCAACACTTCCCTCCTCCCTTTCTGTGCTGAATATATGGGATTGCCCTCTTGCAGAATCAGCACTGCCATCTTCCCTCTCTAAGCTGTCCATCTGGACTTGCCCTAATCTCCAATCCCTTCCTGTAAACGGGATGCCCTCTTCCATCTCTAGACTATCTATTCACAACTGCCCATTGCTCAAACCACGTCTAGAATTTGAGAAGGGGGATTACTGGCCAAAAATTGCTCATATTCCCACCATAAAGATCGAGGAGGAGTACCTGTAATGGTTAAAGCAAGTGTTGCTCCGATAGATCAGCGCAAAGCATCTATTGCAACAATGAAGCCATGGAATCATCATCAAGTCAGAGTTGTCCTAATCTTCAATCTCTTCCAGTAAAGGGAATGCCCTCTTCCATCTGTAGTTTCAACTGCCCATTGCTCAAACCATGTCTAAAATTTGAGAAAGGAGAATAGCGGCCGAGAACTTTCATAGATAGCAGAGCAAAGCGTCTCAGTGATCATCCTGCTGCGTGAAGTTTCATTTCCAGTAAAAACTAGAAATAAACGAATTTGATGTTTATAGCTGCCTCCTCCCTCTTTGAGCTGGTCATCGACAATTATCCAAATCACTCGTCTGTTCCAGTCCGTTGCCTATAACCACGTCTAGAATTTAAGAAGGGGGAATCCTGGCTAAGAAGAGGGAATGCTGGTCACAAAGAGCTCAAATTTCCACCGTAAGCATCAACGAGGAATGCATATAAAGGTTAAATCAAATGTGAGTTGAGCAAGGAGGAGGAGGTTGTCCGCAAGTTTACTATTGAGCTTTGATCTGTTTGCTGAGATGTGTAAAAGTTATTTCTCCTCCTTACATGCAGAGCTGTAATACAAGTCAAAGGTATATGTGACAAGATTATTTGCTTTCTACCTATTAAAAATATTGAAGTTTTTCTCCCAACATCTTTTGCTCTTCGCTTAGTTGGTGAAAGGAAAGATACCTGTTTAGTATAAAATTTGACAGAACTACTTTTCCTTCATCAGTCTAAGAAGAAAATATTATGAAAACATTTCTACAGGAGTTTCTTCCTATGTCAACTTTTGAACACCAATTACAAGAATTTGTCATTTTCTAGTATGAACTTTATTATCCCGTGCTCTTATCTATCAGAACTGATA
>NbS00003205g0003.1
ATGGAGATTGGCTTAGCAGTTGGAGGTGCATTTCTATCTTCAGCTTTGAATGTTATCTTTGACAGGCTTGCTCCTCAGGGTGAGCTGCTCAAGATGTTTCAGAGGGGAAAGCATGATGTTCGACTGCTAAAGAGGTTGAAGATGACTTTACTTGGCCTTCAAGCTGTGTTAAGTGATGCAGAGAATAAGCAGACATCTAATCCATACGTCAACCAGTGGCTTAATGAACTTCGGGATGCTGTGGACAGCGCTGAAAACATAATGGAAGAAATCAATTATGAAGTTCTGAGAGTTAAGGTGGAAGGTCAGCATCAAAATCACGCAGAAACAAGCAACCAACAAGTAAGTAACCTCAACTTGTGCTTGAGTGATGAATATTTTCTTAACATAAAGGAGAAGTTGAAAGACACCATTGAAATATTGGAGGAGTTGGAAAAGCAAATCGGCCGCCTTGGCCTAACGGGGTATCTTGATTCGGGTAAACAAGGAACTAGTACTAAACAAGATACTTCTGTGGTTGATGAATCTGAAATCTTTGGCAGGCAAAATGAAATAAAGGAATTGGTGGCCCGGTTATTATCTGTTGATAAAAATGGTAAAAGTTTGAGAGTAATTCCTATTGTTGGAATGCCTGGGGTTGGCAAGACAACACTTGCTAAAGTTGTTTACAATGATGAGAAGGTAAAAGACTATTTCGATTTGAAAGCTTGGTTTTGTGTGTCTGAACCATATGATGCTTTCCGAATAACAAAAGGTTTACTTCAAGAAATTGGTTCATTTGACTTAAAGGACGATAGCAATCTTAATCAGCTACAGGTCAAATTGAAGGAAAGCATAAAGGGCAAAAAATTTCTTATTGTTCTGGATGATGTTTGGAATGACAACTATAATGCATGGGATGACTTGAAAAATCTTTTTGTTCTAGGAGATGCAGGAAGTAGGATCATTGTGACGACACGTAAGGAAAGTGTTGCCAAGACGATGGGTAATGAACAAATTAGCATGGATACTTTGTCTAGTGATGTCTCTTGGTCTTTATTCAAAAGACATGCATTTGACAACATGGATCCTAAGGAACATCTGGAACATGTAGAAGTCGGGAAACAAATTGCAGCTAAGTGCAAAGGTTTGCCCTTAGCACTAAAGACAATTGCTGGTTTGTTACGGCCCAAATCAGAGATTGAAGAGTGGAGACACATTTTGAGAAGTGAAATATGGGAGCTGCCAGACAATGGCATATTACCTGCGTTGATGTTGAGCTACAATGATCTTCCCGTGCATTTGAAGCAATGCTTTTCCTATTGTGCAGTATTTCCCAAAGATTATCTATTAGTGAAAGAACAAGTCATTCAGCTCTGGATTGCTAATGGTCTCGTGCAACGGTTGCAAAAAGATAAAATAATTGAAGATTCGGGAAACAAATGCTTTCTCGAGTTACGATCAAGATCATTGTTTGAAAGGGTCCCAAGGTCGTCTCAAGGGAACACAGCATTTGTAAAAGAACAAGTCATTCAGCTCTGGATTGCTAATGGTCTCGTGCAACGGTTGCAAAAAGATAAAATAATTGAAGATTCGGGAAACAAATACTTTCTCGAGTTACGATCAAGATCATTGTTTGAAAGGGTCCCAAGGTCGTCTCAAGGGAACACAGAGAAATTCTTAATGCATGACCTTGTCAATGATTTGGCGCAAGTTACATCTTCAAAACTTTGCATAAATTTGGAAGATAACAAAGGACCTGATATGTTGGGAAGATGTCGACACCTATCATATTCAATGGGATATGGTGGTGAATTTGAAAAGTTGAAACCTCTCTACAAATTGGAGCAGCTGAGGACATTGCTTCCGATCAACAATATCTGTGGTCCAACTCTAAGCAAGAGGGTGTTGCATAATATATTGCCAAGACTAACATCCTTAAGGGCACTATCATTGTCTCGTTATGAGATTGTGGAGTTGCCGAATACACTTCTCTTGACATCTTGTGAATTTCTTGAGGAGTTACCAGAGAAAATGCAAAAATTGATCAACTTGCGTCACCTTGATATTAGCGACACTCCTTGTTTGAAGAAGCCGCAACATCTGAGCAAGTTGAAAAGCATCTGTGTGTTATTGGGAGCTAATTTTCTTCTAGGTGATCGTAGTGGTTGGAGATTGGAAGATTTGAGTGAACTACATAACTTGTATGGATCTCTATCAATTCGACAGTTGGAAAATGTGGCGGATAGAAGGGAAGCTTTGAAGGCAAACATGAGAGGAAAGGAACATATTGAAAAGTTATCATTGGAGTGGAGCGTAAATATTGCGGCCAGCTTACAAAATGATAGAGACATACTTGGCGAGCTACATCCAAATCCAAACACAAAAGAACTTGAGATCAACGAATATAGAGGGACAAACTTTCCAATTTGGCTAGCTGATCATTCATTTTCTGAGCTGGTGGAATTGTCTCTAAGCAACTGCAAGGACTGGATATAG
>NbS00008803g0010.1
ATGAAACATCAAATTTTGAACCGAAAAGGTGGAAAGGAGATGGCCGAGGAGTGTCACGATGTGATCGGTGCCATAAACCTTGTGAAGGGCCAGCATTTAGGTAGAACAACCATTACTCAATTGGAGGATGCTACAAAGCACCTAACGCGTGTAGCTGTATTTCTCACGAATCTAGAGAAGTGCTACCCTGGGAATGGGATATCTGGACAACTTAGGCCCCTATTTCTAGAAGCTCGGGATGGCTTTTCTGAGATATGTTCTCGTTTTCCTCGTTTCAACCTTACCATTAAAATGGGGAACATTGCTGAGAAATTCAAAGCTTCAAAGGCATCAAAGCTTCAAATGATTTCAGAGGTGCTGAAAATAATTGAACATGAGAATATTGCTAAGCAAGTCAGAGCTTCAAAGCCATCAAGATCATCTAGTCGAATCACTATGGAGATGGTGGGGTTTGTTGAATCTTTACTTGGTTCTGTTCATCGTGCTCTGTTCTTTATTAGTGTAGGGCCTGCAGCGTCTTTGCTTGACAAGAAGCTCCGACATCTACGAGTCTTCTTCACATTAATTGCAAAGCGGTGCATTGAGCATGAGAGTATGAAGAATCTCTTCAACCATGTTGAGGATGTAGCTTACACTGCAGCATACCTATGTTTCTTGGGGTCAAACTGCAATATAGATGGTGAGTTCTCTAAATTGCTGGAAAGGGTATGTCGTCCCTTTAGCCCAGAATTGAGGCAGATTTATCTGAGTGCCTTGATAGGGTTAAAGTCATCAAGCTCTGAGACTACTACAATATTGAATGCCAAATATATGCTGGATTTTGTTAGTGCTCTCCGGGAGGATCTAAGACTTGGATGTGATGGTCGAATTAGGTGGCTCCAAAGAGGACTTTCTTACCTTTCTCGATTTCTCAGGGACATAGAATCTTACCCCCTTCCACATGAAGAAATGATTTCTCTTCGATTAAATATAGAAGCTCTGGCCATTGGGGCAGCAAATGCTATCTACTCCTCCTATGATGAAGAAATGCACAACACTACTGAAGTAGACGATGTGCTTTTTCATTTGCAACTGAAGTTTAATTATGTCAAGGTGGAAGTCGATCTGATTCGGCTACTAACCCGTCAAGCCGCCATCACAATAGGTCCTATGAAATCTCTGATTGACTATGTTTGGAGTGAGCTGATATTCTTTAGAAATTATTTCATGGATGCATTTAAGCAGTGTAATGAGAAGACTAAGATAACTGTTATTTTGACCTCTATTCAATCTGCGATTAGCCAAGCATGGTCAGTCTGTGATTCTCTTTGTCATGACTCAGAGCAAAAAGACTCTATTTCTAGTGATGCGCATCAAGACCACTCTTTTTCTTCTTATACGCATCAAGAAGACTCTTTTTCTAATGATACGGAGCAAGAAGACTTGGTCAGTGGAATGATTAATTGCTTGCATTTTCAGTTGCTTCTTAAATTCAAGTTTATTAAGGCAGCGATTGGACAGATGTATCCCAGCATTTCTGCATCATCAACATTAGACCATCCCACGACAAGGCTGCTGAACTTTCTTCCTATGAACTTTGAGGTTATTGATTCCTATTTCAGCATGCTAAAATCCTCCAATACATCATCCTCACATAAGCCCATGATGGATGAGGTTTTGATGGGATTTCATGAATATATTCTCGAAAATCTGCTACTGAAGGATGAAACCAATTTGACATTTACTATTGCAGATGAGGTCAAAAAGTTTTATGGTGGGTTATTGCTCCTGGTAACCTATCTTATTGAACCTCTTGTTCCTCACATTGAATGTAGGGAGCAAAATAATGTCTCGACGGGATTTGGAACCATCGCAGTTGAGGCGCAATCTGCTATGAGTTTATCTTATGTGGATTCTATGAATAGCAACAACTGTAGGGAGGTCAATCTTGTTCTCCAATTTTTGACTGTGGCTTTCTGGCTTATCAAGTCTGAGGGAAGCTTCATGGATATACTAAAGCACAAAGCCACTTTGGAATATCAAGTTCTGGATCTGATTGAGAGTGCTCGGGAAGAGCTTATTTTCATTAGATCTATTCTCATGGATCTTCTCAGGCAACACACAGAACTTAACAAATTGGATGATATCTTAATGCATGCTGAAGTGACTGCGAAAAAGTTAGCAATACTCGGTGATTCTTGTTATGAAATTTTCCAGGACGGAAGCAGCACTGACATAATGAGGCCTTGGTTATCTGATTCTCTACAAGAGATTGAGTCTGTCAAGGTAGAGTTCAGAAAAGTATGCTTTCAGGTTCTAGATGTATCACCTTTGACCATGACAGATGGAGAAGGCCTTATTCATTTCTTATTAAACCACCAGGACAAGGTGCCGAACAATGATGCTGCTTCTTTTAACGATAGTTTCATGGATGGAAGCAGCAGTGAGAATATGGAACTTCCATCATCTGATTTTCTAGAGGAGATGGAGTCTGTCAAGGTAGAGGAGGTCAGAAATGCATGCAATCAAGTTGTGGATGCACCACCCTATGAGATGCGTAAGACAGATGGAGAAGGCTTTATCAATCTTCTTTTAACCCAACAGAACAAGGTGCTGGACTACGATACTGGTTCAATCTTTTTTCTGCATAATCAGATCTCAGTAGTTAAAGACAAACTATTGGACATGGGATCTTTACTTGTAGATATTGTACAGTACCGCAATATGCCAGTTAAAGACAAACTATTGGACATGGGATCTTTACTTGTAGATACTGTACAGTACCGCAATATGCATCTTGAACTCAAAGATCTTGCTATACGTCTTCAAGATAAAAACTACATTTGTTTCTTTTCCATCAAGGGGTATATTCCTGCTTGGTATTACACATTATATCTCTCTGATGTCAAGCAGTTGATTAAGTTTGTTGAGGCAGAGATTGGATCAGTCAAGGAGGGCTTACTGTATCTAACATCATTGATTGGTCATTTTTCAGAAAACTATGATGAGCATGATGAAGTTTATGGTCTTATAACAAGTGTTACTGTATTGGCATACAAGGCCGAGTATGTCATTGACTCATGCTTGGCCTATTCTCATCCACTCTGGTACAAAGTTCTTTGGATTTCTGAAGTTGTTGAGAATATTAAGATTGTACATAAAGTTGTTAGGGAGACTTGTGAAAGAAAGAAGTTTGAAGTGACAGTGCATGAAGTTGCAAAGGCCTCCACTAATCTTGCACCGCCGTTTTCAGATAATACTCAAAGAACAAGCGAAGAAATGGAGGGTTTCCAGGATACAATGGACGAATTAAAGGAGCAGCTACTTGGAGGATCACCTCAACTAGATGTCATCTCAATCGTTGGCATGCCAGGATTGGGCAAGACTACACTAGCAAAGAAGATTTACAATGATCCAACAGTCACCTCTCACTTTGATGTCCATGCTCAATGTCTTGTGACTCAAATATATTCATGGAGGGAGTTGTTGCTGACCATCTTGAATGATGTTCTTGAGCCTGCTGATCGCAATGAAAAAGAAGATGGTGAATTAGCAGATGAGCTACGCCGATTTTTGTTGACTAAGAGATTCTTGATTCTCATTGATGATGTGTGGGACAACAAAGTATGGGACAATTTACATATGTGCTTCAGAGATGTTCGGAATGGGAGTAGAATTATTCTAACAACCCGGCTGAGTGACATTGCCAATTATGTTAAATGTGAAAGTGATCCCCATCATCTTCGTTTGTTCAGAGATGATGAGAGTTGGACATTGTTACAGAAAGAGGTATTTCAAGGGGAGACCTGTCCACCTGAACTTGCGGATGTGGGATCTCGGATAGCAAGGCGTTGTAGAGGGTTGCCTCTCTCAGTGGTGTTAGTAGCTGGTGTTCTGAAACAGAAAAAGAAGAAACTAGATTTGTGGAAAGTAGTAGAAGAAAGTCTAGGTTCCCAGAGCATTGGCAGCTTAGAGGAGAGCATGTCTATAATTGGATTCAGTTACAAGAATTTACCACACTATCTTAAGCCTTGTTTTCTCTATTTTGGAGGATTTTTGCAGGGCAAGGATATTCATGTCTCCAAATTGACTCGGTTGTGGGAAGCCGAAGGATTTGTACAAGCAAACAAGGAAAAAGGACAAGATGATGCCGCACAAGGTTTCTTGGAAGATCTTATTCGTAGAAATCTAGTAATGGGCATGGAGAAGAGACCCAATACTAAGGTGAAAACGTGCCGCATTCATGATTTGTTGCATAAATTCTGCATGGAAAAGGCCAAACTAGAGAATCTCCTTCTCCAGATCAATAGTGGAGAGGATGTGTTCCCTGAACAGCTGGAGGAATACCGACTGTTCGTTCACTCTTACCAAGATGAAATCGATTTGTGGCGGCCATCTCGCTCAAATATCCGCTCTTTACTATTCAATGCAATTGATCTGGATAACTTGTTATGGCCGCATGATATCTCCTTCATCTTTGACAGTTTCAAACTTGTTAAAGTGTTGGATTTAGAATCTTTCAACATTGGTGGTACTTTTCCCAGTGAAATACAATATCTAATTCAGATGAGGTACTTCGCTGCTCAAACTGATGCAAATTCAATTCCTTCATCTATAGCTAAGCTTGGGAATCTTGAGACTTTAGTGGTTAGAGGATTGGGAGGCGAGATGATTTTACCTTGTTCACTTCTGAAGATGGTGAAATTGAGGCATATACATGTAAACCAACGGGTTTCATTTGGTTTGCATGAGGACATGGATGAATCCCTTTCTCACTCTCAATTAGCTAATTTGGAAACCTTTTCTACTCCACGTCTCTCTTATGGTGGAGATGCAGAGATGATTTTGAGGAAGATGCCGAAACTGAGAAAGTTGAGTTGCATATTTTCAGGGACATTTGGTTATTCAAGGAAAGTGCTGGCGACGCTACAGCCGCTTCTCGCCAAACAGTCGCCTCACGCCACAACCCCTGAACAGAACTCTTTTGTTTCAGCAGTAACAACAACTAAAGCAAAAGATTCTACTTCAGCAAGGGGCGTTCTGTCTATTTCTAGAAGTAGTGAAGTTATTATGTTGAATTTTTGCAAAGAAGAAGAATCAGGACAGATGCGAGCAAAGAAAGATGAAGAGTTTCCTGCACCAACTAATCCTCCCTTTATGGATGAGAAAAGGATTGAGAAGGTGATTCAGCTTCAATTTGCCAGGATTTCTCACAGTTCTTTCTAG
>NbS00001223g0007.1
ATGGCCGAGGAGTGTCGCGCTGTGATAGGTGCCATAAACCTTGTGAAGGGCCAGCATTTAGGTATAACGACCATTAATCAATTGGAGGATGCTACAAAGCACCTAACGCGTGTAGCTGTATTTCTCACTAATCTGGAGAAGCGCTACCCTGAGAATGGGATATCTGGACAACTTAGGCCCCTATTTCTAGAAGCTCATGATGGATTTTCTGAGATATGTTCTCGCTTTCCTCGTTTCAACCTTACCATTAAAATGGCTGAGAAATTCAAAGCTTCAAAGGCATCAAAGCTTCAAATGATTTCAGAGGTGCTGAATATAATTGAACATGAGAATATTGCTGAGCGAGTCAGAGCTTCAAAGCCATTAAGATCACCTAGTCGAATCACTATGGAGATGGTGGGGTTTGTTGAATCTTTGCTTGGTTCTGTTCATCGTGCTCTGTTCTTTATTAGTGTAGGGCCTGCTGCATCTTTGCTTGACAAGAAGCTCCGACATCTACGAGTCTTCTTCACATTAATTGCAAAGCGGTGCATTGAGCATGAGAGTATGGAGGATCTCTTCACCCATGTTGAGGATGTAGCTTATACTGCAGCATACCTATGTTTCTTGGGGTCGAACTGGAATATGGATGGCGAGTTCTCTGAATTGCTGGAAAGGGTAAGTCGTCCCTTTATCCCAGAGTTGAGGCAGATTTATCTGAGTGCCTTGATAGGGTTAAAGTCATCAACCTCTGAGACTACTACAATATTGAATGCCAAATATATGCTGGATTTTGTTAGTGCTCTCCGGGAGGATCTAAGACTTGGATGTGATGATCGAATTAGGTGGCTCCAAAGAGGACTTTCTTACCTTTCTCGATTTCTCAGGGACATAGAATCTTATCCCCTTCCACATGAAGAAGTGATTTCTCTTCGATTAAATATGGAAGCTCTGGCCATTGGGGCAGCAAATGCTATCTACTCCTCGTATGATGAGGAAATGCACAACACTACTGAAACAGACGATGTGCTATTTCATTTGCAACTGAAGTTTAATTATGTCAAGGTGGAAGTCGATCTGATTCAGCTACTAACCCGTCAAGCTGCCATCACAATAGGTCCTATGAAATCTCTGATTGACTATGTTTGGAGGGAGCTGATATTCTTTAGAAATTATTTCATGGATGCATTAAAGCAGTGTAAAGAGAAGACTAACATAACTGTTATTTTGACCTCGATTCAATCTGCAATTAGCCAAGCATGGTCAATCTGTGATTCTCTTTGTCATGGCTCGGAGCAAGAGGACTATTTTTCTGATGATACGGAGCAAGAAGACCCACTGGTCGGGGAAATGATTAATTGCTTGCATTTTCAGTTGCTTCTTAAGTTCAAGTTTATTAAGGCAGCAATTAGACAGATGTATCCCAGCATTTCTGCATCATCAACATTAGACCATCCCACGATAAGTCTGCTGAGCTTTCTTCCTATGAACTTTGAGGTCATTGATTCCTATTTCAGCATGCTAAAATCCTCCAATACATCATCCTCACACAGGCCCATGATGGATGAGGTTTTGATGGGGTTTCATGAATATATTCTCGAAAATCTGCTACTGAAGGATGAAACCAATTTGACGTTTACTATTGCAGATGAGATCAAAAAGTTTTATGGTGGGTTATTGCTCCTGGTAACATATCATATTGAAACTCTAGTTCCTCACATTGAATGTAGGAAGCAAAATAATCTCTCGACGGGATTTGGAACCATCGCAATTGAGGCGCAATCTGCTATGTGTTTATCGTATGAGGATTTGATGAATAGCAACAACTGTAGGGAGGCCAATCTTGTTCTTCAATTTTTGACTGTGGCTTTCTGGCTTATCAAGTCTGAAGGAAGCTTGATGGATATACTAAAGCACAAAGCCACTTTGGAATATCAAGTTCTGGATCTGATTCAGAGTGCTCGTGAAGAGCTTATTTTCATTAGATCTATCCTCATGGATCTTGTCAGGCAACACACAGAAGTTAAGAAATTGGATGATATCTTAATGCATGCTGAAGTGACTGCGAAACGGTTAGCAATACTCAGTGATTCTTGTTATGAAATTTTCAAGGATGGAAGCAGCACTGACAAAATGAGGCCTTGGTTATCTGATTCTCTACAAGAGATTGAGTCTATCAAGGTAGAGTTCAGAAAAGTATGCTTTCAAGTTCTGGATGTATCACCTTTAACCATGACAGATGGAGAAGGCCTTATTAATTTCTTATTAAACCACCAGGACAAGGTGCCGAACGATGAAGCTGTTTCTTTTAACGGAAGTTTCATGGATGGAAGCAGCAGTGAGAATATGGAACTTTCATCATTTGATTTTCTAGGGGAGACTCAGTCTGTCAAGGTAGAGGAGGTCAGAAATGCATGCAATCAAGCTGTGGATGCATCACCCTATGAGATGCGTAAGACCGATGGAGAAGGCTTTATCAATCTTCTGTTAACCCAACAGGACAAGCTGCTGGACTATGATACTGGTTCAATCTCTTTTCTGCATAATCAAATCTCAGCAGTTAAAGACAAACTATTGGACATGGGATCTTTACTTGTAGATACTGTACAGTACCGCAATATGCATCTTGAACTCAAAGATCTTGCTATACGTCTTCAAGATAAAAACTACATTTGTTTCTTTTCCATCAAGGGGTATATTCCTGCTTGGTATTACACATTATATCTCTCTGATGTCAAGCAGTTGTATAAGTTTGTTGAGGCAGAGGTAAAGACGATTTGTCTGAAAGTTCCAGATTCTTCAAGTTATAGCTTCCCCAAGACAAATGGACTAGGATTTCTAAATTGCTTTTTGGGCAAATTGGAGGAGCTTTTATGTTCTAAGCTTGATTTGGCTGTCGACTTAAATCATCAGATTGGGTCAGTCAAGGAGGGCTTACTGTATCTAACATCATTGATTGATTATTTTTCAGAAAACTATGATGAGCATGATGAAGTTTATAGTCTTGTAACAAGTGTTACTGTAATGGTATACAAGGCCGAGTATGTCATTGACTCGTGCTTGGCCTATTCTCATCCACTCTGGTACAAAGTTCTTTGGATTTCTGAAGTTGTTGAGAATATTAAGATTGTAAATAAAGTTGTTAGGGAGACTTGTGAAAAAAAGAAGATTGAAGTGACAGTGCATGATGTTGCAAAGACCTCCACTAATCTTGCACCATCGTTTTCAGATAATACTCAAAGAACAGACGAAGAAATGGAGGGTTTCCAGGATACAATGGACGAATTAAAGGAGCAGCTACTTGGAGGATCGCCTCAACTTGATGTCATCTCAATCGTTGGCATGCCAGGATTGGGCAAGACTACACTAGCAAAGAAGATTTACAATGATCCAACAGTCACCTCTCACTTTGATGTCCATGCTCAATGTCTTGTGACTCAAATATATTCATGGAGGGAGTTGTTGCTGACCATCTTGAACGATGTTCTTGAGCCTGCTGATCGCAATGAAAAAGAAGATAGTGAATTAGCTGATGAGCTACGTCGATTTTTGTTGACGAAGAGATTCTTGATTCTCATTGATGATGTGTGGGACAACAAAGTGTGGGACAATTTACATATGTGCATCAGAGATGTTCGGAATGGGAGTAGAATTATTCTAACAACCCGGCTGAGTGACATTGCCAATTATGTTAAATGTGAAAGTGCTCCCCATCATCTTCGTTTATTCAGAGATGATGAGAGTTGGGCATTGTTACAGAAAGAGGTATTTCAAGGGGAGACCTGTCCACCTGAACTTGCAGATGTGGGATCTCGGATAGCGAGGCGTTGTAGAGGGTTGCCTCTCTCAGTGGTGTTAGTAGCTGGTGTTCTGAAACAGAAAAAGAAGAAACTAGATTCATGGAAAGTAGTAGAAGAAGGTCTAGGTTCCCAGAGCATAGGCAGCTTAGAAGAGAGCATGTCTATAATTGGATTCAGTTACAAGAATTTACCTCACTATCTTAAGCCTTGTTTTCTCTATTTTGGAGGTTTTTTGCAGGGAAAGGATATTCATGTCTCAAAATTGACTCGGTTGTGGGAAGCCGAAGGGTTTGTACAAGCAAACAAGGAAAAAGGACAGCAAGATGCCGCACAAGGTTTCTTGGAAGATCTTATTCGTAGAAATCTAGTAATGGGCATGGAGAAGAGACCCAATGCCAAGGTGAAAACGTGCCGCATTCATGATTTGTTGCATAAATTCTGCATGGAAAAGGCCAAACAAGAGAATTTCCTTCTCCAGATCAATAGTGGAGAGGATGTGTTCCCTGAACAGCTGGAGGAATACCGATTGTTCGTTCACTCTTACCAAGATGAAATTGATTTGTGGCGGCCATCTCGCTCAAATATCCGCTCTTTACTATTCAATGCAATTGACCTGGATAACTTGTTATGGCCGCGCGATATCTCCTTCATCTTTGACAGTTTCAAACTTGTTAAAGTGTTGGATTTAGAGTCTTTCAACATTGGTGGCACGTTTCCCAGTGAAATACAATATCTAATTCAGATGAGGTACTTCGCTGCTCAAACTGATGCAAATTCAATTCCTTCATGTATAGCTAAGCTTGGGAATCTTGAGACTTTTGTGGTTAGAGGATTGGGAGGCGAGATGATTTTACCTTGTTCATTTCTGAAGATGGTGAAATTGAGGCATATACATGTAAACCATCGGGTTTCATTTGGTTTGCATGAGAACATGGATGAATCCCTTTCTCACTCTCAATTAGCTAATTTGGAAACCTTTTCTACTCCACGTCTCTCTTATGGTGGAGACGCGGAGAAGATTTTGAGGAAGATGCCAAAACTGAGAAAGTTGAGTTGCATATTTTCAGGGACATTTGGTTATTCAAGGAAAGTGATGGGTAGGTGCGTTCGTTTTCCCAGATTAGAGTTTCTAAGCCACCTTGAGTCCCTCAAGCTGGTTTCCAACAGCTATCCAGCTAAACTTCCTCACAAGTTCAATTTCCCCTCGCAACTAAGGGAATTGACTATGTCCAAGTTTCGTTTACCTTGGACCCAAATTTCGACCATTGCAGAACTGCCCAACTTGGTGATTCTTAAGTTATGTCTCAGAGCCTTTGAAGGGGATCACTGGGAAGTGAAAGATTCAGATTTCCCTGAACTCAAATACTTAAAACTGGATAACCTCAAAATTGCACAATGGTCTGTCTCTTGTGATGCTTTTCCTAAGCTTGAACATTTGGTTTTAACGAAATGTAAGCATCTTGGGAAAATCCCTTCTCATTTCGATGATGCTGTATCTCTGAAAAGAATTGAGGTAAACTGGTGCAACTGGTGTGTTGCCAATTCAGCCCAAGAAATTCAAACAACACAACGTGAAGATATGGCAAATGATTCATTCACAGTTACCATACAGCCTCCAGATTGGGCTAAAAGATCATCTCCTTGACTCATATCTGTAACAGCAACCAAAGCAAAAGATTCTACTTCAGCAAGAGGCGTTCTGTCTATTTCTAGAACAAGTGAAGTTATTATGTTGAATTTTTGCAAAGAAGAAGAATCAGGACAGGGATGCCAGCATTTTCAACATGGGAGAGTAGAGGAATTGTTTGATCCAAATCTTATGTTGTACAACTACAACACTATCAATGTAAAAAAATGAGATTCTACGAGTGGTACATGTCAGACTTCTGTGCACACAAGAGGTTCTGGGATTAAGACCATCCATGTCTTAAGGCATGAGGCATTGCAGATGCGAGTAAAGAAAGAAGTGTTTCCTTCACCAACTAATCCTCCCTTTATAGATGAGAAAACGATGGAGAAGGTGATTCAGCTTCAATTTGCCAGGATTTCTCATAGTTCTTTCTAGATGATGCTTCAGTGGCCTCAAACTGAGAAATAACATAAATCTGTGATAGAGTGAATTTTGCATTTCAAGTATCTTCTTGCCTCTTGTTCCTCTTTTGCACACTCTGGAAGCAGATGTTTCGTTTGCAACAAGTTGCTTTTATCATTGTAATAGTTAAGTGTTTGACAAATCCTTGAGGCAGTTTATTAATGTTACAGAAGTAGATAGACATTACCAGGAGAGAAATAAGAGA
>NbS00018399g0005.1
ATGGAACTGAGCACAATATACTGGTACACTTGGCCAACTGATTTGGTGGGTGAATTTTGCGTTGGTGTCCATGATGAATGCCACTACCGGATACTTAAAATGGAGGCAAGATTCTTGAAATGCATCTTGCGTGTATTGACCGAGTATTCACTCCCCGAGTCTTTAAAGAATCACTTCTTCTTCATAAATAATCAAGTAAGTGATACGTCTACGATTTGCTGTAATTATAAGAATAATAGGCTTTCTGATGGTCGTATTGGTATAGTGAGTAACTTAGTACGAAAAGCTATTCAACCAAAGATCAGGGAAATTCTTGTCCTGTTATGGAAATCAAGGAAGCCGTGGGGGACGTATTGTGTTGATATGTTCAGTATTGTCTCGCTTACTTTGGAGGATTTGGTCGATTGCATGGCTGATCGCCTTGCTCCTGATCTACTTGAGAAAATGAAATCTCTTTCATTCAAACTAACATTCGAGAGAAGGTTCCGTTGGTCCATCAGAGATGGGTTTGCTAATCGCGAAAACAACATAGATATCTGGCTGCAGTTTACCAGCGACATATCTTATTCAGTGGCATGCCTGAATTGTTTGTATCGGCTTGATGACATCCCCGAAGAAATTGCCCAGGGACTTGAGCGATATCTTTCTTCATTGATTAGAAGATGTGAGGATGCAATCCAGATTGATGCCAGAGAGGTTCTTACTCTTCTGCATAAAGCTTTAGAGCTGTTGTTGACTTTTGATACTTCAATAAATGATTTTCCATTATATTTTGTGGACTTTGTCCTAGACAGTGTGGTTGAGTTATGCAATTCTAAGAAAAATTCAAAGTTTCCAGCCAAGGGTCTGTCTGAAACTCTGCAATATCTGGGGGCTTCAATAGCTAATCGGTTAACACAGAGCACTGAGAATGTTAAATTGAAAGGACAGGAAGCAATAAGACGGATAGATGTTTTACGAGCTGAAGTTATGGAAAAGGAAGTAGGGGGAACCAATCACTCTTTTGCTATCCATCCAAAGAGCATCCAAGACTTATGCACTCATTACTCAAGGAGAGAGCAAAAGTTGATGATAGACCCCTTCATGTGTATGAAATGGTTGGAGAAGCATGGGGAGATAAAAATCAGACATGTGGCCTTGGAGCTCAATATAAGACTTCAATATCTACAATTCATTCTGAAGACATGGCCAAGTGGGCAGGAGGAGTTCAATCTTCTCTACCAAACCATGAAAACCATAGGAACCAACATTCATGAGGCATGTATTAATGCAAAATATGGAAGAGTAGACTTTGCTCTGTCGATCTTGGAATCACAACTGAGTTCTATACTCAAAGATTATGATCTTCGAGAAGAAGTAGAATATGCTCATTACCTCCTGAGTTCTTCCGCAGACAGTCGTCCCATCTACTTCCTGAAGGCATGGTTGGCAACGGCACCCATGTCTACTCAACTTGCAATAGAATTTATCAGCACTCTTCTTCTGAATCTCAAGTGTTTAGTGATCTACAGACTCAAACCTAAGGCTACTGTGAAAAGAGAAATGGAAATACTTGAAGTAAAGCTGAGCTTTCTCAGGGGATTCCTCAAGTTGACGTCCATATTTTTCATCAAATCGGAGAGATTGGAGAATCTCGTGGCTCGTATTATAGATCTAGTTGGTGAAGCAGAATGCATTTCTTATTGGTGTTATCCTGAAAAGTTAAGTAAATGGATGGAGCATGAAACGATTCACGCAATTTCGGATCTTTTAAGAAGGATGAAATCTTTTGAGGCAGAGATGAGAGACTACTATCTCATTGCCCTAGAGGCTTCACATTCTTCACAATCAGAATATCGTACTCCATACATCAATGAGCTTGTTGTAGCCGTTGTTGATTCTCTTGTCGACAATTTCATGGAACTTGCTGATAAAGGGAGTGCGTCCTTGATATCTAAAGCTCTCCGAATTGAAACCATCCATCAAGACCAGAGCTTCTTGATAAATTTGTTGAAGGATTTGCGGGGACGACAGTGTAGAGAGAATATAAAGTTTGATGATATCTTGACATATGTCAAGGCTCAATCTGACAAGATGAATCAAGCAGCTCCTTCAGTTCCTCTTGATCTAATGAAGGAAGAAGAGGTGTCAACACAAGTAGCTTCTTCACTTCTTCAACTGACAGTAATAATCAAACTCATCAAGGCAGAATTCTTTCTGATGGATCTACAGCAATCCATTCCCAACTCAGCGGTGTCTTGGAAAGATGAAATCCCAATCCTTTCTGAGGATCTGAAAGCCTTGACAACAATTGCAATAGATGTTCTTTGGCAATGCGATTGTCACTCAAGGAACGTTGAAGCTCTATCCGACAGTTTTGAACATGTCATCAACGTTTGCGACATAACAAATGTGACTGAACACATGGATGAAATGTTGATTCATGGCCCATTTGAATTATCAGTGAAGCAATATGCAAAGCAAGAAAGAAGAAACCATCTCTTAAGTTGTGTTGATGTGGTGGCTGCCGAAATAGATACCATCATTGAGTCTCATTGCTCAAAAAATGATGTTGAAGGGATGGAAGGAATAATGGACCTTCAACTCTCGGATGTGCTACAGAAGATAAAGTTGATCAAGGCAGAGGACAGAGAAATTTGTCCTAAAATTCCAAAACTGTCAAGAACTAATTTCCCCATGACTGATGGACTAGGTTTTCTTGATTTACTCGTTGAAAATCTAGCAGAGATCTTAAACTTTAAGGGTGACCGAATTGTTCTCTTAAAGCGTCAAATTGAGATGATTCAGAGGGAGTTCAAATTTCTACGAGAATTCCTTGAGAAAATTGCCCAGCAGCGTAATGAGCATGTTGAGTTGAGAAGTATATGGGAAAAAGTGGTAGGTGTAGCGTATGAAGTGGAATATATCATTGACTCATATGTTTCTAATGGAGGTGGAACGATTTGGCACCATACATTTTCTGATATTGTAGAAGATATAAAGCTTATCAAAGGAAGAGTCATAAAGATCTCAACCGGTGACTTGTATGGTTCCAGAACACATTCTCTTGGCGAGATTTCCCGTATCTCCACTCATATTGAGAAGCCAACTATAAATGAAGCAGTAGTGGGCTTTGAAGATGTTTTGGAAACACTAAAGCAGAGAGTAATTGGAGGATCCCCTGGCTTGGATGTTATAACCATTTTTGGAATGCCTGGACTTGGAAAGACCACTTTGGCCAAGAAAGTATATGATGATTGCAAAGCTGTCAATCACTTTGATGTGTGTGTGTGGTGCTGTATTTCTGAAAGATATGAAAAGAAATCATTGTTGATTGACATTTTACAACAAATCAATATTGCACTTCCAAAAAATGTTGAAGAAAAGAGTGAGGGAGATTTGGCTGACCTGTTGCGGAAAAGTATCATGGGAAGGAGGTACCTCATTTTCATGGATGATATTTGGACCATTGAAGCATGGGATGATATCAAGACTCCTTTTAGAGATGATAAGCAAGGAAGTAGAATTATTCTAACGACTCGTCATGCCGAATACAGAAGCTATTTCAAGACCAACAATGCCCATCTAACGACTCGTCATGCCGAAGTAGCTTCATATGCCAAGTGTACCACAGATCCTTTGCGCCTCCGGTTTTTTCATAATCAAGAAAGTTGGATGTTGATAGTACAGAAGCTATTTCAAGATCAACAATGCCCTCCAGAACTTGTGGATGTTGGTAAAAGAATCGCAGAGAAGTGTCAAGGATTACCCCTTTCAGTTGTTTTGGTGGCTGGTCTTCTTGGAAAGATTGAGGCTAAAGAAGATGGATGGCTACAAGTTGCTGAAAGTCTAAGCACTACTACAGTTGGTGACTCGAGCAGTAGAGGCATAATAGAGTTAAGTTACATCAAGTGTACCACAGATCCTTTGCGCCTCCGGTTTTTTCATAATCAAGAAAGTTGGATGTTGATAGTACAGAAGCTATTTCAAGATCAACAATGCCCTCCAGAACTTGTGGATGTTGGTAAAAGAATCGCAGAGAAGTGTCAAGGATTACCCCTTTCAGTTGTTTTGGTGGCTGGTCTTCTTGGAAAAATGGATACTAAAGAAGATGGATGGCTACAAGTTGCAGAAAGTCTAAGCACTACTACAGTTGGTGACTCGAGAGGCATAATAGAGTTAAGTTACAAGCATTTACCTGAATATCTTAAACCTTGTTTTCTTTACTTTGGAGGATTCATGGAAGATGAAGAAATTCCAGTCTCAAAGTTAACATGGAAGTGGATTGCCGAGGGCTTGGTTAGAAAACATAAACCAAAGAGCTTAGAAGATATTGCAGAAGAATACTTGGTCGATCTTATTAGCAGAAGCCTAGTAATGGATGCAAAAATGAGATATAATGGCAGGGTTAAATCGTGCCGAATTCATGATCTCTTGCATGAATTTTGTCAGAATAAAGCAAAAGAAGAAAAGTTTTGGCAATATGTATACAGTGATCAAGCTAAGGATTCTCCCGATATTGATTTACAAGATCTAGAGAGACGTCGAATGTTAGTAACTCCTGATGGCAGATTTGCCTCATTGAGTCTAGTTGGTTCCCCTGTTCGCTCTTTGTTGCTCATGAAAGCTAATAATGTAGAGACGAATGTCTCCTTCATTAAATGCTTCAGACTCCTTAAGGTGTTGGATTTAGAGAGAATCAACCTGTTGGATACCTTCCCAGATGAAATTGAACAGCTAATTCATTTGACATTTTTAGCTGTTCGAACTGGCATGACTTCTATTCCCGCCTGGATATACAAGTTGGAAAAGTTGGAAACACTTCTGATTAAAGGATTGAGAGGGGAAATTACATTACCGGACAGCCTTTGGGATATGGCAAGGTTGAGACATGTGCACATAAATGATCGTGCTGCTTTTGGTTTCACAAAGGAGGTAATTGAGAACTCATCCAAATTAGATGATTTGGAAACATTTTCTACCCCATCTCTTGCTTATGGAGATGACATGGAAAAAATGATGAGGAAGTTCTCCAATCTCAAAAAGTTGAAGTGTAGATTTTTGGAATCCGTCTATTATTCGATGAAGTTGAGAAAGGATTGCATTCGTTTTCCCATATTGGACTTTCTAGTTCATCTGGAATCGCTGAAGGTGTTTTCTAATGGCAAAAAACTGTCACAACCCTGTGAATTTAAGCTCCCAGTGAATCTCAAGAAGTTGACACTTTCAAATTTTCGACTACCCTGGAAAGAAATATCAATAATTGCAAGACTTCCTAACCTAGAGGTACTCAAGTTGCTACTTAAAGCCTTTGAGGGAGAAAAATGGAAAGTCAAAGATGATGAGTTCCCTGCACTCAAAGCGTTGAAACTGGACGATGTAGTTATCTCTCAATGGGATGTCTCTGATGATGCGTTTCCTAGTCTTGAGAAATTGGTTTTGCAAAGATGTAAGAAGCTTAAGGAGATCCCTTCTTGTTTCGGTTACAACTGTTCTTTACAAAGCATTGAAGTTAATTGGTGCAGCCTTTCCGTCACTGAATCGGCCAAGCAAATTCAGGATACACAAGTTGATGACATGGGAAATGGTGGATTCAAAATCTTTATCTAG
>NbS00018282g0019.1
ATGGCGAACGTTGCGGTGGAGTTTCTGGTGCAGAACTTGATGCAGCTGCTAAGAGACAATGCGGAGCTGATTGTTGGAGTTAAGGATTCGGCTGAGAGTCTGCTTCAAGATCTCAATGATTTCAACGCTTTTCTCAAGCAAACTGCTAAGTCCCGCACTGAGAACGATGTCCACAAAGAATTGGTGAAGAAAATTAAGACTGTGGTCAACTCTGCTGAAGATGCCATTGATAAGTTTGTGATTGAGGCTAAGCTTCACAAGGACAAAGGGGTTGGCAGATTTGTGGATGTTAAGCATTATAAAAGAGTGTATGATGTAGCAGGGGAGATTAAAACTATTAGAGACAAAGTCAAAGAAATTCGTCTCAATAATGCACTTGACCTTCAGGCCCTTCAAGATGAAGATCAATCTGCCAAAGGTGTCCAAGAAAGAAAGCCTCCGGTGGTAGAGGAAGATGATGTGGTTGGATTTGAAGAGGAAGCAGATAAAGTAATCAACCGTCTTCTGGGAGGATCGAGTGGACTAGAAGTTGTTCCAGTTGTTGGAATGCCTGGTCTCGGCAAAACGACACTGGCAAATAAGATTTACAAGCATCCTGACATCGGGTACCAGTTTTTTACTCGCATTTGGGTTTATGTTTCTCAATCATACAGGAGAAGAGAATTATTTCTCAACATCATCAGCAAATTCACTCGAAATACCAAACAATACCATGATATGTGTGAGGAGGATTTAGCTGATGAAATACAAGATTTTTTGGGCAAAGGAGGAAAATACTTGATTGTCTTGGATGATGTATGGTCTCCTGACAATACCAAACAATACCACGATATGTGTGAGGAGGATTTAGCTGATGAAATAGAAGATTTTTTGGGCAAGGGAGGGAAATACTTGATTGTCTTGGATGATGTATGGTCTCCTGACGCTTGGGAACGTATCAGAATAGCTTTCCCAAACAACAACAAATCCAATAGAATATTATTGACCACCCGAGATAGCAAAGTTGCTAAGCAATGCAAGCAGTGCATTGGTATACCTCATGATTTAAAATTTCTGACTGAAGATGAAAGTTGGATTTTACTGGAGAAGAAAGTTTTCCATAAAGATAAATGTCCTCCTGAATTGGAACTATCTGGAAAGAGCATAGCCAAAAAATGTAATGGACTACCCCTTGCGATTGTTGTTATTGCAGGAGCACTAATTGGGAAAGGTAAGACATCAAGAGAGTGGAAACAAGTGGATGAGAGTGTGGGTGAACACCTCATAAATAAAGACCAGCCTGAGAATTGTAACAAATTGGTGCAACTGAGTTATGATCGCTTGTCTTATGACTTGAAAGCATGTTTTTTATATTGTGGTGCATTTCCTGGCGACTTGAAAGCATGTTTTTTGTATTGTGGTGCATTTCCTGGAGGCTTTGAGATCCCTGCTTGGAAGCTAATCCGTTTGTGGATCGCAGAAGGGTTCATACAGTATAAAGGCCACTTATCTCTTGAGTGTAAAGCAGAGGATAACTTGAATGATCTAATTAACAGGAATCTAGTGATGGTAATGCAAAGAACATCTGATGGTCAAATCAAAACATGTCGTCTTCATGACATGTTGCACGAGTTTTGCAGACAAGAGGCTATGAAGGAAGAAAATCTTTTCCAAGAAATAAAACTAGGTGCTGAGCAATATTTCCCTGGAAAACGGGAACTAGCCACCTACCGTCGCTTATGCATTCATTCCTCAGTTTTGGAATTTATCTCTACAAAGCCCTCAGGTGAACATGTCAGGTCATTCTTATCTTTTTCTTTAAAAAAGGTCGAGATGCCATCTGTCGACATCCCAACCATACCAAAAGGCTTTCCGTTGCTGAGGGTTTTTGATGTCGAGTCCATCAACTTCAGTCGCTTTTCCAAGGAGTTTTTCCAGTTATATCATTTGAGGTATATTGCTTTCTCATCTGACACAATCAAGATCATTCCTAAACACATTGGAGAACTGTGGAACATCCAAACACTCATAATTAACACGCAACAACGCTCTCTTGATATCCAAGCAAACATATGGAATATGGCACGACTAAGGCATCTGCACACTAACTCTTCTGCTAAGTTGCCTGTGCCTATTGCCCGGAAAAATAGTAAAGTTACTTTGGTAAATCAAAGCCTGCAAACTCTCTCCACAATTGCTCCTGAAAGCTGCACAGAAGAAGTATTTGCAAGGGCTCCAAACCTGAAAAAGCTGGGCATTCGTGGAAAAATAGCTGTGCTTCTTGAGCCAAATACATCTACATCGTTGAAAAATGTTAAGAAGCTAGAATACCTTGAAAGCTTGAAGCTGATAAATGATAGTATTCAAACAGGAAAAGAGTTACACCTTCCACCTGCATATATATTTCCAACAAAGTTGAGGAAGCTGACTTTATCCCTCATATATATTTCCCACGAAGTTGAGGAAGCTATCTTTAGTAGATACCTGGCTGGAGTGGAATGA
>NbS00019725g0006.1
GCCTACCATGCTGAGGATGTGATTGAAATATTCATCCACCAAGTTGCATCCCTAGAACGAAAGAGCTGCTTCATTAAGTGTGCCCTTTTCCCTAAGAAACTATATTGGCTTCACATAGTAGGGAAAGAGATCGACTCGATTCAGAACAGAATTTCTGAAACATCCAGCAGCCGGGAGAGATATGGCATCATGTCATATCAAGGGCTCGGAATTGGGGAAGGGTCGAGCAAAACACGCGAGAAGATGCGTGAATTGCGACGCTCCTCTCCTTTGGTTGCTAATAAGGATGTTGTTGGCCTAAAGAAGCATGTGAACGCCGTCGTGTCAATCCTTCTAAAGGAGGACAAACGGCTTCGTGTTGATTCAATTGTAGGCATGGGTGGCCTCGGTAAGACGACTCTTGCCAAAGAAGTTTACAACGAAGCTCACATCAGAGACCACTTTGACTGTCAGGCATGGATTTATGTATCCCAAGATTATAAACCAGCAAAGATCATCAAGGAACTCATCTTACAGCTGGCAAATCCAGAAGAAGATAAAGTAAAGATTGTGGAAACAATGGACAAACTGTTAGAGGCTGGATTGGAGGAAATGCTCCAGAGGCGCTTGGAAGGAAAACGCTATCTGATTGTTCTTGATGACATCTGGACCAAAGATGCATGGGATCTTCTTGCTAGGTCATTTCCAGACAATGATAAGTCAAGTAGATTGCTACTTACCAGCCGCATAAAGGAGGTTGCTTTGCACGCAGATGCCCATACTATACCGTACGAACTTAAAGTATTGAATGAAGAGGAGAGCTGGGAACTCTTTCTCAAGAAATCATTCGCTGAAGAAAGAGAGTGTCCAGAGGACTTGGTGGACGTTGGGAAAGAGATTCTGGAAAAATGTGATGGCTTGCCACTGGCAATCACTGTCATAGGAGGCCTCTTAGCTGGGAAGAAGAAGCAAAGAAGTGAGTGGGAAAGGGTAAAAAGAAACCTCAGCTCACACCTTGCAGGAAGCCAAACTTATGGGGTATCCGCGATTTTGGCGTTGGGTTATCATGACTTACCTCCCGACTTGAAATCTTGCTTTCTCTATTTAGGCCTTCTCCGAAAAGACAGAGACATTTCTGTGCAGCAGCTCAAGCGCCTATGGATTGCCCATGGTCTAATTCATCAAAATCTGGGAGAACAACAGAGATTAGAGGACATTGCGGAGGATTATCTCGATGAGCTCATTGGCAGAAATATGGTTCAAGTGATCCTAATGACAGAGTTAGAAGTTGCCGGCTCCACGATCTCCTGTCGAGACTTTTGTATCATGAAAGCACAGGAAGAAATATTTCTCGAGGTCCATGATCAGAATGTAGATAATATATCTACTGTCCTGTCTGATCAATCTCGACACCATGTCCTTTACTGTCCACTCGAGAGGTACGATTATTTGGGAAATTCAAAAATGTATATAAGATCTCTTCTGTCCTTTGATTCATCATCTGCTGAACTAAACCTTGATCGTATTTGTACAAGTAGTAGTTTCAAACTTCTCAAAGTGCTATACATAGATTCTCCTGGTTTAAATGTTATCTCAGATAGTATCGGGAAACTACGTTGCTTGAAGTACTTGGGCATAGGATGGAAGACACGCATAAAGATGCTTCCCCCTTCTTTAGTTTGGTTGAAAAACTTGGAAACGATTGATATGCCCATGTCTAGGTATTATTCTGTACTAATTCCTAATGTCTTGGGGAAGTTAGAGAATCTGCGGCGTCTGCTTGGTTACATAAATTCCCCAAGCCTATTGAAGATTGACTTACCCAACAATCTCCAAATTATAGGCAGCATACCTGTTAAGCACTGGATGCATAATGAAAACCTGACAAGAATGACTAATCTCCATAAAGTTGGTTTACTCATTCAAGATGATCATGACCTAGACATGGATCGATTGTGTGACTCACTTGTGGAGCTTAAGAACCTTCAGTCCTTGTGCTTGGAAGTAGAGCGTAGCTCGCAAATTTCTCTGGTTGCTGGTTTATCTAAGGTGAGTCATATTGTCAAGCTTAAGTTGAAGGGACGACTAGCCTCAATGCCAGCACATCCTTGTGTATTTCCACCCAACCTTTGTCAGCTGACTTTGGTGAACTCCAAGCTCCATCCATATTCAATCCAAGTGTTTGAGAAGTTAACCAACTTGTCAGTTCTAAAACTAGTTAACGCTTTTGATGGAAGGACACGCTATGACAGTCTAACAGTATCAAAGAATGGGTTCCATGGGCTCATGTTTCTCAGGGTGGAACTACTAACTATGACAGAAATGAAGCTAGAGAAAGGTGCAATGGCAGGACTCCAACACCTGCAGATCTTCGACTGCTACTCGCTGAGGATGCTCCCAGAAGAGTTGATATCATTGACCAAACTTGAGAAGCTGGCCATTCGAGGAATGCCTGAAGAATTTTGTGCTAGGCTTCAAACTTCAGATTTTCACAAACTCCAACACATTCCCAATGTTGTGGTTGGACCTCCTAGTACAAATGAAGATGAACTGGAGATTCTTGCTATCCGTGAACGGCTCAGGGTAGGGTTCATAGCAGAAATGGCAGCATTAAGGTTCATTGATGGAGGCAGGATGACAAATGTCAATACTGAT
>NbS00019561g0003.1
ATGAAATGTTTGAAAGATGCAGATATGAAGCAAGAGGAAGAAGAAGCCGCAACAGTCTGCAACTGGGTATCTGAAATCAGATCAGTTGCCTACCATGCTGAGGATGTGATTGAAATATTCATCCACCAAGTCGAGTCTCAAGAACGACAAAGCTTCTTCATCAAGTGTGCCTTCTATCCTAAGAAACTATACATGCTTTACAGAGTAGGGAAAGAGATTGAATCGATCCAGACCACAATTCTTGAGATATCCAACAGCCGTAAGAGATATGGAATCAGGCATATTCAAGGGCTCGGATTCGAGGAAGTGTTTAGCACAACACGGGAGAAGATGCGTGAACTACGGCGCTCCTCGCCGTTGGTTGCGAACAAGGATGCTGTTGGCCTAGAGAAGCATGTGAATTCTGTAGTGGCCATCCTTCTGAAGGATGACAAACGGCTCCGTGTTGCTCCAATTGTGGGTATGGGAGGCATTGGTAAAACGACTCTTGCCAAAGAAGTTTATAACCAAACTCAAATCAGAGACAAGTTTGACACTCGGGCATGGGTTTATGTATCTCAAGATTATAAACCCGCGAAGATCATCAAGGAACTCATTTTACAACAGGCAAATCCAGAAGAAGATAAAGTGAAGATTGTGGAAACAATGGACAAATTGTCAGAGGCTGGATTGGAGGAAATGCTCCATAGGCGCTTGAAAGACACATGCTATCTCATTGTTCTCGATGACATCTGGACCACAGAAGCATGGGATCTTCTTGCTAGGTCATTTCCAGACAATGATAAGTCAAGTAGATTGCTACTTACCAGCCGCAGAAAGGAGGTTGCTTTGCATGCAGATTCCCATACTATACCATATGAACTTAAAGTAATGAACGAAGAGGAGAGCTGGGAACTCTTTCTCAAGAAAGCATTTGCCGAGGATAGAGAGTGTCCCCAGGACTTGGTGGACATTGGGAAAGAGATTCTGGAAAAAAGTGATGGTTTGCCACTGGCAATCACTGTTATAGGAGGCCTCTTAGCTGGGAAGAAGAAGCAAAGAAGTGAGTGGCAGAGAGTACAAAGAAACCTCGGTTCACACCTTGTTGGAAGCCAAACCTATGGTGTATCAACAATTCTGGCGTTGAGTTATCATGACTTACCTCCCCATTTGAAATATTGCTTCCTCTACTTAGGCCTTCTCCAAAAAGACAAAGATATCCCAGTGCAGCAACTAATGCACATATGGGTCGCCCATGGTCTTGTTCAGCAGAAGGGAGAAGAAGAATTAGAGGACATTGCTGAGGATTATCTTGATGAGCTCATTTGCAGAAATATGGTTCAAGTGATCCAAGTTAGAGCAGATGACAGAGTTAGAAGTTGCCGGCTCCACGATCTCCTGTGA
>NbS00030183g0008.1
ATGGAGGATGTCAACATTGATGAGAGTGCTACACCAAGTACTCAAGTAACTGAAGAGGAACCACTGGGGCTTGAGGATGATGCTGAGAAGATAATTAAGCTACTGACCAGAGGAATAAAGGAACGGGATATTGTCTCTATTTTTGGCATGCCTGGTCTCGGAAAGACAACTTTGGCAAAAAAGATATTCAAAGATTCTTCTGTTGTTTCTCACTTTGATGTTCGAGCATGGGTTACCATTTCGCAATCATATGATGTGAGAGAGCTGTTGAAGGATATCTATAAGCAAGTGACAGGTGTTAAGTACAATGGAGATAAGGAGAGTGACATTGCCGATATGTTGCGCAAGTGTTTAATAGGGAAAAGATATCTCATTGTTCTGGATGATGTATGGGAAGTAAAGGCATGGGATGAGTTAAGGTTATGTTTTCCAATCGGTAAACAAGGAAGCAGAATCATGTTAACAACTCGACTTGAACATGTGGCAATGGAAGTCGAGCACTGTACTGATCCTTATTCCCCTCGATTCCTAACCAGGGAAGCGAGCTGGAAATTGTTGGAGAAAAAGGCATTTCAAAAGGAAAATTGTCCTCCTGAATTCAAGGATGTTGGGGTACAAATTGCAGAATATTGTAAAGGGTTGCCTCTTACAGTTGTTTTGGTTGGTGGAATTCTGGCAAAGAAAGAAAGGAATGTCTCGGAGTGGTGTGAAGTTGCAAACAATTTAAAGTCTCATCTTGGAGCAGTTGAAAGTGAGAGCAACTTGGCAATACAATTAAGTTACTGCTATTTACCGGAGCATTTGAGACATTGCCTTCTAACTATGGGAGTATTTAGGGAGGATGAAAAAATTGGCCCATCTAAATTGATGTTACTCTGGATGGCCGAAGGCCTCGTTCAATGTAGTGATGAGAGAGGATTGGAGGAGGTAGCTGAAGCTTACTTGATGGATATAATTTCTAGTAGTCTACTAATGGTTTCCAAGACGACCTTTGATGGCAAGGTGAAGTACTTGCAAATTCATGATCTAGTGCGTGACTTTGTCTTAAACAAAGCTAAAGAAGAAAAGTTCATGCAAGTTATAGGGACACATAACCAATATCAACCTTCATATGATGAGGAACATCGAGTGTGCATTCACCTCGACCATAAGCTTCGTCATGATTTGGAGAGATTCAACAACAAAGTAGATAGATTCCTCACAAGCGGCTCCACATCTTTTGGTCAAGATCTTAAATCGTTTTTTAGATTCAACAACAAAGTAGATAGGTTCCTCACAAGCGGCTCAAAAAAAGGAACATCTTTTGGACAAGATCTTAAATCGTTCTTTGTTACTAATAACGCGGATGATTTTCTTGCTTATAGAGATTTTTGGAATAGCGAGTCTAGTTTTCACGGTACTATTTCTGAAGAGTATTTATCTCGTTCCTATCATTTCTCGTCAGTTGGAGACTTAAGACTTCTTAGAGTGCTGGATATCAAGAACTGCATTCCAGGGGATTATACGAATATAGAAGATATATTGCAATCACTAGTTTACCTGAGATACCTGGGAATGTGTTTCGAAAAGTTTTTTTTCGAGTGGGTATCACACATGTGCGACCTGGAAACTTTACTGGTGGATACTGAGATATCAGTAGAAGGGACACCTCATATTTGGAAGATGACAAAATTAAAGCATGTAGACGTATCAACACGCTTACCCCATGAGATATTTGCAGTTTCTGAAGAAGGTCCGTCTAAGTTGGAGAATTTGAAGGCATTTAAAGGCATGTGTTTATTTCGTGAGGATATAGAGTTAATTGAGATGTTTCCCAATCTTCAAAAGCTTCTCCTTGTAATAATTGTTAATTATTTAGATGAAGCTGAAGTTAATGATTTTGATGAAGCTGAAGTTAATAATTTTGGTGAAGCTAACTCTCTCGTTCTGAAATTGGATGTTCTTACACAGCTTCAATCTCTCGTGTTTGGTTCGATGTATAATATCACCAAGTATTATTTACCTTCAAGTCTCAAACAGCTGATCCTCCGCCAAATTAATATACTAGCAAGTGCAACTTCCACAATTGCAGGGTTACCCAACCTTCAAAGACTGGTATTTCAAGGGTGTAGATTCGAGCAAGCGGAGTGGGACGCGAGAGATATGGAGTTTCCGGTACTCAAAATCTTAAAATTTCGAGGCGCTCATATTAGGGAATGGCACGTCTCAGAATCATCATTTCCCATGCTTGAAAGTTTAGTGCTAAAATCTGTTGAATTGCTTGAGAAGATTCCTGACAGTTTTGTGGATATTGGAACGCTTACATCAATCAAGGTGATCCGTTGTAATCAAAACTCCCTCAAGGTTTCAGCTTTGCAGATTAAGAAAGAAGTAGAAGAAACTACAGGGTGTGACAACCTGGACGTCTATATTTTTCCTCCTTACTCTCGGTATGTCATATATCCTTTTACATAG
>NbS00028827g0002.1
ATGGTGGATGTCAACATTGATGAGAGTGCTAAACAAGTAACTGAAGAGGAACCTGTGGGGCTTGAGGATGATGCTGACAAGATAATTAAGCTACTGACCAGAGGAATAAGGGAACGGGATATTGTCTCGATTTTTGGCATGCCTGGTCTCGGAAAGACCACTTTGGCGAAAAGGATATTCAAAGATTCTTCTATTGTTTCTCACTTTGATGTTCGAGCGTGGGTTACCATTTCGCAATCATACGATGTGAGAGAGCTGCTGAAGAACATCTATAAGCAAGTGAGAGGTGTTAAGTACAATGGAGATAAGGAGAGTGACATAGCTGATATGTTGCGCAAGTGTTTAATAGGCAAAAGATATCTCATTGTCTTGGATGATATATGGGAAGTAAAGGCATGGGATGAGTTAAGATTATGTTTTCCAACCGGTAAACAAGGAAGCAGAATCATGTTAACAACTCGACTTGAACATGTGGCAATGGAAGTCGAGCACTGTACCGATCCTTATTCCCCTCGATTCCTAACCAGGGAAGCGAGCTGGAAATTGTTGGAGAAAAAGGCATTTCAAAAGGAAAATTGTCCTCCTGAATTCAAGGATGTTGGGGTACAAATTGCAGAATATTGTAAAGGGTTGCCTCTTACAGTTGTTTTGGTTGGTGGAATTCTGGCAAAGAAAGAAAGGAATGTCTCGGAGTGGTGTGAAGTTGCAAACAATTTAAAGTCTCATCTTGGAGCAGTTGAAAGTGAGAGCAACTTGGCAATACAATTAAGTTACTGCTATTTACCGGAGCATTTGAGACATTGCCTTCTAACTATGGGAGTATTTAGGGAGGATGAAAAATTTGGAGCATCTAAATTGATGTTACTCTGGGCGGCCGAAGGCCTCGTTCAATGTAGTGATGAGAGAGGATTGGAGGAGGTAGCTGAAGGTTACTTGAGCGATATAATTTCTAGTAGCCTACTAATGGTTACAAAGACGACCTTTGATGGCAAGGTGAAGTACTTGCAAATTCATGATCTAGTGCGTGACTTTGTCTTAAACAAAGCTAAAGAAGAAAAGTACGTGCAAGTTATAGGGACACATAACCAATATCAACCTTCATATGATGAGGAACATCGAGTGTGCATTCACCTCGACCATAAGCTTCGTCAGGATTTGGAGAGATTCAACAACAAAGTAGATAGATTCCTCACAAGCGGCTCCACATCTTTCGGTCAAGGTCTTAAATCGTTTTTTGTTAGATGA
>NbS00024406g0008.1
ATGGATGATGTCAAGATTGATGAGAGTGTTACACAAAGTACTCAAGTAACTGAAGAGGAACCTGTGGGGCTTGCGGATGATGCTGAGAAGATAATTAAGCTACTGACCAGAGGAACAAGGGAACGGGATATTGTCTCTATTTTTGGCATGCCTGGTCTCGGAAAGACCACTTTGGCGAAAAAGATATTCAAAGATTCTTCTATTGTTTCTCACTTTGATGTTCGAGCATGGGTTACCATTTCACAATCATATGATGTGAGAGAGGTGTTGAGGGAAATCTATAAGGAAGTGACAAGTGTTAAGTACAATGGAGATAAGGAGAGTGACATAGCCGATAAGTTGCGCAAGTGTTTAATAGGCAGAAGATATCTCATTGTCTTGGATGATGTATGGGAAGTAAAGGCATGGGATGAGTTAAGATTATGTTTTCCAATCGGTAAACAAGGAAGTAGAATCATGTTAACAACTCGACTTGAACATGTGGCAATGGAAGTCGAGCACTATACCGATCCTTATTCCCCTGGACTCCTAACCACGGAAGCAAGCTGGAAATTGTTGGAGAAAAAAGCATTTCAAAAGAAAACTTGCCCTCCTAAATTCAAGGATGTTGGGGTGCAAATTGCAGAATATTGTAAAGGACTGCCTCTTGCAGTTCTTTTGATTGGTGGGATTCTGGCAAAGAAAGAAAGGAATGTCTCAGAGTGGTATGAAGTTGCAAACAATTTTAAGTCCCATTTTGGAGCAGTTGAAAGTGAGAGCAACTTGGCACTGCAGTTAAGTTACCGCTACTTACCGGATCATTTGAGACATTGCCTTCTGACTATGGGAGTATTTAGGGAGGATGAAAAAATTGGAGCATCTAAGTTGATGTTACTCTGGATGGCCGAAGGCCTCGTTCAATGTAGTGATGAGAGAGGATTGGAGGCGGTAGCTGAAGCTTACTTGACCGATATAATTTCTAGTAGCCTACTAATGGTTTCAAAGACGGACTTTGATGGCAAGGTCAAGTACTTGCAAATGCATGATCTGGTGCGTGGCTTTGTCTTAAACAAAGCTAAAGAAGAAAAGTTCATGCAAGTTATAGGGACACATAACCAATATCAACCTTCATATGATGAGGAACATCGATGGGTATCAAACATGTGCGACCTAGAAACTTTACTGGTGGATACTGAGAGAATAGTAGAAGCGACACCTCATATTTTGAAGATGACGAAACTAAAGCATGTAGACTTGTTAACACGTTTACCTCGTGAGATATTTGAAGTTTCTGAAGAAGATCCGTCTAAGATGGAGAATTTGAGGGCCTTTAGAGGCATGTGTTTACTTCGTGAGGATATAGAGTTAATTGAGAGGTTTCCCAATCTTCAAAAGCTTTTCCTCATGATAGCTGATAATGTTATTGATGAAGCTAACTCTCTCGTTCTGAAATTGGATGTTCTTACACAGCTTCAATCCCTCGTGCTCGGTTCGATGTGTAATATCACCAATTATTATTTTCCTTCAAGTCTCAAAGAGCTGATCCTCCGCCAAGTCAATATACCAGCAAGTGCAACTTCCACAATCGCTTGGTTACCCAACCTTCAAAGACTGATATATGAAGGGTGTATATTCGAGCAAGATGAGTGGGACGTGAGAGATATGGAGTTCCCAGTACTCAGAATCTTAAAATTTCGAGGCGTTCATCTTAGGGCATGGCATGTCTCAGAATCATCATCATTTCCCATGCTTAAGAGTTTAGTGCTAACATCTGTTGAATTGCTTGAGAAGATTCCCGACAGTTTTGCGGATATTGGAACGCTTACATCAATCAAGGTGATCTATTGTGATGATAATCTCAAGGCTTCAGCTTTGGAGATTAAGGAAGAAGTAGAAGCAACTACAGGATGCGACAACCTCAAGGTCTATATTTTTCCTCATTACGCTCGGGAACAAAAAGAATATGAAGAGGAAGAAGTAGAAGAAAAAGCAGGAGAAAAAGAGAGAGGAGAAGACCAAGCAGCATCAGAAGTAGAAGTAGAAGAAAAAGAGAAGGGAGAAGAAGAAGCAGCGGCAGCAACAGAAGTAGAGGCAGAAGAAAAAGAGAAAGAAGAAGTGGCAGAATTGAGCTTTTCTGAGAAGGCAAGCATCATTGATCCACCTTCTCTTCTCATTACGCCTCTTGCTCCTGCTTGCTTCTCTCTCCATAAAAAGCCTCCATCTGTATTGATAAGTACGATAAAGTATCATCCAAATGAAGGTTTTTCTTCAGAATCCTCCAACCGCGGAAAGCTTTAA
>NbS00024406g0017.1
ATGGAGAATGTCAACATTAATGAGATTGCTACACCAACTACTCAAGTAACTGAAAAGGAACCCGCGGGACTTGAGGATGATGCTGACAAGATAATTAAGCTACTGACCAGAGGAATAAGGGAACGGGATATTGTCTCTATTTTTGGCATGCCTGGTCTCGGAAAGACCACTTTGGCGAAAAGGATATTCAAAGATTCTTCTATTGTTTCTCACTTTGATGTTCGAGCGTGGGTTACCATTTCGCAATCATACGATGTGAGAGAGCTGCTGAAGAACATCTATAAGCAAGTGAGAGGTGTTAAGTACAATGGAGATAAGGAGAGTGACATAGCTGATATGTTGCGCAAGTGTTTAATAGGCAAAAGATATCTCATTGTCTTGGATGATATATGGGAAGTAAAGGCATGGGATGAGTTAAGATTATGTTTTCCAACCGGTAAACAAGGAAGCAGAATCATGTTAACAACTCGACTTGAACATGTGGCAATGGAAGTCGAGCACTGTACCGATCCTTATTCCCCTCGATTCCTAACCAGGGAAGCGAGCTGGAAATTGTTGGTGAAAAAAGCATTTCAAAAGGAAACTTGCCCTCCTGAATTCGAGAATGTTGGGGTACAAATTGCAGAATATTGTAAAGGACTGCCTCTTACAGTTGTTTTGATTGGTGGAATTCTGGCAAAGAAAGAAAGGAATGTCTCAGAGTGGTATGAAGTTGCAAACAATTTTAAGTCCCATGTTGGAGCAGTTGAAAGTGAGAGCAACTTGGCACTGCAGTTAAGTTACCGCTACTTACCGGATCATTTGAGACATTGCCTTCTGACTATGGGAGTATTTAGGGAGGATGAAAAAATTGGAGCATCTAAGTTGATGTTACTCTGGATGGCCGAAGGCCTCGTTCAATGTAGTGATGAGAGAGGATTGGAGGTGGTAGCTGAAGCTTACTTGACCGATATAATTTCAAGTAGCCTACTAATGGTTTCAAAGACGGACTTTGATGGCAAGGTCAAGTACTTGCAAATGCATGATCTGGTGCGTGGCTTTGTCTTAAACAAAGCTAAAGAAGAAAAGTTCATGCAAGTTATAGGGACACATAACCAATATCAACCTTCATATGATGAGGAACATCGAGTATGCATTCACCTCGACCATAAGCTTCGTCATGATTTGCAGAGATTCAACAACAAAGTAGATAGAGATTTTTGGAATAGCGAGGCTAATTTTCATGGTACTAGTACAACTATTTCGGAAGAGTATTTATCTCGTTCATATCCTTTCTCATCAGTTGGAGACTTTAGACTTCTTAGAGTGTTGGATTTCAGGAACTGCATTCCAGGGGATTATACGAATATAGAAGATATACTGCAATCACTAGTTTACCTGAGATACCTAGCAATGTGTTTTGAAAAGTTTTTTTTCGAGTGGGTATCAAACATGTGCGACCTAGAAACTTTACTGGTGGATACTGAGAGACTAGTAGAAGCGACACCTCATATTTGGAAGATGACGAAACTAAAGCATGTAGACTTGTTAACACGTTTACCTCGTGAGACATTTGAAGTTTCTGAAGAAGATCCGTCTAAGATGGAGAATTTGAGGGCCTTTAGAGGCATGTGTTTACTTCGTGAGGATATAGAGTTAATTGAGAGGTTTCCCAATCTTCAAAAGCTTTTCCTCATGATAGCTGATAATGTTATTGATGAAGCTAACTCTCTCGTTCTGAAATTGGATGTTCTTACACAGCTTCAATCCCTCGTGCTCGGTTCGATGTGTAATATCACCAATTATTATTTTCCTTCAAGTCTCAAAGAGCTGATCTTCCGCCAAGTCAATATACCAGCAAGTGCAACTTCCACAATCGCTTGGTTACCCAACCTTCAAAGACTGATATATGAAGGGTGTATATTTGAGCAAGATGAGTGGGACGTGAGAGATATGGAGTTCCCGGTACTCAGAATCTTAAAATTTCGAGGCGTTCATCTTAGGGCATGGCATGTCTCAGAATCATCATCATTTCTCATGCTTAAGAGTTTAGTGCTAACATCTGTTGAATTGCTTGAGAAGATTCCCGACAGTTTTGCGGATATTGGAACGCTTACATCAATCAAGGTGATCTATTGTGATGATAATCTCAAGGCTTCAGCTTTGGAGATTAAGGAAGAAGTAGAAGCAACTACAGGATGCGACAACCTCAAGGTCTATATTTTTCCTCATTACGCTCGGGAACAAAAAGAAACAGAAGAGGAATATGAAGAGGAAGAGAAAGAGGAAGAAGTAGAAGAAGAAGAAGCAGCAGAAGAAAAAGAGAAGGGAGAAGAATAA
>NbS00014857g0016.1
ATGGTCGGTTTTAATGAAGAAACTGAAATGCTTATAGAGCAACTTGTGAGAGGACAACGGCAATTAGATGTGATCTCAATTTTTGGAATGCCAGGACTCGGAAAAACAACTTTGGCGAGGAAATTGTATGATCATGAAACAATTTCCAATCGTTTCGATATTCGCTTGTGGTGCTGTTCTTCTCAATCTTATAATAATAGAGCTCTCTTGTTTGAATTATTAGGTCATATTTGTGAGCTTGATGATATTACCAAAGAAAAAAGTTATGATGAGTTAGCTGAGAAACTTTACAGATATTTGAAAGGAAAGAGGTACCTTATTGTAGTGGATGATGTGTGGAGTCCTAATGCATGGGATGATATAAAGAGACCGTTTCCCGATGATAATAAAGGAAGTCGAATTATTTTGACAACTAGACTTGAAACAATCGCCACATATGCCATGATCACTTCGAGTCCTCATCATCTTCGTCTGTTCACAGAAGAAGAAAGTTGGATGCTATTAAAGGAGAAGGTATTCAAAGAAAATAATTATTGCCCTCAAGAATTCGAGGATATAGGTAAGCAAATAGCGACAAAGTGTGGAGGATTACCCCTTGCAATTGTATTGATAGCTGGTGTTGTTGCAAAAAATGATAAGGAAGTAGTTCACTGGGAACAAGTAGGGGAACGTTTGAAGTCGAAAATGCAAGGTTGTATGGATATAGTTGAATCGAGTTATCAACACTTACCCGTTCATTTGCAAAATTGTTTTCTCTACTTTGCTTCATTTCTAGAGGGTAAAAAAGTTCCTGTTCAAAAATTGATACGACTATGGATCGCAGAAAATTTTGTTGAAGCCAGTAGTACTGCATTGAAGAGCTTAGAGATGGTTGCAATGGATTATTTGATGGATTTAATTAGGAGCAACCTAGTGATGGTGGCTAATATAAATTCCTCAGGGGAGCTCAAAGCTGTCTATATTCATGATGTAATACATGAATTTAGCTTGACGAAAGCTAAATGTCTATATACTTCCATCTTCCAAAGTGTAAATTCTCCTTGGGTTGATTTAGACTTGGCTAAATCCTGGAAAAACCTGAGAGTATTAGATTTGAGTTCCGTAAAGCTGCATAAGACTCATGTAGATGCATTGAGATATCTGATTCATTTGAAGTATTTGGAGCTGCAGTTGCCTTCTGATTACACTTCAGATACAATATGCAACCTGAAGGAGCTTGAGACATTTATAGCGACCAGAGTCTATCGTAAATCCTGCATTCCAAATTCCGTTTGGGGTATGACAAGCTTGAGGCATTTGCATATAAGTACTCTATATACCTCTCAACTATTTGAGGATCTTTACAACTTAAAAACATGTTCAAATTTGGTTATTGATGCTGGGGTGTATTACCAGAGTTTTATGAAAAGATTACCCAATCTTGAAAAGCTCAGTTGTCAATTATGTGGTTCAGGAACCCGTTTTTACAAATACTTTCCTGCTTTCGGGTCTCTTGGTCAACTCAAATCTCTCAAGATTGATGTAACTAGGTTATTGACATATCCCTATGGTTTTGAAGACTTTACATACCCGTCAAGCCTCAAGAAATTAACTTTGGCATATCTTGAGCTCCCTTGGAGTAAAATGTCCTACATTGGTAGTTTGTCCAACCTTGAATTTCTTAAATTAGAAGGAAATGGTTTTAAAGGGAGGTGGAATGTTAAGGACGGTGAGTTTTCTAACCTTAAAGTTTTGAAATTAAAGAAACTAGGACTCTCGGAATGGACTGCCTCTGATGACTCGTATCCCAACCTAGAGCGAGTACTGGTGCACGGGTGTTGGAAACTAGAGGAAATTCCTTATAGTTTTGGGAGTAGTTGCTCAATGCAACTTATTGAGGTAAGATCATGTTGTGACTCCGCAGTAAATGCTGCCCTCAAAATTAAAGAAACACAAATTGAGGAGATGGGGAATTCTGAATTCAAGTTTGAGCTTTGTCTGCAGTTGCCCAATTTTATGTTCCAGCTTGGATATTTCTTAGTTCATCTGTTCTGTAGCATGCTCGAGATGTCTCAACTTCATGCAGACTCCATACATAGTGTGGCC
>NbS00024857g0001.1
ATGGTTGATGCCATTGTATCATTTGCTGTTCAAAAACTGGGCGATTTCCTCATACAAGAAGTTGCCCTGTTCAGAAGTCTGAGAGAGGATGTGCAGTGGCTGAGAAATGAGCTGCTCTTCATGCAATCTTTCCTCAAAGATGCAGAACAAAAGCAAAATGAAGATAAAAGAGTTCAACAATGGGTGTTTGAAATCAACTCTATTGCTAATGACGCTGTCGCTATACTTGAGACTTACACCTTCGAGTCTGATAAAGGTAGTGACCATGGATTTGCTAGTTGTCTTAAGGCTTGCGCTTGCATATGTAAGAAGGAGACCAAATTCTACAACATCAGCAAGGAGATCCAATCCCTCAAGAAGCGAGTCATGGATATCTCTCGCAAACGGGAGACATATGGTATTAGAGACATCAATAATGCAGGAGAAACAAGTAATCAGTCCGTCATGGTTAGAACATTGAGGAGAACTACCTCCTATATAGATGACGATTATATTTTTGTTGGCTTTCGGGATGTTGTAGAAAGCTTGCTAGCTGAACTTCTCAAAGCAGAGCCTCGCCGAAGTGTCATCTCCATTTATGGTATGGGTGGGTTAGGCAAGACCACTCTTGCAAGAAACCTCTACAACTCTCCAACTATAGTCTCTAGCTTCCAAACACGCACTTGGATATGTGTTTCTCAAGAGTACAACACCATGGATCTCCTTAGGAATATCATAAAATCTATCCAAGGTCGCACAAAGGAAAGTCTGGATTTGTTGGAAAAGATGACAGAGACGGATCTAGAAATTCACCTTCGTGACCTATTGAAAGAACGCAAATACCTTGTGGTAGTTGATGATGTATGGCAGAGAGAGGCATGGGAAAGTTTGAAAAGAGCCTTCCCAGATAGCAATAATGGCAGCAAAGTTATTATTACCACACGCAAGGAGGATGTTGCTAAAAGAGCAGATGACAAAGGTTTTGTCTATAAACTTCGTTTCCTTAACGAAAAAGAGAGTTGGGACCTCTTTTGCAGGAAACTACTTGATGTTCAGGCAATGGTCCCAACCATGGAAAGCCTAGCTAGAGATATGGTGGACAAATGTGGAGGCTTACCTCTTGCAGTTGTTGTATTAAGCGGGCTACTTTCTCATAAAAGGGGGAGAGAAGAATGGCAAAAGGTGAAGGAACACCTTTGGCAGCATATGAAAGATGACTCTATTGAAATCTCCTATATACTCTCATTGAGCTACAATGATTTGTCAACTTCGCTCAAGCAGTGTTTTCTTTACTTTGGTATTTTTCCAGAAGATAGTATGGTTGGTGTTGAAAAGATAATGTGGTTGTGGATGGCCGAAGGATTCATACCAAGAGGAGAAGAAAGAATGGAGGAAGTTGCTGAATGCTTCCTACATGAGCTTATAAGACGAAGCTTAATTCAAGTCGTAGAAACATTTTGGGAAAAAGTTATTAAATGCAAGATCCATGATCTAGTTCGGGATCTTGCCGTGCAAAAGGCATTGGAAGTGAACTTTTTTGACATTTATGATCGAAGAAAGCACTCCACATCCTCCTTATGTCTCAGACATGTCATTCATGGTCAAACACAAAGGTATCTCTCACTTGATTTCTCCAACTTGAAATTACGGTCAATTATGTTTCTAGATCGAGATTTTGGTAAGCTGGATCTTTTAAAGTTTCGTAATGTGTTCCAACATTTATATGTGTTGAACTTGGATCTGACAATTTGTCATGGCACTAAACTACCTGATGGCATAGGAAGTTTGTACCACCTCAAGTTCTTAAGCTTGATAGCTCCCGATCCGATTAATCTCCCCTCCTCCATTGGCAATCTCAAGAATTTACAGACACTCATCAATCTCCTTGATGATGGAAGTGGTTCAAAAGCCTACGGCTCACTACCTCCTGAGACATCTAACCTAAGTAAGCTGAGACATTTAATTGCTTTCTACTCCCAACCTCTGCAACTTAGCCAACTCACTAGTCTTCAAGTTCTTAAATACGTTTGTTGTGATCAGTGGAAAGATTTTGACCCTGCTGGTTTAGTCAATCTTGGAGAATTAGACATGCGTAATATTAAGAGATCTTACTCCTTAAATAACATTAGCAGCTTGAAAAACCTTAGCACTCTCATATTGGGTTGTGCAAGTGGTGAATCATTCCCAGCCCTTGAATATCTTACTTCTTGTCAAAATCTACACGAATTGTGGTTAGATGGGAGAATAGAAGAACTGCCTCAGTTTCCAAGTTCCATCACAATGGTGGTCCTTTTGTATTCGAAACTCATGGAAGATCCGATGCCTATGCTTGGAATGTTGCCAAACCTAAGGAACCTCGATCTAGTAGAAGCTTATGAAGGAAAAGAAATAACTTGCAAAGGTAACAGCTTTAGTCACCTGGAGTTCCTTCGTCTTGATAGTCTTTGGAACCTAGAAAAATGGCATTTATCCACAAATGCTATGCCTCTGATTAAAGGCTTTGGTATCCATGATTGTCCAAAGCTGAAAGAGATTCCCAAGAGAATGAAAGATGTTGCAATCCTGGAGAGGTTGAAGTCAATTCCAGTTGAGGTATATTTTATTTACAAATTAGTTCTTATCTATAATGACCATTAACTTTGGATTTAGGGGAAACATGAGAAGCAGTTGTTAATGGAAATAAAAAGACATGCGGACTTGATACAACGGTTATAGAAAAGGAAGGGGAAAAAAAGGAAGATGTGGAATTTCTGCCAAGCACTTTGAGGCATTCACAGTTGGATTTTAGAAGTACTAATCACAGTTATCTACCACTTGAGTATTTCAACGCTGTCACTTAGAGCTGTTTTTTTTTTGGGTTTTCCACTAGGTATTCAATATCCGTATTGGGACCTGATTAAATCCGGATTCGCACCGGGAAGTCCAATATTGGGGATAAAGCGCTCCCGGATTCCATATTCAGGGTTCGAACTCGAGATCTCTGGTTAGGGATGAAGGAG
>NbS00024550g0001.1
ATGGCTGCTTATGCTGCAGTAACTTCTCTGATGGGAACTATACACCTGATTTCACAATCCAACTTGGACCTGCAGGACGGTCATAATGAACACTTAAAATTACTCTACGAGAAGGTTAGCTCTCTGCTAGAGTTTCTTGACACTAGTTCTGATGATGAATCAATGAAGGATTTGCAAGAAAAGGTGAAAGATCTAGCACATGAAGTAGAAGACAAAGTTGAATCACACATTCAAAGAGAGGCGCAGAAGAAGCTTCTTAAGATGTTGCAACGAGTCTTTCACCTTCCAACAAAGGCACATGAAAGGCTTCTTAAGATTTTGCAGCGAGCTATAGAAGCCATTGATTCTATCAAGGAAGAACTTTTCAAGCAGAGGGAGAATAATAATATGCAAGCAGGAAATAGTTCACTTGGTGGTTCTAATTCACCAGAATCTCATGTTTCTACCCTTGAGAACAACATGGTGGGGTACAATGATGAACAAGCGAGCATGCTGCGTCAACTTACTGGAGACTCACCTCAACTGGAAGTCATTTCCATTGTTGGTATGGGAGGCATAGGCAAGTCAACTTTTGCTAAAAGAGTGTTTTCTGATCCCTCAGTTGTGGGCTTCTTTGATGTTCGTGGATGGGTTACTATGTCCAAGGACTATAGTATAAGAAAGATGCTTCTATCCCTCCTTCAAGATGCCGGGGTGGAGCTTGATAAGGTAAGCAATGACGAACAAGCAGACGACTTGCAGGAAAGCGATGATGAACTAGATCACGTGCAGAAAATCAATAACGCACTTGCAGATCGCTTGCAAAAAAGTTTAAAAGGTAGGAGATATTTGATTGTTGTTGATGACATATGGAGCACGGATGCCTGGGATGAGATTAAACTATGGTTTCCAGAATACAATAATAGAAGTCGGATATTATTGACTACTCGAGACATGAAGGTTGCTCAATATGCTAGCTTTCCTGACGATCCTTTTCCAATGCGTTTCCTGGATCCAGAGGAAAGTTGGAATTTGTTTTGCCAAAAGGCATTTGACAAAAAAGATTGCCCGATTGAACTTGAGAATGTTGCAAAGGAAGTTGTAGAAAACTGCAAAGGGTTACCACTAATGATTTCTGTGATTGCAGGGACTCTCTCTAGCAAGAGGACAGTGGGCGAGTGGAGGAAAGTAGCTAAAAGTGTGAGCTCCTTAGTTAACCTTGACGATTATCAACGTTGCTCAGAAGTGCTCGCTTTGAGCTACAATCATCTTCCTTCACATTTGAAAGCCTGCTTTCTGTATTTTGGAGTTTTCCCGAAAGCTAGCGACATTTCTGTGAAGAAGTTGATTAGATTATGGGCTGCGGAAGGACTCTTTGAGCTAAAGGGGCTTGAGGGATTGGAAAAAGTGGCTGCTTATCTTTTACATGATCTTATTGATAAAAGTCTAATCATTGTTAGCAGGCGAAGTATTGATGGAAAAATCAAGACTTGTAGGATTCACGATCTTCTTCATGATTTATGCTGGAGAGAAGCTGAAAGGGATAGAATTTTGTACGTTGTAAATGACGTACCTTATGGAGGATCAAGAAGGTATTTTCCTCAAGGTCGTAGGTGGGTGTCACTTCATTTAGCGGGAGGTTATTATCCTACCCTTTTCAGTGCTGTTAGTTATAGCAAAACGCGTTCTATTCATTTTTATGCTGATCCAGTTTATAATCTACAACTGGAGCATTTCAAACTTCTTAGAGTATTGGACTTGGAGGCCACAGAATTCCAATATGGTTTCCCTGGTGAAATATTACGCCTAGTTTGTTTAAGGTATTTGGTTATGAAGATCGATGAGATCTCTGAACATATACCAATTTCCAATCTTCAGAATTTACAAACTCTTGTTATATTTACTACATCGCGGAAGGGGTTTATAAATTTACGTGATGGAATTTGGGACCTGTCTCAATTAAGGAATCTTAATTGTTCAAGGATCTTTTTGTACCCTCCTCGGAATGTATCTCCTAATGAAGTTGAGTACCCGATTTTGGAAAACTTGCAAAGTGTTTGTGGGTTGAGTTCTTCTTGTTGCACGAAAGGAATATTTAAAGGGATTAAGAAAGTGAAAAAATTGGGGATTTCTTGCAACAGTTATACCGAGTCTGAATGGCTAGCTAATCTTACCTATTTACATGAGCTTGAGACACTAAGTATTGCATCGTCGTCCTACTATGGTTATGTTTATTCAGATTTCAGGCTTCCATGTCCAGGTTCTTTCCCACCAAATCTCAAGAAGCTGACACTTTGTGGTACTCGACTATCATGGGAGGACATGACGATCATTAGCAAGTTGCCCAAACTCGAGGTGCTCCAATTGAAGGAAGATGACTTTGCATGTAGTTTGTCTGTGGGAGAGAGAGTCTGGGAAGTAACAGAGATGGGATTTCCCGAATTGAAATTCATGCTCCTTGAGAAGTTGATTCTTGATTATTGGAGAGCCACTGATGATTATTTCCCATGCCTTGAGCATGGATGTTCTCCTTCCGTTGTGACATCTGCTGAGCGGATCCAGAGAGAGCAATTAGAGTGTTCAGGAAGCGACATGCTTAAAGTTTATGCCGTTGATACAAGGGATGAGAATTGTCATGTGGAGTGTGATATGAGTTTTGTGCATAACTGA
>NbS00038787g0009.1
ATGGTCGATGCAGTTGTGACCTATGCAGTTCAAAAACTTGGAGATTTCCTCATAGAGAAAGTTTCCCTGCGCCAAATTTGGATGAGGGAAATAATGATTGGCAATGCTGGATTTGTTGGTCGTCTCAAGGCTTGTGCTTGTATCTGTCAGAATGAGGCCAAGTTTCACAACATTGGGACGGACATCCAATCTCTCAAGCAAAGGGTCATGGATATCTCTCGAAAAAGAGATACATATGGTATTACTCACATCAATAATAATGCTGGAGAAGGGCCAAGTAATATTTCAAATGATCCATCTTCCACGTTAATAAGATCATTGAGGAGAGCAGTGTCCTATGCAGATGAAGATCAACTTTTTGTTGGCTTTCGAGAAGTGTTTCAAAGATTACTTGATGAACTCCTCAAAAAGGAGTCTCGCCGAAATGTTCTTTCAATTTATGGCATGGGTGGGTTGGGCAAGACCACTCTTTCAAGAAACCTGTATAACTCCCCAAGTCTACTCTCTGTCTTTCACACTCGTGCTTGGATATGCGTCTCTCAACAGTATAGTATCCCAGATCTCCTTCGGAGTATCATAAAATCTATACAAGGTTGCGATGAAGAAATATTAAAAATGCTGAAGGAGATGACAGAGAGAGATCTAGAAACTCACCTCCGTGATCAATTGAAAGAGCACAAATACCTTGTGGTGGTTGATGATGTATGGCATCGAGAAGCTTGGGAGAGTCTGAAAAGAGCCTTACCAGATAACAACAATGGCAGTAGAATTATCCTTACAACACGAAAGGAGGACGTGGCTGAAAGAGTCGATGACAAAGGTTTCTCCCATAAATTTCGTTTTCTGAATAAAGAAGAAAGTTGGGACCTCTTTTGCAAGAAACTCCGTCCAGAGAATAAGATGGGTTCTACTTACTTGTTCTCCCCGTTAATGGAAAATCTAGCTAAGGACATGGTGGAGAAGTGCAGATGCTTACCACTTGCAATTGTGGTAGTAGGTGGGCTGCTTTCCCACAGAAAGGGGGTTGACGAATGGCAAAAGGTGAAGATACACATTTGGCAACATATGAAGAATGACTCTATTGAGATCAATCACATTCTATCATTGAGCTACAATGATTTGTCATTTGAGCTCAAGCAATGTTTTCTGTACTTTGGCATTTTCCAAGAAGATGAAGTGATCGACACTGAAAAGTTGATGTATGTGTGGCTGGCCGAGGGATTCATACCAAGAATTAGAGAAGAACGTATGGAGGATATTGCTGAAAACTTCCTACATGAGCTAATTAGTCGAAGCTTGATTCAAGTGGAGAAGACATTCTTCGATAAAATTCTTACATGTAGGATACACGACCTACTTCGAGATCTTGCTGTACAAAAGGCCATGAAGGTTAACTTGTTTGACATTTATGATCCAAGAGTAAACTTTGTCACCCCCTTTCGTCACCGACATGCTATTCATACACAAACTCAAAGGTATCTTTCACTTGATCTTTCGAAATTAATGTTGAGATATGTAAATAGGCAA
>NbS00014488g0001.1
ATGGTTGATGCCATTGTATCATTTGCTGTTCAAAAACTGGGCGATTTCCTCATACAAGAAGTTGCCCTGTTCAGAAGTCTGAGAGAGGATGTGCAGTGGCTGAGAAATGAGCTGCTCTTCATGCAATCTTTCCTCAAAGATGCAGAACAAAAGCAAAATGAAGATAAAAGAGTTCAACAATGGGTGTTTGAAATCAACTCTATTGCTAATGACGCTGTCGCTATACTTGAGACTTACACCTTCGAGTCTGATAAAGGTAGTGACCATGGATTTGCTAGTTGTCTTAAGGCTTGCGCTTGCATATGTAAGAAGGAGACCAAATTCTACAACATCAGCAAGGAGATCCAATCCCTCAAGAAGCGAGTCATGGATATCTCTCGCAAACGGGAGACATATGGTATTAGAGACATCAATAATGCAGGAGAAACAAGTAATCAGTCCGTCATGGTTAGAACATTGAGGAGAACTACCTCCTATATAGATGACGATTATATTTTTGTTGGCTTTCGGGATGTTGTAGAAAGCTTGCTAGCTGAACTTCTCAAAGCAGAGCCTCGCCGAAGTGTCATCTCCATTTATGGTATGGGTGGGTTAGGCAAGACCACTCTTGCAAGAAACCTCTACAACTCTCCAACTATAGTCTCTAGCTTCCAAACACGCACTTGGATATGTGTTTCTCAAGAGTACAACACCATGGATCTCCTTAGGAATATCATAAAATCTATCCAAGGTCGTACAAAGGAAAGTCTGGATTTATTGGAGAAGATGACAGAGGAGGATCTAGAAATTCACCTTCGAGGCCTATTGCGAGAATGCAAATACCTTGTGGTGGTTGATGATGTATGGCAGAAAGAGGCATGGGAAAGTTTGAAAAGAGCCTTCCCAGATAGCAAGAATGGCAGCAAAGTTATTATTACCACACGCAAAGAGGATGTTGCTAAAAGAGCAGATGATAAAGGTTTTGTCTATAAACTTCGCTTCCTTAGCAAAGAAGAGAGTTGGGACCTCTTTTGCAGGAAACTACTTGATGTTCAGGCAATGGTCCCAGCAATGAGAAGGTTAGCTAGAGATATGGTGGACAAGTGTGGAGGCTTACCGCTTGCAATTGTTGTATTAAGCGGGCTACTTTTGCATAAAAGGGGGCTACAAGAATGGCAAAAGGTGAAGGCACAACTTTGGCGGCATATGAAAGATGACTCTATTGAAATCTCCTACATACTATCACTGAGCTATAACGATTTGTCAACGTCGCTCAAGCAATGTTTTCTTTACTTTGGTATTTTTCCAGAAGATCATTTGATCTATGTTGACAACATAGTCTGGTCGTGGATGGCCGAAGGATTCATACCAGAAGGAGAAGAAAAAACAGAGGATGTAGCTGAGCGCTTCCTGAATGAGCTAATAAGACGAAGCTTGATTCAAGTGGTAAGTACAAGTTGGAAAACCGATGTTAGATGCAAGATGCACGATCTACTTAGGGATCTTGCCGTGCAAAAGGCATTGGAGGTAAAATTATTTGACATTTATGATCCAAGAAAGCATTCCATATCCTCCTTATGTGTCAGACACATCATTCATGGTCAAGCACAAAGGTACCTCTCACTTGATCTTTCTAACTTGAAGTTAAGGTCAATTATGTTCCTTGATCGAGATTTTTTTAAGATGGATCTTATAAAGTTTCATGATGTCTTCCAACATATATATGTGTTATACTTGGAGATTGGTTCTGGCGCTATACTACCTGATGCCATAGGAAGTTTGTACCACCTCAAGTTCTTAAGCTTGAGAGGTATCCGTGATCTTCCCTCCTCCATTGGCCGCCTCATAAATTTACAGACACTTCGTGTCTTGAATGACTATAGACACTTATGTCAACTACCCCCAGAAACAGCTAACCTAATAAATCTAAGACATATAGTTGCGTTGTATTCAAGACCTCTGCAACTTAGCAAACTCACAAGTCTTCAAGTTCTTAAATACAGTTGTTGTGATCAGTGGAGAGATGTTGATCCCGTTGATTTAGTCAATCTTCAAGAGTTAGGCATGTATGATATTGTGAATACTTACTCCCTAAATAACATTGGCAGCTTGAAAAACCTTAGCTCTCTCATGTTGCGTTGTAAAGTTGATGAATCATTCCCAACCCTTGAATATCTTCGTTCTATTCAAAAGCTCGACAAATTGTGGTTAGAGGGGAGAATAGAAAAATTTCCTCTCTTGGGCCATTTTCCAAATTCCATCACAATGATGGTCCTTTGGAAGTCAGAACTAATAGAGGATCCGATGCCTATTTTGGGGATGTTGCCAAATCTGAGGGATCTTGATTTAGTAGGAGCTTATGAAGGAAAAGAAATTACCTGCAGTAATAACAGCTTTTATCAACTAGAATTTCTTCGTCTTGATGGTCTTCAAAAGCTAGAAAGATGGCATTTATCCACAAGTTCCATGCCTCGCATTAAAGGTTTTGGTATCCATGATTGTGCAAAGCTGAAGGAGATTCCCCAGAGAATGAAAGATATCGCTATCCTGGAGAAGTTGAAGGGCATCGATCAAGAGTTTGGCGAACATTACAGAGTCACTAGTTTAGGATGAGTGAAACAGGAGAAATTAAATGGCAGATGCGGCATCTTTTTTTGCAAGCACAGAAGCAGT
>NbS00045820g0004.1
ATGGTTGGCTTTGATAGAGAGACTGAGGTGCTGATGGAGAAACTTGTGACTGGGCCTCGGCAATTAGATGTGATCTCAATTTTCGGAATGCCAGGACTTGGAAAAACAACTTTGGCTAAGAGATTGTATGATCATGAAGCTATTTCCAATCGTTTTGATATTCGCTTGTGGTGTTGTTCTTCCCAATCTTATGATAAGAGATCTCTCTTGTTTGAATTATTGAATCATATTTGTAAGTATGATACTAGTACCAAAGAAAAGAGTGATGATGAACTAGCTGAGATGCTCTACAAATATTTGAAGGGAAAGAGGTACCTTATTGTTGTTGATGATGTGTGGAGTCAAGAGGCATGGGATGATATAATAAGATCTTTCCCCGATGATGATACAGGAAGTAGAATTATTTTGACTTCCAGACTTGAATCAATCGCCACATATGCCATGATCGATTCGAGTCCTCATTTCCTTCGCATGTTCACAGAAGAAGAAAGCTGGATGCTAATGAAGCAGAAGGTATTCAAAGAAGACAATTGTTATTGTCCTCAACAACTCGAGGAGATTGGTAAGCAAATAGCGAGTAAATGTGGAGGATTACCCCTTGCTGTTATACTGGTGGCAGGTCTTCTTGCAAAACATGATAAGGAAGTAGTTTACTGGCAAGAAGTTGGTGAAAGTTTGAAGTCAAAAATCCAAGGTTGCATGGATATAGTTGAATCGAGTTACCAACACTTACCCATTCATTTGCAGAAATGCTTTCTCTACTTTGCTTCATTTTTAGAAGACCAGAAAGTTCCTGTTCAAAAACTGATACGACTATGGATTGCAGAAAATTTTGTTGAAGCTAGTAGTACATTGAAGAGCTTAGAAATGGTTGCCATGGATTACTTGATGGATTTAATTAGCAGCAACCTTGTAATGGTGGCCAAAATAAATTCCTTGGGGGAGCTTAAATCCATCCATATTCATGATTTAATACGTGAATTCAGTTTGGTAAAAGCTAAAAATGAGAACTTTTTGCTGAGGATAAATAGAATAGGTGAATTTTGTTCATCTCGCGGAAGTCGGCTGAGGAGAGGATTTACACTTGGACAAAATATCAACACCTTACGATTCCTTCCTGGTGTATATTCTCCTATTGTTGATTATGATTTGACTTGGAAACATCTAAGAGTATTAGATTTGGGTTCCGTAAGGCTACGTCAGACACTTGTAGATGCTTTACAACATCTGATTCATTTGAAGTATTTGGAGTTGCAGTTGTATTTTCATAACATTCCAAGTTCAGTATGCAACCTGAAGAAGCTAGAGACATTTATAGTATTTGGATACCATGATCAAACCTGCATTCCCATTACCATTTGGAATATGAAAAGATTAAGGCATCTACATATAAGTCCTCTATATACCAATAAACTGTTACACAGTCTTGACAACTTACAAACATGTTCTGATCTGGTTGTTTCCCCTGGGATGTATTACCGGAATTTTATGAAAAGATTTTCCAATCTTGAAAAGCTCAGTTGTCAATTGTATGGTTCAGGAACCACTTCTGGCAATTTCTTTCCTGCTTTTGAAACTCTCGGTAAACTCAAATCTCTCAAGATTGGTGTCTCTGGGGCAGTGGTAGATCCCTATGGTTTCGAGAACTTCACGTACCCCTCAAACCTCAAGAAATTAACTCTAGTATATCTTAGGCTCCCCTGGAGTAAACTTTCAACTATTGGCACACTGTCCAATCTTGAAGTTCTGAAATTAGAAGAAAGTTCTTTCATAGGGAGAAAATGGGATGTTAACGACGGGGAGTTTCCTACCCTTAAAGTTTTGAAATTAAAGAAACTAGGATTCTCGGAATGGACTGCCTCTGATGACTCGTATCCTAACCTTCAAAAAGTACTGGTGCATAGTTGTTGGAGCCTAGAGGAAATCCCTGAATGTTTCGGAAGCAATTGTACGCTGCAACTGATTGAGCTTAGATCATGCGGAGACGATGTTGTAAATTCTGCTTTGAAAATTAAGGAAATGCAAATTGAGGAGATGGGAAATTCTGAATTCAAA
>NbS00040803g0010.1
ATGGAGGATGTAAACATTGATGAGAGTGCTACACCGAGTACTCAAGTAACTGAAGAGGAACCACTGGGGCTTGAGGATGATGCTGAGAAGATAATTAAGCTACTGACCAGAGGAATGAGGGAACGGGATATTGTCTCTATTTTTGGCATGCCTGGTCTCGGAAAGACCACTTTGGCAAAAAAGATATTCAAAGATTCTTCTATTGTTTCTCACTTTGATGTTCGAGCATGGGTTATCATTTCGCAATCATATGATGTGAGAGAGCTGTTGAGGGACATCTATAAGCAAGTGACAGGTGTTAAGTACAATGGAGATAAGGAGAGTGACATAGCCGATATGTTGCGCAAGTGTTTAATAGGGAAAAGATATCTCATTGAGAGTGACATAGCCGATATGTTGCGTAAGTGCTTAATAGGCAAAAGATATCTCATTGTCATGGATGATGTATGGGAAGTAAAGGCATGGGATGAGTTTAGATTATGTTTTCCAATCGGTAAACAAGGAAGCAGAGTCATGTTAACAACTCGACTTGAACATGTGGCAATGGAAGTCGAGCACTGTACCGATCCTTATTCCCCTCGATTTCTAACCAGGGAAGCGAGCTGGAAATTGTTGGAGAGAAAAGCATTTCAAAAGGAAACTTGCGCTCCCGAATTCAAGGATGTTGGGTTACAAATTGCAGAATATTGTAAAGGGCTGCCTCTTACAGTTGTTTTGGTTGGTGGAATTCTAGCAAAGAAAGAAAGGAATGTCTCAGAATGGTGTGAAGTTGCAAATAATTTAAAGTCTCGTCTTGGAGTAGTTGAAAGTGAGAGCAACTTGGCAGTACAATTAAGTTACTGCTATTTACCGGATCATTTGAGACATTGCCTTCTAACTATGGGAGTATTTAGGGAGGATGAAAAAATTGGCCCATCTAAATTGATGTTACTCTGGATGGCCGAAGGCCTCGTTCAATGTAGTGATGAGAGAGGATTGGAGGAGGTAGCTGAAGCTTACTTGATGGATATAATTTCTAGTAGTCTACTAATGGTTTCCAAGACGACCTTTGATGGCAAGGTGAAGTGCCCTTGA
>NbS00031134g0006.1
ATGGCGGATTTAGGTTTGAGCTTTCTGATAGAGAACTTAAAGCAGTTACTACGGGACAACGAGGAACTGATTATCGGGATTAAGGATGCGGTTGAGAGTCTGCTTGAAGATCTCAAGGAATTCGATGTTTTCCTCAAAAAGGCAGCCGCATATAATAGCGAGAATAAAATTGTAAAAGAATTGGTCAAGAGGATTAGGACGGTAGTCAACGCAGCTGAAGACGCCATTGATAAGTTTGTTATTGAGTCTAAGCTTCACAAGGACAGAGGTGTAAGCAGATTTGTGGACCTTACTCATTATAAAAGAGTGAGAGATGTGGCAAGTGAGATAAAAGCTATTAGAGAGAAAGTGAAGGAAATCCGTCGGACTGAAGTTTATGCCCTTCAAAATGAAGATCTATTCGTTAGAGGTGGACAAGAGAGAAAGTCTCCGGTGGTAGAGGAAGATGATGTTGTGGGCTTTGACGAGGAGGTGAGAATGATAATCAACCGTCTTTTTGAAGGATCAGACAGTCTAGAGGTTATTCCAATTGTTGGTATGCCCGGGCTTGGTAAAACGACGTTAGCAAATCATATTTACAAGCATCCTGAAGTTGGATATAAATTCTACACTCGCATTTGGGTTTATGTTTCTCAGACATATAGAAGAAGAGAATTATTTCTCAACATCATCAGTAAGTTCACCCGAAACACCAAACAGTATCATGATAGGCCTGAGGAAGATTTAGCTGACGAAATACGAGAGTTTTTGGGGAAGAGTGGAAAATATCTGATTGTCTTGGATGATGTATGGTCTGGCGAAGCTTGGGAGCGTATCAGGATTGCTTTTCCGGAAAACAATAAAGGTAACAGAGTATTGTTGACAACTCGAGATAGCAAAGTCGCTAAATACTGCAGTCATATCCCTCATGATCTTAAATTTTTGACTATGGATGAAAGTTGGATTTTGCTACAGAAGAAGGTTTTTAACAAGGATAAATGTCCTGTTAAATTGGAACAACCTGGAAAGAGCATAGCTGAAAAGTGTAGGGGACTACCCATTGCAATAGTGGTGATTGCAGGAGCTCTAATAGGAAAAGATAAGACAACAAGGGAGTGGGAACAAGTCGATAAGAATCTGAGCGAGCACATCATAAATGTAGACTCAATGAACTGTAAGAAATTGGTGCAAATGAGTTATGACAGCTTGCCTTATGACTTGAAAGCATGTTTTTTATATTGTGCAGTATTTCCAGGAGGTTTAGAGATACCTTCTTGGAAGTTAATCCGTTTGTGGATCGCGGAAGGATTCATACAGCATAAAAGCGACTTATCTCTTGAATGTAAAGCAGAGGAAAACTTGAATGATCTCGTCAATAGGAATCTAGTAATGGTAATGCAAGTAGCTTCTGATGGCCACATCAAAACATGCCGTGTTCATGACATGTTGCACGAGTTCTGTAGACAAGAGGCTGTGAAGGAGGAAAATCTTTTCCAAGAAATAAAAGTAGGTGCTGAGCAATATTTTCCTGGAAAGCGGGAATTATCCACCTACCGTCGCTTATGCATTCATTCCTCAGTTTTGGATTTTATCAGTACAAAACCCGCAGGTGAACATGTCAGGTCATTCTTATCCTTTTCTTCAAAACAAATTGTGTTGCCATCTGTCGACATCCCAACCATACCAAAAGGCTTTCCGTTGCTAAGGGTTTTGGATGTTGAATCCATCAACTTTAGTCGCTTTTCCAAGGAGTTTTTCCAGTTATATCATTTGAGGTATATTGCTTTCTCATCTGACTTCATCAAGGTCCTTCCTAAACGTATTGGAGAACTTTGGAACGTCCAAACCCTCATAATTAACACGCAACAACGCTCTCTTGATATTCAAGCAAACATATGGAATATGGCACGACTAAGGCATCTGCACACTAACTCTTCTGCTAAGTTGCCTGTGCCTATTGCCCGGAAAAATAGTAAAGTTACTTTGGTAAATCAAAGCCTGCAAACTCTCTCCACAATTGCTCCTGAAAGCTGCACAGAAGAAGTATTTGCAAGGGCTCCAAACCTGAAAAAGCTGGGCATTCGTGGAAAAATAGCTGTGCTTCTTGAGCCAAATACATCTACATCGTTGAAAAATGTTAAGAAGCTAGAATACCTTGAAAGCTTGAAGCTGATAAATGATAGTATTCAAACAGGAAAAGAGTTACACCTTCCACCTGCATATATATTTCCAACAAAGTTGAGGAAGCTGACTTTATGGGACACCTGTTTGGGGTGGAATGATATGTCTGTATTGGGGCAGTTGGAACACCTTGAAGTCCTGAAGCTAAAAAAAAATGGGTTTATGGGAGAGTGCTGGGAGCCAAAAGTTGGAGGTTTTTCTTCGCTACTGGTGTTGTGGGTTGAAAGGACAAACTTAGTTTCTTGGAACGCATCAGCTGATCAATTTCCAAGACTTAAGCGTCTTGTTCTCATCTCCTGTGATAGGCTTAAGGAAATTCCCATTGGTCTGGCTGATATACGCAGCCTCCAAGCGGTAGAGTTGTACAATTCCACCAAAACAGCAGTAATATCTGCCCGGGAACTACAAGACAAAAAGGACAAGCAACCTCAAGGGACCGAGAAGACTGGGTTCAAACTTTCTATATTCCCTCCTGATCTGTGATTGCAACTGGATGTACAGCTTTCTTGAGAGGTCTTCTTTGATGTATATCACATTGCATCGACTTTGGACAAAATACAACTCTCCCAGGTGGAGGGGCTGCATTGTTTTGCATCCTTGCTTCTGGTTCGTTGGAATTTACTATGAAGCCTGCTGCATTTTGTATATTCTAATCTGATAAATTTCATAATAAAACCAGATTATTTCTCGTTGTCCTTCATATATGGAAAGAGTAAACCGAAAGCAGAGTGTTTCTGTAATTCTTGAGCTGCTTTTGTCTTTCTCATGCCATTTGTATATAGTCTTATCGATAGTGACCCCATGTCCGAATTTGAAATTGGATGTCTGTTGTGGTATGTTAATCCATTAGGGATACATTGGTTTTTTAGATAAGAATTTTAATTGTGTAGCCCTTGGCTTCACAATGAAATTTACAAGGTAGTCTGCAATGTGGTTATGAGATAAGTTATTTGGTAATGGGCTGCATCTCACAATATTATCCTTTGTAATAAAAGTTTTATTATTATGATAAATATTTCTTCATGTTGGATGTTTACTCATCTCCCATGTTCTTCATGTTGGATGTCTACTCATCTCCAATGTTCTTCATCTCAAATGCTTAATGACATATTCAATGACATATTTTGTATGTTCAATGACATAATCCATGACATATTTTCTTCACTTTTATGCCTATATAAAGGCCTTGTAATAGATAGGAA
>NbS00001428g0007.1
ATGCTGAAATCGTCAAAGACGTATGATAGCCCCAAGATGGATGAGGTTTTCGTTGGGTTTCATGAATATGTTCTCGAAAATCTGCTACTAGAGGATGAAGCCAGTCTGAAACTTACTGATACAGACATGTATAAGAGGTTTCATCACGGGTTGCTTATCTTGGTAACATTTCTTGTTGATCCCCCAATTCAATACATTGACTGCAAGAAGAAAAATTGTCTCCTGACAGAACTCGGAACTATAGCAGTTGAGGCCGAAGCTGCTATCAGTTTATCTGATGAGGATGCTTTGGATAGCAGCAAAAATGGGAAAGTCGGTCTTTCGCTTCAGCTTGTGACTGTGGCTTTCGAGCTGTTCAAGTGTGAGGGAAAGTTAACGGATCTACTAAAGCGCAAAACCACTTTAGAATCTCAATTTCTGGATCTGGTGGAAAATGCACTTGAACAACTTATTTTCCTTAGATCCTTTCTCATGGATCTTCTCAGGCATCACAGAGAGTTTAACCAGTTTGAGGATTTCCTAACGAATGCTGAAGTGGCTGCCGACAAGGCAGCATTGATTAGCAGTTGCAGTTATGAAAGCAGCTATGGCGAAATGAGTCTTTTAGTATCTGATGTCCTCAAAGAGATCAAGTCTGTCAATTCAGAGACCAGAGAGCTATGCTTTCGGCTGCTGGATGGATCAGTCTCCTGCATTACTATCTCAGATCTGAAATGCCTTATGAACATGTTATTCGACAGGCTGAACCACCTGCATTCTTTGGGTGGCATGAACTCTTTTGTTAGGAATCGAATCCCAGTAGTACAAGAGAAATTGAAGTGCCTTGATGATATTTTTCAGAAGCACAATATGTACAGTGAAGTCAAAGACATTATGGAACGTGTTCTAAATGTCGCCTATGAGGAAAAGTATGTCATTTTCTTCTCTGTCAGTGGTGATAGTCGTGCTTGGTTTCACATGTTATACCTCTCTGATGTCAGAAAAGTGCTTAATTTTGTTGAGGCAGAGGTTAAAACTGTTTGTTCTAAATTTCCAACTGTGATACGCCTTTGCTTCCCGAAGACCAATGGATTAGGATTTCTCAATTGTTTCTTGGGGAAATTGGAGGAACTGTTACAGTCTAAGCTCTACCTGGTTACCAATCTGAAGCCTCAGATTGTATCAGTCAAGGAGGAATTGTTGTGTTTAAGTTTGTTTTTTGATCATTTGGCAGAAAACTATGATGAGCAGGATGAAGTTCATGATCATATAACTAATGCTACTGAAATGGCGTACAAGGCGGAGTATGTCATTGACTCTTGCTTGGCTGGTTCTTCCCCACTGTGGTACAAAGTTCAATGTATAACTGAAATTGTTGAGAATATTAAACTTGTCAATAAAGATGTTAGTGAGAACTGTAAAAGAAAGAAGATTGACATGAACCAAGCTGCAAAAGGTTCCACCAATCCTGTCCCCCCATCATTATCTGCTATTACTGCAGGAGCAAATGAAGAAATGGTGGGTTTTCAAGATGTGATGGACAAATTAAAGCTGCAGCTACTCGGAGGATCGGATCAGCTAGATGTTATCTCGATAGATGGTATGCCTGGAAATGGCAAAACCACTCTTGCAAAGAAGATTTACAATGATCCGGCAGTTGGCTCTCACTTTGATGTTCGTGCTATGTGTTACGTGACTCAAGTATATTCACGGAGAGAGTTGTTGCTTGATATTTTGAAGGATGTTCATGGACCTGCTGAATGCAGTAAAGAAGAAGATGGAGAATTAGCTAATGAGCTGCGTCGATTTCTGTTGACCAAGAGATTCTTAATTCTCATTGATGATGTGTGGCACACAGCAGCATGGGACGATTTGCACCTGTGCTTTCAAGGTTCTCAGAATAGAAGTAGAGTTATTCTGACAACCAGGCTGTATCGATGTGTGGGACACAGCAGCATGGGACGATTTGCACCTGTGCTTTCAAGGAGTAGAGTTATTCTGACAACCAGGCTGTATGAGGTTGCCGATTATGCTAAGTGTAAAAGCGATCCCCATCATCTGCGCTTATTCACAGATGATGAGAGTTGGATGTTATTAAAGGAAGAGGTGTTTCGAGGGGAGAGATGCCCACCCGAACTTGGAGATGTGGGATTACGAATAGCAAAAAGTTGCGGAGGGCTGCCACTCTCTGTTGTCTTGGTAGCTGGTGCTCTCAAAGAGAAAAAGAAGAAAGCATATTCGTGGAAAAAAGTAGAAGAAAGTCTAGGTTCACACAACTTTGGTAGCTCAGAAAAGGGCATGTCTATAATTGGTTTCAGTTACAAGAATTTACCACAACATCTGAAAACTTGTTTCCTCTATTTTGGAGGATTTTCGAGGGGCAAGCATATTCCTGTGTCAAGATTGTCACGGCTGTGGTTAGCAGAAGGATTTCTACAAGAAGACAGTACGGAAAAAGGATCAGAAGAGGCTGCCCAAGATTACCTGCAAGATCTTACTAGAAGAAATCTGGTAGCGGATATGGAGAAGAGATCCAATGGAAAACTGAAAACATGTCGCATTCATGATCTGTTGCACCTGTTCTGCGTGGAAAAGGCCAAACAAGATAATTTCCTGCTCTGGATTCACAGAGACCAGTGTGCGGATTCTAATTTCTATCCGGAAATACCTGAGGAATACCGCTTGTCTGTATATTCTAAACGGAATGAGCTTGCTCAGTTGCTGACGTCTCGCTCAAGCACTCGTTCTTTACTATTCAATGCCAACAATAATGTTGATTATTCCATCTTTAGCTACTTCAAGCTTGTTAAAGTGTTGGATATGGAATCCATTTACATTGGTGATACTTTTCCTAGTGAAATAATATCACTAATTCATTTGAGGTACTTTGCTGCTCGGACGGGTGCAGATTCAATTCCTTCATCTGTAGCAACCTTTGGAATCTTGAAACTTTCATTGTTAAAGGATTGCGCGGAGAGTTGA
>NbS00034310g0005.1
ATGATTGGCTTTGAGATAGAGACTGAAATGCTGATAGAGAAACTTGTGACTGGGCCTCGGCAATTAGATGTGATCTCAATTTTTGGAATGCCAGGACTTGGAAAAACAATTTTGGCTAAGAGATTGTATGATCATGAAGCTATTTCCAATCGTTTTGATATTCGCTTGTGGTGTTGTTCTTCCCAATCTTATGATAAGAGATCTCTCTTGTTTGAATTATTGAATCATATTTGTAAGTATGATACTAGTACCAAAGAAAAGAGTGATGATGAACTAGCTGAGATGCTCTACAAATATTTGAAGGGAAAGAGGTACCTTATTGTTGTTGATGATGTGTGGAGTCAAGAGGCATGGGATGATATAATAAGATCTTTCCCCGATGATGATACAGGAAGTAGAATTATTTTGACTTCCAGACTTGAATCAATCGCCACATATGCCATGATCGATTCGAGTCCTCATTTCCTTCGCATGTTCACAGAAGAAGAAAGCTGGATGCTAATGAAGCAGAAGGTATTCAAAGAAGACAATTGTTATTGTCCTCAACAACTCGAGGAGATTGGTAAGCAAATAGCGAGTAAATGTGGAGGATTACCCCTTGCTGTTATACTGGTGGCAGGTCTTCTTGCAAAACATGATAAGGAAGTAGTTTACTGGCAAGAAGTTGGTGAAAGTTTGAAGTCAAAAATCCAAGGTTGCATGGATATAGTTGAATCGAGTTACCAACACTTACCCATTCATTTGCAGAAATGCTTTCTCTACTTTGCTTCATTTTTAGAAGACCAGAAAGTTCCTGTTCAAAAACTGATACGACTGTGGATTGCAGAAAATTTTGTTGAAGCTAGTAGTACATCGAAGAGCTTAGAAATGGTTGCCATGGATTACTTGATGGATTTAATTAGCTGCAACCTTGTAATGGTGGCCAAAATAAATTCCTTAGGGGAGATTAAAGCCGTCCATATTCATGATTTAGTACACGAATTTAGTTTGGTAAAAGCTAAAAACGAAAACTTTTTGCTGAGGATAAATAGAGTAGGTGAATTTCTTTCATCTCGCAGAAGTTGGCTGAGGAGATTTGGTCTTGCTATATTTCTATCGTCTGAGAGTCGCTTTAAACGCGTGAATATTTTACCTTCTCAAGTGCTTCTTGGAGAAAGATTTACACTTGGAAAAAATATCAACACCTTACGATTCCTTCCTGGTGTATATTCTCCTATTGTTGATTATGATTTGACTTGGAAACATCTAAGAGTATTAGATTTGGGTTCCGTAAGGCTACGTCAGACACTTGTAGATGCTTTACAACATCTGATTCATTTGAAGTATTTGGAGTTGCAGTTTATGCAACCTGAAGAAGCTAGAGACATTTATAATTCAATATGCAACCTGAAGAAGCTAGAGACATTTATAGTGTTTGGATACCATGATCAACCCTGCATTCCCGTTACCATTTGGAGCATGACAAGCTTGAGACATCTGCTTATAACTCCTCTATATACCTATCAACCGTTACACAATCTTGATAACTTACAAACATGTTCTGATCTGGTTGTTTTCCCTGGGATATATTACCGGAATTTTATGAAAAGATTTCCCAATCTTGAAAAGCTCAGTTGTCAATTGTATGGTTCAGGAACCACTTCTGGCAATTTCTTTCCTAGTTTTGATTCTCTTAGTCAACTGAATTCTCTCAAGATTGGTGTCTCTGGGGAATTGGTAGATCCCTATGGTTTTGAAGACTTTACGTATCCGTCAAACCTCAAGAAATTAACTTTAGCACATCTTGAACTCCCCTGGAGTAAAATCTCAACCATCGGCAAACTATCCAACCTTGAAGTTCTGAAACTAGAAGGAAATGCCTTCAGAGGGAGAAAATGGGACGTTAAAGATGGGGAGTTTCCTAACCTTAAAGTTTTGAAATTAAAGGATCTACGAATCTCAGAATGGACCGCCTCTGATGAC
>NbS00061479g0004.1
ATGTATGATAGTCCTCTCTTTTTTCTCCTGGAAATTCTATACGAATCACTGAAGAAGGAGGCGGAATTCCTATTAAATGTTCCCAACCAAGTTCAAAATATTCGAGCTGAATTAAACCGAATACAATGCTTCTTACATGACGCAGACGCTAAAAAACCTGAATACGAGACAGTTCGGAATTGGATAGAAGATATCAGGGAAGTTGCTTATGATGTGGAGAATATTCTTGAGAAATATACACACAAAATTGTTCTGAGGAGAGATCGGTCGATATGGAAAGATAACATGGCTTTACACAACATAGGTATGGAAACTAAAGATGTTATGTCAAGAATTGATAACATAAGAAGGTGCATGAAAACTTATGTTGATATTGGAATAAGAAGTTTAGGTGAAGGAGAGTCCTCAAATTCTGCAGCATATGAGAAAAGTCAATGGCTAACAAGATCTTACTCTCATCTTATCGACGAAGATTTCGTTGGATTGGAAGAAGAGGTGAATAAATTGGTTGTTGAATTGATCAATGAAGAAAATGAGGAATTTCATGGAGTTTTTGCCATATGTGGGATGGGAGGTATAGGCAAAACAACACTTGCCCGAAAAGCATACAGACACATTTATGTACAAGGTCATTTTCAAGCTTTTGCTTGGGCTAGTATATCGAAACAATGGCAAGCAAGAGATGTTCTGCAGAGAATTCTCACAAAACTTGAACCACAAAACAGAACACAGGTTAACATGATGATGGACGAAGAGCTCGTTAAGGAACTTCACAGACTTCAGCAGAGTAAAAAATGCTTGATAGTATTGGATGATATTTGGTCAACAAATTTCTGGAATAGTGTAAGACATGCTTTTCCTAAGGGGAAAGGATGCAGCAAAATCTTGTTGACGACGCGCAAGAAGGACGTGTGTACACACGTAGATCCAACTTGTTTCTTCTTTGAGCCTAGATGTTTGGATGCTGACGAGAGTTGGAAGTTACTTCATAGGAAAGCATTCCCCAGAGTAAACACTCCAGATTTGAAGATTGATTTGGAACTAGAGAGGCTTGGAAAGGAAATGGTCAGTGAATGTGGAGGCTTGCCTTTAGCAATCATTGTGCTTGCTGGACTTTTAGCTCGAAGGCCTAAAGTAGACGAGTGGCGAAGGACGCGACAAAACCTTAACTCACACATGAGTGGTGAAAGTTTTGAACAAGATGGAGGAATTCATGGTGTCCTGGCTTTAAGTTATTATGATTTACCATATCAACTTAAGCCGTGTTTTTTGTACTTGGGAAACTTTCCAGAGGATCAAAAGATTTCTGCGCGAAGGTTGTATCAGCTATGGGCCGCTGAAGGTATTATATCATTAGATGGAGAGGAGACAGAAATGATGGAGTTAGGACAATATTATCTGCAGGAATTAGCTCAAAGGTACATGGTTCAAGTTCAACTAGAAGAAACAAATGGAAGGATCAAATCTTGTCGACTTCATGATCTGATGCGAGATACATGTTTGTCAAAAGCAAAGGAAGAAAACTTTCTCAAGACAGTTTCTCATCAGCATTGTCATAAATCAATGTGTTGTTCTTCTTCAGCTAAAGCAATATCAACACGCGCCATACGCAGACTGTCTATCACTGTAGACAATGATGTTCAAAACTATTTCTCCACTAATGATAAGTCATTTCAGCATGTTAGATCAGCTATGTTCTTTCCCAGACGACAGACAGGAGGCGAAGGAACAGCATATCCCCTGCCTATATTTCAAGGTCTGTGCAATAACTTCACAATGTTGCGCGTTTTGCATCTTGAGAAGTTCTCTTTTGAGGACAACTTACCAAAAGCAATTGGTAATTTTGTACACTTGAGATACCTGAGCTTTAGACATTCACATTTTGAAAGGCTGCCGTCTTCTATAGGTAATCTCAAGTACCTACAAACACTTGATTTGAGGGTGAATTTCTTCTCATACTTGACAATGCCGAATACTATACAGAAGCTGAAGAACTTGAGGAATTTATATCTTCCGCCTTCGCATCAGAACACATATAAATTGCAGCTAAGTTCTTTAAACCAATTGGATATGCTTAAGAACTTTGATACACAAGTTTCTCCTTTTAGAGATCTCTTCAAGTTAACGAAACTTCAGAAACTAGCTGCTGTTTTCTCACTAGAGTTTGATGAGATGGAAGAGATCACCACACGTTACCTCACCCTAAAAACTGTGAGTCTCAAGGAAACATCATTCCGCGTTTACTACAGATTTCATTCAGAAAAAGAGATATGCATTCTGGAGCTACTGATCGGTTGTCACCATCTTCGTAAGTTAGACTTAATCGGACATATCAGTAAGCTACCAGAAAACCACTTCTTTTCACAAAACCTCACTAAGTTAACCTTGAGAGGGAGTGGACTTGAAGAAGACCCTATGCTTATTCTGCAGAAGTTGCCTAAACTATTCACCCTCTCATTGCGTGGAAGCGCGTTCATTGGCAAGGAAATGTGTTGTTCTGCACATGGTTTTCCTCTCCTCAAAACTCTTCAAATCCAGGGGCTTCCAAATTTAGAAAGCTGGAGGGTGCAGACAGGAGCAATGCCCAATCTAATTCATCTTGAAATCGACGGTTGCAAGAAATTGGAGAAGGTTCCAGATGGATTGGTATGTCTAACAAAAATTCAGGAGATAATAATTACAGACATGCCAGAAACTTTCCAAACCAGGCTTCAAGAGATTCAAGGGGAAGAGTTTTACAAAGTTCGGTTCAGGAAACATTTCGACATGAAGAAGACAAATATTTGGCGGATTATTGCAGACTATTTATCCATCAACGGTACCAAAGGAATGGAAGACGCCATAAGAACGCACAGGGATGATATTATCAAGATGTTTCTTTATTCAAGTCATGCACCTGTTGATGATTGGCTTATTATGCATTTCGAGTAA
>NbS00047106g0002.1
ATGGCTTATGCTGCTGTTACTTCCCTTATGAGCACCATACAACAATCTATGCAACTTACTGGATGTAATTTGCAATCGTTCTACGAAAAGCTTGAATACTTGAGATCTATTTTGGAGAAACCATTGAAAGTAGTAGGCGATGATATTGAGGTATTGAAAAGTTTGGAAGCTGAAATCATAGAGCTAGCGTGTAGCGCGGAAGATATGGTTGAATCTGAATCAAGGAAAGTTTTCTTAGCAAAAGACGCAGTTACACGAAAAATAGATTCTTGGGAACTTTTTTCCCTCTTGAAACAAGCAGTAGAACATATTGATTCCGCGATGAACAAGTGGATGGCAGTGCAGAACATGTATACAAATAGCAAAGATCTGGAAGCACAAAATTTGTCTCTTGCCGATGTATCTCAACCTGCCTTAGAACTTGAGAATACAATGGTTGGTCATGAAACTGAATTCAAGATGCTGCAGGATCAACTTACCAGAGGAGCAAGTGAACTAGAAGTTGTCTCGATTGTAGGGATGGGCGGCATAGGCAAGACAACTTTGGCTAACAAAATTTACAATGATCCATTCATTACGTCTCACTTTGACATTCGTGCAAAAGCTACTGTGTCACTACAGTATCGGGCGATAAATGTACTCCTCGGCCTTCTTTTTTCTATAGGTGGAAAGACTTACGAATTTTATGATCAGCAAGATGTTGGGCAGCTAGCAGATCGACTCCAAAAGCTTCTAAAAGGCGGGAGGTACTTGGTAGTCATTGATGACATATGGACTACAGAAGCTTGGGACGATATAAAACTATGTTTCTCAGATTGTAATAATGGAAGCCGGATACTGCTGACTACTCGGAATGTGGATGTGGCTGAATATGCTAGCTCAGGTAAACCTCCTTACCAAATGCGCCTTCTGAATTCTAATGAAAGTTGGAATTTACTATGCGGAAAGGTTTTTGAGAAGGAATTTTTTGCTCTCGATTTTGAAATAATCGGGAAACAAATTGCATTAAAGTGTGGAGGATTACCTCTAGCGATTACCCTGATTGCTGGACTTCTCTCCAAAAAAGGTAAAGCATTGGATGAGTGGCAAAGCGTTGCCGAGAGTGTAAGTTCAGTGGTAACCACAGATGTTGATGCCCAATGCATGACGGTGTTGGCATTGAGTTACCATTACTTGCCTAATCACCTAAAACCGTGCTTTCTATATTTTGCAATCTTCCCAGAGGATGAACTAATTTTTGTCGATAAACTGATGGAATTATGGGCAGCAGAGGGATTTTTGAAGGTAGAAGAGATGAAAAGCCTAGAACAAGTGGCAGAAAAATATCTAAAAGATCTTATAGATAGAAGCTTAATTTTCATCCACAGTTTGAATTTTGATGGGAAAATCGAGAGTTGTGGAATGCATGATGTGACACGTGAACTCTGCTTGAAGGAAGCTCGAAATGTGAATTTTGTGAATGTTATTGGAGAAGACTATGATCAAAATCCATTAGAGCGCTCCATGCATTTTTCCTCTAACAGTCAAGATATAATCACGCTTTCTCTGATTGATATAAGGAGGTGTAAAGAGTCTGTTGGGAATTCTGCTGAGCAAATTCAGCAGGACATGCAAGAAAACTATGCAAGTTCTGTTGAGGTCCATATCTCTGAGATTGCATGTCTCTGTAAAGTTGATATATAA
>NbS00010827g0004.1
ATGGCTGAAGTACTTGTTTCCATTGTCCTTGACCAATTAGCCAATTTCATTGTTGAACAAGTTAAAGGACAAGTTGATGAACTAAGAATGGCTATTGGGATCAAGAAAGAGATCCAAAATCTATCTATGAAGTTAAAAATGATAAAAGAAGCATTGGATGATGCTGAGAAAAGAAGGGTCAAAGACAACAATGTGAAACATTGGCTAGAAATTCTTGAAGATTTTTCATATGACACAGATAATGTGTTAGATGAATGGAAAACAAGAATTTTACAGCAAGAAACTGAAAGAAATGAGGCTGGTATTACTGCTGCTTCAATTCCTAGGAAGAAAGTAAGTTGCTTTTTTCTACCTTCTTGTTTTACTTTCAAGAAACTTGAGGTGAATCGCGATATTGTTCGAAAAATAAAGGAATTGGATGTGAAGTTAGAAATGATTGCGAGCGAAAAAGATCAGTTCAATTTTGTAGTTAATGCAAATGGTGTTGTTTCTGATCAAGATGTGTTTAAAAGAGTTATGACTACAGGCATTGTTGATGAATCAGAAGTACATGGTAGAGATTCTGATAAAGATGTTGTAATAAGTAAGTTGCTTGAGAATTGTGATCAAGAAAACGGTTTCCTTGTTGTATCTGTTGTGGGCACAGGTGGGATTGGAAAGACAACTCTTGCACAAATAGCCTATGGTGATGAGAAAGTAAAGGGTCATTTTGATGAAAGAATTTGGATTTGTGTATCGGACCCTTTCGATGAAGTAAAAGTTGCAAAAGCTATTCTTGAATCTCTTACTAAAAGCTCTCCGAATCTGTCTCAACTGCATATGCTGTTAGAAAGAATTGAAGAATGTGTCTCTAAGAAAAGGTTCTTTCTTGTGCTAGATGATGTATGGTCTGAAGATTATTCGAAATGGGAACCGTTGAAGAACTCTCTCAAGAATGGAGCTCGAGGAAGTAGAATCTTGGTTACATCTAGGAGTGAGAGGGTTGTCGGAGTGATGGGAAGTTCTTACATGCATCGGTTGGGACAAATCTCGGATTCAGATTGTTGGTCATTGTTTAGTCGGATAGCATTTTCAGGAAGGAATAAGAAGGATTTTGAGAGTTTAGAAGATATTGGGAAGAGAATTGTACGAAAGTGCAAAGGTTTGCCACTTGCTGCAAAGACTATGGGAAGTCTCTTGCGGTTTAAGGATACAGAAGAAGAGTGGCAAACTGTTTTGGACAGTGAAATATGGGAATTGGAGGAAGTGGCAGTAGACTTGTTTCCTCATTTGTACTTGAGCTACGACGATTTGCCCCCAATTTTGAAGCGTTGTTTCTCATATTGTGCCATTTTCCCTAAAGATGCTGTCATCAATGTAAACAGGTTGATCCGAATTTGGATGGCACAAGGTTATCTCAGCACAGTTGAAAATAACCAACAGGAAGTAAAAGGACGTGAGTATTTCATGAACTTAGCTACACGCTCTTTCTTTCACGAGCTGAAGAAAGATGATAAAAATGCAAGTGTTATAATATCCTGCAAAATGCATGATATAGTGCATGATTTTGCTAAGTTTCTTGCAAAAAATGACTGCTATAGCATCAAAGGAACCGAAGCAGCTGAAACCAAAGCAGACGTCCTTAGTGTTCGTCATCTATGCTGGGAGAGTACTGATAGTACAGTGAATCCTACTTCTATTTGTGATATTGGAAAGATTCGCAGTCTATTTGCTGAACACTTGCACGCAAAAGAGCTTCCTCGAGATCTACTTAAAGGTCTTAAATGCATAAGAGTTCTAAATTTACATGGATGTTTGATGCAAGAACTTCCTGAAGAAATAGGAAATCTATTTCATCTAAGGTGCATTGATTTAAGCAGCAGTCAAGTGAAGGACTTACCTGAAGCCATTTGCCGCTTGTGTAATCTGCAAACCTTAGATCTCCACGGTTGTAAGAATCTTTCAAGACTTCCTCAACAGATAGGAAAATTGTTAAACTTGAGACATCTCATTACTACTGACATGCCAAAGTTGGAATCTTTTCCTCAAGGAATTGGGAGGCTAACTCAACTAAGGACTTTGAGTGACTTTGTTGTTGGAAAAGGATCGAGCAAGTTGGGATATATCGGAAAATTGAACCAACTTCAAGGATATCTTTCAGTCCATGTGATTGACAATTTGAACTCTGCAGAAGATTTAGTTGAAGCAGAGAAGGCAGAACTCAGAAGCAAGAAGTACGTTAAAGAGCTACGTTTGAATTTCTATTGGACGAGCGAGGTGAAAATGGATGTGATGGAAGCTCTAATACCAACCCCAAACCTTAGATCTTTGACAATCAGTGGATACAGAGGTACTCAATTACCAACATGGATAACATTGTCACTTAGTAATCTTAGAGTTCTTACACTAAGTGAGTGCTTTAACTGCAACTTTCTGCCAGCTTTAGGTAAGTTACCATTTCTTGAAATTCTTTGGGTAAGGCTTATGGATGAGCTGAAACATGTTGGAAATGAATTCTTGGGATTGCCAGGAACCATTGCATCATTTCCAAAGCTAAAGAAGTTGACATTTTCATATTGTTCAGAGTGGGAAGAATGGACGGACTTAAAACCAGAAGTTGTTTGTTCAGTAATGCCTATTCTTAAGGAGTTAGAATTATATTGCTGTGAAAAGCTTAATAGCCTTCCATATTGTCTCTTGCAAAGGCTGTCATCAATAGAGTCTTTAAAGATCAAGATGTGTCCTTATCTTGAACTTGAATGGACTAAGATATCCCATATTCAGAATATTGAAACTGAATTAGAATTACAAAGTTCTCATAAAGCTTCATCTTCTGCTGTTAAGTGTTCCAAGTAA
>NbS00033032g0022.1
ATGGAACATGAAATGAGTCATGCAATTTCGGATCTTTTGAGAAGGATGAAATCTTTTGAGGCAGAGATGAGAGACAACTATCTCATAGCCCTAGAGGCTTCACGTTCTTCACAATCAGAATATCGTACTCTCTACAGCAATGAGCTTGTTGTAGCTGTTGTTGATTCTCTTGTCGACAATTTCATGGAGCTTGCTGATAACGGGAGTACGTCCTTGATTTCTAAAGCTCTCCGAATTGAAACCATCCATCAAGACCAGAGTTTCTTGATAACTTTGTTGAAAGATTTGCGGAGACAGTGTAGAGAGAATATAAAGTTTGATGATATCTTGACATATGTCAAGGCTCAATCTGACAAGATGAATCAAGCAGCTCCTTCAGTTCCTCTTGATCTGATGAAGGAAGAAGAGGTGTCAATGCAAGTAGCTTTTTCACTTCTTCAACTGTCAGTAATCATCAAACTCATCAAGGCAGAATTCTTTCTGATGGATTTACAGCAATCAATTCCCAACTCAGCGGTGTCTTGGAAAGGTGAAATCCCAATCCTTTCTGAGGAGCTGAAAGCCTTGACAACAATTGCAATAGATGTTCTTTGGCAATGCGATTGTCACTCAAGGAACGTCGAAGCTTTATCCGAGAGTTTTGAACATGTCATCAACATCTGTGAGATAACAAATGTGACTCAGCACATGGATGAAATGATGTTTCATGGCCCATTTGAATTATCAGTGAAGGTAAAGCTCATCAAGTCAGAGATCAGTTTAAGGAAACTCTTGAAGAATCAGATCAACATAGTAGATCCTGTGAAAGATAATTTTGATAACCTTCTGATGGATCTTGAATTTCTGGGAACGCTTCTCTTGGATCTGCCCGAGCAATATGCAAAGGAAGAAAGAAGAAACCATCTTTTAAGTTGTGTTCATGTGGTGGCTGCCGAAATAGATACCATCGTTGAGTCTCTTTGCTCAAAAAAAGACACTGAAGGGATGGCAGGAAGAATGGACCTTCAACTCTCAGATGTGCTTCAGAAAATAAAGTTGATCAAGGCAGAGGACCGAGAAATTTGTCCTATAATTCCAAAACTATCAAGAACTAATTTCCCCATGACTGATGGACTAGGTTTTCTTGATTTGCTCGTTGAAAATCTCGCAGAGATCTTAAACTTTAAGGGTGACCGAATTGTTCTCATAAAGCGTCAAATTGAGATGATTCCAAGGGAGCTCAAATTTCTAAGAGAATTTCTTGAGAAAATTGCCCAGCAGCGTAATGAGCATGTTGAGTTGAGAAGTGTATGGGAAAAAGTGGTAGGTGTAGCGTATGAAGTGGAATATGCCATTGACTCATATGTTGCTTATGGAGGTGGCACGATTTGGCACCATATATTTTCTGGTATCATAGAAGATATAAAGCTTATCAAAGGAATAGTCATAAAGATCTCAACCAGTGACTTGTATGACTCCAGAACAAATTCTCTTGGCGAGATTTCCCGTATCTCCACTCATATTGAGAAGCCAACTATAACTGAAGCAGTAGTGGGCTTTGAAGATGTTTTGGCAACATTAAAGCAGAGAGTAATTGGAGGATCCCCTGACTTAGATGTTATAACCATTTTTGGAATGCCTGGTCTTGGAAAGACCACTTTGGCCAAGAAAGTATATGATGATTGCAAAGCTGTCAATCGCTTCGATGTTTGTGTGTGGTGCTGCATTTCTGAAAGATATGAAAAGAAATCATTGTTGATTGACATTTTACAACAAATTAATATTGGACTTCCAGAAAATGTTGAGGAAAAGAGCGAGGGAGATTTGGCTGACCTGTTGCGGAGAAGTATCATGGGAAGGAGGTACCTCATTTTCTTGGATGACATTTGGACCATTGAAGCATGGGATGATGTCAAGACTCCTTTTAGAGATGATAAGCAAGGAAGTAGAATTATTCTAACGACTCGTCATGCTGAAGTAGCTTCATATGCCAAGTGTACCACAGATCCGTTGCGCCTCCGGTTTTTTCATAATGAAGAAAGTTGGATGTTAAGCTATTTCAAGACTCCTTTTAGAGATGATAAGCAAGGAAGTAGAATTATTCTAACGACTCGTCATGCCGAAGTAGCTTCATATGCCAAGTGTACCACAGATCCTTTGCGCCTCCGGTTTTTTCATAATCAAGAAAGTTGGATGTTGATAGTACAGAAGCTATTTCAAGATCAACAATGCCCTCCAGAACTTGTGGATGTTGGTAAAAGAATCGCAGAGAAGTGTCAAGGATTACCCCTTTCAGTTGTTTTGGTGGCTGGTCTTCTTGGAAAGATGGAGACTAAAGAGGATGGATGGCTACAAGTTGCAGAAAGTCTAAGCACTACTACAGTTGGTGACTCGAGAGGCATAATAGAGTTAAGTTACAAGCATTTACCTGAATATCTTAAACCTTGTTTTCTTTACTTTGGAGGATTCATGGAAGATGAAGAAATTCCAGTCTCAAAGTTAACATGGAAGTGGATTGCCGAGGGCTTGCTTAGAAGATATGGCAGAAGAATATTTGTCTCAAAGTTAACATGGAAGTGGATTGCCGAGGGCTTGGTTAGAAAACATAAACCAAAGAGCTTAGAAGATATTGCAGAAGAATACTTGGTCGATCTTATTAGCAGAAGCCTAGTAATGGATGCAAAAATGAGATATAATGGCAGGGTTAAATCGTGCCGAATTCATGATCTCTTGCATGAATTTTGTCAGAATAAAGCAAAAGAAGAAAAGTTTTGGCAATATGCATACAGTCATCAAGCTAAGGACTCTCCCGATATTGATTTACAAGATCTAGAGAGACGTCGAATGTTATTAACTCTTAATGGCACATTTGCCTCATTGAAGCTAGTTGGTTCCCCTGTTCGCTCTTTGTTGCTCATGATAGCTAATAATGTAGAGACGAATGTACTGTCTGTCTCCTTCATTAAATGCTTTAGACTCCTTAAGGTGTTGGATTTAGAGAGAATCAACCTGTTGGATTCCTTCCCAGATGAAATTGAACAGCTAATTCATTTGACATTTTTAGCTGTTAAAACTGGCATGACTTCCATTCCCACCTGGATATGCAAGTTGGAAAACTTGGAAACACTTCTGATTAAAGGATTGAGAGGGGAAGTAACATTACCAGAAAGCCTTTGGGATATGGCAAGGTTGAGACATATGATTTGGAAACATTTTCATGTGCACATAAATGATCGTGCTGCTTTTGGTTTCACAAAGGAGGTAATTGAGAACTCATCCAAATTAGATGATTTGGAAACATTTTCTACCCCATCTCTTGCTTATGGAGATGACATGGAAAAAATGATGAGGAAGTTCTCCAATCTCAAAAAGTTGAAGTGTAGATTTTTGGAATCCGTCTATTATTCGATGAAGTTGAGAAAGGATTGCATTCGTTTCCCCATATTAGACTTTCTAGTTCATCTGGAATCCCTGAAGGTGTTTTCTAATGGCAAAATACTGTCACAGCCCTGTGAATTTAAGTTCCCAGAGAATCTCAACAAGTTGACACTTTCAAATTTTCGCCTACCCTGGAAAGAAATATTGATAATTGCAAGACTTCCCAACCTTGAGGTACTCAAGTTGCTACTTAAAGCCTTTGAGGGAGAAAAATGGGAAGTCAAAGATGATGAGTTCCCTGCACTCAAACTGTTGAAACTAGACGATGTAGTTATCTCTCAATGGGATGTCTCTGATGATGCATTTCCTAGTCTCGAGAAACTGGTTTTGCAAAGATGTAAGAGGCTTAAGGAGATCCCTTCTTGTTTCGGTTACAACTGTTCGATACAAAGCATTGAAGTTAGTTGGTGCAGCCTTTCCGTCACTGAATCGGCTAAGCAAATTCAGGATACACAAGTTGATGAAATGGGAAATGGTGGATTCAAAATCTTTATCTAG
>NbS00018239g0010.1
GTGAAGAGAAATCAAGTGAGTTACGATCAAGCGGATTCAATATTGGTGGAGCCATGGGGAGGCACTGGTGGATCAGAATGGTATTACAAGTTGCAAAGTCCCATTAAAGAAATATTGATTGCTCACGGGGATTGTATCGAATCCATCATGTTCAGAACCATTACAGAACAAGGTATTACCATAGACTCACCAATATTTGGTGGGGATGGAGGGCGAAGAGACAAGGTAGGAATCAAGGGAACTCTTGGACGTTGTGGTAGCTATTTGGTTATAAAATCTCTATGGTTTATAACTAATGCAAAGAATTATGGACCATTTGGGTCTGAGACTGGAACCCCATTTTCACTTGTGATGAAAGAAGGTGAAGCTGTTGTGGGATTTCACGGGCGTTGTGGAGCGTACCTTGATGCTATTGGTGTTTATTTGCAGAAACTTACTCCTCCCACTTTATCAAAGGAACCTGAAGCTAAAATCATTGAGCCAAATGAACCTGTGGATGAAGAAATTGAAATCCATAACGGAAATCAAGTGAGTTACGATCTAGGGAAATCAATACTGGTGGAGCCATGGGGAGGCAATATTGGTGGATCACAATGGAATTACAAGCTGAAAAATCCCATTAAAGAAATATTGATTGCTCATGGAGATGTTATAGACTCTATCATGTTCAGAACTATTACTGAACAAGGTACTACCATAGACTCACCAAAGTTTGGCGGGAATGGAGGTCGAAGAGACAAGGTTGTTATTAAGGCGCCTCCATTGGAATATTTAACGGGCATCAAGGGAACATTTATACGTTATGGTAGCTATTTGGTTATAAACTCTCTATGTTTTATAACTAATTCAAAGAATTATGGACCATTTGGATCTGAAGCAGCAGGTGGAACCCCATTTTCATTCGTGATGAAAGAAGGTGGAGCTATTGAGGGATTTCACGGGCGTTGTGGAGCGTACCTTGATGCTATTGGTGTTTATTTGCAGAAACTTACTCCTCCCACTTTATCAAAGGAACCTGAAGCTAAAATCATTGAGCCAAATGAACCTGTGGATGAAGAAATTGAAATCCATAACGAATCAGGAGCAGGTGATCAAAAGAATGGGAAAATAACGAAAAAGAAAAGCAAATTGCCAACAATGGGAAATCAAGTGAGTTACGATCTAGGGAAATCAATACTGGTGGAGCCATGGGGAGTCAATATTGGTGGATCACAATGGAATTACAAGCTGGAAAATCCCATTAAAGAAATAGTGATTGCTCATGGAGATTTTATAGACTCCATCATGTTCAGAACCATTACTGAACAAGGTACTATCATAGACTCACCAAAGTTTGGTGGGAATGGAGGTAGAGTAGACAAGGTTGTTATTGAGGCGACTCCATTGGAATATTTAACAGGCATCAAGGGGACATTTGGATGTTATGATAGCCATTTGGTTATAAAGTCTCTATGTTTTATAACTAATTCAAAAAATTATGGACCATTTGGGTCTGAGGCCGGTGGAACCCCGTTTTCACTTGTGTTAAAAGGTGTAGCTATTGTGGGATTTCACGGGTGTTCTGGAGTGCTCCTTGAGTCTGTTGGTGTTCATTTGCAGAAGCTTATGGTTGAAGAAATTGAAAGCCGTGACGTGTCATTTTCTGCTCTTCGCAATGACATAGTCAATGTTCTGGATGTCATAGAGAGCTTAAATAATAAAGAAAATCAAAACGTTGTTGACGTGGATCCAATTGAAAAGCTGAAATTGGAGCTGGCATTTTTCTGTATATATGTACAGCTTTCTTATTCCGATCTGCAAAAGTTTAATTATACAATGAATCTCAAAAGACAGGAGGTTGAAACAATTTTGTCAGATTTTGGCAACTGCATGCGGTTGGAACAAGGCATACATCATGTCCTTCCTTGCCTCGTGGAGAATATGGATAATTGTCTTAGCGCATGTCTTCTTGATAAATCAAGTGCTACCATGACTGCGGAGCAATTGGATTTCCTCCTCCAGAATCTCTATCGTTTATCCAAGTATCGTGCTGAACAGGTTTTTCCTTTAGTAACTGAATATGAGATTCTTCAGAATGTATGTGGCAACATAAGAGATTTCCATGGGTTGATAGTGAATGCGTGCCTTGAGCATGAGATTGTTAAAAATGTCTTACCTAGGTTTCAACCTATGGCTGAGAGAGTAGGACATTACCTCTGGGATGATCAGATTGATGGAGCCTCTTGTCATTTCAAGCTAGCACATCTACTCTTGGAGATTATTCCGATTCAACTTGAGATTATGAACATATGTCATACAAAGAAAGCTTCAGCTTCAGCAGAAGTTGGACGCTTCATTAAGCAGCTCATAGAAACCTCTCCGGACGTTTTTAGGGAATACCTGATTCATCTACAAGAGCAAATGGTTATTACCTCTAGCACTTCAGGGGCTCGAAACATTCATGTCATGATCGAGTTCTTATTAATTATTCTTACTGATGCTACCACAAACTTTATTCATGATGACATACTGCTTGATTTGTTGGTGTGTGTCGGTAGGGAGGTATCAACTCTTGTTCGTGTCTTAGAAGAGAAATCCAGAAATGAAGTACGTACTAGTGGAAAAAACCATGAAACTTTGGACTTAATGGAAAATATTGAACTCCTAAAAGGAGATCTCAAACATGTTTACTTAAAAGCCCCAGACTCATCTCAGCTATGCTTCCCCGTGAGTGAGGGATCCCTCTGCATGCATCTTCTACTCATGCACTTAAATGATTTGCTCAATTCCAATGCTTGTTCAGTTGCTTTGATAAAGAAAGAAATTGCGGTGGTAAAAGAAGATCTAGAATTCATAAGATCTATCTTCATGAATGTTCAACGAGAATTGTATAAAGATCTTTGGGCACGTGTTTTAGATCTAGCATATGAGGCAAAAGGTGTCATTGATTCAATTATTGTAAGAGACAATGGTCTCTTACATCTTATTTTCTCACTTCCCCTTGCCATAGAAAAGATCAAGCTTATCAAAGAAGAGATCTTACTTGAGAAGATTCCCAAAAACAAGAGCCTCATTGTTGTAAACTCTCCCAATAAGCCACTTGAAAGAAAGTCATCATCAGCTGAGCAAATAATCGTAGGTTTTGAAGAGGAGACAAATTGGATCATTAGGAATCTCACCAGTGGACCAAAAATGCTAGATGTCATTTCGATCACTGGTATGCCGGGTTCTGGTAAAACTACTTTGGCATACAAAGTGTATAATGATACGTCAGTTTGTAGTCATTTCGACATTTGTGCATGGTGTACAGTCGATCAAAAATATGATGAGAAGAAGTTGTTGGAGAACATTTTTAATCAAGTTACTAGCTCAACTTCGAAATTAAGTGAGAATGGTGATGTTGCTGATGGGCTACGGAAAAAGCTATTTGGGAAGAGGTACCTTATTGTCTTAGATGACTTGTGGGATACTGCAACATGGGATTATTTAACAAGACCTTTTCCTCAAGTTGAGAAAGGGAGTAGAATTATTTTGACGACTCGAGAAAAGAAAGTGGCTTTGCATGCACACCGCCACAGTGATCCTCTTGACCTTCGATTGCTAACACGGGAAGAAAGTTGGGAGTTATTAGAGAAAAAGGTGTTTGGAAAAGAACATTGCCCTGATGAACTAGTGGAAGTTGGAGAAGAGATAGTGCGAAACTGTAAAGGGCTTCCTTTGGTGGTTGATTTGATAGCCGGAGTCATTGCAGGGAAGGAAAAGAAAAAGAGTGTGTGGCTTGAAGTTCAAAATAATTTGAAGTCCTTCATTTTTAACGAGAAAGTGGAAGTGAGGAGGGTTATAGAATTAAGTTATGACTATTTGCCTGATCATCTAAAGCCATGCTTACTTTACCTTGCAAGTTATCCCAAGGACGAATTAATTGGAGTCGATGTTTTGAAAATTGTATGGCGTGCCGAAGGATTTGTGGAACAGACAGATGCCAAAAGTGTGGAAGAAGTGATGGATGTTTATTTGGATAATTTAATTTCCAGTAGCTTGGTAATTTCTTTCAGTGAGATAGGTAAAAACCAGACTTGCCAAATTCATGATCTTGTGCATGACTTTTGTTTGATAAAAGCAAGAGAGGAAAAGTTGTTTGACAGTATAACTTCAAGTGCTCCATTATCATCTTCTTCAGATATGATGCCACGTCACATGAGAATTGATTTTGATAAGGAGCACTTTGGGCATAACAATTTTGTCTTGTTCGATTCAAAAGCGAAAAGGCATTCTGGTAAGCACCTCTATTCTTTGAAGATAAATGGGCACGAGTTGGACAACTGTCTGTATGATGTATGTCACCTAAGGCACTTGAGGCTTCTTAAAGTGTTGATCCTGGATCGCTCCTTTATCAAGGTGAAAGATTTTTTGCTGAATGAAATATGCATGTTGGTTCATTTGAGGTTCTTAAACATTCAGACAGAAGTTAAATCTCTGCCATCGTCTTTATCAAACCTCTCGAATCTAGAAACTCTGTCGCTGGATAACGGTAATCAACCCATGGCACTACTGCCTACTATTTGGAGTCTTTCAAAATTACGAGTGCTGAACGTATATTCCGGTTCCTTCATTGATTTGGATACAGATGAACCAATATTGATAGTAGAGGACCCAAAGTTAGAGAACTTGAGAACATTAGAGCTATTGGAGCTTTCCTATTCGAAAGACACACATGATATTTTCAAAAGGTTTCCCAATCTTCAAGAGCTTGGATTTTTTCTCAAGGAATCATGGGATTGTTCAACAGAGGGATATTGGTTCCCGAAATTGGACTTCCTGAATGAACTAGAAATCATCACAGTAACTTTTCAGAGTTCATATTCAAGTGATATCGCACCCTTTGAGTTTGAAAATCGACTGTGGAATTTTCACTTCCCTTCGAGTTTGAAAAAATTGTCGCTGCGTCAGTTTCCTCTGACATCCGATTCACTGTCAACAATAGCAGGACTGCCCAACCTTGAAGAGCTGAACCTTATTAGCATAATCATCGATGGAGAAGAATGGAACATGGGGGATGAAGACAGCTTCGAGAATCTCAAATGTTTGATGTTGCAGCGAGTGACTCTTGCTAAGTGGGAGGTTGGAGAGGAATCCTTTCCCGTGCTTGAGAAATTACGACTGTGCGAATGTTGTAAGCTTGAGGAGATTCCGCCTAGTTTCGGGGATATTAGTTCATTGAAAGTTATCGAACTCCCATGGAGCCCTCAACTGGAAGATTCTGCTTTGGAGATTAAGAAATATGTTGAAGATATGATGGGAGAAGACAAGCTTCAGATCAGGAAGCGCATGTAAGGAATACGAGATACAATTCCCTTTGCAAATGAAGAAACATACATGGGATTGATGACTCTCTGCTATGATGGGGAAGAAACAAAAGGTTGCTAACCTCTATGAAAGTTATCCTATTTCTCAGTTTTTGTAAATCATTCAAGAAATACAATCACAAACATGTGAAAACTGCAACATTAGGCCTGATTGAAGCTCCATGTTCAACTCTTCCAAGGGAACATGTAGCAGCTGCTGGATACTT
>NbS00038091g0013.1
ATGTTCGTTATCCAGCTAATGATGGTGAATGCATGGATGGCTTATTACAGAGGTGTCCTAACATTCAAAATCTTAGGCTCACTATCTCTTGGATTTCTAGAGAGATTTAGAGTCTTACTCGGCTGCAATTACTTGACCTTTCCTTTGAGGGTTAATCTTCAAAATCTTAGGCTCACTATCTCTAGCAATGAACTTCCGAAAGAGATTTGTACTTTCAGTCCCAAACTAGAGAGTCATACTCGGCTGCAATTACTTGACCTTTTCTTTGAGGGTAGGAGATTTAGTATAACTGAGTTACACTTTCCTTCAAATCTAAAGAAGTTGAAACTTAAAGGGCCTCATATAGTAAGCGCAGCTCCCTCAATTGCGGGACTACCAAATCTAGAGTATCTTAAATTAGAGGATTGGGGAATTAAGTCGGAAGAGTGGTGCCTAAAAGATATTGAGTTCAATAAACTTAAGTTCTTGAAACTGGTGTTGTTAGGTATCTCAAGGTTGGATGACCCAGAGGAATCTTTTCCTATGCTTGAAACGCTTGTTATAATAAAGTGTCACAAGCTTGAGGAGATTCCCCCTAGCTTTGCAGATATTGAAACATTGAAACAGATTGAGTTGTTTGGCTGCAGGCCACAAACTCTGGAGCCTTCAGCTGTGAAACTTAAGGAAGACATCGAAGAGATTGAAGGATGCACCCGTCTTAACCTCATTATGGACGTTTGGATCAGTAAGCAACATAGCCGGCAGCTGCGACTTCAAGCACATGCTCGTCTACAGATCATGAATGGAGCCCCAGGAGAACCTGTTGTTTCTAAGTCCTCAAAAGAGGCTGAAATGGAAAAGCCAATGAGCTCCATGCAGGGTATGCCTGGAGCCCCTGGCATGCAAATGTATTCCAGGGAAGATGCTGATCACGACGACGATGATGATGAAGGCGGCTTTCCCTCAAAGCTGATGTCTGACAAGAGTTTGGACCCTATGAAAGATGAGGAGATAGTTGGTTTTGAGAATGAAGCTGAAATAATAATTGAGCGTCTGAATAAAGGAGAAAAAGAGCTAGACGTCATCCCAATTGTCGGGATGGCTGGACAAGGTAAAACAACTTTTGCTAGAAAGTTGTATAACAATGCCATCATTGTTGACCGTTTTGGAGTTCGAGCATGGTGCATCATTTCCCAAACATATAATCGACAAGAGTTATTACAAGAGATTTTCGGTCAAGTTATCGGTTCCAAGGACAAGGTAGATGAGGTTGGCGAACTTGCGGACATGTTGAGGAAAAGATTAATTGGCAGGAGATATCTGATTGTCTTGGATGATATGTGGGATATTAAAGCGTGGGAAGATTTAAGATTATCTTTCCCAAATGGTGAAACAGGAAGTAGAATAATAGTAACAACCCGACTTGAGGAAGTAGGTAAACAGGTCAAGCACGATACCGATCCTCATTCTCTCCCATTCCTCAAACTTGATGAGAGTCTAAAGTTGTTGCAGAAAAAAGTGTTTCAAAAGGAAGCTTGCCCACCTGAACTACAAGATATCAGCCTAGCCGTTGCAAAAAAATGCAAAGGACTGCCTCTAGTGATTATCTTTGTAGCTGGAATAATCAAAAGGAAAAAAACTGAAGAATCTTGGTGGGATGAGGTTAATAAATCTCTACTTTCCCATCTAGGTGAGGCTGAAGGATATAGTCTTTCGACTATGCAGTTAAGTTATGACAACTTACCCGATTCGTTAAAGCCTTGCCTTCTTTATATGGGTATGTTTCCGGAGGACGCGAGAATTCCAGTGTCTAAATTGATAAGTTTATGGATCGCGGAAGGCTTCGTGCAGAACATCGAATATGAGAAATCAATGGAAGAAGCAGCTGAACGTTACTTGATGGATCTCATTAACAGTAATGTGGTGATGGTTGAGAAGAGAAGCTATAACGGTAAAGCCAAATACTGCCAGGTTCATGATGTCGTTCTTCACTTTTGCTTGGAGAAAAGCAGAGAAGAAAAATTTATGTTACCAGTGAAGGGTTATTGTAGCGACTTTCAACCTTCTCAAACTCGACTGAGCATCACTGTCACTGATGAACTTTCTGCATGTGCGTTGCTCGCAGTGGAGCCTTTCCATCAACATTTAAGGTCACTGATAACAAATGATGGAGGAGAATGTTATCCATGGAATCCCTTCCCTCAGATTAGTAAATTGGGATTTCTTAAGGTGTTGGATTTGAGTTCTAATAAGGTGGTTCCATTGTCGACAATTACACTGCATCCACTATTTTTTCTCAAGTACCTTGCAGTTAAGACAAGTCATTTTGATTTCGATCTAGAATTACATCTACGCTATCTTGAAACTTTAATTGTTCATTCTTTCAAGAGCGTAGAATTACCCCTTAATTTTTGGAAAATGGAAAAACTAAGACATGTTGAGATTAATGGAGTTTACTTTTATTTGAAAAACATTAAGCAGTGGATCTTTGAAGAACCCTCTAAATTGGAAAATTTGAGGATATTAAGTAATGTTTGTTATCCAGCTAGTGATGGTGAATGCATGGATGGGTTATTACAGAGGTGTCCTAACATTCAAAATCTTAGGCTCACTATCTCTTGGATTTTTAGAGAGAATTGTACTTTGGGTCCCAAACTAGAGAGTCTTACTCGGCTGCAATTACTTGACATTATCTTTAAGGATAGTAGATTTAGTATGACTGAGTTACACTTTCCTTCAAATCTAAAGATGTTGAAACTTAAAGGGCCTCGTATAAGGATTGGAGAACTGATTCGAAAGAGTGGTGCCTCAAAGATATGTCCTTTAATTGCGGGACTACCAAATCTAGAGTATCTTAAATTAGAGGATTATGGAATTGATTCGAAAGAGTGGTGCCTCAAAGATATTAAGTTCAATAAACTTAAGTTGTTGAAACTGGTGCGGTTAGGTATCTCAAGGTTGGATGACTCAGAGGAATCTTTTCCTATGCTTGAAAAGCTTGTTATAAAAAGGTGTCACTGGCTTAAGGAGATTCCCCCTTGCTTTGCAGATATTGTAACATTGAAACAGATTAAGTTGACTGGGCGCAGGCCACACACTCTGGAGTGTTCAGTTGTGAAACTTAAGGAAGACATCGAAGAGACTGAAGGATGCAGCCGTCTTAACCTTATTATGGACGAGAGTATCAGGACAACATTTTGTTGGTAA
>NbS00038091g0003.1
ATGTCTGCCAACAGTTTGGAGAGTAGGCCCTGCTTTGTGGCTCAGCCATCTAAACATCTGCAAAATCGACATAGCGACCCTATGAATGATGAGGAGATAGTTGGTTTTGAGAATGAAGCTGAAAGAATAATTAAGCGTGTGAATGAAGGAAAAAAAGAGCTAGACGTCATCCCAATTGTCGGGATGGCTGGACAAGGTAAAACAACTTTCGCTAGAAAGTTGTATAACAATGACATCATTGTTTACCATTTTGATGTTCGAGCATGGTGCATCATTTCCCAAACATATAATCGGCAAGAGTTATTACAAGAGATTTTCAGTCAAGTTATCGGTTCCAAGGACAAGGTAGATGAGGTTGGCGAACTTGCGGACATGTTGAGGAAAAGATTAATTGGCAGGAGATATCTGATTGTCTTGGATGATATGTGGGATATTAAAGCGTGGGAAGATTTAAGATTATCTTTCCCAAATGGTGAAACAGGAAGTAGAATAATAGTAACAACCCGACTTGAGGAAGTAGGTAAACAGGTCAAGCACGATACCGATCCTCATTCTCTCCCATTCCTCAAACTTGATGAGAGTCTAAAGTTGTTGCAGAAAAAAGTGTTTCAAAAGGAAGCTTGCCCACCTGAACTACAAGATGTCAGCCTAGCCGTTGCAAAAAAATGCAATGGACTGCCTCTAGTGATTATCTTGGTAGCTGGAATAATCAGAAGGAAGAAAATGGAAGAATCTTGGTGGCATGAGGTTAAAAATGCCCTACTTTCGTATCTAGGTGAGGCTGAAGGATATAGTCTTTCGACTATGCAGTTAAGTTATCATAATTTACCCAATTCTTTAAAACCTTGCCTCCTTTATGTGGGGTTGTTTGGTGAGGATGCGATAATTCCAGTTTCTAAATTGATAAGTTTATGGATAGCAGAAGGCTTCGTGCAGAACATTGATTCGGAGAGATTAATGGAAGAGGTAGCTGAAGACAGTGTCTAA
>NbS00004955g0024.1
ATGAGAGGTTTAATCAAGCGTCTGATCTACAAGCTCTGCTGTGGTAATTCGTTCGATTCATCCGCAGCAACGTCTTCTGAACGAATTTTTGAACAGAAATGCAGTTCCTATGCTCATATTCGTACAGCTCTGGAACGGATTGCAGAGGAATGTCGTTCATTCTATATGGTTTTGGACGGATATAATTTTTCAGATGACTGGGGCTCATTACTTGTGTTCTCAGACGAGTATCTGTCAAAGTTATCTTATCTACGTGAAACTCTAAAGCAAACTGAAGATGAATGCAGCTCATTCCATATATTTCTTTCAGAAGAATCTGATTCCCCGGACACTCTGCAGCACAAGATACGTCGTCTCCAAGACAAACTTCGGCAGACTGTAGAGGAATGCAGTTCTGTACTTATATTTTCAGAGAAATATTTTGAATATTTCCCCTTTGAAACTCTGCAGAGGATCAAAGATGAATGTGATTATCTCCATCGAGATCTGTTTGCATTTGATGAATTTAAGCGCCTTGAAAGGAATTTCAACTTCCTTAAAAGGGATTTCAAGTTGTTGGATATCGTTCTCAACTTGCAGATCTTAATAGGTGAACCGGATCTCAGAAGAGAAGTCCAAGCACTGTTTCAAGTTGCTGCAGCTGATCTCTACCCCATCTACAGCTGGCAAGTAATACCAAAGAGCCACTGTGTCTCCTACTTGCAAAATGAGTTTTGGCTGACTAAGTTGGAAATCAGAGCTAAATACTCCTTCCCATTTCATCTTTTAGCCAACAATGATGGTACTGTTACTCCAAATTCTGTAACGGAATTCATTGATACAGTGATAGAGAATCTCAGTGATCTACTGAAACTTGATGATCCAAGTTCACCCCTTCATGTTGAGGGACTCGTGGATCAAGTTGAAAAGGTTTTGAAGGAGTTGAAGTTCCTTTTTAGTTTTGTCAACTTTGTTTCAGACAGATGCTTAGAGCCTGAGGTCCAGCATACTTTCTTCACTCATGTTTTAGAAGTGGCATGGCACACAATAATGGTTACCTGGTTGTATCTTCCAAGCCATGCCGACGGAACTCCAGATCCAGACTCTGCTCCAGCTGAAGGGTATCCTTTGTTTTCTGATCTACTACGAAGCAAAATTCAGCCTATTGAGCCAAGCATCTCCAAGATCTATATCGATGTCCTGAAAGCTATAAAGTTACAGCAGTCACAATGGTATCCTGTAATCCAAATTAAGTACGTGATAGACTGTGAAGTTGGATTTTTGGAGACTCTCCTACACAATTGGGAGGAGCTACCAATTTCTGGTGATTGCATAGCAAAAAAAACAACCCTTCAGGAGATGCTCAACTTCTTGAGAACCAATCTCAAAGATCTACCAACAACGGCGCTTGAATTTCATCTTCAACAGATAGACTCTGTGATTGTTGATGCAGGACTTCTGGTTTACTCATTAAACAATGATTTGCGAGTCAAAATTCAAGATTTGCAAGCAATGATTTATCTTATCACAAGAAAGACATTTCTCCTTCAGTTCAACTTGCCTGGAATTGACGGAGTGGGATCTGCTGATTTCATTTTAGACAACAGGGAGAAGTTTTTAACTCTCTATTCAAATTCGGTTAATTCTGTCAAGATCCAACTTCAGACACTTCAGAAAGAACTCAAGTGCTTTCAAGTTCTTGTAGAAACACAAGACGGACTTCAACATTTTGTAACACATACAAATGGTTTGGTGTATGAGGTAGAATATGTTTTGGATGCTTGTAAGAAAACAGATGTTCCTGATTGGTGTCTTTTTCTCTGGATCTTGAACATTGGAGAGGATATTAGAGTGCTCATGGCAGAGGCAGCAGAGATTCAAGAAAATACTGCGTTTGACTTGGTATTGCATAGCATCACAGCTGCTGCCCCTACACGTACTTCTTCACAATTTGCCAGCTATCCAAGCACGAATGAAGAGATGGTGGGCTTCAAGGATGTGATAAAAGAACTGAGAGCCAAACTAATCAAAGGGTCAGTAAATCTTGATGTCATTTCAATTGTTGGAATGCCTGGATTAGGCAAGACAACTCTCGCAAACGAACTATATTTTGATGAGTTAGTTGTCTCTTATTTTGATATCCGTGTTCAGTGTTGTGTCTCTCAAGAATATAAACGGAAGGACTTGATACTAGCCCTTCTACATGATGTTATTGATGATACAGCTGAACTTGATAGAGAGGATGAAAATGAATTAGCAGACAAGCTTCAGAAACTTTTAAAGCCCAAGAGATACCTTGTCCTCATTGATGATGTCTGGGAATGGAGTGCATGGGATGATTTACTGTCATGCTTCCCTAAAAATAACAAAGGAAGTAGAATTATTCTAACAACTCGGCATTATGAAGTTGCATCTTATGCTAAACACGTTAGTGATCCCCATAAGCTTCGATTTTTCAGTATTGATGAAAGTTGGACCTTATTACAGAATAAGGTGTTCAACAAAGAAAGATGTCCCAGGGTCTTAGAGGCTGTCGGCAAAAGCATAGCACAAAAGTGTGGAGGGCTTCCTCTTTCAACGATTCTGGTAGCAGGTATCCTCACAAGAATGAAGAAGGAAAAACATTGCTGGGAACAAGTATCAACAAACTTAGGTCCAAATATTTTGCCTCAATCGGAACGCACGTTAGATCTGAGTTATCAGAATCTACCACATTATTTGAAACAGTGTTTTTTATATATGGGAGTATTTCCAGAGGACAGAGAAATTCAAGTCTCAAAATTAACATGGTTGTGGATAGCCGAGGGTTTGATTAACACGCACACGGAGAGGCTTTCTGAGGATATAGCAAAATTTTACTTGGAAAATCTTATTGGGAGAAACCTAGTGATGGTTGCTAAAAAGAGCTCTGATGGAAGGATCAAGACATGTCGCATTCATGACCTGGTGCTTAAATTTTGCAGGGAGAAAGCGAAGTTGGAGAACTTTTTAGAAAGGATAAGGAACAGCTATTCACGTCCTTCTCAATTTTTCCTTCCAATGTGCAATACTTCACGCCGCTTATACCTTTATTCTCAAAGTGAAAATCTTCCAGAATGGTGTTTGTTTTTCTCTCATGTGAAATCTTTTCAGTTCAGAGAGGCTAGAAATATTGCATCCCCTTCAATAGACTGTGTTTCAAACACTTTTAAAAGGTTCAAGTTTCTAAGGGTATTAGACTTTGAATTCACCATAATTGATTCTATCCCACAAGAATTAATCCTTTTGAAGTATCTTGCTTTTCGGACTGCAGAAGATGCATTATCACTCCCGATCAATCTTCGTAACCTTGAAACATTGATAGTTCAAGGAATTGGAGGACGAGTATCAGTACCAGATAGCATTTGGGAGTGTGTTAAGTTGCGACATCTACACATATACCACAAAGCATCTTTCACTTTAGGTGGTGCAAAAGAATTGGAGAGCCACTCGAAAATGGATGATTTGCAAACTATTTCCACCGCATATTTTTCTTGTGTGGACAATGCTGATAAGATCTTGACAAAGACACCAAACCTTTGGAAACTGAGATGTGAAGTTTCCAAATTTGATGGCTCGTTTCCTGCATTTAGTAATCTTACAAAGCTTGAAATGCTCAAGGTTTCTTCCGGTACTACATTGACTTGGATCAATCAATTGAAGTTACCATCAAGCTTGAAGAAGTTGACACTGTCCAATTTTCGCATACATCTTACTGAAGTTGCAAACCATCCAAAACTTGAGGTACTCAAGCTGCTAGGAGTTGCCATTAGTACCAATGTATGGGAAGTCAATGATGAGCAGTTCCCTCAACTCAAATACTTGAAACTAGAAAATCCTTCTTTTTCAGAATGGGATGCCTCAGACAATGCCTTTCCACGCCTTGAATACTTGGTACTGAAAAGATGTCGGCATCTTAAGGCGATTGCTTCTTGTTTTGAGGATACCCCCTCCCTGAAATCAGTTGAGATGATATCATGCAATGAATCGCTTGCCAAGTCAGTCTTGGCCGTCAGGGAAACATCAATTGAAATGTCGGGAACCTCTGGTTTCGAGGTCATCATCCCCAAGCAGCAAAATAATAGGGATTAGCAAGCAATCTCCTATTCTTCAAAATTTCTTGTGGTGGAATAGTAGTGAGAATGTTATCCAAGTATGGAACATCCTTCTCTGCTGCAAACAATCCGATATCTTCATTCTTCCCAAGGAATTGCATCAGCAAATGGTAACACAATGTCATCTGCTATTATAACAGGGATGCATCCGAATACAACAGCTTCAACCAGTCTTGGACTCCACGGAGCCCATCCAAGAGGGCACAAGCAAAAGATAACTCGTTG
>NbS00018164g0105.1
ATGGCTTATGCTGCTATTACTTCTCTTATGAACAGCATACAACAATCAATGGAATCCACTGGACTTGTAATGCAATTGTTCTATGAAAAGCTTGAATCCTTGAGAGCTATCATGGAGGATCCCTGCTATATAACAGGTGATCATGAGGCATTAACAAGCTTGGAAGCGCAAATCGCAGAGCTAGCAGACGAAGCAGAATATAAGGTTGACTTGGAATCAAGAAATATTGTTTTGCCCGAAAATGAAAAAAAACAAAGAAGAGCTTTTGTGAATCTATATTCCCTCGTAAAAGAAGTAGTAGGACGCATTGATTCAACGATGAAGAAGTGGATGGCAATCCAAAACAAGCTCAAGAACATCCAAGATCATAAAGCACAAGATTTGTCTTTTGTCAGTACGTCACGACATGGCTTAGAGTCTGAGGATAAGATGGTTGGCCTCGAAAAGGAATTCGTGATGATGCGGGATCAACTTGCTAGAGGAGCAAGGGAACTAGAAGTTGTCTCAATTGTCGGGATGGGGGGCATCGGCAAGACAACTTTGGCTAACAAAATCTACAATGATCCATTCATTATGTCTCACTTTGACATACGTGCAAAAGCAACTGTTTCACAAGAGTATTGTGCGAGAAATGTGCTTCTCGGCCTTCTTTCTTCTATAAGTGGAAAGATCAATGAATTTCATGAGCAGCAAGACGATGATCAACTGGCAGACCGACTACAAAAGCTTCTAAAATGCGGGAGGTACTTGGTAGTCATTGATGACATATGGACTAGAGAAGCATGGGATGATATAAAACGATGTTTCCCAGACTGTAACAATGAGAGTCGAATACTCATGACCACTAGGAATGTGGAGGTGGCTGAATATGCTAACTCAGGTAAGACTCCTTATCATATGCGCCTCATGAGTTTTGATGAAAGTTGGAATTTATTGTACGAAAAGGTCTTTGTGAAAGATTATTTTTCCCCTGAATTTGAACAACTTGGCAAAAAAATTGCACTAAACTGTCGAGGATTACCTCTATCACTTGTTTTGATTGCCGGACTTCTCTCCAAAATGGATAAATCATTGGATAAGTGGAAAAGTGTTGTCAAGAATGTAAGTTCAATGGTGAACACAGAGGTTAATGTCCAATGCATGAGGGTGGTTGCATTAAGTTACCATTACTTGCCTCATCACCTAAAACCGTGCTTTCTATATTTTGCAATCTTCCAAGAGGATGAACTAATTTTAGTCAATAAGCTTGTGGAATTATGGGCAGCAGAGGGATTTTTGAAGGTAGAAGAGAGGAAAAGCATAGAAGAAGTAGCAGAAAAATGTCTAAAAGAACTTATAGATAGAAGTTTAATTTCCATCCGTAATTTGAGTTTTGATGGAAAAATTGAGATTTGTGGAATGCATGATGTGACACGCGAACTCTGCTTGAGAGAAGCTAGAAGCATGAACATTGTGAATGTTACAAGGGAAGAGGAGTATCAAAATCCATGTGTGCAATCTTTGCATTTTTCCTCTAAGAGCCGAGGTCGGATTAGTATCCAAGTGATCAAGAATGAGTCTATTACTAAGAAAATATTGGAAAGCATTACATCTTCAGGCCTTTTGCGGTTCACGAGGCAAAAACGACGAGCAATTTTTCTGGAGAGACCATCTTGGGCCCTTCCTCCTATAGAAACTTTTCCATATTCAATCCTTCCTCCTCCAGATGCTTTTCCGCAGAACCTCAAGAAACTGGCTTTTTACGGCACTTGTTTGCAGTGGGAGGATTTGAGCATTGTTGGTAAATTGCCCAAACTCGAGGCCCTTAAACTGGGAATTAATGCCTGCATAGGCGTTGAGTGGAAGATAGTTAAGGATGGTTTTCCTTGCTTGAAGTTTTTGCTACTGGAACGTTTGAAGGTTCGCTACTGGAGAGCCAGTTGTGATCACTTTCCGTGCCTTGAACGACTATTTCTTGAACATTGCTGGTATTTGGATTCAATCCCTCAAGATTTTGCAGATATAATCACCCTTGCTCTAATTGATATTAGGTGGTGCGCAAAATCTGTTGGGAATTCCGCCAAACAAATTCAAGAGGACATTCTAAACAACTATGCAAGTTTTGTTGAGGTCAATATCCATGAGCCTCAGTAA
>NbS00026706g0016.1
ATGGCGAACGTTGCGGTGGAATTTTTGGTGCAGAACTTGATGCAGCTGCTGAGGGACAATGCGGAGCTGATTATTGGGGTTAAGGATTCGGCTGAGAGCCTGCTTCAAGATCTCAATGATTTCAACGCTTTTCTCAAGCAAGCTGCCAAGTCCCGCATTGAGAACGATGTCCACAAAGAATTGGTGAAGAAAATTAAGACAATGGTCAACTCTGCTGAAGATGCCATTGATAAGTTTGTAATTGAGGCTAAGCTTCACAAGGACAAAGGGGTTGGCAGATTTGTAGATGTTAAGCATTATAAAAGAGTGTATGATGTAGCAGCCGAGATCAAAGGTATCAGAGAAAAAGTGAAAGAAATCCGTCAGAATAATGCCCTTGACCTTCAAGCCCTTCAAGATGAAGATCAATCTGCCAAAGGTGTCGAAGAAAGAAAGCCTCCAGTGGTAGAGGAAGATGATGTGGTTGGATTTGAAGAGGAAGCAGATAAAGTAATCAACCGTCTTCTGGGAGGATTGAGTGGACTAGAAGTTGTTCCAGTTGTTGGAATGCCTGGTCTCGGCAAAACGACACTGGCAAATAAGATTTACAAGCATCCTGACATCGGGTACCAGTTTTTTACTCGCATTTGGGTTTATGTTTCTCAATCATACAGGAGAAGAGAATTATTTCTCAACATCATCAGCAAATTCACTCGAAATACCAAACAATACCATGATATGTGTGAGGAGGATTTAGCTGATGAAATACAAGATTTTTTGGGCAAAGGAGGAAAATACTTGATTGTCTTGGATGATGTATGGTCTCCTGACGCTTGGGAACACATCAAAATAGCTTTCCCGAACAACAACAAATCCAATAGAATATTATTGACCACTCGAGATAGCAAAGTTGCTAAGCAATGCAAGCAGTGCATTGGTATACCTCATGATTTAAAATTTCTGACTGAAGATGAAAGTTGGATTTTACTGGAGAAGAAAGTTTTCCATAAAGATAAATGTCCTCCTGAATTGGAACTATCTGGAAAGAGCATAGCCAAAAAATGTAATGGACTACCCCTTGCAATTGTTGTTATTGCAGGAGCACTAATTGGGAAAGGTAAGACATCAAGAGAGTGGAAACAAGTGGATGAGAGTGTGGGTGAACACCTCATAAATAAAGACCAGCCTGAGAATTGTAACAAATTGGTGCAACTGAGTTATGATCGCTTGTCTTATGACTTGAAAGCATGTTTTTTATATTGTGGTGCATTTCCCGGAGGCTTTGAGATCCCTGCTTGGAAGTTAATCCGTTTGTGGATCGCAGAAGGGTTCATACAGTATAAAGGCCACTTATCTCTTGAGTGTAAAGCAGAGGATAACTTGAATGATCTCATCAACAGGAATCTAGTGATGGTAATGCAAAGGACATCTGATGGGCAAATCAAAACATGTCGTCTTCATGACATGTTGCACGAGTTTTGCAGACAAGAGGCGATGAAGGAAGAAAATCTTTTCCAAGAAATAAAATTAGGTGCTGAGCAATATTTCCCAGGAAAACGGGAACTAGCCACCTACCGTCGCTTATGCATTCATTCCTCAGTTTTGGAATTTATCTCTACAAAGCCCTCAGGTGAACATGTCAGGTCATTCTTATCTTTTTCTTTAAAAAAGGTCGAGATGCCATCTGTCGACATCCCAACCATACCAAAAGGCTTCCCGTTGCTGAGGGTTTTTGATGTCGAGTCCATCAACTTCAGTCGCTTTTCCAAGGAGTTTTTCCAGTTATATCATTTGAGGTATATTGCTTTCTCATCTGACACAATCAAGATCATTCCTAAACACATTGGAGAACTGTGGAACATCCAAACACTCATAATTAACACGCAACAACGCTCTCTTGATATCCAAGCAAACATATGGAATATGGAACGACTAAGGCATCTGCACACTAACTCTTCTGCTAAATTGCCTGTTCCTGTGACCCCAAGAAGTAGTAAAGTTCCTTTGGTAAATCAAAGCCTGCAAACTCTCTCCACCATTGCTCCCGAAAGCTGCACAGAAGAAGTGTTTGCAAGGACTCCAAACCTGAAAAAACTGGGTATTCGTGGGAAAATAGCTGTGCTTCTTGAACCTAATAAGTCATTGTTAAAAAATGTGAAGAAACTAGAATCCCTTGAAAACTTGAAGCTGATAAATGATAGTAGTCAAACAGGAAAAGGGTTACGCCTTCCACCCTCATATATATTTCCCACGAAGTTGAGGAAGCTATCTTTAGTAGATACCTGGCTGGAGTGGAACGATATGTCTATATTGGGGCAGATGGAACACCTTGAAGTTCTGAAGCTGAAAGAAAATGGGTTTATGGGAGAATGCTGGGAGTCAGTTGGAGGTTTTTGTTCCCTATTGGTGTTGTGGATTGAAAGGACAGACTTAGTTTCTTGGAAAGCATCAGCTGATCACTTTCCAAGACTTAAGCATCTTGTTCTCATCTGCTGCGATAAGATTAAGGAAATCCCCATTGGCCTGGCTGATATACACAGCTTCCAAGTGATGGAGTTGCAAAACTCCACCAAAACAGCAGCAATATCTGCACGGGAAATACGAGACAAAAAAGACAAGCAAACTCAAGAGGGGACTAACAACCAGCTTCCAAGTGATGGAGTTGCAAAACTCAACCAAAACAGCAGCAATATCTGCACGGGAAATACGAGACAAAAAAGACAAGCAAACTCAAGAAGGGACTAA
>NbS00005464g0014.1
ATGGCGTATGCTTCTGTTGTTTCTCTTGCTCAAACTCTGGAGCAACTCAATTCCAGAATCCCAGGTTTGTTTTCTGACCCAACAATAGAATCGCTAGTTGGATCTCTTGAATATTTTAAAGCCTTTCTTGATGACAGTAGTAAAAGGAGTTATCACCAAGAAAAAGTCACATTTTTGGTTGGAAAGTTTAGAGATGCACTAAATGAAGCTGAAGATATTATTGAACTAAAGATTTGTGAAATTCATGAAAGGGGAAGTTTGAGTGATATTGAAAAAGCAAATGCACTAAATGAAGCTGAAGATATTATTGAACTAAAGATTTGTGAAATTCATGAAAGGGGAAGTTTGAGTGATATTGAAAAAGCAAGTGAAGATTTATTACCAGTAGTACAGAAAATTGAGTTAATAAGGAAAGAGTTGGTGCTGAGTCTTGAGACTTGCACTAGCCATGGCAATGACATTGAACGTGCTGATGATCATTTCAAGACTCGGGAATCTATGCTTGGAAGTCCGTCTAGACGTAGTTTTAATACAAATGCTGTTGTGGGTCTTGATGATGATTTGGAGAAGATTATAGAAAGACTACTTGGATCCTTATCCGAGAGAGAAGTTGTTGCAATTACAGGCATGGGTGGTATTGGCAAAACGACACTCGCTAAAAAAGCTTATGATCATCTTCAAGTTAGGTCTCGCTTTGACATTCACGCATGGGTTACAGTATCTCGAGAGTATGGAATGAGAAGATTGCTGTTAAGTCTCATCCGTTGCATTCCAGGCATGACGGATAAGTTTCTAGAGAAGACTGAGGATGATTTAGCAGAGTTGTTATATAGAAAACTAAAGGATCGAAGATATCTCATTGTCGTTGATGATATTTGGAGTACCAAAGTTTGGGATAATGTAACAAGATGTTTTCCAGATGACAACAATGGGAGTCGAATCATATTAACAAGTAGGCTTAATGATGTGGCTGCTTATGCTAATCCTGATAGCCCTTTGCATGTGATGGAGGTATTAAGTTTAGATGATAGTTGGAAATTACTTTCTATTAAGGTTTTTGGGGCAAATGATGTTTGTCCTTCTGAATTGGAGGATATTGGGAAGCAAATAGCAGAAAAATGTTGTGGACTTCCTTTGGCAATTCTTGTGGTTGCAGGATATCTTTCTGAAATTGTTAGGAGAAGAGAAAGTTGGATTATTGTTGCCAAAACTGTAAGTTCAATTGTTGCTAATGATCCTGATAAATGCCTAGGAGTGCTTGGTATGAGTTACAATTACCTACCGAACCACCTCAAGCCATGCTTCCTCTCTATGGGAGCTTTTCCCGAAGACTTTGAAATAAAAGCTCGGACTTTGATCCAAGTTTGGGTTGCTGAAGGGTTTCTAAAAGCCGAAAGGCTCAAGAGCTTGGAAAAAGTTGCAGAAGAGTGTTTGGAGGATCTTAATAGTAGAAATCTGATAATGATAAGAAAGAGGAGGTTTAACGGCGAGATCAGAAGTTTGAGGTTATTGGAAAAAGTTGCAGAAGAGTGTTTGGAGGATCTTAGTAGTACAAATCTGATAATGATAAGAAAGAGGAGGTTTAACGGCGAGATCAGAAGTTGTGGCATACATGATTTGTTGAGGGACTTGAGCTTAAGAGAAGCTGAAAAAGAGAAGTCTCTGCACGTGACATCAATTCGTTATGTCTCAAACTTTCTAGCTCAAAGGCATGAGCATCGTGGTTTTAGCTTTCTTTCCGACATTTCTCTGGACGATTCTCGTGAGTTATCATCTCAAGTTGTTCGATTGATGTTTTTCTGGGGTAAACTATTAATACATGCTCCGCCTCATAGGCAAATGTCCTTATTCACAAGCTTCAAACTTATCAGAGTGCTGGCTATTTTTTCTCATTTGTTTTCTTTGTTCCCAGTTGAGATAACAGACTATTTTATATGTACAAAACTTTAA
>NbS00007522g0008.1
ATGGCTTATGTTGCTGTGATTTCTCTTATAAAAACTTTGGAGCAACTCGTTCAGAGAAAGCCAAATTTGGCAAGTGATGAAACGAGAACATTGATGGCCTCTCTCCTTGATTGTCTTGAATATTTCCAAGACTTTCTTGAGAACACTAACAAGGGAAGTAAAGATTGTGGAAAGGTTGAAGAGTTGGAGAGAGAGATTAGAAAGGCAGTGGAAGAAGCAGAAGATGTGATTGAACTAAAGATATATGAAGCAATGAAAAGAGACGCACTATCCAAGATTTTATTCAGAACTCTTGATGCCCTAAAAAGGGAGGTGATGGGATGCAGGTTTGGTAAAAATAATGTCCTTAATGAAACAATGGGAAAAAGGGCATTACGCAAAACCTTGTCTCGGCTTATAGAAAAGATTGGTGTTGTGAAGAGGAATGGGACAGGAAGTAGTTTGGCTACAAATGAACTTCAAGGCTATGATGATCCTACAAATGAGGAACTGCAAACGCGTGATTCCTTGCTTGGTCATTCATCTAAAGAAGTTGCAAATATGAATCTAGAAAATGTTGTTGTAGGTCTTGAGGACGATTTGTTGAAAATTAAGAGAAGATTAACCGAGCCCCCTTCAACCCGAGAAATTGTGTCTATTTTAGGAATAGGTGGTATCGGCAAGACGACACTTGCTAAAAAAGCATACGATGATCCTGAAATCAGGCATCGTTTTGACATCCATATTTGGGTGACAGTATCTCAAGAATATCGGGTTAGAGTTTTGTTGTTGGGTGTTGTTTCTTTTCTTTCTCAGATGACAAATAAGATAAAAACATTGACTGATGATGAATTGATGGAAGCAATATACAAAAAGTTAAAGGGTCGGAGATATCTTGTTGTCATAGACGATATCTGGAGTAGTGAAGTCTGGGAACTTATGACAAGAATATTTCCAGACGACAACTGTGGGAGTCGAATTATTTTGACTAGTAGGCTTAAAGATCTCGCAATGCAAGCTGACCCTAACAGCACTCCTCATGAGATGAGACTCTTCAATTCAGATGAAAGTTGGAAGTTACTTCATGAAAAGGTGTTTGGTGTAGAACAGGTTTGTCCTCCTGAATTAGAGGCTCTCGGGAGGCAAGTAGCACAAAAATGCCAAGGACTACCTTTAGCTATTCTAGTGGTTGCAGGGCATCTCTCTAAAATTGATAGAACACGAGAAAGTTGGATAGAAGTTGCCAAAAGTGTAAGTAAGGTTGTTTCTAATGAATCAGATGTATGTCTAGGAGTGCTTGCTATGAGTTACAATTACTTACCTAACCATCTTAAACCATGTTTCCTTTATATGGGAGTTTTCCCAGAAGATAGTGAGGTTAACATTGAGACATTGATCAACTTATGGGTTTCTGAGGGTTTTCTATTGGAAAAATTTCTGGGAAAAGATTGTTTGGAGGATCTTGTTAGTAGGAATCTGATAATGGTTAGAAAGCGGAGATTTAATGGTGAGGGGAAACCCTGTGGTGTCCATGATCTGATTCGTGACTTGATCATAAGAGAGGCTGGGAAGGAGAAGTTCCTGCAGCGCTTCAAACTGCTAAGAGTGTTGCCAATCCTTTATTATAACTTTCAACATTTTCCAGTTGTGATAACAAATTTAGTACATCTCAGATACCTTGAATTATACTGTGAAGATAACATTCACAGGTTAGTGTCTGAGCTTTATAATCTGCAGACCTTGATTTTTCATCACCAACGATTATACACGTCAAGAGTACCTGAGACAATTTGGCAAATAGAACATTTAAGGCATCTTCACGTGACTGACTTCTTTTCTTTCCCTATTATGTCAAGAGAGGTAAAGCCTGGTTTCAAGCTACAAAATCTGGAGCGACTTTCTTGTCTATGTTTGTCCAGCTGTACTTCTGAATTGTTTTCTGCTATTCCAAATCTTAAGAGGCTGAAAGTTCACGGAGATTGGGAGGAATGCGAGGGAAGGAAGATGTCCCAGTACCTAAATAGTCTTTCCTGCTTAAAAGAACTTGAAATGTTGAAGTTCAATGGCGACGGACTACAACTTCCCCAGATCCCAAGTATTTTCGCTTTGCCTATAAGTCTGAAGAGGTTGACTTTAAGTTATACTAGTTTACCATGGGAAGACATGGCGAACATTATAGTGTTGCCAAACCTCCAAGAGCTTAAGATTAAATACAATGGATTTGATGGTGATGTATGGAAATTAAATGATGAAGAGGCTTTCAATCAACTTAAGTTCCTCCTAATCAGCGCAATAAATCTGAAGCACTGGGAAGCTAGCAGTGTTAACTTCCCAAGGCTGGAACGCCTAGTTCTGAAAAGATGCTACTACCTGGAGGAAATCCCTCAAGACTTGGGGGAAATTTGTACCTTGGCGTCAATAGAGTTGCATGAATGCAGTATTTCCGCTGCAAAATCTGTGAATGAAATTCAAGAAGAGCAAGCGAGCATGGGAAATGATTGCCTTAGTGTCATCACTGATAATTGTCGGCTAAACATTAATGACTGGATGATTTGCTCTCCATCTCGACTTGGAAAAGAAGGGAACGCTATCATTGAAGCACGGGCAACCTCGGAAGAGCCTCGA
>NbS00011087g0003.1
ATGGCAGATGTAGCAGCAGATGTAGCAGTAAAATTCCTAGTAGAAAACTTGATGCAATTATTAATCGACAACGCTGACTTGATTATTGGTATAAAGGGTGAAGTTGAAAATTTACTACAAGATCTGAATGATTTCAATGCTTTTCTCAAACAAGCAGCTAAATCAAGGAGAGACAATGAAGTCTTGAAATCACTAGTAAAGAAGATAAGGAAAGTGGTAAATGATGCTGAAGATTCAATTGATAAGTTTGTGATTGAAGCTAAAAGACATGACGATAAAAATAAATTTGCTCAGTGGTTTCATCTTACTCATGTTGCTAGAGCAAAAGGGGTTGCTGATGAGATTAAAACTATAAGGGAAAGGGTGAAGGAAATTCGCCAAAATGATGCTTATGGACTTCAAGCTATAACTTCTTATGATAATTTCAACCAAGGTGCTCAGGAGAGGAAGGTCCCTGTAGTTGAGGAAGACGACGTGGTAGGCTTTGATGACGAAGCGAAAACTGTAATTGATCGCCTCATTGGAGGATCAGATTATGTTGTGCCGGTCGTTGGTATGCCTGGTCTTGGAAAAACAACTTTGGCATATAAGATTTTCAAGGATTCCACAGTTGAGTATGAGTTTTTCAACCGCATATGGGTATATGTCTCTCAATCATTCAACAGAAGGGAAATATTTCTCAACATCATCAGCAAATTCACTCGAAACACCAAACAATACCATGATACACCAGAGGAGGAATTAGCAAATGAAATAAAGGAGCTGCTTGGGAAGGGTGGGAAATATCTTGTTGTTTTAGATGATGTGTGGACAAGAGAAGCTTGGGATCGCATTAAAATTGCTTTCCCCAATAATAATAAACGGAATAGAGTCTTGATGACTACTAGACAAAACAATGTGGCTAAGTCTTGCAACGATAAACCTCATGATCTAAAGTTTTTGACTGAAAATGAAAGTTGGGAGCTACTTGAGAAGAGAGTTTTTCACAAGGAAAAATGTCCATTTGAGTTAGAATTACCTGGAAAAAGTATAGCCAAAAAATGTAGGGGCTTACCACTTGCAATAGTTGTCATTGCTGGAGCTTTAATAGGCAAAGGAAAGACGACAAGGGAGTGGGAGCTGGTGGCTGACAGTGTGGGTGAGCACCTCATAAATAGAGATCCAGAGAACTGCAAGAAATTGGTGCAGATGAGTTATGACCGTTTGCCTTATGATTTAAAGGCGTGCTTCTTATATTGTGGGGCTTTTCCTGGCGGTTCTGAAATTTCAGCTCAGAAGTTGATTTGTTTATGGATTGCGGAAGGATTCATACAATACCAAGGACCATTGACTCTAGAGGATATAGCAGAGGACCACTTGAATGATCTTGTCAATAGGAACTTAGTGATGGTAATGAAAAGGAGTTCTAGCGGTCAAATCAAAACATGTCGTGTTCATGACATGTTGCATGAGTTCTGCAGACATGAAGCTATGATGGAGGAAAATCTATTCCAAGAAATCAAACGAGGGCAAGAACATTCTTTTCCAGAGAAACAAGAGTTAGCCTCTTATCGTCGCTTGTGCATTCATTCGTCTGTTTCTGAATTCTTGTCAACAAAACCCTTTGCTGAACATGTTAGGTCGTTCTTATGCTTTGCCTCGAAAAAATTTGAGATGCCTTTAGGTGAAATACCAGCCATCCCCAGAGCCTTTCCCTTGCTTAGGGTACTCGATGCTGAATCAATCAAGTTCAGTCGTTTTTCTAGAGAGTTCTTCAAATTATTCCATTTGAGGTACATTGCTTTCTCAACTGACTCGATTATGACCATTCCTACAAACATTGGGAATCTTTGGAACGTACAAACACTTATAATTGAGACACAACAGGGTACTCTTGACATTAAAGCAGACATTTGGAATATGACAAGATTAAGGCATGTGTGCATAAACGCCTCTGCTACATTGCCTTCCCCTAAGCGCCCCAAGAGTAGCAAGGACAACTTGGTGAATCGTTGCCTACAAACACTTTCTACCATAGCACCTGAATGTTGCACGGCAGAAGTTTTTACTAGAACTCCTAATCTCAAGAAATTAGGTGTTCGTGGAAAAATAGATGCACTTCTAGAGACCAGTAAGGACGGGTCCAGTTCTGGTTTGTTCAGCAACATAGGAAAGTTAGATTGCCTCGAAAAGCTGAAGTTGGTAAATGATACTCGTCAAAGTAGAAAACAGCTACACCTTCCTCCAGCATATATTTTTCCTCAGAAGCTAAAAAAACTCACTCTGATAGATACGTGGTTCGAATGGAAAGATATGTCTATATTAGGTCTATTAGAGTACCTTGAAGTGCTGAAGTTGAAGGAAAATGCGTTTAGGGGACAGTCGTGGGAACCAGAGGATAGTGGTTTTCCTCGTCTGCAGGTCCTATGGATTGAAAGGACAGATCTATCTTCTTGGAAGGCCTCATCTGGAAACTTTCCACGACTAAAATGCCTTGTTCTTATAGCATGTGATAATCTTAAGGAACTACCAGCTGAACTGGCTGATGTGGAAAACCTCCAGTTAATGGAACTCCAGAGTACCAGTGTGTCTGCTGCTAAATCTGCACGAGCAATACTAAAGAAGAAACAACAAAAAGTTGGCAGCGGATTCAAGCTTTCTGTATTTCCTCCAGATCTCGGATTGTAACTTTAAAGACTGCTTCATTGACACTAGTCAGGATGTTGTGTGTCTACGATTTGTTGATCAGCTTAAGCATCGAGACAAGTCCAATTTGTGCTAGTGCTGCCTAAAGACGAATTTAACAGCTGATCATGCATTGATTTGCACAGTGCCTTTTGTCAATTCTTATACTATGGAGGGACTCGGTGATGAATCAACCCTTCTGCTTGCTACTACATTTGCCTCACTGGTTTTAACAAGAGAAGTCTCCTGCACTCTGTTTCAAGTACTTGAAATAAACATCCGCATTTGCATTTGGAGCATTCTTATCTTATTTGATGTATCTGGATATCTTCACACTAACGCTGAACCTGGAGAATGTCATTTTTATTTGTACTGGTGCCATGTTGATTGTGACTTCATTCTTGTTATTACTTGTTTTGTGCTCTTTCTTTGTTTTTCTTTGAATCTTCTTGTTTTTAATTTCTTTTTCTTTCTGTGGACGGAAGGGGAGCATTGGCGTAACTGGTAAAGACGCTGCCATGTGACCAGGAGGTCACGGATTCGAGCCGTGGAAACAACCACTTGCATAGGGTAAGGTTGTGTACGGTAGACCTTTGTGGTCCGGCCTCTCCTAGGATCCCGCACATAGCGGGAGTAGTACACCTGGCTACCTTTTTTTTCTTTTTGTGGATTGAGTTCCTAGTGTACATAGATGAATTGTTGTAGAGTAGTAGAATGTTGTTATTTTTATTTTTGTTGCTTATTGTTTAGAGACTTTCTATGATACTTAGCAAGTTGAATGATTTTTTTTTTCGTTA
>NbS00018164g0117.1
ATGGCTTATGCTGCTATTACTTCTCTTATGAACACTATACAACAATCTATGCAACTTACTGGATGTAATTTGCAGCCCTTCCATGAGAAGCTTGAATCGTTGAGATCTATTATGGAGAAACCCTGTAATATAACAACAGATAATATTGAAGCACTAGCAAGCTTGGAAGATGAAATCAAAGAGGTAGCATTCAGCGCAGAAGATAAGGTTGACTCAAGATCAATAAAAGTTCTTTGTTCAAAAACACCAACTTTACGGAGAAATGCTTTCTGGAAACTCTGTTATTACTTGGAACAAGCGGTAGAACGCATTGATTCCATCATGAAGCAGTGGATGGCGATACGGGACTGGTACAATAACATCAAAGAATTGAAAACACAAAAGTTTTCTCTAGCCAGTGTACCTGAACTTGCTGTAGAGCCCGAGAATATTATGGTTGGCCATGAAATTGGGTTTGAGATGATTCAGAATCAACTTACCAGAGGATCAAATGAACTAGAAACTATCCCCATTACAGGGATGGGTGGTATCGGTAAGACAACTTTAGCTAACAAGCTTTACACTGATCCATTCATTAGGTCTCGCTTTGACATTCGTGCAAAAGTTATTGTTTCACAAGAGTATTGCACGAGAAATGTATTACTAGGACTTCTTTCTTCTACAAGTGGGAGGACTAATGAATGTTTTGAGCAAGATGATGGCCAACTAGCAGACCAACTGCAAAAGCTTCTAAAAGGCAGGAGATACTTGATCCTCATTGATGACATATGGACTATAGAAGCTTGGGATGATATAAAACTATGTTTCCCTAACAACACCAATGGAAGTCGAATACTCTTGACCACTCGGAATGTGGAAGTAGCTGAATATGCTAGCTCAGGTAACCCTCCTTGTCAAATGCGCCTTTTAGATTTTAATGAAAGTTGGGATTTACTGCACAGAATGGTATTTGAGAAAGATTGGTTCTCTCCTGAATTTGAAAAAATTGGAAAAGAAATTGCATTAAAGTGCAGAGGATTACCTCTAGCAATTACTGTGATTGCTGGACTTCTCTCCAAAATTGGTAAAACATTGGATGAGTGGCAAAGTGTTGCCGAGAAAGTAAGCTCAATGGTAAGCTCTGATGTTAACGTCCAATGCATGAGAGTGCTTTCTTTAAGTTACCATCACTTGCCACATCACCTAAAAGCATGTTTTCTGTATTTTGCAATCTTCCCAGCTGGTGCTGTGATTTATGTCGAAAAACTCTTGGAATTATGGGCAGCAGAGGGATTTTTGAAGGTAGAAGGGATGAAAACCATAGAAGAAGTGGCAGAAAAATATCTAAAAGATCTAATAGATAGAAGTTTAATTTCCATCCTCTATGTGTCAGGTGATGGACGTGTCGAGTTTTGTAGAATACATGATGTGATCCGTGAACTGTGCTTGAAGGAAGTTCGAAACATGAATATTGTGAATATTTTTAGAGAAAAGAATGATCAAAATCCATGTGCACAATCCATGCATTGTTCCTCAAATAGTCGGACCGGTACATTGGAGTACGGTATTATTATGAAAAAATTGGCTAGATATCCTAATAATGAGGCTCGTTCTATTTTCTTTTTCAATATTAAGTCAGGGTTCATGTCAGAGTTGTTGCCTTTCAGGCTAGTAAGAGTACTAGATCTTTCTTTAATGAACTTTATTGTTTTTCCGAGTGGGATACTTGATCTAATTCATTTGAGATACCTAGCTTTGTCCCTTTCTCCTGTCCTGCATTACTATCTAGGAAAAGAGACTCCCTCATCAATAGACATTCCTCCTTCCATATCTAAACTATGCTATTTAGAAAGTTTTATTTTTTGTCAGCCACGTTATGAGGTCCCACGACATCCTCTGATATTACCATCTGAAATTCTGACTATGCCGCAACTGAGGCACCTCTCTTTGGGTTGGAATTACTTGCATTATCATGAGCTTACAGAGGTTGCAAATATGGTTCTGAAAAATTTGAAATGTCTCACACGTTGGAATCCTTGGTATTGTACTGAATCTTTCTTCCGACAATTTCCCAATTTAAAGAAGTTGCAAATATTGGGTGTTGAAGAAGACTTTCGTAGTCGCAAGGACCTCTATGATTTTCGCTGCTTAGATCAACTCGAGGAATTAGAATTTTCTATGTCTCAACTAAATTATCATGCTTGCTTTCTAGAAAGCATTACACCTTCAGGTGCTACTCCACAAGATCCTCTGAGGTTTCTGAAAATGCCAGGTCCAACTCCTACACATGTTATTCCACCTACTCTAGACGCTGTTCCACCTTTGCTCCTGCCTCCTCCGGATGCTTTTCCACAAAATCTGAAGGCATTAGATCTTTGTATGACTTATTTGTGGTGGAAGGATTTGAGCATTGTTGGTAAATTGCCCAAACTTGAGGTTCTTAGAATAATAGGTGATGCATGTAAAGGCAAAGAGTGGGAAGTAGTTGAGGATGGTTTTCCTTGCTTGAAGTTCTTGCACTTGGAAGGAGCGGATTTTCAGTACTGGAGAGCTAGTTGTGATCACTTTCCCTGCCTTCAACGACTAGATATTATATATTGTCATTATTTGGAGTCGATCCCTCAAGATTTTGCAGATATAGCCACACTTGCTCATATTGGTGTAATCAGTTGTGCAGAATCTGTTGGGGATTCTGCCAAGCAAATTCAACATTACATGCTAGACAACTATGGTAGTTCCTCCCTTGTGGTCGATATAAATGGAATCCTTGGTATTGTACTCCGTCCAAGTACACATCCAGAAGGCCATTTGAGCATTTTTGGTACATTGCCCAAGCTCGAGTCCCTTAAACATGGATATGATGCTTGCCTAGACAGTAATGAAGTATTTCCTTGCTTGAAATTCTTGCTCCTCGAAGATTTGGAGATTAGGCAGTGGAGAGCCAGTTGTGATAATTTCCCATCCCTTGAACGGCCATTTCTCAAAGGTTGTTGGTATTTGGATTCAATCCCTCAAGATTTTGTAGATATAACGACACTTGCTCTAATTGATATAAGGAGGTGTGCAAAATCTGTTGAGAATTCCGCCAAGCAGATGCAAGAGGACTTGAAAGATAACTATGCAATTTCTACGGGTCCATATCCATTAGGCTAA
>NbS00053470g0012.1
ATGGTTGGTTTTAATGAAGAAACTGAAATGCTTATAGAGCAACTTGTGAGAGGACATCGACAATTAGATGTTATCTCAATTTTCGGAATGCCAGGACTCGGAAAAACAACTTTAGCTAGGAAATTGTATGATCATGAAACAATTTCCAATCGTTTTGATATTCGCTTGTGGTGTTGTTCTTCCCAATCTTATAATAATAGAGCTCTCTTGTTTGAATTATTAGGTCATATTTGTGAGCTTGATGATATTACTAAAGAAAAAAGTGATGATGAGTTGGCTGAGAAGCTCTATAGATATTTGAAAGGAAAGAGGTACCTTATTGTAGTGGATGATGTGTGGAGTCCTAATGCATGGGATGATATAAAGAGACCATTTCCCGATGATAATAAAGGAAGAATTATTTTAACAACTAGACTTGAATCAATCGTCACGTATTCCATGATCAATTCGAGTTCTCGTCATCTTCATTTGTTCACAGAAGAAGAAAGTTGGATTCTACTGAATGAGAAGGTATTCAAACAAGACGATTGTTATTGTCCTCAACAACTCGAGGATATAGGTAAGCAAATAGCGACAAAGTGTGGAGGATTACCCCTTGCTATTGTATTGGTAGCTGGTGTTCTTGCAAAAAATGATAAGGAAGTAGTTCATTGGCAACAAGTAGGCGAACGTTTGAAGTTAAAAATGCAAGGTTGTATGGATATAGTTGAATCGAGTTATCAACACTTACCCGTTCATTTGCAAAATTGTTTTCTCTATTTTGCTTCATTTCTAGAGGGTAAAAAAGTTCCTGTTCAAAAATTGATACGATTATGGATCGCAGAAAATCTCGTTGAAGCCAGTAGCACTACATTGAAGAGCTTAGAGATGGTTGCAATGGATTATTTGATGGATTTAATTAGGAGCAACCTAGTGATGGTGGCTACTATATTCATGATTGTTTATATACTTCCATCTTCCAAAGGTCGCTCTAAACGCATATATATCTTAGCACCTTCTGGACGAAATATCAACACCTTACGATTCCTTCCCAGTGTAAATTCTCCGTGGGTTGATTTAGATTTGGCTAAATCCTGGAAAAACCTGAGAGTATTAGATTTGAGTTCCATAAAGCTGCATAAGACTCATGTAGATGCATTGAGATATCTGATTCATTTGAAGTATTTGGAGCTGCAGTTGCCTTGTGATTACACTTCATATACAATATGCAACCTGAAGGAGCTAGAGACATTTATAGCGACCGGAGTCTATCATAAATCCTGCATTCCAAATTCCGTTCGGGGTATGACAAGCTTGAGGCATCTGCATATAAGTACTCTATATACCTCGATCTTGACAACTTAA
>NbS00033518g0003.1
ATGGCTTATGCTTCTCTGACTTCTGCTGTATGCTCACTCGAGCTGTTCCTGCAATGCAATCATCCATTACTGAATAATCTTCAGAGGAAAGAACAGATCTTATCACTATGCAAAAGAATTTTATCTTTTCGAGAGTTCTTGACGGATTATGAAAAGCTAATGCATAAGCATGTAGGGCTAAAATTATTGGAAGGAAAGATCAGAGACAAAACATATCTAGTTGAAGATATTGTTGACTCAAAGTTGAGAAAATATTTTTTGGCCAAAAATGCAAAGGACCGAAAAAAGGCCTACTCAGTTCTATGTAGGAGGTTGCAGGTAGCAATTGAAGAAATGGAATTGATCAAAAAAGAAGTGATGGAAATTAAGGGTGACAAGATTAAGACTTGGAATTTTCATACACGAGCTTCAACGCCGGCTAGGAGGGATGTATCAACTAGTAGTCCAAATTTGCAACAACAAACACCGGTTGGTTTCCAGGACGACTTGGAGAAAATAATTGATAGGCTCAGAGGTGATTCTTCTGAACTAGATATTATCACTATAGTCGGGATGGCTGGTATTGGTAAAACAACTCTTGCGAAAAGAGCATATAATCATCCTTCTGTTGTTTACCGGTTTGATGTTCGTGCTTGGACCACTATTTCTCAAGAGTACAGAGAAAGAGACACATTACTTGACCTCTTTTATTCAGTTGTTCCTCCATCCAATGGATCCAATCAAGAGAGCGACAAAGAAGCTGCCGATCGACTGTATGGTAGGCTAATGACTCAACCTTCAAAAGAAACGTACGAAGGTAGAAACCAAGAAATTGCTGATCGATTGTACAAAAGTTTAAAGGGTAAGAGATTTCTCATCGTCATCGATGACATATGGAGTACTGATGTTTGGGACAATGTGAGCATGTTTCTTCCTGATGATAACAACAAAAGTCGTGTCATACTAACAAGTAGGCTCATTGATGTTGCAACTTATGCTAATGCTAATCCAGATAGGCAACCTCACCGACTGAGTTTTCTAAACAAAGATGAAGGTTGGGAGCTACTCCGCGAGAAACTTTTCGGGAAAAGAGGATGCCCTTTTGAGTTGGAAGTGATTGGGAAAAGTATTGCAGAAAAATGCCAAGGACTACCTTTAGCGATTGTTGTTGTTGCAGGGCATCTCTCCAAAATGAGCAAGACTCCGGATAGCTGGAACACTGTTGCTGAAAGTGTGGGCTCCGTTGTAAATCGTGAGCCAGGGCAGTGTTTAGACATACTTGCTCTAAGTTACAACTACTTGCCTCAACATTTAAAAGCCTGCTTCTTGTACATGGGAGCATTTCCTGAAGATTTTGAGATTCCTGTGTGGAAGCTAATTAGGTTGTGGGTTGCTGAGGGCTTCCTTAATGCAACAGGACATACGGCCGTGGAAGAGATAGCAGAGGAATGTTTGGAGGATCTTATTGATAGAAGTTTGGTTTTAGCTGGAAAGCGGTCTAATGGAAAACTCAAAACATGTAAACTACATGATATCATGCGAGATTTTTGCTTAGAAGAAGCTAAAAGACAAAACTTTCTACATGTCTTCAAGCATTTCCTTGATGTTCTATCCGAAAGCATAACAGCTCCACGTCGGGTTAGTATCAATTGTAGCACCATCTTCTCAACTTACTCTATTCAACCAACGGATTCTACCATTTCTGTTTCTCGTTCTATCTTGGGATTCAATATTTCAGAAAGTTCAGTATTTTCATACATAGACTTCAAATTGCTCAGGGTTCTAGATATCATTTTCCAACATTTCCCTCAGTTTCCCAGTGAGATAATGCAACTTGTTAATTTGCGTTATCTTGCAGTTGCCACTGACTTGTGGTCGGATTGCTTTAGAAATCTTGATCTCCTGCCTCAACTCGAGGCATTAAAGATTTTTGGCTTGAAACCACCTGTACAAGAACTAAAATTAGCTCGTCATCTTGATGTTCTTCCACAGAATCTTAAGAAATTGACATTGAGCTTCACCTACTTGCCATGGGAGAGTATGACCTCTCTTTGTAGATTGCCAAATCTTGAGGTACTCAAACTAAAAAATTATGCCTTCACAGGACCAAAGTGGGAACAAGTTGAAGAGGGGTTCTGTTCTTTAAAACTGTTGATAATCGAGGTGTCTGACTTAGAGCATTGGAGCGCCTCAAATGATCATTTTCCGTGCCTGGAACATCTTGTTCTAAAGGGTTGCCTTCACTTAGACAGCATCCCTCACGATTTGGGGGATATTCCTACTTTGCAGATAATCGAGCTAGAAAATTCAAGCCAATCCGCTGTGCTTTCAGCTAAAGAGATTCAAGAGGAGCAGCAGAGTTATGGTAATGATGCTCTAGAAGTGCGAATAGAGAGAAATTTCGGGAGAATAGTTGTCTCAACTCCTTAG
>NbS00004087g0012.1
ATGAAGTTCAAGAATGACCAGCTCAATAACCAGCAAGATATCAAAGATCTTTCAGCAATACCTTCTTCGCCTTTGCGCTCATCAGGGCATGTCTTGGATGAGGGATATACTGTTGTTGGAATGGAGGACGATTTCGACATCATAAGGGATCAACTCTTTGGGCAAACACCAGAGCTGAACATTGTCTCAATTGTTGGTATGGGCGGTATCGGTAAGTCGACTCTTGCTAGAAGTTTATTTGACCATCCATCAGTATACCATCGCTTTGATATTTCTTCATGGGTTCCTGTTTCTCAAGCATGTGTTGCAAAAGAAATGCTTTTGGATGTCCTAAGCTTCGGTACTCCAGGTGGGAAGGCAATGTACCGCAATATGAGTGAAGATGAATTATTGGACCAAGTGCATAGAAAATTGAAAAGGAAGAGGTATTTGATAGTTTTGGACGATATGTGGACTATAGAGGCTTGGGACCAAGTAAGAAGATCATTTCCCGATGATGGAAATGGAAGTCGCATCATGATAACTAGTAGGCTCTTTGAAGTAGCTAATTGTGCTGGAAATGGTTGCCCTCCGCATCACATGCCTTTTCTTAGTCTTGAAGATAGTTGGAAATTACTATCTCTTAAGGTTTTTGGAAAGGAAGATTGTCCTCCTCAGCTTGAGGAAGTAGGAAAGCAGATAGCGCAACAATGTCGAGGGCTACCTCTCTCAGTAGTTGTCATTGCTGGGCTTCTCTTCAGGACCAATAGGACATATGATGATTGGAAACAAATAAGTGATAATGTGAATTCTCATATATGTTCGACCTCTGAGCATTGCCTAGCAATATTAGCATTGAGTTACAACTACTTGCCTTGCAGCTTGAAAGCTTGCTTTCTTTACATGGGTGTTTTCCTTGAAGATGCAGATATTTCTGCGGATAAGTTGATTAAAATATGGGTTTCTGAAGGTTTTCTGAAGCGAATGAGTAATAAAAAGCCAAAGGAAGTAGGAGAAGAATGTTTAGAGGAACTAGTTAGCAGAAGTTTGGTTATGGTTAATAGTCGAGGGTGGGTAAGCAGAAAAATTATAAGTTGCAGAATTCATGACCTCATTCGACTAATATGCTTGAGAGAAGGGAAAGACGAGAAGTTTTTTCATGTCATAAATGAATGTTACGAAGTATTCTCAGATGGCATGGAGAGTGAACATAGGCTATTTTTGTATGAAGATGCTGTACAAAATCAGAACCTCGGCCTAGAGAAAGGCACTCTGGATTCAGTTCGTACCATCTCGTGCACGCATAAACCACATGCTTCTTTACTCGACTATCAATGCTACAAAGTAGTGGATTCTCGTTTTCAATTGCTAAGGGTATTGGATGTACTACTGATTTATTTTCTACAATTTCCAACTGAGATAACACAACTAGTGCACTTGAGATATCTTGCATTGGCCACTTCTACCAGTGTTCCGGCATCAATATCTAATCTGTGGAATCTACAGACATTGATTGTTCATTCAAAAGCGAATGAATTGTCCTGGCCATTAGAAATTTGGAAAATATCAAGTTTGATAACACTTCTATCATGGGAAAATGCACCAAATTTTTTGGGTCTAGAAAACTTAGAAGAGCTTTCACTAAGCACTGCTAGTTCTTCTGACTTGAAGGAAATCTTTATGGCAATCCCTCATGTAAAGAATCTAAGAATTCTTCTCCGTCTTCCGTTTGACGCACAATTATTCCGAAAGCCGAGTGCTCGACCATTTGACGTGTTCCCAGTAAACCTCAAGAGCTTGATACTTGCAGAGACACATCTACTATGGACGGAGATGACTATGCTTAGTAACTTACCCAACCTTGAGGCGCTCAAACTAGAACTTTTTGCTTTTCAGGGGAGCAATTGGGATCTAGATGAAGGGGGTTTCAAGAAACTCAAGGTTCTAGACATTGTCCATACGGAGTTGGTGCACTGGCATGCGACCAGTGATAGTCTTCCAAGCCTTGAATATCTAGTTCTTAGACATTGTTATAAGTTGAAGGAGATTCCTACAGAGATTGGAGATATTCCCACATTGAAATTGATTGAGTTGCATTATTGTAGCCAATCTGCTGTCACTTCTGCAGAGGAAATTCTAGATGAACAACAAAGCTTGGGAAATGAAGTTCTTGCGGCTAATGTTGAATCTGCTGTGGCACCAATCAAGGTGGGACAATCTTGCCAACTGCCGTCACAATCCTTTTTCCAGCTGAAAGATTCCACTATGATAACTAAATGAATTGTATCCAGAAATGGAATGGATTGATCTACCCCGTGAATTTTATATTTTAAAGTTTGCTTGGACTTTCTTATAACGGGAGAAGTGCACGGTTAGCCACTAATAATACATGTATTTACTTTTAGGCCAATGTTTAAAATTTCTTTAGTCTTTAGCCACTGCTTTAATATACTTTTAACTGCCCGG
>NbS00031132g0007.1
ATGTCTTCAGACATACCTAATCCCCTTGAAACGCTGCAGCATATTCAACAGAAATGGAGTTCCTATGCTCATATTCGTACAATTCTGGAACGAATTTTAGAGGAATGTCATTCATTCTGTCTGGTTTTGGATGGATATCATTTTTCAGAGGGATTTTGTTCCCTTGACACTCTGCACAGGATTGCTGATGACTGGGACTCATTCATCGAGTTCTCAGATGAGTACCTGTCAAAGTTATCTCATCTACGTGAAACTCTGAAGCAGACTGAAGATGAATGCAGCTCATTCCATATATTTCTTTCAGAGGAATCTGATTCTCTTGACACTCTGCGGCAACATATAAGTCGTCACAAAGGCAATGTTAGGCTGATTCAACAGGAATGCAGGTGTTTACTTAAATTTTCAGAGAAATATCTGTCTTCAGAGGAATCTCTCCCCATTGAAACTCTGCAGAGGATCAAAGAGAAATATCTGTCTTCAGAGAAATATCTGTATGCGTTTGATAAATTTAAGTCCGTCGAATGGAAATTCAAGTTCCTTAAAAGGGATTTGAAGTTGTTGGATACCATTCTCAACTTGCAGATCTTCTCTGGTGAACCAGATCTCTTAAGAAAAGTCCAAGCTCTGTTTGAACGTGCTGCAGCTGATCTCATCCAGATCTACAGAATACAAGGGCTCTACCAATTGTATCACAGTGTCTCCGGCTTCCAAAAAGAGTTTTCGCTGACTAAGTTAGAAATCAGAAATTATGAATACTCTATTTCCAAAGTATCATTTCGACTTTTACCTAACAACGATGGTACTGTTATTCCCAATTTTGTTTCGGAATTCATTGATACCGTGATAGAGAATCTCAGTGATCTACTAAGTTCACCCCTTCATGTTGGGAGACTCATGGATCAAGTTGAAAAGGCTTTAAAGGAGTTGAAGTTCCTTAGAAGTTTTGTCAACTTTGTTTCAGACAGATGCGTAGAGCCTGAGGTCCAGCATACTTTCTTCACTCATGTTTTAGAAGTGGCCTGGCACACAATAATGGTTACCTGGTTTTATCTTCCAACCCATGCCGGCGAATCTCCATATGAAGGCATCTCCAAGATCTATATCGATGTCCTGAAAGCTATAAAGTTACAGCAGTCACAGTGGTATCCCGTTATCCAAATTAAGTATGTGGTAGACTGTCAAGTTGGATTTTTGGAGACTCTCCTACACATTTTGGAAGAGTTACCATTCATTCTAAGTGGACTAGAAATAAAGGAGATGCTCAACTTCTTGAGAGCACATCTACTAATACAGGTCTCGACATTTTGTCTTCAAGATATAGATTCTGTAATTGTTGATGCAGGAATTCTTGTTTACTCATTAAACAAAAAGGAGAAGGGTGATCTTGATTTCCGAGTCAAAATTCAGAATCTGCAAGCAATAATCTATCTCATCCCAAGAAAGACATTTCTCCTTCAGTCCAACTTGCCTGGAATTGACAGAGTGGTCTCTGCTGATTTCATTTTAGGCAACATGGAGAAGTTTAAAAGCCTTTATTCAAATTCAGTTGATCCTGTCGAGAGCCAACTTCAGACAATTCAGAAAGAACTCAAGTGCTTTCAATCAGTTGTAGAAACACAAGTCGGAGTTAAACATTTTGTAACTCATACAAATAGTTTGGTGTATGAAGTAGAATATGTATTTGATGCTTGTAAGAAAAAAGATGTTCCTGATTGGTATCTTTTTCTATGGATCTTGAACATTGCAGAGGATATTAGAGTGCTCATGGCAGAGGTAGCAGAGGTTCAAGAAAATACTGCGTTTGACTTGGTATTGCATAGCATCACAGATGCTTCCCCTACACATGCTTCTTCACGATTTGCCGGCATGCCAAGCACGAATGAAGAGATGGTGGGCTTCAAGGATGTGACGAACGAACTAAGAGGCAAACTAATCAAAGGATCAGTAAATCTTGATGTCGTTTCGATTGTCGGAATGCCTGGATTAGGCAAGACAACTCTGGCAAACGAACTATATTTTGATGAGTTAGTTGTCTCTTATTTTGATATCCGCATTCACTGTTGTGTCTCTCAAGAATATATACGGAAGGACTTGCTACTAGCCCTTCTACATGATGTTATTGATGATACAGCTAAACTTGATAGAGAGGCTGAAAATGAATTAGCAGACAGGCTTCAGAAACTTTTGAAGCTCAAGAGATACCTTGTCCTCATTGATGATATCTGGACAACGAGTGCATGGGATGATTTACAGTCTTGCTTCCCCGAAAATAACAAAGGAAGTAGAATTATTCTAACAACTCGGCATTTGGAAGTTGCATCTTATGCTAAACATGTTAGTGATCCTCATAAGCTTCGATTTTTCAGTTTTGATGAAAGTTGGACCTTATTACAGAATAAAAAGATGTCCCCAGGTCTTAGAGGCTGTCGGCAAAAGCATAGCACAAAAGTGATTAGCAATCCCCATGAGCTTCGATTTTTCAGTATTGATGAAAGTTGGACCTTATTACAGAATAAGGTGTTCACCAAAGAAAGATGTCCCCAGGACTTAGAGGCCGTCGGCGAAAGCATAGCACAAAAGTGCGGATGGCTTCCTCTTTCAATGGTTCTGGTAGCAGGTATCCTCATAAGAATGAAGAAGGAAAAACATTGCTGGGAACAAGTATCAACAATCTTAGGTCCAAATATTCAATCTCAATCGGAGGGCACACTAGATCTGAGTTATCAGAATCTACCACATTATTTGAAACCGTGTTTTCTATATATGGGAGTATTTCCAGAGGACAGAGAGATTCAAGTCTCAACATTAACATGGTTGTGGATAGCCGAGGGTTTGATTAACACGGACAAGGAAAAGCTTTCTGAGGATATAGCAAAACTGTACTTGGAGAATCTTATTGGGAGAAACCTAGTGATGGTTGCTAAAAAGAGCTCTGATGGAAGGATCAAGACATGTCGCATTCATGACCTGGTGCTTGAATTTTGCAGTCTTATTGGGAGAAATCTAGTGATGGTTGCTAAAAGAAGTTTTGATGGAAGTATCAAGACTTGTCGCATTCATGACCTGGTGCTTGAATTTTGCAGGAAGAAAGCGAAAGGTTCAGATCCTTCTCAATTTTTCCCTCCAATGTACAATACTTCACGCCGCTTATACCTTTATTCTCAAAGTGAAGATCTTCCAAAATGGTGTTTGTTTTTCTCTCATGTGAAATCTTTCCAGTTTAGGGAGGCTAAAAATATTGCATTCTCTTCAATAGACTGTGTTTCAAACACTTTCAAAAGATTCAAGTTTCTAAGGGTGTTAGACTTTGAATTCACCATAATTGATTCTATCCCACAAGAATTAACCCTTTTGAAGTATCTTGCTTTTCGGACTGCAGAAGATGCATTATCACTCCCGATCAATCTTCGTAACCTTGAAACATTGATAGTTCAAGGAATTGGAGGACGAGTATCAGTACCAGATAGCATTTGGGAGTGTGTTAAGTTGCGACATCTACACATATACCACAAAGCATCTTTCACTTTAGGTGGTGCAAAAGAATTGGAGAGCCACTCGAAAATGGATGATTTGCAAACTATTTCCACCGCATATTTTTCTTGTGTGGACAATGCTGATAAGATCTTGACAAAGACACCAAACCTTTGGAGCAAACTGTTTCCTCGACATATGCCAAATCTTCGGAAACTGAGATGTGAAGTTTCCAAATTTGATGGCTCGTTTCCTACATTTAGCAATCTTACAAAGCTTGAAATGCTCAAGGTTTCTTCCGGTACTACATTGACTTGGATCAATCAGTTGAAGTTACCATCAAGCTTAAAGAAGTTGACACTGTCCAATTTTCACATAGATCTTACTGAAGTTGCAACCCATCCAAAACTTGAGGTACTCAAGCTACTAGGAGTTACCATTAGTTCCAATGTATGGGAAGTGAATGATGAGCAGTTCCCTCAACTCAAATTCTTGAAATTACAAAATCCTTCTTTTACAAAATGGGATGCCTCAAAGTATGCCTTTCCATTCCTTGAACACTTGGTATTGAAAGAATTCCGCTATCTTACGGAGTTCCCTTCTCGTTTTGAGGATGCCTCGTCTCTGAAATCAGTTGAGATAATATCGTGCAATGAAGAACTTGTCAAGTCTGCAGAGGCCGTCAGGGAAGAATTAGTGGAAATTTTGGGAACTTCTGGTTTCGAGCTCTTCATCTCCAAGCAGCAAAAAAAACAGGACTACTAA
>NbS00016488g0009.1
ACAGCTGCTCATGCAAAGCCTTCCACTGAAGGCAGTTCTCTATCAAATAATGAGGATTTTGTGGGCTTTGAGGAAGATATAAATGAGATCATTCAGAAATTGACTGGATTCGGAGGACCAAAACAACGAGACATTATCTTGATTGTTGGAATGCCTGGTCTAGGTAAAACGACTTTGACGAAAAAGGTGTACGACAATCCTCTTGTTATGCGTCACTTTGATGTCAGAGCATTTTGTACTGTTTCACAAAAATACGACGAGAGGAAGCTATTGGTTGATATTCTTAAACAAGCAACAAGTGATAAGAGTGACATCAATGAGGGTGTGGACGTGGCTGATGCGGTGAAGAAGGCTCTATTTGGTTGGAGATACCTCATTGTATTAGATGATATATGGAACGATAAAGCATGGGAAGATTTGCAATTATGTTTCCCCAGTGAGGAAAAAGGAAGTAGAATTATGATAACAACTCGAGATGAAAAGGTGGCTGAGGAGATTCAGCAGCACAGTGATCCTTATTTGCTTCGATTCCTAACAAAGGAGGAGAGTTGGGAATTATTGCAGAAGAAAGTATTTCAATGCGATAGCTGTCCCTTCGAGCTACGCGAAGCAGGAGAAGAAGTTGCCAAAAACTGTAAGGGACTGCCTCTTGTGATTGTCTTGACTGCTCCAATTATTGCGCAAAAGAAAAGACAAGCCTTTGTGTGGCGTGAGTTTGCAAATATTTTGAGTTCCCGTGGTTTAGAAGAGCTGAGTACGAAAGCAATACAGTCAAGTTATGACGATTTAAGGGTTCATCTAAAGCATTGCCTTCTTTACATGGGATATTTTCCGGAAGACTTCAAAATTGAAGTGTCTGAATTGCTGAAGTTGTGGATAGCCGAAGAGTTAGTGCAAAACATCGACACAGAGAACCTAGAGAAAGCATCTAAAGATTGTTTGAATGATCTTCACATTGTTCCATACAGTTCATCCCAAACTTCACCTTCGCAAGATCCTCACTTATGCATGTATATCCACGACAAGCTTGTTAAACAGCTGGAGCGAAATGGATATTTACTGGACATGATTGCAATGGTCGACTCTGAAGAAAGGGAGTCTATCGAGTTCATCGCTCATCCACAATTCTACGCATCAAACCGTGTAGATCTTTTCCCTGTAATTATTAGCGTAGTACATATTAGGGTGCTGCATTTGTTGGATGTCAACATGGAAAATGATCGAGATTTTCAAGTTTCTCCGGCTTCCACTCTGGGATTACTATTTCACTTGAGGTACCTAGCAATTTTTGTCAAAAAATTTGATTTCAATTGGGTTTCGCACTTGAGTGATCTACAAACTTTGCGGGTCCATTCACATCAGCGCATAAAGACATCACCTGATATTTGGAAAATGACGAAGCTAAGACATGTGGATATTAGTGAATTTTCCTTTATCTGGGAAGACAGCGAGCAAGAAAGTCTTAAACAATCTTCACAAACTGTGTTAGAGAACTTAAAGACTTTTGGCAAGTGTCGTGTATCTGTGGCGGATATGAATCGGAAGTTCTGGTGGAGATTTCCGAATCTTGAAGAACTCAAGCTCTCCATTGTTAATCTTCATGATATGAGTAATCATTCTCTGTTTTCTACAGCGGAAACTCATAATCAGCTTCAATCTCTTGATATAAGTTTCCCGGTTGGTTTCTCCAAATCAATTGGATGGTTTAAATCAGTCTTCCCTTTGAATCTTAAGGTTTTATCTCTTGCTGGCATTTCATTGACAGAAGCAATAGTTTCAAGTATTATAGCACTGGAAAATCCTGAGACGCTCAAATTATTTTTTATACACTTTACATGTGATCCGCTATGGGACGTCACAACTAAAGTGTTCAACGCGCTGAAATACTTGAAATTAGAGCAGGTGGATATGATTCAATGGCGTTGCTCAGATACATCATTTCCCATTCTTGAGAAACTTGTTATAAAAGATTGTGGACGTCCTGAGGAGATTCCTTCTAGCTTTGCAGATATTCTGTCGCTAAAATCGATTAAAGTGATCAATTGTCGCGACTCAGTTGGGAATTCAGCTTGGGATATTAAAGAAGAAGCTAAAAATACCGAAGGAACTGAGAGAATCCGAGTTCATATCCCGAAGAAAAAC
>NbS00002061g0001.1
ATGGCTGAAATTCTTTACGAGCTTGCTGCTGAGATCTTGAAAAACTTGGGTTCTCTTGCAGTTCAAGAAGTAGGATCAATTTGGGGACTGAGCGATGAACTTAACAAGCTTTCTGGTACAGTTTCTTCAATCCAAGCTGTACTAATTGACGCGGAGGAGCAGCAGCATAGTAGCCACGAGGTGAGGGATTGGATAATGAAACTTAAAAAGGTTTTCTTTGAGGCTGATGATCTCTTGGATGACTTTGCTACTGAAGTGACACATCGAAAGTTGGTGAGTAAGGTAAGCATCTTCTTCTCAAAGTCAAATCCTTTGCTTTATAATGTTAAGATAAGTAAGCGTCTCAAGGCCATTCGAGAAAATCTAGATGTAATTGCAAAAGATAAGGCCTCCTTAAACCTTGTTGAAAGGAGGCAACCGTTGCTTCTTGTGTCTAATTTGGATAGAGAGACTTATTCATTTGTGCCTGATGGAGAAGTCATTGGAAGGAATGATGATAGAACGAAAATTCTCGATTTTCTTTTGAATGCTGAGGTAAATGAGAATGTTGCAGTTATATCGATTGTTGGCCTTGGTGGACTAGGAAAGACCACTGTCGCGCAATTGGTGTATAATAGTGAAATGGTTCAGGTGAATTTTGATAAAATATTGTGGGTTTGTGTTTCAGACGTTTTTGAAGTGAAAGTGATTGCAGAAAAAATCATCGAATCTGCAGGAGGGGGGAAGGCTAATTACCTTCAACTAGATGCTGTGCAAAAGCAACTTCGAGAAATGCTTGATGGGAAGAAATATCTATTGGTGCTCGATGATGTGTGGAACGAGGATGCCTTGAAATGGTCGAGATTGAAAAATATGTTGCTCGGTGGAGCCAAGGGAAGTAAGATTTTAGTAACTACTCGTTCAGATATAGTTGCGGAAGTTTCAGGAAGTATTCACCAACATAAATTGGGGGGCCTTTCAGAAGAAGAAGCATGGGCGTTGTTTGAAAAAATGGCATTTGAATGTAACAAAGAGAGAGAAAATTCGAGTTTGGCGGAAATAGGAAAGGAAATTGTGAAAAAGTGTGGAGGAGTTCCTCTTGCAATAAGGTCAGTAGGAAGCCTACTACGCCTAAAAAGAACGGAAGATGAATGGATATATTTCAAGAATCAAGATTTGTCAAGTATCACACGAGGAGGCGACAGTGTCATGGCCATTTTGAGATTGAGCTATAATCACCTTCCGCACCACCTAAAGATATGCTTTGCATATTGTTCCCTCTTTCCAATGGATTTCCGAATTGATAGAGTTGATTTGATTGATATGTGGATTGCTCAAGGCTTTATTCAATCAACTATTAGCAACAGAGACAATGTGGAGGACGTTGCAAATTCATATTTCGTGGATTTATTAAGAAGGTCGTTCTTTCAAGAAACTAAAGAACATAAATCGTTTCCGCATTTTTACAAAATGCACGATCTTATTCATGACCTCGCAAAAGAAGTTGCAGATAGGGAGTTCTTCAGTATCACTAAAACTGAAGATACAGAGATTGTAATCCCAGAACAAACTCTCCATGCTTCTTGTTTATTCCAAGTAGGTGCTTCATTGGAATTTCCAAGCCCTTTCTATAGGAAGCATATGAAGTTGCGGACATTTATTTACCTAGATGGGTCTAAAAATGTTGTCATAAGCAGTTCAACGTTAGAGGGAATGGTTTCAAGTTTTGAATGCTTACGCATTCTGCATCTACGTCGTCTGGAGATAAAATTTCTGCCTCAATCATTAGGCGGGCTGAAGCATCTAAGATATCTTGCGATTTCTTCTAGAAGCATTGTTACTTTACCAAATTCCATCACGAAGTTGCATAATCTTCAAGTTTTAAAGCTGGTTGATTGCATTAAACTCAAAAAATTGCCAAGAGATATTTGGAGATTGGTGAGCCTTCGACGTTTGGTATGTCTGTGGTGCGCATCATTAACCCATATTCCAACTGGACTTTGGCAGTTGGCAAGTCTCATTCACTTGGACTTTGATGGTTGCAAGTCATTGGAAGATATGCCACCTGGAATTGGCCAATTGACATCTCTACGGACATTGACAAGTTTTATCGTAGGCAAAGAAAGTTGCATATCTGGTTTGGCAAGTGACAAGTTGAACGAATTAAAAGGCCTTGATCTCAGAAATAGATTAAGAATTAAGTTCATGGGACGTGCCTGTGCAATTGGAGAGACAATACCTACCAATGTAGTGAAAAGAATGAAACATCTTCGATATATTTGGGTAGAATTTGAACGTGGAAATCAAGAGGATGATACTGGGGCTGATCTGATGAAGTTGGAGGCCCTGCAGCCGCACCAAAACATTGAGAGGTTGCGGATAGAAAATTATAGTGGATCAAGGTTCCCAAGTTGGTTGATGGTTGATAATCTTGGCTTTTTGCTACCCAAGCTTGTTTTTCTACAAATCAGAGATTGTCATAAATGCCAAAAGCTCCCACCATTATGGCAACTGCCTTCCCTCCAAAATCTTGTACTGTTAAATCTTGGCGTCGTGGAGAGCATAGATGGACTTGAAGGTAATGATGGTAAATTCATGCTACGATCAAATACTCCTACAGATGAACGATACTTCCCTTCTCTAAAGCGACTTTATTTGGGGATAGTAAGTGAGAAAATATTGAAGCAAATTCTTTGCCCACCTCATCATCCTTCTCCTCTTTGCAATTTGAATAGACTGACTCTAGTTTCTATGGAGGACCTAACAACGATGGCAGAGGATTTCTTCAAGAGTCTCACCTCACTTCAATACTTGTCTATATATAACTGCAGAAATTTGGTCTCTCTATCCACATGTCTAACTCATCTCACTTCCCTTGAGTCTTTATCTATAGAGAATTGCCCTCTGCTTGATTTATCTAACGAAGAAGCAATGCAATTTGAAGTCCCAGGGAATTTATCCACTTTCAAAGCTTTCTACCTTGACAAGCTAATGTCGCTACCAGTTTGGCTTCAACATTTCTCGGGTACTTTGAAATCAATAGAGATTTGGGAATGTCCTAACCTCACAACAATTCCAGAATGGATAGGCGACCTCATTGCCCTTAATTGGTTGGAAATTTATGGTTCACGTATGTTGACATCCTTTCCAGAAGGCATGCGATCTCTTGCAGCATTGCAAGTGCTAATTGTTACAAGATGTTCATCAAGCCTGAAGCGAAGGTCAAACAAGAAGGATTTGTTCTTTTTAACAAAATGA
>NbS00020327g0001.1
ATGGCTGGTGGAAAAAAGGTTTCTCAAGATATTCGTGAGTTTCCAACTGAGGGTTTTCACGAAAACGTGGTGAAGGGAAATCAAGTGAGTTATGATCAAGCAGACTCAATATTGGTGGAGCCATGGGGAGGCGCTAGTGGATCAGAATGGACCATTACTGAACAAGGTACTACCATAGACTCACCAAAGTTTGGTGGGGATGGAGGTCTAAGAGACAAGGGGACATTTGGATATTGTGGTGGCTATTCGGTTGTAAAATCTCTATGTTTTATAACTAACGCAAAGAATTATGGACCATTTGGGTCTGAGGCTGGAACTCCATTTTCGCTTGTGATGAAAGAAGGTGGAGCTATTGTGGGATTTCACGGGCGATGTGGAGGATACCTTGATGCTATTGGTGTTTATTTGCAGAAACTTACTCCTCCCACTTCGTCAAAGGAACCTGAAACTAAAAACATGAAGCCAAATGAACCTGTGGTTGAAGAAATTGAAATCCCTGACGAAAATCAAGTGAGTTATGATCCAACAAACTCAATATTGGTGAAGCCATGGGGTGGCAACACTGGTGGATCAGAATGGAATTATAAGCTAAAAAGTCCCATTAAAGAAATATTAATTGCTCATGGAGATTTTATACACTCCATCATGTTCAGAACTATTACCGAACAAGGCACTACCATGGACTCACCAATGTTTGGTGGGGATGGAGGTCGAAGAGACAAGGTTGTTATTAAGGCGTCTCTATCGGAATATTTAACAGGCATCAAAGGGACATTTAGACGTTGTGGTATCCATTTGGTTATAAACTCTTTATGTTTTATAACTAATGCAAAGCATTATGGACCATTTGGGTCTAAGGATGGTGGAACCCCATTTTCGTTTGTGATGAAAGAAGGTGGAGCTATTGAGGGATTTCACGGGCGTTGTGGAGCATACCTTGATGCTATTGGTGTTTATTTGCAGAAACTTACTTCCCCTGATTCAGCACAAGAACCTGGATATGAAAAAATTGAGCCAAATGAACTCATGGTTGAAGAAATAATTGGGATCCACGACGAAAATCAAGTGAGTTACAATCAAGTAGACTCAATATTGGTGGAGCCATGGGGAGGAACGGGTGGATCAAAATGGAATTACAAGTTGAAAAGTCCCATTAAAGAGATATTGATTGCTCATGGAGGTTGTATAGACTCCATCATGTTCAGAACCATTACTGAACAAGGTACCATCATAGATTCACCAAAGTTTGGTGGGAATGGAGGTCGAATAAATAAGGTTGTTTTTGAGGAAACTCCGTTGGAACATTTAAAGGGCATCAGGGGTACATTAGGATGTTTTGATGGCTATTCGGTTATAAAATCGCTATGTTTTACAACTAATGCAAAGAATTATGGACCATTTGGGTCTGAGGGTGGTGGAACTCCATTTTCACTTGTGATGAAAGAAGGTGTAACTATTGTAGGATTTCACGGGCGTTGTGGAGCGTACCTTGATGCTATTGGTGTTTATTTGCTGAAATATACTCCCCCTGCTTCAGCACGGGAACCTGAAGATGAAACAATTGAGCCAAATGAACCTATGGTTGAAGAAATAACTGAAATTCATGACGGATCAGGATCAGTTGATCATAAGAAAGGGAAAATAACAAAAAATGAAAGTAAATTGCCAACAACGGGAAATCAAGTGAGTTACGATCAAGCGGGCTCAATATTGGTGGGTCCATGGGGAGGCAGTACTGGTGGATCAGAATGGAATTACAAGGTTAAAAGTCATATTAATGAAATATTGATTGCTCATGGAGGTTGTATAGACTCAATCATGTTCAGAACCAATACTGAACAAGGTACTACCATTGACTCACCAAAGTTTGGTGGGAATGGAGGTCGAATAAATAAGGTTGTGATTGAGGCAACTCCATCGGAATATTTAACAGGCATCAAGGGGACATTTGGATGTTATAACGGCCATTGCGTTATAAAATCTCTATGTTTCATAACTAATGCAAATAATCATGGACCATTTGGGTCTGATGCTGGTGGAACACCATTTTCACTTGTGATGAAAGAAGATGTAGCTATTTTAGGATTTCACGGGCGTTGTGGAGCGTATCTTGATGCTATTGGTGTTTATTTGCAAAAAGTTACTCCGTCTACTTCAGCAAAGGAACCTATGGTTGAAGACATTGATATCCGTGACCTTTCCAAGTATTATGCTGAACAACATTCTTCATTCGTGACTGAATATGAGATTCTTCAGAATGTATGTGCCAACTTAAGAGATTTCCATGGGTTGATAATGAATGGTTGTGTTGGGCATGAGATTGTTGAACATGTCCTACCTCAGTTTCAACTAATGGCTCAGAGAGTAGGACGCTTCCATTGGGATGATCAGTTTCCTGGAGATTCTCGACACTTCAAACTAGCACATCTACTCTTGAAGATTATTCCAATTGAACTGGAGGTTATGCACATATGTTTTACAAATTTGAAAGCTTCAACATCAACAGAAGTTGGACGCTTCATTGAGCAGTTCCTAGAAACCTCTCCAGACATTCTTAGAGAATATCTTATTCATCTACAAGAGCACATGGTAAATGTTATTACCGCTCAAACCTCTCCGGACATTCTTAGAGAATATCTTATTCATCTACAAGAGCACATGGTAAATGTTATTACCGCTAGCACTCCAGGGACTCGAAACATTCATATCATGATAGAGTTCTTATTAATCATTCTTACTGATGTGCCTAAGGATTTTATTCATAATGGCCAGTTGTTTGAATTCCTAGCACGTGTTGGAGCACTTACCAGAGACGTATCAGCTATTGCTCGCGACTTAGAAGTGAAATCTAAGAATGCAGAGGGTACCAATAAAACAAACAGTACAACTCTAGGCTTGCTGGAAAATATTGAACTCCTCAAGAGAGAACTCAAAGATGTTTACCTGAAAGCCCCGGACTCATCTCAACTCTGTTTTCCCTTGAGTGATGCACCCCTATTCATGCATCTTCTACTTAGACACCTAAATGATTTGCTCAATTCCAATACTTATTTAGTTTCTTTGATAAAGGAAGAAATCAGGCTGGTGAAAGACGATCTAGAATTCATAAGATCTTTCTTCGGGAATGTTGAGCAAGAATTGTATAAAGATCTATGGGCATGTGTTTTAGATGTGGCATACGAGACAAAAGATATCATTGATTCAATTATTGGAAGAGAAAATGGTCTCTTACATCTTATTTTCTCACTTCCCCATACCATAGAAAAGATCAATCTTATCAAGGAAAGGGTCTCAAATTTATTTGAGAAAATTCCCAAGAACATGGGCGTCATTGTTGTGAACTCTCCCAACATGCCAGTTGAGCGCAAATCATCAATAACTGGTAAAATAATCGTAGGTTTTAAAGAGGAGACATACTTGATAATTAGGAAGCTCACCAGTGGACCAAAAACGCTAGATGTCATTGCCATCACTGGTATGCCGGGTTCCGGTAAAACTACTTTGGCATACAAAGTGTATAATGATAAGTCAGTTTATGGTCATTTTGACATCCGTGCATGGTGTACAGTCGATCAAAAGTATGACGAGATGGAGTTGCTGAAAAAACTTTTTAATCAAGTTGTTGGCTCATCTTTGAAATTCGGTAAGAATATTGATGTTGCTAATGAGCTACGGAAACATCTGTTTGGAAAGAGGTACCTTGTAGTCTTAGATGATTTGTGGGACAATGCAGCATGGGAAAACTTGACAAGACCTTTTCCTGAATTTGTGAATGGAAGTCGAATTATTTTGACGACTCGAGAAAAGAAAGTGGCTATGGATGCACAACGCCATAGTGATCCTATTGACCTTCGATTGCTAACACAGGAAGAAAGTTGGGAGTTATTAGAGAAAAAGGTCTTTGGAAAAGAAAGTTGCCCTAATGAACTACTAGATGTTGGAAAAGAGATAGTCCAAAACTGCAAACGGCTTCCTTTGGTGGTTGATTTGATTGCTGGAGTCATTGCAGGAAAGGAAATGAAAAGGAGTGTGTGGCTTGAAGTTCGAAATAATTTGAATTCCTTTATTTTCCGAAAAGAAGAGGACGTGATGAGGGTTATAGCATTAAGTTATGACAATTTACGTGATCCCTTAAAGTCGTGCTTGATTCACCTTGCAAGTTTTCCGAAGGACGAAGTAATTCCAGTCCGTAATTTGGAAATTTTATGGCCTGCTGAAGGATTTTTGGAGCAGAGAGAGAAGAAGAGTGTGGAAGAAGTGGTTGTGATTTATCTGGATAATTTAATTTCCAGTAGCTTGGTAATTTCTTTCGATAAAATAGGTGACGATCAGACTTGCCAAATTCATGATCTTGTGCATGAGTTTTGTTTGATAAAAGCAAGAGAGGAAAAGTTATTTGACTTGATAAGTTCAAGTGCTCCATCATCATCTTCTTCAGATTTGATGCCACGTCAAATGAACATTGCATATAGTAAGTGGCATAACAACAGGCATTCTGGTAAACACCTTTATTCTTTGAGGATAACTGGACACAAGTTTGGTGACAATAGTCTTAATGATATATGTCACCTAAGACACTTGAGGCTTCTTAGAGTGTTGCAACTGGATGACTCTTCAATTCTGTTGAGTGATTCTTTGTTGAATGAAATATGCAGACTGGTTCATTTGAGATACTTAGAGATTCGCACAGAAGTTAAATCTCTGCCTTCGTCGTTTTCAAATCTATTCTGGTGA
>NbS00003488g0001.1
ATGGCTTATGCTGCTTTGACTTCTCTTATGCGAACTATTGAGAAAATTCTGCAACAAAACCCATATCTGTATCCTGAGAAAGGAGAAGAAATGAAATTTCTACATGAAACTCTTGGTTCCTTGAGGTCCATTCTGGTGGATTCTGTGAAAAGAAGTGATCTTGAGATGATTATAAGGTTGGAAGCACAAACCACACTGATGGCATATACACTAGAAGATAAACTCGAGTTAGCAATTGAAAGTGGAAATCTTGGAATCAGCTTGATCCAAATAAAAGGAGACATCAATTCCACCATGAATGACTGGGTGAAGATCAAGACTAGCTATGAAAACCATGTCAAAGCTCTTCCAGCAAATGAAGGTTTTAGTCCCGATTCACCAAAACTTTCTTCGCAGCCAGAAAATGTTATGGTTGGCCACACCAATGAATTAGACATGATGTTGGATCATCTTACTAGGGGCTCACGTGAACTAAAAGTTGTCTCAATTGTTGGGATGGGGGGTATTGGTAAGACAACATTTGCTACAAGAATTTATTATGATCCAGTAATTGTTTCTCGCTTTGACACTCGTCCAATGGTTACTGTTTCACAAGAATTTTATGTTAGAAGGATACTTCTAGGCCTTCTTAATTCTATCATGTCAATGCCTCGAGAAATTTGTGAAGAAAGTGATGGACAATTAGCAGATTGGCTACGAAAGTGTTTAAAATGGAGAAGGTATTTGATTTTCATTGACGATATATGGAGCATTGAAGCATGGGATTATATGAAGCTATGTTTCCCAGATGATGGCAATGGAAGCCGAATATTACTGACCACTCGTAATACAGAAGTAGCTGAATATGCTAGCATGAATGAACCTCCCTTTCATCGCATGCGTCTTTTAAGTTTAGATGAAAGTTGGAAGCTCTTCCATTCAAAGGTTTTCACTAAAAAAGGTTTTTCCTCTGAATTTGAGAAGATAGGGAAAGAAGTTGTTAAAAAATGTCAAGGATTACCGCTAACAATCATCATAGTTGCTGGACTTCTCTCCAAAATCCATTCATTAGTTGAATGGGGAAATGTTGCTGAAGATGTGAACTCACTTTTATATGATTGTCCTGATAAACAGTGCTCAATACTTATTGATCTTAGTTACCGCCACTTGCCTCATCACATAAAAGCCTGTTTTCTGTATTTTGGAGTTTTTCAGGAAGACACTGAGATTAATGTCAAGAGACTTGTCAAGCTATGGGTTGCAGAGGGATTTCTTGAGGTAGCAAAAGATAACAGCTTGGAAGAAGTGGCTGAGAAGTGTTTAGAAGATCTTATAGATAGAAGTTTAGTTTTCGCTGATAAGGGGAGTACTCACAATGGAAAAATAAAGACATGCAAAATGCATGATCTTTTACATGGATTCTGCTTGAGAGAAGCTCAGAGAGAAAACTTTCTTCGCGTTATTCAAAAGAAAGATGATGATCTTCATGCAAAGCCGGACCTCTTTCATCCAAAAGTTCATAGACGGATAAGTATCTCAAGTTGTGACAATTATAAGTTGTATTTTGATCATGATACTTACAACAAAGCCCGTTCAATTTTATTTTTGGGTAAGCCTTACTACATTCCGGATATCAAACTAGAGTACTCACGTTTCAAGCTATTGAGAGTATTAGATATAGCTACTGCCACGTTGAGAGGGAGTTTCCGTAAGGATATTCTTCACTTGTTTCACTTGAGATACCTGGCTTTTACCTTTGCCGGATCATTGGATTCTCCCCTGCATATGAGCCTTTGGAATCTTCAAACTCTTGTACTTGATTATCGGGCCTGTGGTTGTATATATTTTGCAGAAGAAATATGGAGGATGGCACAATTAAGGCATCTAAAGTTTAGCTTGAATTGCTTAACGCAACCTTCACATGTCTCGACTGATGAAGACAAGTGCTTGGCGCTGGAAAATTTGCAGACATTTTCTGGGTTGAATCCTTTAAATTGTACAAAGGAAGTGTTCAAAAGGATTCCCAATGTTAAGAAGCTAATGATCCTAGGACACAAGGTTCAATACAGTGAGAGTGAAATGCCAGATTGCTTCAATGACCTTGTTAGTCTAGCTAAACTTGAGTCACTGGGTTTTTACATTCAAGCAAATATTTTCAACTTGAGTTTGTGCCTTCCTCCTCCAGGCAACTTTCCACAGAACCTTAAGAAGCTGACATTTTGCTCTACGTGCATACCTTGGAAGAATATGGACATTGTTGGTATGCTACCCAATCTTGAGGTACTTAAATTGAAGAACAGTGCTTGCATTGGTGAAGAGTGGGAACCATCTGAGAATGGGTTTTATCAACTGAAATTCTTGCTTTTAAGTAGCTCAGATCCCAAATACTGGAAGGCAACTAGTGACCATTTTCCTCTCCTCGAGCATCTGGTGCTAAGACATTGCTATCATTTACAAGAGCTACCTCTGGATTTTGCGGACAGTCTCACATTGCAGTCGATTGAGATAGAGAACTGCGAGCATTCTGTTGTGACTTCTGCCGAGCAAATTCAGGAAGAGCAACGGAACCTGGGAGTTGATGATCTTATAGTTCGTGCCTACAGAATTCGAGGTACCTAA
>NbS00028430g0007.1
ATGGAAGGCGGAAAAGGAGAAAGCGAGAAAGGGAAAGCAATCAAATTATCGGGAAATCAAGTGAGTTACGATCAAGCGGACTCAATATTGGTGGAGCCATGGGGAGGCGCTGGTGGATCAAAATGGTATTACAAGCTGAAAAATCCCATTAAAGAGATATTGATTGCTTATGGAGATTGTATAGAATCCATCATGTTCAGGACCGTTACTAAACAAGGTACTACCATAGACTCACCAAAGTTTGGTGGAGATGGAGGTCGAAGAGACAAGGGGACATTTGGATATTGTGGTGGCTATTCGGTTGTAAAATCTCTATGTTTTATAACTAATGCAAAGAATTATGGACCATTTGGGTCTGAGGCTGGAACCCCATTTTCGCTTGTGATGAAAGAAGGTGGAGCTATGTTGGGATTTTACGGGCGATGTGGAGAATACCTTGATGCTATTGGTGTTTATTTGCAGAAACTTACTCCTCCCACTTTATCAAAGGAACCTGAAGCTAAAAACATGGAGCCAAATGAACGTGTGTTTGAAGAAATTGAAATCCATGACGAAAATCAAGTGAGTTATGATCAAATGAACTCAATATTGGTGGAGCCATGGGGGAGTAACACCGGTGGATCTGAATGGAACTACAAGCTAAACAGTCCCATTAAAGAAATATTGATTGCTCATGGCGAGTTTATACACTCTATCATGTTCAGAACCGTTAACGAAGAGGGTACTACCAACGACTCACCAATATTTGGTGGGGATGGAGGCCGAAGAGACAAGGTTGCTATTGAGGCAATTCCATTGGAATATTTAACTGGCATCAAGGGGACATTTAGACGTTGTGGTATCCGTTTGGTTATAAACTCTCTATGTTTTATAACTAATGTAAAGAATTATGGACCATTTGGGTCCGAGGATGGTGGAATACCATTTTCAGTTGTGATGAAAGAAGGTGGAGCTATTGTAGGATTTCACGGGCGTTGTGGAGCGTACCTTGATGCTATTGGTGTTTATTTGCAGAAACTTACTCCTCCCACTTTATCAAAGGAACCTGAAGCTAAAATCATTGAGCCAAATGAACCTGTGGATGAAGAAATTGAAATCCATAACGCAATGGAACCTGAAGATGAAACAATTGAACCAAATGAACCTAAGGTTGAAGAAATAATTGAAATTCATGACGAAAATCAAGTGAGTTACGATCTAGCAGACTCAATATTGGTGGGGCCATGGGGAGGCAATGCTGGTGGATCAAAATGGAATTATAAGTTGGAAAATCCCATTAAAGAAATATTGATTGCTCACGGAGATGTTATAGACTCCATCATGTTCAGAACCGTTACTGAACAAGGTACTACTAAAGACTCACCAAAGTTTGGTGGGAATGGAGGTGGAATAAATAAGGTTATTTTTGAGGAAAATCCATTGGAACATTTAACGGGCATCAAGGGTACATTAGGACGTTTCAATGGCCATTTGGTTGTAAAATCTCTATGTTTTACGACTAATGCAAAGAATTATGGACCATTTGGGTCTGAGAATGGTGGAACACTATTTTCAGTTGTGATTAAAGAAGGTGGAGCTATTGTGGGATTTCACGGGCATTGTGGAGAGTACCTTGATGCTATTGGTATTTATTTGCAGAAACCTACTCCCCCTGCTTCGGCACAGAAACCTGAAGATGAAGCAATTGAGCCAAATGAACCTATGGTTGAAGAAATAATTGAAATCCATGACGGATCAGGATCAACTGATCATAAGAAAGGGAAAATAACAAAAAGTGAAAGTGAATTGCCAACAATGGGAAATCAATTGAGTTACGATCGAGCGGGCTCGATATTGGTGGGGCCATGGGGAGGCTATACTGGTGGATCAAAATGGAATTACAAGTTGAAAAGTCCTATTAAAGAAATATTGATTGTTCACGGAGATGTTATAAACTCCATCATGTTCAGAACCGTTACCGAACAAGGTACTACTAAAGACTCACCAAAGTTTGGTGGGAATGGAGGTCGAATAAATAAGGTAAGCATCAAGGGCACATTTGGATATCATTATGGCCATTACGTTATAAAATCTCTATGTTTTATAACTAATGCAAATAATTATGGACCATTTGGGTCTGATGCTGGTGGAACACCATTTTCACTTGTGATGAAAGAAGATGTAGCTATTGTAGGATTTCACGGGCGTTGTGGAGCGTATCTTGATGCTATTGGTGTTTATTTGCAAAAAGTTACTCCGTCTACTTCAGCAAAAGAACCTATGGTTGAATACATTGAAATCCGTGACGTGTCACTTTCTTCTCTTCGCAAGGACATTGTCAATATTCTGGATTTCATAGAGAGCTTAAAGAATGAAGAAAATCAAAAAGCAGTTGACGTGGATCTAATTGAAAAGCTAAAATTGAAGCTGGCATTTTTTTGTACATATGTCCAGCTTTCTTATTCAAATATGGAAAATTTTAATTATATAATGACTCGCAGAAGACAAGAGGTTGAAACAATTTTATATGATTTTGGCTACTACATGCAGTTCGGCATGCATCATATCCATCCTCGCCTCGTGGAGAATATGGAATATTGTATCGGCTCATGTTATCTTGCTAAATCAAGTACCTCCATGACTGGGGAGCAGTTGGACTTCCTCCTCCAGAATCTCCATCATCTTTCCAAGTATCGTGCTGAACAACATTCTCCATTCGTGACTGAATATGAGATTCTTCAGAATGTATGTGCCAACTTAAGAGATTTCCATGTGTTGATAATGAATGGTTGTGTTGGGCATGAGATTGTTGAACATTTCCTGCCTCAGTTTCAACTAATGGCTCAGGAAGTAGGACGCTTCCATTGGGATGATCAGTTTCCTGGAGATTCTCGACACTTCAAACTAGCACATCTACTCTTGAAGATTATTCCAATTGAACTGGAGGTTATGCACATATGTTTTACAAATTTGAAAGCTTCAACATCAACAGAAGTTGGACGCTTCATTGAGCAGTTCCTAGAAACCTCTCCAGACATTCTTAGAGAATATCTTATTCATCTACAAGAGCACATGGTAAATGTTATTACCGCTAGCACTCCAGGGGCTCGAAACATTCATATCATGATAGAGTTCTTATTAATCATTCTTACTGATGTGCCTAAGGATTTTATTCATAATGGCCAGTTGTTTGAATTCCTAGCACGTGTTGGAGCACTTACCAGAGACGTATCAGCTATTGCTCGCGACTTAGAAGTGAAATCTAAGAATGCAGAGGGTACCAATAAAACAAACAGTACAACTCTAGGCTTGCTGGAAAATATTGAACTCCTCAAGAGAGAACTCAAAGATGTTTACCTGAAAGCCCCGGACTCATCTCAACTCTGTTTTCCCTTGAGTGATGCACCCCTATTCATGCATCTTCTACTTAGACACCTAAATGATTTGCTCAATTCCAATACTTATTTAGTTTCTTTGATAAAGGAAGAAATCAGGCTGGTGAAAGACGATCTAGAATTCATAAGATCTTTCTTCGGGAATGTTGAGCAAGAATTGTATAAAGATCTATGGGCATGTGTTTTAGATGTGGCATACGAGACAAAAGATATCATTGATTCAATTATTGGAAGAGAAAATGGTCTCTTACATCTTATTTTCTCACTTCCCCATACCATAGAAAAGATCAATCTTATCAAGGAAAGGGTCTCAAATTTATTTGAGAAAATTCCCAAGAACATGGGCGTCATTGTTGTGAACTCTCCCAACATGCCAGTTGAGCGCAAATCATCAATAACTGGTAAAATAATCGTAGGTTTTAAAGAGGAGACATACTTGATAATTAGGAAGCTCACCAGTGGACCAAAAACGCTAGATGTCATTGCCATCACTGGTATGCCGGGTTCCGGTAAAACTACTTTGGCATACAAAGTGTATAATGATAAGTCAGTTTATGGTCATTTTGACATCCGTGCATGGTGTACAGTCGATCAAAAGTATGACGAGATGGAGTTGCTGAAAAAACTTTTTAATCAAGTTGTTGGCTCATCTTTGAAATTCGGTAAGAATATTGATGTTGCTAATGAGCTACGGAAACATCTGTTTGGAAAGAGGTACCTTGTAGTCTTAGATGATTTGTGGGACAATGCAGCATGGGAAAACTTGACAAGACCTTTTCCTGAATTTGTGAATGGAAGTCGAATTATTTTGACGACTCGAGAAAAGAAAGTGGCTATGGATGCACAACGCCATAGTGATCCTATTGACCTTCGATTGCTAACACAGGAAGAAAGTTGGGAGTTATTAGAGAAAAAGGTCTTTGGAAAAGAAAGTTGCCCTAATGAACTACTAGATGTTGGAAAAGAGATAGTCCAAAACTGCAAACGGCTTCCTTTGGTGGTTGATTTGATTGCTGGAGTCATTGCAGGAAAGGAAATGAAAAGGAGTGTGTGGCTTGAAGTTCGAAATAATTTGAATTCCTTTATTTTCCGAAAAGAAGAGGACGTGATGAGGGTTATAGCATTAAGTTATGACAATTTACGTGATCCCTTAAAGTCGTGCTTGATTCACCTTGCAAGTTTTCCGAAGGACGAAGTAATTCCAGTCCGTAATTTGGAAATTTTATGGCCTGCTGAAGGATTTTTGGAGCAGAGAGAGAAGAAGAGTGTGGAAGAAGTGGTTGTGATTTATCTGGATAATTTAATTTCCAGTAGCTTGGTAATTTCTTTCGATAAAATAGGTGACGATCAGACTTGCCAAATTCATGATCTTGTGCATGAGTTTTGTTTGATAAAAGCAAGAGAGGAAAAGTTATTTGACTTGATAAGTTCAAGTGCTCCATCATCATCTTCTTCAGATTTGATGCCACGTCAAATGAACATTGCATATAGTAAGTGGCATAACAACAGGCATTCTGGTAAACACCTTTATTCTTTGAGGATAACTGGACACAAGTTTGGTGACAATAGTCTTAATGATATATGTCACCTAAGACACTTGAGGCTTCTTAGAGTGTTGCAACTGGATGACTCTTCAATTCTGTTGAGTGATTCTTTGTTGAATGAAATATGCAGACTGGTTCATTTGAGATACTTAGAGATTCGCACAGAAGTTAAATCTCTGCCTTCGTCGTTTTCAAATCTCTTGAATCTGGAAACTCTGTGGGTGAATAAATATGGACCACCCATGGTATTATTACCAACAATTTGGAATCTTATAAAGTTGCGAGTGCTGGCTATATATAAATGTTTCTTCTTTGTTTTGTATAAGAATGAGTCAATACTGGTTGCAGAGAACTCAAAGTCAGAGAGCTTGAGATTATTACGGGGACTCGAAGTTTCCTATTCAAAAGACACAGAGGATATTTTCAAAAGGTTTCCCAATCTTCACAAGCTTCGATTTGATCTCAAGGAATCATGGGATTGTTCAAGAGGGCGATATCGGTTCCCGAAATTGGACTTCTTAAATGAACTAGAATCTCTCGAAGTAACTTTTATAAGTTCAAATTCAAATGATAGTGCGCTCTCTATAGCGACAAATCGGCTTTGGGATTTTCATTTCCCTTCGAGTGTAAAAATGTTGTGTTTGCGTGAGTTTCCTCTGACATCCGATTCACTATCAACAATTGGAATACTGTCCAACCTTGAAGAGCTGTACCTTAAAGACACAATCATCGAGGGGGAAGAATGGAACATGGGGGAGGAAGACACCTTCCAGAATCTCAAATGTTTGACATTGCAGCGAGTGAATCTTGCTAAGTGG
>NbS00005888g0018.1
ATGATCTATCTCATCCCAAGAAAGACATTTCTCCTTCAGTCCAACTTGCCTGGAATTGACGGAGTGGGCTCTGCTGATTTCATTTTAGGCAACATGGAGAAGTTTAAAAGCCTTTATTCAAATTCAGTTGATCCTGTCGAGAGCCAACTTCAGACAATTCAGAAAGAACTCAAGTGCTTTCAATCAGTTGTAGAAACACAAGTCGGAGTTAAACATTTTGTAACTCATACAAATAGTTTGGTGTATGAAGTAGAATATGTATTTGATGCTTGTAAGAAAAAAGTGTTTTTGGTGTATGAGGTAGAATATGTATTAGATGCTTGTAAGAAAAAAGATGTTCCTGATTGGTATCTTTTTCTATGGATCTTGAACATTGGAAAGGATATTAGAGTGCTCATGGCAGAGGTACCAGAGGTTCAAGAAAATACTGCGTTTGACTTGTTATTGCATAGCATCACAGATGCTGCCTCTACACATGCTTCTTCACGATTTGCCGGCAATCCAAGCACGAATGAAGAGATGGTGGGCTTCAAGGATGTGATGAACGAACTAAGAGGCAAACTAATCAAAGGATCAGTAAATCTTGATGTCGTTTCAATTGTTGGAATGCCTGGATTAGGCAAGACAACTCTGGCAAACAAACTATATTTTGATGAGTTAGTTGTCCCCTATTTAAATATCCGCATTCACTGTTGTGTCTCTCAAGAATATATACGGAAGGACTTGCTACTAGCCCTTTTACATGATGTTATTGAAGATACAGCTAAACTTGATAGAGAGGCTGAAAATGAATTAGCAGACAGGCTTCAGAAACTTTTAAAGCACAAGAAGTACCTTGTCCTCATTGATGATGTCTGGACAAGGAGTGCATGGGATGATTTACAGTCTTGCTTCCCTGAAAATAACAAAGGAAGTAGAATTATTCTAACAACTCGGCATTTGGAAGTTGCATCTTATGCTAAACACATTAGTGATCCTCATAAGCTTCGATTTTTCAGTTTTGATGTATGTTGGACCTTATTACAGAATATGGTGTTCACCAAAGAAAGATGTCCCCAGGTCTTAGAGGCTGTCGGCAAAAGCATAGCACAAAAGTGCGGAGGGCTTCCTCTTTCAATGGTTCTGGTAGCAGGTATCCTCACAATGAAGAAGGAAAAACATTGCTGGGAACAAGTATCAACAAACTTAGGTCCAAATATTCAGTCTCAATCGGAGGGCACGCTAGATCTGAGTTATCAGAATCTACCACATTATTTGAAACTGTGTTTTCTATATATGGGAGTATTTCCGGAGGACAGAGAGATTCAAGTCTCAAAATTAACATGGTTGTGGATAGCCGAGGGTTTGATTAACACGGACATGGAGAAGCTTTCTGAGGATATAGCAAAATTTACTTGGAGAATCTTATTGGGAGAAATCTAG
>NbS00016992g0002.1
ATGGCTAATGCTGCTATGTCTTCACTTATGCATACACTGGAGCAACTCTTGCAGTCTAAATCGCCTTTGATTTATAGAAGCTGTATACAACAACAACAACATGTTGAATTTGCTTTTCAAAGTCTTTCTGCTCTTCAAGTTTTTCTTGAGGATACTTCAAAGGGAATCAAAGATATTGAAACTTTGAAGATTATAGAAAAAAGGATCAGAGATGTAGTCTACAAAGCAGAAGAGAGAGTTGATTCAACCCTTAGAATAATCATTCTAGTAGATCAACAGAAACGAGAACAAGCTTGTAAATCCTTCAATGAGGAATTGCAAAAGGTGGAAAAAGAAGTTGATTCTCTAAGGAAAGAATTGATGGAGATTGAGTTTATCGAGCATGGAAGCAAATCTGCAGAAGCAAGTACTTCTACCTCATCGAAAAGGTATGCAACCGAGCAACATACTGTTGTCGGGATGAAGGATGACTTCAACACCATACTAGATCGTCTCACCGCCCAAACAGATGAGCTAACTGTCATACCTGTTGTTGGTATGGGCGGTATAGGTAAGACAACTCTTGCTAGAAAAGTTTATGATGATTCAACAATCCGTTATAGATTTGATAAACATGCATGGGTAACTATCTCCGAAGTTTATAACGAGAGACAAATGCTTCTTGAACTTGTCTCTTCAATTAGCCAGGATAGGACTGATGAAAGTAATCAAAAAATGAGCAACGATCAACTAGCGGAGATTGTGTATAGAGGTGTGAATGGTAGGAGATTTTTAACTGTCATAGATGATCTTTGGAGTACTGAGGCTTGGGATCAAATACAAAGAATATTCCCAAATGACAACAATAGAAGTCGAATCCTACTAACTACTCGCCTAAGTTATGTGGCTGATTATGCAAGCCCTGATTTTCCTCATCATAATATGTCTTTTCTAAGTTTTGAGGAGAGTTGGATTCTATTTACCGAAAGACTTCTTAAAGAAGGCATATGTCCTCCTCACCTAGATGAAATTGGGAAGCATATCATAGAGCAGTGCCAAGGATTACCTCTCTCGATTGTTGTCGTTGCTGGACTTCTTGGAAAGATAGATCCGACCCGTGACAATTGGAAGAAAGTTGAGGAAAATTTGAACTCATTCTTTGGTACGGTATCTGAACGGTGTCAATCAATTCTTTCATTGAGCTACAGTTACTTGCCCCAACATTTGAAGGCTTGTTTTCTCTATGTTGGAGGTTTTCCTGAAGATATGGAGATTGGTGTTTCAAAGTTGATTAAGCTATGGATTGCTGAGCTATTTGTAAGAGCAAGAAGCAATAAAAGGTTAGAAATGGTAGCAGAGGAGTATCTAGAAGAGCTAATTGATAGAAGTCTCATTTTGGCTGGTAAACGACGGGCTAATGGAAGGATGAAAACTTGCAAAATTCATGATCTTCTTCGGCAGCTCTGCATAAGAGAAGCTCAATTTGAGAATTTTGTGCATGTCCTGAGTGACATTGACCACATTTCCTCAGAAAGCATAAAATATCAACGGCGAGCTATGCTTTCACTTGGCAATCATTGGAATCATTTCTATGTTCCAAGGCATTGGAGGTTTATTACGAGGACAACCAACAGCTTGGTTTTCACAGGCTATTCTTTTCAAGTTTCTGTAATGCCTCAATTTGTTTTACAATTCAAGTTGCTTAAAGTGTTGGAGGTATCTTCAGTCGATTATAATTTCTCTTGGGTAATACCTAAACTTGTACATTTGAGATATATTGCTGCAAAAATTAACATAGCGCCTTCACTAGACAAATTGTGGAATTTACAAACCATAATTCTTCATAATCTTACAAGAAGAGACTTTCATCTCCCACTAGAGATCTGGACAATGTCAAAGATAAGACATCTAGATATTGATACAGGTATACATATGCGTAATCCTCTGGAGGCGGAAAATCTTTGCATTATAGAACAACCTTTACTTCTCAATAACTTGCAAAAACTTGCTCTCCCTTCCTCTCCTTTTTTGGCGGAAATCCTAAGAAGAACTCCCAATCTAAATAAGCTACAGATTGTAGATATGAAGCATGCCGACTGGCCTGCTGTTCTTGATTCTCTCATTCTTCTATCGGAGCTGGAGACATTAGCCATAAAAGCAGAACGAAATATTGATCGGATCGTTCTCCCCAGGGATATTTTCTTGCCTAATCTCAAGCAATTGAGATTAAGTAGGACTTATTTTCCATGGGAAGATATGGTTGCGCTGGCTAATTTACCCAATCTTGAGGTGCTCAAAACACGTTATGCATTCTGGGGAACAGATTGGAGACTTAATGAAGATGTTGTGTTTCATAAATTAAAATACCTACTAATTGAATCCGCATATAATCTGGAAAGGTGGGAAGCAGCTAGTGATAATTTTCCTATGCTCGAGCAACTACTCCTGTTTGGGCTCCAAAACCTGCAAGAGATTCCCCATAGTATTGGAGAAATAATGACACTAAAATTCATCCAAATACAATGGTGTAGTTCTGCAGCCGTCACTAGTGCAAAGAAAATTCAAGAAGAGCAAAAAAGCTGTGGAAATGATGGCCTAGAACTTCGAATTATCTTCAACAGTGGTACGTGA
>NbS00006274g0002.1
ATGGGAACAATAGAACAGCTTCAGCTTTTGCTATCAAACTTAGATCAATTGGACACTCATGTGGAAAGTTTGAATTTACTCTACGAGAAGGTTGATTCTCTGCATGAACTTCTTGACCATATTGATGATGAACAAACGAAGAATTTGCACGCAAAAGTCAGACACATAGCAAATGAAGCAGAAGATGAAGTTGAATCACAGATGAAGGTGGTAATGGACGAACAGCATGACAGACTCCATCAAAAGGAAGCCCTCAAGAGTCTGTTTGAGATCTTACAACGAGGTATTGAAAATGTTGATTCCCTCAAGGAAGAGCTCATCAAGCACAGTCAAAATAACACTTCGCAAGCTGGAAATTCCTCACTTGGTGATTCAAGTCCACCACGATTGCATGCTTCAACCCTTGAGAACGATATGGTGGGGTACAACATTGAACAAGAAAACATGCTGAGTCAACTCACGAGTGGCTCGCCTGAACTAGAAGTCTTCTCTGTTTCTGGTATGGGCGGCATTGGTAAGTCAACTTTTGCCAAAAAGTTGTTTTCTCATCCATCAATTTTGAGCTTCTTTGACATCCATGGATGGATTACCGTATCTGAGAATTATAGTTATAGAAACATGCTTTTAGGCCTCCTAATAGATGCTAATATTGGGAAGGAAGAAGACCTTGATAAGAAAAGCGATTCAGATTTAGCTGTGTGCTTGAAACAAAGTTTAATGGGTCGGAGGTATTTGATTGTTGTGGATGACATATGGAGCAAAAATGCTTGGGATGAGATTAGACTGTGCCTTCCAGATGATGGTAAAAGAAGTCGGGTACTGTTGACTACTCGAGACGTTGAGGTTGCTCAATATTCTAGCTCTCCGAAGGATCCCTTCACGATGCATTTACTTGACCAAGAGGACAGTTGGAATTTGTTTTACCAAAAAGCATTTGTAGAAAAAGATTTTGCGATTGAATTTGAGGATGTCGGAAAGGAGGTTGCCAAAAACTGCAATGGTTTACCACTTATGATTGCTGTGGTGGCCAAGGTTCTCTCCAGCAAGAGGACACTGGACGAGTGGACAAAAGTAGCTGAAAGTGTGAGCTCATTAGCAGAAGTTGATGCTTATCAACAATGCTCAGGAGTGCTTGCTTTAAGCTACAATCATCTTCCTTCTTATCTGAAAGGCTGCTTTCTCTATTTTGGACTTTTTCCGAAGGCTAGTGAAATTTCTGTGGAAAAGTTGATTAGATTATGGATTGCAGAAGGGCTCCTAAAGGTAAAGGGAATGGAGGGATTGGAAGAAGTGGCTGCTAGTCATTTAAATTATCTTATTGATAAAAGTCTAGTTATTGTTAGCGAGAGAAGTATTGATGGCAAAATCATGACATGTATTATTCATGATCTTGTTCATGATTTCTGCTTGAAAGAAGCCGACAGCCAGAATCTTCTGTATATTGTGAATAACGATGTTGATGGACCTCTATGGGTTATTCCTGAAGGCTGCAGGTGGGTGTCACAACAATCAAGTGGCATTTATTTTCACCGTCAATTCCCTGATTTTGCTTGTAGCAAATTACGATCCTTTTCTCTCAATTCTAGAACATTAATCCTTTATGTAGAAAGGTGTCCTTTCAAACTTGTTAGGGTATTGGACTTGCAGAAAACGAACATCAATTTCCCCGTAGCTATACTAGACCTAGTTCTGTTGAGGTATTTGGCATTGACGATTAAGAGTTCTGGAATATTACCAATTTCTAAACTGGTGAATTTACAAACTCTCACCGTTCGTCCACATCCAATATACACTAGTTCAGGGAATCTGGAATATTACCAATTTCTAAACTTGTGAGGAAAATGTACTCCTTACCAAATGGAATTTGGAAATTATCTCAGTTAAGGCATCTCCATTGTTGGTGTATGTATTTGGATTCTCCTCAGATGGTATCAGAAAATGAGGTGAAGAACTTGATTTTGGAAAACATACAAACTGTTTCTGGGTTGATACCTTCTTGTTGCACAAAACAAATATTTGAAGCGATTAAGAAAGTAAAAGAGTTGGAAATTGCTGGTAAACCAGAGGAATTTCAGAGAGAGATAGAATGGGAAACTAATCTTATATATTTAAAAGAACTCGAGGCACTAAATGTTACGGTTCTGCGTGCTATTATTTCCGACCGGCTGCCGTGTTTAATCAATCCAAGTCCAGGTTCTTTCCCACCAAATCTCAAGAAATTGACCCTTAGCCGTACTTGTCTTCCATGGAATTGCATGAACATTTTTAGCAAGTTGCCCAATCTCGAGGTGCTTGAATTGAAAAATTATGCCTTCTCAGGCGATGAGTGGGAAATAACAGAGATGGGATTCCCTAAATTGAAGTGTTTACTCCTTGAGGATCTGTTTCTTAGATATTGGACAGCCACCGATGATTATTTTCAATGCCTTGAGCGTGTCTGCATCAGAGAATGCAGACTCTTACAAGAGATCCCAGAAGGATTTGCAGATAGTGTGACGCTGCAGCTAATTGAGTTACATAAATGCTGTCATCCTCTTGTCACTTTTGCCAAGCAGATCCAGGAAACACATGAGGAATTGGGAAACAACATGCTTAAAGTGTACGCCTTTGATTCAAAGTAGCTTCAGAAAGCACGGCCTTGTAAGAAGTGGAGAAAGATTCAAGGAACATGCACAGATGAAGATATAGAGGAAGATGTATTTATGCCTGCTATATGCTTGTGTTCTCTTTATTGGTTTTTCATGTCAGTTCTCTACCAAGAAATGTGAAGTTCAGAGAGAGATGGCTGCTTACGTTGCTCTAACTTCTCTAATGGGAACAATACAACAGCTTCAGCTTTTGCAATCAAACTTAGCTCTGCGGAACACTCATGTGAGACGTTTGAAATTACTCTACGAGAAGGTTGATTCTCTGCAAGAGTTTCTTGATAATTCGTATGATGAACAAACTATGGATTTGCATGGAAAAGTCAAATACATAGCAAATGAAGCGGAAGATGAAGTTGAATCACAATTAAAAGTTGTTATGAACGAACAATGGGACGTACTCCCTCAAAAGGATACCCTCAGAATTTTTTTTAAGATCTTACAGCAAGCTATAGAAAAAGTTGATTCCCTCAAGGAAGAGCTCATCAAGCACAGTCATAATAATCACTTGCAAGCTGGAAATTCCTCGCTCGATGAGTCAAGTACTTCACCACAATTGCATGATCCAATCCTTGAGAACGATATGGTGGGGTACAACAATGAACAAACAAGCATGCTGGGTCAACTTACTGGAGGCTCAACTCAAATGGAAGTCATCTCTATTACAGGGATGGGTGGTATCGGTAAGTCAACTTTTGCCAAAAAGCTGTTTATTGATCCCTCAGTTTTGAGTGTTTCTTTGATGCTCGTGGATGGATTACTGTGTCTGAGAACTATAGTTATAGAAATATGCTTTTAGCCCTCCTTCAATATGTTGCTATTGAGAAGGAAGAAGAGCTTGATAATAAAAGCGATTCACAATTAGCCGTTTGCTTGAAACAAGGTTTAATGGGTCGAAGGTATTTGGTTGTTGTGGATGACATATGGAGCAAACAAGCTTGGGATGAGATTAGACTGTGTCTTCCAGACGATGGTAAAAGAAGTCGGGTATTGTTGACTACTCGAGATGTTGACGTTGCTCAATATGCTAGCTCTCGGAAGGATCCTTTCAGGATGCATTTACTTAACCCAGACGACAGTTGAAATTTGTTTTATCAACAAGCATTTGGAGAAAAAGGTTTTCCGATTCAATTTGAGAATCTTGGAAAGGAGGTTTCAAAAAACTGCAAAGGATTACCACTAATGATTTCTGTGGTTGCCAAGATTCTCTCTAGGAAGAGGACACTGGAGGAGTGGAGAAAAGTAGCTGAAGGTGTGAGCTCATTAGCTGACGTTGATGCTTATCAACAATGCTCACGAGTGCTCGCTTTAAGCTACCATCATCTTCCTTCTTATTTGAAATGTATCTTTCATTATTTTGGTCTTTTTCCAAAAGCTAGTGAAATTTCTGTGGAAAAGTTGATTAGACTATGGATTGCAGAAGGGTTCCTAAAGATAAAGGGGGTGGAGGATTGGAAGAAACGGCTGCTAGCCATTTAGGTTATCTTATTGATAAAAGTCTAGTTATTGTTGGCAAGCGAAGTTTGGGTGGTAAGATCATGACATGTATGATTCATGATCTTGTTCATGATTTCTGCTTGAAAGAAGCCGACAACCAGTCTTTTTTATATAATGAATATCAGTATTGATTGATCCAGATGGGTTCTTCCTCAAGGGTGCAGGTTGATGTCAAATCATTCCTGCTCAATTCAATAATCTTGCTCACAGCAAAGTACGTTCTTTTTCTGTCCACAATGATAACTATTTTAAACACTTAGCACAACTTCATTTCAAACTTCTGAGGGTATTGGACTTGGAGCAAGTAAATTTTATCAAGTTCCCAAGACATATACTAGACTTAGTTCTTTTAAGGTATTTAGCATTGTAGATTTCTGATCCTGGATACCAATTACTCATCTTTGGAATTTACAAACTCTGATTGTTCGTCCAAGGTTCACTCTTAAATGGAGGATGTTCTTACGAAGTGTGATTTGGAAATTATCCAGTTAAGGCATCTCCATTCTTGGAGTATTCATTTGGACTCTCCTCAAACGGTATCAGAGAACTTGGTTTTGAAAAACTTACAAACTGTTTATGGGTTGACACCTTCTTGTTGCACAAAGGAAATATTTGAAGGGATTAAGAATGTGAAGAAATTGGAAATTGCTGGGGAAGAAGACAAATTTCGTAGTGAGACGGGGTGGAGAAATACTCTTAAATATATAAAAGAGCTCGAGGAACTAAATGTTGTGGTACGGCACGGCCGTATTCTATCTGCTGCAGCCAGCGCTGCATCGCATTTAAGACTTCCAAGTCCAAGTTATTTCCCTACAAACCTCAAGAAGTTAACACTTAGCGGCCTTCGTCTACCATGGAAGTGCATGAACATTTTTAGCAAATTGCCCAATCTCGAGGTGCTGGAATTGAAGGATCATGCCTTCTTAGGCAATGAGTGGGAAGTAACAGAAACGGGATTTCCTAAGTTGAAGTTCTTGCTCCTCGAGTATCTATTTATTAGATATTGGAGATCCACTGACGATTATTTCCAATGCCTTGAGCATGTATATATCAAAGATTGCAGATTCTTAGAAGAGATTCCATAAGGATTTGCGGATAGTATGACGCTGAAGCTAATTGAGCTACATCAATGCTGTCATCCTCTTGTGACTTTTGCGAAGCAGATCCAGGAAACGCGTGAGGAACTGGGAAACAACATGCTTAAAGTTTATGCCTTCGAGACAACCGAACTATCACCCTTGCCTGACTACCCTGCAGCTTTGGAGCGACTGCGTCCTCTGAGTGAATCAGTCTGGGAACTATGTCGATAGAAATTCAATCCGAACTTTTCTGAAAAAACAGATTACATTCAGAAAGCATGGCCTAGATAAGTAGAGAGAGATTCAAGGAAGACGAAGATTCACAAATGAGTTTACTGTAGACCTGTGAGGAAGATCATGCAACTTATGCCTGCTATATGTTTGTGTTCTTTAAAATTTTCATGTCATTTCTCTAGCAAGAATTGTGTGGATATTTTTTGCTCAAAACTTCTCAAGATCAAATTTTTAATGTGCTCTGTAATAATGTGTGGGATATTATATTCATACTTAAGGATTTTCTGAACGGTATTGAAGATTAATTAATACTCTA
>NbS00013187g0003.1
ATGGCTTATGTTGCTGTGACTTCTCTCATACAAACTCTGGAGCAACTCCTGCAACTAAATCCACCATGGATAAGTGATGAAACAAGAATAATAGTGGAGTCTCTCCTTTCTTGTCTTGAATATTTCCAAGACTTTCTTAAGAAGAGAAGTCAACACCCTGAAAAGGGTGAAGAGTTGGAGAGAGAGATTAAAAGTGTAGTGAATGAAGTAGAAGATGTGATTGAACTAAATATGAATGAAACAATGGAAAGAAAGGCATTTGACGAAACCTTGTCTGCACTTGTAGAAGAAATAGATGCTCTGAAGAGGAACGTGACGCAAACTGGTTTTGCTACAAATGAAGTTCAAGGCTATGGTGAGGATTTGCAAACAGGTGTTTCCTTTCCTGGTCATTCATCTACATATGTTGCAAATCTCAATCCAGAAAATGTCGTCGTCGGTCTTGAAGATGACCTCATAAGAATCATCAAAAGACTAAAAAGGCCAGTGTCTACTCTAGAGATCATCCCCATTTTAGGAATGGGGGGGATAGGAAAAACCACCCTTGTCAAAAAGGCATTTGATGATCCAGAAATCAGGCATCGCTTTGACATCCATGTTTGGGTCACAGTATCTCAAGAATACCAAATTAGAAACTTGTTGCTAGGTACTCTTTCTAGTCTTACAAATGATATAGAAAAAGTGACTAATGATCAGTTGATGGATATGATATACAAAAAGTTAAAGGGTCGGAGGTATCTTATTGTAATGGATGATATTTGGAGTAATGATGTCTGGGATGTTATGACAAGAACTTTTCCAGACGACAACAATGGTAGTCGAATTATTTTGACTAGTAGGCTTAAAGATCTGGCTATTCATGCTGACCCTGACAGCATTCCTCATGAGATAAGCCTCTTGAATTTAGATCAAAGTTGGAAGTTACTTCATGAGAAGGTGTTTGGGGTAGAACATGAGGTTTGTCCTACTGAACTAAAGGATATCGGTATGCAAATAGCACAAAAATGCCAAGGACTACCGATAGCTCTTGTAGTGGTTGCGGGGCATCTCTCTAAAATTGCTAGAACACGAGAAAGTTGGATAGAAGTTTCCATAAGTGCAAGTAAAGTTGTTGCTCATGAATCAGATATATGTCTAGGAGTGCTTGCTCTGAGTTACAATTACTTACCTAATCATCTTAAACCATGTTTCCTTTATATGGGAGTTTTCCCAGAAGATAGTGAGGTTAACATTGAGACATTGATCAACTTATGGGTTTCTGAGGGTTTTCTATTGGATGAATTTGTGGGAAAAGATTGTTTGGAGGATCTTGTTAGTAGGAATCTGATAATGGTTAGAAAGCAGAGATTTGATGGCGAGGCGAAAACATGTGGTGTCCATGATCTGATTCGTGACTTGATTTTAAGAGAAGCTAAGAAGGAGAAGTTCCTACAGGTTAATAAAATTCAAGAAGCCACCAAGTCTTGGGCAAAAAAGCTTCATGTTTGTCGCTACAGCTTCCATTCATACATACATCAGGATGATCACTGGCAGTCATCATCCAGTCTCACCCGAACTGTGCACTTCTTCCATGGATTAAAAACACCTTATAAACAAGTTCTTCTTTTGACGCGCTTCAAACTGCTAAGAGTCTTGGCTATCCTTAGTGTTACATTTCAAACTTTCCCACTAGAGATAACAAAATTAGTACAACTCAGATACCTTCAATTCACTTGTCATGGTGATATTCACTGGTCAGTGTCAGAGCTTTATAATCTGCAGACGTTCATTCTTGGTCACCTAGTTGAAGGTATATCACCTCCAACTCTACCTGCAGGAATTTGGCTAATGAAAAATTTAAGACATTTTCATGTCAGTGACTTCTTTTCTTTTCCTATTCCATCAAATAAGCTACAATACCTGGAGGGACTTTCGTGCCTAGCTTTGTCCAGCTGTACTTGTGAATTATTTTCTGCTATTCCAAATCTTAAGAAGCTGAAAATTATTGGAAATTATCGGATGGAAATGATGGGAGAGCGCCTAAGTAGCCTTTCCTGTTTAAAAGAACTTGAAGTGTTGAAGTTCAAGGGTGACGGGGTACAATATTCCCGAATCCCAAGTAAATATGTTTTGCCTACATCTCTGAAGAGGTTGACGTTAAGTTATACTTATTTACCATGGGAAGACATTGCGAATATTGTAATGTTGCGAAACCTCGAAGTGCTTAAAATTAAATACCATGGATTTTATGGAGATGTATGGAGATTAAATGATGAAAACACTTTCAATCAACTGAAGTTCCTACTAATCAGTTGGACAGATCTGAAGCAGTGGGAAGCTGGTAGTGTTAACTTTCCAAAGCTGCAACGCCTACTTCTGGAAAGATGCATGAACTTGGAGGAAATCCCTCAAGATTTTGGCGAAATCTGTACGTTGAAGTCAATAGAGTTGCACGGTTGCAATAAATCTGCTGCAAAATCCGCCGAAGCAATTGGAGAAGAGCAAGAGAGCATGGGAAATGATGGCCTCAATGTCGTAATCTATAATCATCGGTAATAGGGGGTTGAAGACTGTTTAAGAGAATGTGCTGGCCGGTGATGTCTCTTCTCTGTTCCTTATAATGACTAAGGACCTACCGTTGACGTAGGTCGTGTTGCTAGTTATTGCTTTTTTATTTTTGTAATCTTCATACAAGCTAAACATTATGATGGGAAGATCTGTTATGATGGTGTATTTCATATTAGATGCTTATGTACTCTGTTCTGCAGTCTTGAGGAGTTCCATTGTCCTTACTTGAAGAGATCCATATGTCATAATAGCCTGATTTATTCATTAAGCTGAAAATTCTCATCCATTTACTTGGACAAACAATCAAATTACTAACAAAAGAAAAAGTTTGAAGTTT
>NbS00015021g0013.1
ATGTCTGACAAGAGTTTGGACCCTATGAAAGATGAGGAGATAGTTGGTTTTGAGAATGAAGCTGAAATAATAATTGAGCGTCTGAATAAAGGAGAAAAAGAGCTAGACGTCATCCCAATTGTCGGGATGGCTGGACAAGGTAAAACAACTTTTGCTAGAAAGTTGTATAACAATGCCATCATTGTTGACCATTTTGATGTTCGAGCATGGTGCATCATTTCCCAGACATATAATCGACAAGAGTTATTACAAGTGATTTTCAGTCAAGTTATCGGTTCCAAGGACAAGGTAGATGAGGTTGGCGAACTTGCGGACATGTTGAGGAAAAGATTAATTGGCAGGAGATATCTGATTGTCTTGGATGATATGTGGGATATTAAAGCGTGGGAAGATTTAAGATTATCTTTCCCAAATGGTGAAACAGGAAGTAGAATAATAGTAACAACCCGACTTGAGAAAGTAGGTAAACAGGTCAAGCACGATACCGATCCTCATTCTCTCCCATTCCTCAAACTTGATGAGAGTCTAAAGTTGTTGCAGAAAAAAGTGTTTGAAAAGGAAGCTTGCCCACCTGAACTACAGCATGTCAGCCTAGCCGTTGCAGAAAACTGCAAAGGACTGCCTCTAGTGATTATCTTGGTAGCTGGAATAATCAAAAGGAAGAAAATGGAAGAATGTTGGTGGCATGAGTTGAGTTATGACAACTTACCCGATTTGTTAAAGCCTTGCCTTCTTTATATGGGTATGTTTCCGGAGGACGCGAGAATTCCAGTGTCTAAATTGATACGTTTCTGGATCGCGGAAGGCTTCGTGCAGAACATTGAATATGAGAAATCAATGGAAGAAGCAGCTGAAGGTTACTTGATGGATCTAATTAGCAGTAATGTGGTGATGATTGAGGAGAGAAGCTATAACTGTAAAGCCAAATACTGCCAGGTTCATGATGTCGTCCTTCACTTTTGCTTGGAGAAAAGCAGAGAAGAAAAAATTATGTTGGCAGTGAAGGGGAATTGTAGCGAGTTTCAATCTTCTCATTGGAAGGAAACTCGACTGAGCATCACTGTCACTGATGAACTTTCTGCGTGTGCATTGCTCGCAGTGGAGCATTTCCATCAACATTTAAGGTCACTGATAACAAATTATGGAGGAAAATATTTGCAATGGAATCCCTTCCCTCAGATTAGTAAATTGGGATTTCTTAAGGTGTTGGATTTGAGTTGCCATGAAGTGGATCCATTGTCGTCAATTACACTGCATCCACTAATTTATCTCAAGTACCTTGCAGTTATGACATATCAATTTGATTTCCATCCGGAATCACATCTACGCCATCTTGAAACTTTAATTGTTCTTTCTTTCGAGAGCGTAGTTTTACCCCCGATTTTTTGGAAAATGAAAAAACTAAGACATGTTGAGATTAATATATGTTCTTTTTATTTGGAAAACATTAAGCAGGGGATCTTTGACGAATCCTCTAAATTGGAAAATTTGAGGATATTAAGTAATGTTCGTTATCCAGCTGATGATGGTGAATGCATGGATAGCTTATTACAGAGGTGTCCTAACATTCAAAATCTTACGCTCGCCACAAACTCTGCAGAGTTGGATGACCCAGAGGAATCTTTTCCTATACTTGAAACGCTTGTTATAAAAACGTGTCACAAGCTTGAGGAGATTCCCCCAAGCTTTGCAGATATTGAAACATTGAAACAGATTGAGTTGATTGGCCGCAGGCCACAAACTCTGAAGCCTTCAGCTGTGAAACTTAAGGAAGACATCGAAGAGATTGAAGGATGCAGCCGTCTTAACCTCATTATGGACAATTGGATCAGCCGGCTGCAGCGAGCTCAGGCAAAAGCTCCTCTACGGATCAAGGATATATTGTATCAGAATTTGGAGTTACAAAAGAAGACGAAAGAAGCCAAATTCACACTTGATTGGCTGCCTCGAGGAGGCCGTGGTAATGGTCGTGGTAGCACGTCTTCGGCTCGCGGAGGGGGGCGTGCAGTAGGTGCAGCAGGTCGTGGAAAGGGAACACCTCCTGCCCGTGCAAACAAGACAGGAGGGTCTGCCGCTCATGGAACGCAAGATGAGTGCTATGAGGGTGGACCACGAGTCAGGGAGGCTGTTGATGAGGAGCAGCAGCCTGCAATACATGATAATACAGGCTGCTGTGATGGTACCTGTGACACGAGGGAGTCTGGACAGCCCGCTGGGTTTGCAGCAGGCGCTGGTGCAGGGGCTGTACAGCCTGCCCAGCCTCCTGCCTATCCAGTGGGCGCTGGTGGCGAGGAGGCTGCTGTAACGCAGCCTATGGTGAGTGAACCGCAGCTTATTGTTGAGCGGGGTGTGGTGCAGCAGCGTGTGGAGCAAGGAGGGAGTGTGGTGCGCGAGCAAGGTGATGCTATGGGAAAGGGAATGCGTACTAAAATGTTTCCAGAGGACGAAAGGATCCCGGTGTTTAAATTGATAAGTTTATGGATAGCGGAAGGCTTCGTGCAGAACACTGAATCTGGAAGATTAACGGAAGAGACAACTGAAGGTTACTTGATGGATCTCATTGCAGTAACGGGTAATGGTTTCAAGCAGAAGATATAA
>NbS00000634g0116.1
ATGGACTATCTTGTGAAAATGGATTTACTTTCAGGTATGGTGTCCATACTGCTCAAGCTGCAGGGGAACTCTTTACCTTATCCAAGAGAGATGGCTCAAAACGAGAATGATGATACGTTAGAGTCCCTAAAAAGATTAAGCAATGATGGTAATCTGAATCGTTTTTCATATCTGCTCCAGAGTTGGATGGAGTATTTCAAAAATGAAAAGCTCAAGGATTTTCAGACTAATGTCTCTGCACAAAAGATTGATGCGGTAGTAGAGTTCTTGTTAATTTTGCTTGCAAATGTGCCGAATAGTGTTATTAATGGTAAGACATTGGATGAGGTCATGGAAAAGGTTGTAGCTCTTGTGGGTGATATATTTGTTGTTACTGAAAAGCTTCTTGAAAGCTCTTCAATCCAAGACAAGACCAGCGGGATTAATATTGGTGTGGCACAGATACTGGAGAAAATTGAACATCTAAAGGCAGAAATGGAAGAAAGGCACTGCAAAATGTTGAAATTCTCTCCATCTCAGTTTCCGGCAGTTGGTGGGTTGGGCTTTATGGATTTTCTCCTAGATAAACTCAACGAGATGTTGGGTTCTAAATCTAGCTTAGCGACCATCATGAAGCCTCATATTGGAATTTTAAAAGAAGAGCTCTCACTACTAAGATCATTTCTTGGAGATGTTGCAAAGTTTGAAAGTGAATATGAAATTCTTAAAGATCTGCAGGTGCGTATTATCAATCTGGCATATGAGGCTGAAGTTGCTATTGACTCTATTCTTGTTCAATGTAATTTACTTCGGCATCTATTCTGCTCACTTCCTACAATCATAAAAGAGATCAAACGTATTAGTGTGGAGGTGACTGAGATCTGGTCAAAGAACTTTACTGCTCCTAAGTCCTGCCTTGCATTAATGCCCCCTGAACATGTGTTGACTCAAAATAACATTCCTACAGATATTGAGGATATAGTGGGTTTTGAGGGTGACACAGAAATAATAATTCAACAGCTGATTAAAGGAGAAGATGAGCTAGATGTCATCGCGATTGTTGGCATGGGGGGGCAAGGTAAAACGACTTTAGCTAGAAAGTTATACAGAAATCGCACAATTGTTCATCACTTTGACGCTCAAGCTTGGTGCTGCATTTCACAAACATATGACCTAGAAGAGGTGTTTTTTGAGATTTTCAGACAAGTTACTGGTTTCAAAGGCACATTAGAAGAGTTGTTATTTGGGGAATTGAATCAAGTAACTGGTCACGAGGAAAAGTTAAAAGAAAAACCCAACCTCGCTGATATGTTGCGGAAAAGTTTAATGGGCAAGAGATACTTCATTGTCTTAGATGATATGTGGGAAGTCATGGCATGGGATGAATTGAGATTATCTTTTCCAAATGATGAATTGGGAAGTAGAATACTACTAACAACTCGACTTGAGGAATTAGCTAAGCAGGTCAAGTACCATACTGATCCTTACTTTCTTCCATTTCTCACACCAGAAGAGAGTTGGGAATTATTGCAGAAAAAAGTATTCGCGGAGGAAAGCTGCCCACCTGAACTATACCTATTGGGTCAATCTGCAGCAGAAAAATGCAAAGGATTGCCTCTAGTAATTATCTTAATGGCTGGAATTATCTCAAGGAAAAAAATGGAAGCCTCTTGGTGGCTTGAGGTTTCAAATGCTTTGTTTTCCTTGGTTGATAAGGAGGGAGAATATGGTCTGGCCACTATAAAGTTCAGCTATGATAATTTGCCGGTTCATTTAAGACCTTGCCTTCTTTACATGGGAATGTTTCCAGAGGACCATGAAATTGAAGTGTCTCGATTGATAAATTTATGGAAAGCAGAAGGTATCGTGCAAAGCATTGAATCGAGGAGATTTGAAGAGGTTGCTGAAGGTTATTTGATGGATCTAATTAGTTGTAGCCTGGTAATGGCTTCAAAGAGAGGATATAAAGGTAAGGTCAAATACTGCCAGGTTCATGATCTAGTGCTTGACTTTTGCTTGAAGAGGAGTAGAGAAGAAAAGTTTATGGCGGTGATGAAGGGGGTGAGCTTCCATATCACAAACTATAAGTTTACCAAGTTTCCACCACTAGATTGTAAGGAAATAAGGCTGAGCTGTCTTTTACAAAACGATCGATACGATTGTGCATCTCCAGGATACGAGCCACTGAAGCTTTTGGACCAACACCTGAGGTCACTACTATTTTTCTGTCCTCTTGATGGTACTTGCTATGTTCCGAATGCATCATCTCAGATTGCTGAATTTAGACTTCTCAATGTATTGGATATGAGCTGTATTAGAGTGTTTGGTTTGTCCGTAACTTCATTAGAATCATTGAATCACCTAAGGTACTTATCAATTCGTATAGATCGATTTGATTTCCAGCAGGTATCAGGTATGTGCCATTTAGAGACTTTGGTAGTGCACCATTCTGAAGGTACTGTATTGCTATCAACTACATTCTGGAAATTGGCAAAGTTAAGGCATGTCCATATCAGCAACGCAAAATTTGATTTCCATTATTTGGGAAATAATAAGCAGGAGAACTTTGCAGAATCATCTGTTGTACTAGAAAATTTGAGGTTCTTAGGGAAAGTTTTCATTTCTGTTTGTGATGCTGATCGTGTGGAGGAGGTAATGCGGAGGTGTCCTAATCTTCAACAACTTAAGATTACCTATTTTACTCCACAAATGAGAACTCGCAATCCAAATTTTGAAGTTCTTAGCCAGCTTCAATTTCTTGACCTACAGTTTCCTTGTGGCATTTTCAATTTGCACTTGCCTTCAAATCTCAAGAAATTAAAATTAACAGGAAATACAAGTAGAAGAGTGCCGGTTTCCATGATGGAGAAACTACCCAATCTAGAATATCTCAAGTTAGCTGATTTGAGATTTGAGGAGGATGAGTGGTGCCTGGGTGAAGATGTCAAGTTCCACAAACTTGAGATCTTGAAATTGGATAATGTATTCATGACAAGGTGGCATGCGTCTGCAGATGAATCATTTCCCCTGCTTGAGAAACTTGTTATCAAACGTTGTTACAATCTTGAGGAGATCCCTTTTAGCTTTGCAGATATTCAGACACTGAAGCAGATTAAGGTGCTTCAAAGCAATAAATCCCTGGAGGATTCAGCTATCAAGATTAAGGATGAAGTGGAAGCCATAGCAGGATCCGACTGTCTTGACGTCATTATCCAAGTAAGAGAGCAGAACGAATCCTTCTTTTACAATAATTGGTTCTACGCCGCTTATAGTGCAGGCAATTTACTCCCTCCACCGCCCCCGCCTCTTCCCACTTTTAGCCCTTTAAAGAAAGGTAAAAATGGCACGGGCTGATCACTTTTTGGTCCGCATTAACCACCTTTTGAAATATAGCTGAAGAATAGCCAGTTTTGAGTTTTACAAGACCTTTCTACTCTATCTTCTTGAATGTAAATCCTGAAGCTTTCCTACTGTGGAATTTTGCAATACAACAGGCCTTCAACTCTACTCTCTTGTACCCAAGTCAGTTTGAAAACCAAGCTTGTGTCAAAAGATTCTACTTCTTGTTTCAGTCATATTACTTGGCACTACTTATACGTAATAAGTACATCAGAAACATGGAAATATGGTGCCATATAGCAGTGGTAACCACAAATGAGTTCAGTTGAACCCGGTGATACACACTACATCCGCCACTAGTGGTAACCATAAATGGAATCTACTGCAATGAAGAGAAAAGTAGCTTTGATGACTTAAAAAGAGAAAGCACCCCTAGCAACTTTGGGAAAACGGCAAAGTAGCACACTCCCAACAACAGCAGTTTGAGTTCCAGAAATGAGGTTAAGATGCTGGCCATTGGATTTTAATCTCCTATCTTCTGTTCAAGATCTTGAATGAAGTAATCTCCTCTGCCTAGTGCTGTAAAAATCAAAGTGGAATGCATACTATAAACTATCCCAGTGCTACTGCAGGAGAAGATGATTGTTCTGGTCAGTAAAAGTTTAATATGTGATTTCTTAGCAGAGCACATGTCATCTGTAGATGTACTTGAAAAGTCTTTCCATTTTGGTGTAAGAACAAGGTATTTTGTAACTCCGATTGATCATTTATCTAATGTACTCCTTCAACATATAGGAGGAGGAGAACTCTCTTCGTATCAATGAAATCTTTACTTTCTCA
>NbS00019837g0008.1
ATGGAAAGAGGAAAAGAAAATGAAGGAGAAAGAGGCAAAGGGGAAGCAAACAACTTATCGCTCCTAGAAACCTCTCCGGACAGTCTTAGAGAATATTTGATTCATCTACAAGAGCACATGGTAAATGTTATTACCGCTAGCACTCCAGGGGCTCGAAATATTCATATCATGATAGAGTTCCTCTTAATCATTCTCACTGATGTGCCTATGGACTTTATTCATCCTGGCATGTTGTTTGAATTCCTAGCACGTGTTGGAGTACTTACCAGGGACATATCATCTATTGCTCGCGACTTAGAAGAGAAATCAAAGAATGGAGAGAGTACCAATGTAACAAACAGTGCAACTATAGGCTTGGTCAAAAATATTGAACTCCTGAAGAGAGAACTCAATGATGTTTACTTGAAAGCCCCAGAGTCATCTCAATTCCGCTTTCCCATGAGTGATGGACCCCTTTTCATGCATCTTCTACTTAGGCACTTAAATGACTTGCTCAATTCCAATGCTTATGTAGTTGCTTTGATAAAGGAAGAAATCAGGCTGGTGAAAGAAGATCTAGAAATCATAAGATCTTTCTTTGGTAATGTTGAGCAAGAATTGTATAAAGATCTCTGGGCACGAGTTTTAGATGTGGCATACGAGACAAAAGTTATCATTGATGCAATTATTGTAAGAGATAATGGTCTCTTACATCTTATTTTCTCACTTCCCATTGCCATACAAAAGATCAATCGTATCAAAGAAATGGTCTCAAATTTATTTGAGAAGATTCACAAGCCAGTTGGGAACTCTCCCAACAAGCCAGTTGGGAACTCTCCCAACAAGCCAGTTGAGTGCAAATCATCAATAGCTGGTAAAATAATTGTAGGATTTGAAGAGGAGACATACTTGATAATTAGGAAGCTCACCAGTGGACCAAAAATGCTGGATGTCATTTCGATCACTGGTATGCCGGGTTCCGGTAAAACTACTTTGGCGTACAAAGTGTATAATGATAAGTCAGTTTTTGGTCATTTTGACATCCGTGCATGGTGTACAGTCGATCAAAAGTATGACGAGTTGGAGTTACTGAAAATACTTTTTAATCAAGTTGTTGGCTCATCTTCGAAATTCGGTAAGAATATTAATTTTGCTAATGAGCTACGGAAACATCTGTATGGAAAGAGGTACCTTATAGTCTTAGATGATGTGTGGGACACTGCAGCATGGGAAGAGTTGAAAAGACCTTTTCCTGAAGTTGAGAATGGAAGTCGAATTATTTTGACGACTCGAGAAAAGAAAGTGGCTAAGTATGCACAACACCACAGTGATCCTCTTGACCTTCGATTGCTAACACTGGAAGAATGTTGGGAGTTATTAGAGAAAAAGGTCTTTGGAAAAGAAAGTTGCCCTGATGAACTAGTGGATGTTGGAAAAGAAATCGTCCAAAACTGTAAACGGCTTCCTTTGGTGGTTGATTTGATTGCTGGAGTCATTGCGGGGAAGGAAATGAAAAGGGATTTGTGGCTTGAAGTTCGAAATAATTTGAATTCCTTCATTTTACAGAAAGAAGAGAACGTGATGAAGGTTATAGCATTAAGTTATTACTATTTACCTGATCCCTTAAAGTTGTGCTTACTTTACTTTGCAAGTTATAAGAAGGACAGAGCAATTCCAGTAGAAGGTTTGAAAAGATTGTGGCGTGCCGAAGGATTTGCGGAGCACACAGAGATGAACAGTGTGGAAGAAGTGATGGATGTTTATTTGGATAATTTAATTTCCAGTAGCTTGGTTATTTCTTTCAATGAGATAGGTAAAAACCAGACTTGCCAAGTTCATGATCTTGTGCATGACTTTTGTTTGATAAAAGCAAGAGAGGAAAAGTTATTTGACAGTACAAGTTCAAGTGCTCCATCATCATCTTCTTCAGATCCGATGCCACGTCAAATGACCTTTAGATGTAGCAGGTGGCATAAAAATTTTATCATGTTCGATTCAAAAAATAAAAGGCATTCTGGTTATAAACATCTCTATTCTTTGACGATAACTGAAGACGTAGGTCATGGCAAATATCTTTATGATATGTGTCACCTAAGATCCTTGAGGCTTCTTAGAGTGTTGGTACTGAATGACTCTTTTAAATTGGTGAATGATTCTTTGCTGAATGAAATATGCACATTGGTTCATTTGAGGTTCTTAAGCATTCGGACACAAGTTGAATCTCTGCCTTCGTCTTTTTCAAGTCTCTGGAATCTGGAAACTTTGTGGGTGGATAAAAATGGACTACGACCCATGGTACTATTACCAACAATTTGGAATCTTGTAAACTTGCGAGTGCTGGCTATACATTATTCTTCATTCTTTGATTTGGATAGGAATGAGCCGATACTGATGGCAGAGGACTCAAAGTTAGATAACTTGAGATTAGTACGTGGACTCAAAGTTTCCTATTCAAAAGACACAGAGGATATTTTCAAAAGGTTTCCCAATCTTCAAAATCTTGATTTTTATCTCAAGGAATTATGGGATTGTTCAACAGGGAGATATTGGTTCCCGAAATTGGACTTCCTAAATGAACTAGAATCTCTCAAAGTAATTTTTGAAAGTTCAAATTCAAAAGATAGTGCGCTCTCTGTATCAACAAATCGGCTTTGGGATTTTCACTTCCCTTCGAGTGTGAAAATGTTGTGTTTGCGTTTTTTCCCTCTGACATCCGATTCACTATCAAGAATAGCGAAACTGCCCAAGCTTGAAAATTTGTACCTTGACAACTCAAACATCGAGGGGGAAGGATGGAACATGGGGGAGGAAGACACCTTCCAGAATCTCAAATGTTTGACGTTGCATGCAGTGAGACTTGCTAAGTGGGAGGTTAGAGAGGAATCCTTTCCTGCACTTGAGAAATTACGACTGAGGTACTGTCATATGCTCGAGGAGATTCCGCATAGTTTCGGGGATATTTGTTCTTTAAAAACTATCGAACTGAAGGGGAGCCCTCAACTTGAAGAATCTGCTCTGAAGATTAAGCAAGATGTTGAAGATACGATGGGAGAAGACAGGATTCAGGTCCTTGTTCATAAACCTACCTCGGTGGCTGCCAGTGAGGTGCAACAAGTTGATGCACATGGGATGAAAGAAAAACAAGTGCAGATAATTTTGCTGCTATTCTTGCTACGTCCCAAATCGACAATGCCTTGGTTACTCACCAACTTTGGCTGCACAGGCTGCTACGTTAACTGTGAAAAAACAGACAAGAAATTCAACAACTATTCTTCAAACCTTGATATACTCTCGTTTCGTTATAAAAACAGACTCGAGTTGACACTTCACTTTGCCACTGTGCTTGTTCTCTGTGGGTATTTCCTTCAGAGCCAAATGCATGCGCAAGAACCAAATGTATCCTTGACAGAGCAAGGCCTTGTAGCTGTCTGA
>NbS00002596g0006.1
ATGAAGAAATTGACTGGAGGATCAAAGGAGCTCGACGTTATCTCAATCTTTGGAATGGCCGGACTTGGTAAAACAACATTGGCAAGGAAAGTGTACAACAATACCTCTATTATTAATCACTTTGATGTTAAAGCATGGTGTACCGTTTCACAAACATATGACATGAAGACATTGTTGGTTGATATTCTTGAACAAGCTACAAATAAGGAGTGGAAAATCAAAGAGGACTTCGACATAGCTGACAAGTTGCAGAAGACTCTAAAAGGCAGGAGATACCTCATTGTTTTAGATGATATATGGAAAGTTGAGGCGTGGGAAGACCTGGGATTATGTTTCCCTAACGGTCAATATGGAAGTAGAGTAATGTCGATGCATGGGAAGACTTGGGATTATGTAATAGTAACAACTCGAATTGAACAAGTGGCTGAGCATCTTCAATACCACAGAGATCCTTATTCTCTTAGATTTCTAACACTGGAAGAGAGTTGGGAATTATTGCAGAAAAGAGTATTTCAAGGAGAGAGTTGCCCCCTGGATCTACGGGAAGCAGGGTTAAAAATTGCCGAACATTGTAAGGGATTGCCTCTTGTCATTGTGCTGATTGCTGGAATTATAGTGAAAACAGAAAGGGAGGCATCCTTGTGGCTGGAGTTTGCCAATGACTTAAGTTCTCATGTTTTAGGAGAGCAGAGCATGAAGGTAATACAATCAAGTTATGAGCATTTAGAAGACCACTTAAAGCCTTGCCTTCTTTATATGGGATTGTTTCCAGAAGACCATAAGATTCCCGTGCATGATTTGCTGAAGTTGTGGATGGCTGAAGAGTTTGTAGTAAATGTTGACACAGAGACATGGAGGAAGCAGCTAGATTTTGCTTGA
>NbS00006672g0036.1
ATGACTTTGCTTGGTCTTCAAGTTGTGCTATGTGATGCAGAGAATAAGCAGACATCAAACCGATACGTCAACCAGTGGCTTAATGAACTTCAAGATGCTGTGGACGGTGCTGAAAACTTAATGGAAAAAATCAATTATGAAGTTCTGAGAGTTTGGAAGCATCAAAGTCATGCAGAAGCAAGCAACCAGCAGGTAAGTGACCTCAACTTGTGCTTGAGTGATGAATTTTTTCTTAACATAAAGGAGAAGTTGGAAAGCACCACTAGAACATTGGAGGGGTTGGAAAAGCAAATTGGTAGGCTTGGCCTAAAGGACTGTCCTGTTTCTGGTAAAACTAGAGTACCTTCAACATCTTTGGTTGATGAATCTGATATCTTTGGTAGGCAGAATGAAATCGAGACTTTGGTTGACGATTTATTGTCTGTTGATGCCAATGAAAAAACGTATAGTGTAATTTCTATTGTTGGGAAGGGGGGTGTTGGCAAGATAACAATTGCTAAAGCTGTTTACAATAATGAGAAGGTGGCAGTCCATTTTGATTTAAAAGCTTGGTTCTGTGTGTCTGAACCATATGATGCTTCTAGAATAACAAAAGGATTACTTCAAGAAATTGGTTCATCGAACTTAATGGTTGATAACAATCTTAATCAACTTCAAATTAAGCTGAAGGAAAGCTTAAAAGGAAAAGAGTTTCTTATTGTTTTAGATGATTTTTGGAATGACAAGTACACCGAGTGGGATGAGTTGAGAATTCCTTTTGCACAAGGAGAAATTGGAAGTAAGATCATTGTGACGACACGTAAGGGCAGTGTCGCCGAGATGATGGTTAGTCGGCCAATTATCATGGGGATTCTTTCTAGTGAATTCTCTTGGTCTTTATTCAAAAGACATGCATTTGAAAATAGAGATCCCAAGGAACATCCAGAACTTGAAGAAGTAGGGAAACAAATTGCAAAAAGGTGCAATGGTTTACCTTTAGCACTAAAGACACTTGCTGGTTTGTTACGGTTCAAATCAGATGTTGAAGAGTGGAGACGCATTTTGAGAAGTGAAGTATGGGAGCTGCCAGAAAATGACATATTACCAGCATTATCCTTCGACAAAGAACAAGTTACTCAACTCTGGATTGCTAATGGTCTCGTGCAACTGTTGCGAAAAGATAAAATAATTGAAGATTTGGGCAACCAATACTTTCTCGAGTTGCGATCGAGATCATTGTTTGAAAGGGTGCGAAGGTCTTCTGAAGGGAACACCGAGAAAATCTTAATGCATGACCTTGTCAATGAATTGGCCCAAGTTACATCTTCAAAACTTTGCATCAATTTGGAAGATAGCAAAGGATTTGATATGTTGGAAGATGTCGACACCTATCATATTCAAGGGCATATGGTGTTGGAACGTCTCGGCAAATTGGAGCAGCTGAGGACATTGCTTCCAATCTACAGTATCGAGCCATTTATTCCATTTTGTCTAAGCAAGAGGGTGTTGCATAATATATTGCCAAGGCACTATCATTGTCCGTTACCGAATGTCTTGTTTATTGAATTAAAGCTCCTTAAGAAGTTACCAGATTCCATTCGTGTACTCTACAACTTAGAGACACTTCTCTTATCATCTTGTGAATACCTTGAGGAGTTACCACAACAGATGGTAAAGTTGATAAACTTGCGTCACCTTGATGTTAGCGGTACTTGCGTCACTTTGATGTTAGCGGTACTTCTCGCTTGA
>NbS00013243g0014.1
ATGGTTTATGCCATTGTATCGTTTGCTGTTCAAAAACTGGGCGATTTCCTCATACAAGAAGTTACATTGCGCATAAGTCTCAGAGAGGATGTGCAGTGGCTGCGAAATGAGCTGCTATTCATGCAATCTTTCCTCAAAGATGCAGAACAAAAGCAAGTTGAAGATAAAAGAGTTCAACAATGGGTATTTGAAATCAACTCTATCGCTAATGACGCTGTCGCTATACTTGAGACTTATACCTTCGAGTCTGATAAAGGTAGTGACCCTGGATTTGCTAGCCATCTGATGGCTTGCGCCTGCATATGTAGGAAGGAGACCAAGTTCTACAAAGTCGTCAAGGAGATCCAATCCCTCAAGCAGCGGGTCATAGATATCTCTAGCAGACGGGAGACGTATGGTATTAGAGACATCAACAATGCAGGAGAAGGGCCAAGTAATCAGTCCGCCATGGTTAGAACATCGAGGAGAACTACCTCCTATATAGACGACGATCATATTTTTGTTGGCTTTCAGGATGTTGTAGAAAGCTTGCTAGCTGAACTTCTCAAAGCAGAGCCTCGCCGAAGCGTCATCTCCATTTATGGTATGGGTGGTTTAGGCAAGACTACTCTTGCAAGAAACCTCTACAACTCTCCTACTGTAGTCTCTAGCTTCCAAACACGCACTTGGATATGTGTTTCTCAAGAGTACAACACCGAGGATCTCCTTAGGAATGTCATAAAATCCATCCAAGGTCGCACAAAGGAAAGTCTGGATTTGTTGGAAAAAATGACAGAAACGGATCTAGAAATTCACCTTCACGACCTATTGGAAGAACGCAAATACCTTGTGGTGGTTGATGATGTATGGCAGAGAGAGGCATGGGAAAGTTTGAAAAGAGCCTTCCCAAATAGCAAGAAAGGAAGCAGGGTGATTATTACTACACGCAAAGAGGATGTTGCTAAAAGAGCAGATGACAGCAAAAAAGAGAGTTGGGACCTCTTTTGCAGGAAACTACTTGATGTTCAAGCAATGGTCCCAGCAATGGGAAGGTTAGCTAGAGATATGGTGGACAAGTGTGGAGGCTTACCTCTCGCAATTGTTGTATTAAGCGGGCTACTTTCTCATAAAAGGGGGCGAGAAGAATGGCAAAAGGTGAAGGACCACCTTTGGCAGCATATGAAAGATGACTCTATTGAAATCTCCTACATACTCTCATTGAGCTACAACGATTTGTCAACTTCACTCAAGCAGTGTTTTCTTTACTTTGGTATTTTTCCAGAAGATAGTATGGTCGGTGTTGAAAAGATAATGTGGTTGTGGATGGCCGAAGGATTCATACCAAGAGGAGAAGAAGGAATGGAGGATGTTGCTGAAGGCTTCCTACATGAGCTTATAAGACGAAGCTTGATTCAAGTCGTAGATACATTTTGGGAAAAAGTTATTAAATGCAGGATCCATGATCTAGTTCGGGATCTTGCCGTGCAAAAGGCATTGGAGGTGAACTTTTTTGACATTTATGATCGAAGAAAGCACTTCCTATCCTCCTTATCTCTCAGACATGTCATTCATGGTCAAGCACAAAGGTATCTCTCACTTGATTTCTCCAACTTGAAATTAAGGTCAATTATGTTTCTAGATCGAGATTTTGGTAAGCTGGATCTTTTAAAGTTTCGTAATGCGTTCCAACATTTATATGTGTTGAACTTGGATCTGACGATTTGTCATGGCACTAAACTACCTGATGCCATAGGAAGTTTGTACCACCTCAAGTTCTTAAGCTTGATAGGTCCCAATCAGATTAATCTCCCCTCCTCCATTGGCAATCTCAAGAATTTACAGACACTCATCAATCTCTTTGATGATGGAAGCGGTTCAAAAGCCTACGGCTCATTACCTCCCGAGACATGTAACCTAATTAACCTGAGACATTTAATTGCTTTCTATGCACAACCTCTGCAACTTAGCAAACTCACTAGTCTTCAAGTTCTTAAATACATTTGTTGTGATCAGTGGAAAGATTTTGACCCTGTTGGTTTAGTCAATCTTGGAGAATTAGACATGCGTAATATCAAGAAATCTTACTCCCTAAATAACATTAGCAGTCTGAAAAACCTTAGCACTCTCATATTGGGTTGTGCAAGTGGTGAATCATTCCCATCCCTTGAATATCTTTCTTGTTGTCAACACCTCCGCGAATTGTGGTTAGATGGAAGAATAGAAAAACTGTCTCAATTTCCAAGTTCCATCACAATGGTGGTCCTTTTGTATTCGAAACTCATGGAAGATCCTATGCCTATGCTGGGGATGTTGCCAAACCTAAGGAATCTTGATATAGTAGAAGCTTATGAAGGAAAAGAAATAAGTTGCAATGGTAACAGCTTCAGTCAACTGGAGTTCCTTCGTCTTGATAGTCTTTGGAACCTACAAACATGGCATTTACCCACAAATGCTATGCCTCTGATTAAAGGCTTTGGTATCCATGATTGTCCGAAGCTGAAGGAGATTCCCAAGAGAATGAAAGAAGTTGCTATCCTCGAAAGGTTGAAGCCAATTTCTGTTGAGAAATCTTACTCCCTAAATAACATTAGCAGTCTGAAAAACCTTAGCACTCTCATATTGGGTTGTGCAAGTGGTGAATCATTCCCATCCCTTGAATATCTTTCTTGTTGTCAACACCTCCGCGAATTGTGGTTAGATGGAAGAATAGAAAAACTGTCTCAATTTCCAAGTTCCATCACAATGGTGGTCCTTTTGTATTCGAAACTCATGGAAGATCCTATGCCTATGCTGGGGATGTTGCCAAACCTAAGGAATCTTGATATAGTAGAAGCTTATGAAGGAAAAGAAATAAGTTGCAATGGTAACAGCTTCAGTCAACTGGAGTTCCTTCGTCTTGATAGTCTTTGGAACCTACAAACATGGCATTTACCCACAAATGCTATGCCTCTGATTAAAGGCTTTGGTATCCATGATTGTCCGAAGCTGAAGGAGATTCCCAAGAGAATGAAAGAAGTTGCTATCCTCGAAAGGTTGAAGCCAATTTCTGTTGAG
>NbS00030243g0001.1
ATGGCGGATACAGCAGTGGACTTTGTGATAGATAACCTGAAGCAGCTATTACGTGATAACACATATCTAATTGCTGCTATAGTAGATGAGGTTAACCCTCTCCTTGCAGAGCTTCAGAATTTGCATGCCTTCCTCAAGCAAGCAACCAAGAGCCGCAGCCGCAATGAAATTCTGAAACATTTAGTCAAAGAGTTGAGCATAGCAGTCAACGAAGCAGAAGTTTCCATAGATAAATTTGTGATTGAGGCCAAGTTACACCACAACAAAGGGATAAAAAAGATGTTCGATTTTGGCCATGTTATGAAAGCTAGACAGTGTGCAATTGAGATCAAATCCACCAAGGAGAAGTTGAAAGAAATTCGTAGAGAAAATGCTTATCACATTCAATTTGACGATCATCAAAGCGTCAAGGATCAGGAACTGATCAGAAAGGTTCCCCTACCGGAGGAAGATGATGTGGTAGGCTTTGATGAGGAGGCGACTGAAATAATCAACCGTCTTTGTAAGGGATCAGATGAGATAGAGATCATCCCGATAGTTGGAATGCCGGGTCTTGGCAAAACAACTCTCGCAAATAAGATTTTCAAGGATGCTAGGGTTCAATATGAGTTCGTCAGTCAGATCTGGGTATATGTCGCTCAATCGTACAATCGGAGAGAAGTATTTCTAAACATTATCAGTAAATTCACCCGAAATGTTAAACAATTTGAATATGAGGCTGAGGAGGATCTAGCTACAGCAATAAGGGAGTTTTTGGGGAAGGGCGGAAGATATCTGATTGTCTTGGATGATATATGGACGTTGGAAGCTTTGAATGAACTCAAAATTGCTTTTCCCAATAACCATAAAGGTAATAAAATCATGTTGACTACTCGAAACAGCTCTTTGGCTTATAGATGCAATAATTACCCTCATAAATTAAAATTTCTAACTGAAAGTGAGTGTTGGTTGTTACTAAAAAAGAAGGTTTTTCGCAAGGATAAATGTCCCCTGGAGTTTGAAGAACTCGGCAGGGGCATAGCTAAGAAATGTATGGGGCTACCCTTAGCGACTGTTGTGATTGCAGGATCCCTAATTGGGAGATGCACAGAAAGGGACTGGCACCAAGTGCATCAATCTGTGGGTGAACACATCATTTACAGGGATTATTCAATACCCAAGAAATTGGTGCAGATGAGCTATGATAGTCTGCCATTTAACTTGAAGGTTTGCTTCTTATATTTAGGTGCATTTCCTAGAGGTTCCGAGATACCTGTCTGGAAGTTAGTCCGATTGTGGATCGCCGAAGGGTTCATTCCAGAACAAAGGCCATTTACCCTTGAAAGTGTAGCAGAGGAATACTTGAATGAACTCATCAATAAGAACTTACTGATGGTAATGCAAAGGGCTTCCAATGGGCAAACAAAAACGTGTCGCGTACATGATATGTTACACGAGTTCTGTAGGCTTGAAGCTAGTGAAGAAAACATTTTCCAAGAAATAAAACTAGGCGTCGAGCAATCTTTCCCAAGAAACCAGGAGTTAGCCACCTATCGCCGCCTTTGCATTGATTCCTCTGTTGTGGAATTCATTTCCAGGAAGCCTTATGGTGAAGGAATTCGTTCACTCTTATGTTTCTCCTCTGGGAAGATTACGAAACCCGCACCTGACACGGGGACAATCCCAAAAGCCTTTCCACTACTCAGGGTTTTAGATGTTGAGTCCATCTTATTTAGTAAATTCCAGAAACAGTTTTTTCAGCTATATCTTTTGAGATACATTGCTTTATCAAGTGCCTCTTTAGCTTTCATTCCTAAATACATAGAGGACCTGTGGAATCTACAAACTTTCATAATTTCGACTCAACAAACGACTCTTCACATACAAGCAGATATATGTAAGATGCAACAACTTAGGCATTTTCATACAAATATCCCTGCTAAATTGTGTCGCTCTGCTGCCATAGAAACCAACAAGCCTACCTCAGTACATGGTACTTTACAAACCCTTTCTATAATAGAGCCTGAAAGTTGCACGGAGTATGTGTTTGCAAGGTGCCAAAATCTGAAAAAGTTGGCTATTCGTGGGAAAATAGAAGTGCTTCTTCAAGCCAACAGGGTTGGCCCATTCTTGAATGATCAAAATTTAAAATGCCTTGAAAAATTGAAGCTAGTGAATGATCTCTCAGCAGGTGGGAAACTGCACCTTCCTTCAGAAAATATATTCCCCAACAGTCTGAAGAAGTTAACTTTGTTTGGTACCGGGTTGGATTGGAATGAGATTGGTAGACTTGGCAAGTTGGAGGTCCTTGAAGTCCTCAAGCTGAAAGAAAATGCATTTACTGGCGAATTGTGGGAATCAACTGTTGGAACTTTTCCATCTCTAAAGGTGTTGTTGATTGAAAGGTCAGACCTAGTTTCTTGGAAGGCATCTAGTGAGCAGTTTCCCAGATTAGTGAGGCTTGTCCTTAGATCATTACACAAGCTTGAGGAAGTCCCTATAGAACTTGCCAAAATACGCAACCTGCAAGCGATGGAACTAGAGAATACAACTAGAAATGCGGCTGAATCAGCCCGGGAAATAAAATCCTGCAGTGTGTGCACTGGATTTAAGTTATCCATCTTCCCTCCCGATCTCTGATAGCAACTAGTCAAATCACTTTCGTCAGAGCTCTGGTCAAGGCTTTGAAATTTGGGACGTCTTGTTCTACATAAGTTTGTTGTGGTGCATCTACCATACATTTGTTGTGGTGCATCTACCTTACCAACATATTATGGAGTCTTGTTTTGATGTTGCTTGCACTTGGCTAGTATTGTCCGAGGTCTGAGTCAGTCGGGTTTTGGCCTTGAAGTTGTGCATTGGTTGTATTGCATCTACATTGCCAGTATAATCCGGAGCCATTCGTGGGCGTTATCAGCTGCAGTTTGCTATATTCTCCTACTGTTTTTTTCAGCTCAGGGCTCTTTTTTAAGGATTATGAATCCTCTTGGCTTGCATTGTATTTAGCACTATTTCTTCATCCATCTGCCAGAGGAGCACCTAGTTTTATTTTTCATAGCTTGCTTTGTGACTGATATTTGGGACCTTGTCTCCTCGTTATGCTGTTTTCTGATTGGATTATGTTTGTGTAATGAATTTTATGGCCGTGTCTATTTTTCATCGTTCTGCTAGGAGCCTACCATT
>NbS00001576g0027.1
ATGCTTGGCTTCTTGAGAGCACATCTACTAACACAGGCCCTTGAATTTCATCTTCAAGATATAGACTCTGTGATTGTTGATGCAGGAATTCTTGTTTACTCTTTAAACAAAAAGGAGAAGGTCTCTGCTGCAGATGAGGGTTATCCTTTGTTTTCTGATCTACTACGAAGCAAAATTCAGCCTATTGAGCCAAGCCTCTCCAAGATCTATATCGATGTCCTGAAAGCTATAAAGTTACGGCAGTCACAATGGTATCCCGTTATCCAAATTAAGTATGTGAGACTCTCCTACACATTTTGGAAGTTTCTAAGCCTCTATTCAAATTCAGTTGATTCTTTCAAGAGCCAACTCTACACAATTCAGAAAGAACTCAAGTGCTTTCAAACTGTTGTAAAAACACAAGACGGACTTCAACATTTTGTAACACATACAAATGGTTTGGTGTATGAGGTGGAATATGTATTAGATGCTTGTAAGAAAAAAGATGTTCCTGATTGGTGTCTTTTTCCCTGGATCTTGAAAATTGGAGAGGATATTAGAGTGCTCATGGCAGAGGTAGCAGAGGTTCAAGAAAATACTGCGTTTGACTTGGTATTGCATAACATCACAGATGCTGCCCCTACGCATACTTCTTCACGATTTTCCGGCAATCCAAGCACGAATGAAGAGATGGTCGGCTTCAAGGATGTGATGAACGATCTAAGAGTCAAACTAATCAAAGGACCAATACATCTTGATGTCGTTTCGATTGTTGGAATGCCTGGATTAGGCAAGACAACTCTGGCAAACGAACTATATTTTGATGAGTTAGTTGTCTCTTATTTTGATATCCGCATTCACTGTTGTGTCTCTCAAGAATATATACGGAAGGACTTGCTACTAGCCCTTCTACATGATGTTATTGATGATACAACTAAACTTGATAGAGAGGCTGAAAATGTATTAGCAGATAGGCTTCAGAAACTTTTAAAGCTCAAGAGATACCTTGTCCTCATTGATGATGTCTGGACAAGGAGTGCATGGGATGATTTACAGTCATGCTTCCCGGAAAATAACAAAGGAAGTAGAATTATTCTAACAACTCGGCATTTTGAAGTTGCATCTTATGCTAAACACATTAGTGATCCTCATAAGCTTCGATTTTTCAGTTTTGATGTATGTTGGACCTTATTACAGAATATGGTGTTCACCAAAGAAAGATGTCCCCAGGTCTTAGAGGCTGTCGGCAAAAGCATAGCACAAAAGTGTGGAGGGCTTCCTCTTTCAACGATTCTGGTAGCAGGTATCCTCACAAGAATGAAGAAGGAAAAACATTGCTGGGAACAAGTATCAACAAACTTAGGTCCAAATATTCAATCTCAATCGGAGGGCACACTAGATCTGAGTTATCAGAATCTACCACATTATTTGAAACCGTGTTTTCTATATATGGGAGTATTTCCAGAGGACAGAGAGATTAAAGTCTCAAAATTAACATGGTTGTGGATAGCCGAGGGTTTGATTAACACGGACATGGAGAAGCTTTCTGAGGATATAGCAAAATTTTACTTGGAGAATCTTATTGGGAGAAATCTAGTGATGGTTGCTAAAAAGAGCTTTGATGGAAGTATCAAGACATGTCGCATTCATGACCTGGTGCTTGAATTTTGCAGGAAGAAAGCGAAGGAGGCTAGAAATATTGCATTCTCTTCAATAGACTGTATTTCAGACACTTTTAAAAGGTTCAAGTTTCTAAGGGTATTAGACTTTGAATTCACCATGATTGATTCTATCCCACAAGAATTAACCCTTTTGAAGTATCTTGCTTTTCAGACTGCGGAAGATACATTATCTCTCCCGGACAATCTTCAGAATCTTGAAACAAAGTATCTTGCTTTTCAGACTGCGGAAGATACATTATCTCTCCCGGAAAATCTTCAGAATCTTGAAACGTTGATAGTTCAAGGACTTAGAGGACGAGTATCATTATCGGATACCATTTGGAAGATGGTTAAGTTGCGGCATCTTCACATCTATGATCGAGCATTCTTCACTTTGAACAGTGGAGAAAAATTCTCAGAATGTGACTCGACAATGGTCAATTTGCAAACTGTTTCCTCAGCATGTTTTCCTTGTGTGGACAACGCCGATAAGATCCTTGAGAAGACACCAAATCTTCGGAAACTGAGATGTGAAGTTTCCAAATTTGGTGGCTCGTTTCCTGCATTTAGCAATCTTACAAAGCTTGAAATGCTCAAGGTTTCTTCCGGTACTACATTAACTTGGATCAATCAGCTGAAGTTACCATCAAGCTTAAAGAAGTTGACACTGTCCAATTTTCGCATACATCTTACTGAAGTTGAAACCCATCCAAAACTTGAGGTGCTCAAGCTACTAGGAGTTACCATTAGTTCCAATGAAGTGAATGATAAAAAATTCCCTCAACTCAAATTCTTGAAACTAGAAAATCCTTCTTTTTCAGCATGGAATACTTCAGATGATGATTTTCCATGCCTTGAACACTTGGTATTGAGAAAATGTCGATATCTTAAGGAGATCCCTTCTCGTTTTGGGGATGCCTCCTCCCTGAAATCAGTCGAGATAATATCGTGCAATGAAGAACTTGTCAAGTCAGCAGAGGCCGTCAGGGAAGAATTAGTGGATATTACGGGAACTTCTGGTTTCGAGCTCTTCATCTCCAAGCAGCAAAAAAACAGATTTGAAGGCATTTTATAA
>NbS00028099g0018.1
ATGGAGGACACCACTCTTGTCAAAGATGAGGTCGCAGAGATTCATAAAAAGAAAATGGTTGAGGAAGCAACTAACACTGTCACAGCTCATCTGACATCAAACTTGGAAAGGTCTCCAAGGATGAATGAAGAAATTGTGGGTTTTGACGATGTTGTGGAAAATCTAAGAGAGAAACTACTAAAAGGCACCAAAGGGCGAGATGTTATCTCAATTGTTGGTATGCCGGGTCTAGGCAAGACGACTCTGGCCTATAGTCTCTACTCTGACATGTTAGTTGTTTCTCACTTTGACATTCGTGCTGAATGTTGTGCGTCTCAAGTGCATTCACGTAAGGACTTGTTATTGGCGATTCTGCGTGATGTTATCAATGAGAACTCTGAATGTAGAGAAAATAAAGCTGATGAATTAGCTGATCTGCTTCGCAAAGCTTTATTTTCCAAAAGATATCTTATCCTTGTTGATGATGTGTGGGAAGCTAGTGTGTGGGATGATCTAATGGGTTGTTTTCAAGATGCCAATAATGGAAGTAGAATCATTCTAACTACACGAAATCATGAAATTGCTGAGTACGCAAGATTTCAAAGTAATCCCCTTTCGCTTCGTATGTTTAACGATGAAGAAAGTTGGAAGTTACTTAGAAAAAAAGTGTTTGGGAAAGAACGCTGCCCTCCTCTGCTAATGAATATTGGGCGGCAAATAGCAGAAAAGTGTGGTCAATTGCCTCTTTCGGTTGCTTTGGTGGCTGGTGTCCTAGCAGAAGTAGAGAAGAAAGAAGAATGTTGGGAACAAGTGGCCAATAATTTAGTTCCTCAAATTCACAATGACTCGAGGGCCATAATAGAAAATAGTTATAAGATTTTACCCTATCATTTAAGGTCTTGCTTTCTTTATTTTGGAGCATTTTTAGAGGACAGCGTGATTAATGTTTCGAAGTTAACACGGTTGTGGATCTCAGAAGGATTCATAAAAAGTTGCGAAGGCAAGAACTTGGAGGATATAGCAGAAGGTTATTTGGCAGATCTCATTGGAAGAAATCTAGTGATGGGAACTAAGAAAAGTTCCAGA
>NbS00049356g0001.1
ATGGCTTATGCTGCTATTACTTCCCTTGGGAGCACCATACAACAATCAATGCAACTTACTGGATTTAAGCTGCAATCGTTCTACGAAAAGCTTGAATCGTTGATAGCTATAACAGAGAAACCGTGCATTATGATAGGCAATCTTGGTGCATTGACAAGATTGGAAGCTGAAGTGATAGAACTAGCATGCAGCACAGAAGATATGGTTGACTCGGAATCAAGAAATGTTATGGTTGACCCGGAATCAAGAAATGTTATAAACATAATTTCACGAAAAATAGCCTTTTGGAGACTTTGTTTCCTCTTGAAACAAGCAATACGACACATTGATTCCACAGCGAAGAAGTGGATAGGAACACAGACCAGCCAAGATCTGAAAGCACAAAATCCGATTCTTCCCTCTACATCTGAACGTGCTCTGGAGCCCGAGAATATGATGGTCGGCCATGAAAATGAATTCGAGATGATGCAGGTGCAACTTGCTAGAGGAGCTAGTGAACTAGAAGTTGTCTCAATTGTAGGTATGGGGGGCATTGGCAAAACAACTCTAGCTAACAAAATCTTCAGTGATCCATTTATTATGTCTCACTTTGACATTCGTGCAAAAGTTACTATTTCACAAGAGTATTGTCTGAGAAAAGGACTCCTAGGCCTTCTTTCTTCTATCACTGGAAACACCGATAAACCTTATGAGCAGCAAGATGATGGGCAACTAAAGGACCAACTTCAAAAGCTTCTAAAAGGTAGGAGATACTTGATAGTCATTGATGACATATGGGATGATATTAAACTATGCTTCCCGGACTGTAACAATAGGAGTCGAATACTCTTGACCACTCGAAATGTGGAAGTGGCTGAATATGCTAGCTCAGGTAAGCCTCCTTATCAAATGCGCCTTTTGAATTGCCATGAAAGTTGGGATTTACTGCACAAAAGGGTCTTTCTGAATGAATGTTTCCCCCCTGAATTTGAACAACTTGGGAAACAAATTGCATTAAACTGCAAAGGATTACCGCTAACAATTATTGTAATTTCCGGACTTCTCTCCAAAATCGGTAAATTATTGGAATCGTGGCAAATGGTTGTTGAGAACGTAAGTTCATTAGTAAGCACAAATGTTGATTTCCAATGCATGAGGGTGCTAGCATTGAGTTACCATCACTTGCCTCATCGCCTAAAATCGTGCTTTCTGTATTTTGCAATCTTCCCAGAGGATGAACAGATTTTTGTCAATAAACTTGTGGAATTATGGGCTGTAGAGGGATTTTTGAAGGTGGACGATATGAATAACATAGAAAAGGTGGGTGAAGAATTTCTAAAAGAGCTTATAGATAGAAGTTTAATTTCAATCCAAAATTTGAGTTTTGATGGAAAAATCGAGAGTTGTGGAATGCATGATTTGATCCGTGAACTCTGCTTGAGGGAAGCTCAAAACATGAATTTTGTGAATGTTATTGGAGAAGAGAATGATCGAAATCCATGTTCGCAGTTGATGCTTTTTTCTAGGAGTCGAAGTCGGATCAGTATCCAATTGAACAATGCAGATGATTCTATTGAGGCAAAATTGGCCATATATCCTAAAAATGATGCCCGTTCTATTATCTGTTTTAGAGAGCATTGGTTCGTGCAAAAGTCGTTGCGTTTCAAGCAAGTAAGAGTACTAGATCTTGCGTTAGTGAGATGTAGTACTTTTCCTAGTGGAATACTTGATTTAATTCACTTGAGATACCTTGCTTTGACTCTTTATCCTCACTTGAAGTCAGAAAAAGAGATTCCCTCAACAACAGTCATTCCTCCATTGATATCTAGCTTATGTTATCTGCAAACCTTTAAACTTTACCTTCCTATTTCCAAAGACCTAGTCTTTCCTTTCATATTACCATCGGAAATTTTGGCGATACCACAATTGAGGCACCTCTTTTTAGATTGGAATTACTTGCACTCTTTCAAGCCTACGGAGAAAAGTTTGGTTCTGAAACATTTGCAGTGTCTATCTGGATGGAATCCTTGGTATAGCACTAGCTCTGCCTTTAGACTATTCCCCAACTTAAAGAAGTTGCAAATACGCGGCATCCCAGAAGACTTTATGAATAACTATGCACTCTTTGGTTTTTGCATCTTAGATCAACTCGAGGAATTGGAATTTTGTGTTACATATCCGCGTTTTGGTTGCTTTCTGGAGAGAATTACAGCTTTAGAAGGCCGTTTGAGGCTTCATAACCCCCCTTTGTTTAATGCAGATGCTTTTGCACCTTTTCAGCTACCTCATCCAAATGCTTTTCCACAAAACCTCAAGAGTTTAGCTTTTAGTGGCACTTTTTTTTGTTGGAATGATTTGAGCATCTTTGGTAAATTGCCTAAACTCGAGTCCCTTAAACTTGGATATGATGCTTTCCAAGACAAGGAGTGGGAAATAGTTGATGAAGTATTTCCTCGCTTGAAGTTCTTGCTCCTCGAAGATTTGGAGATTAGGCACTGGAGAGCCAGTTGTGATAATTTTCCGTGCCTTGAACGACTATTTCTCAAAGGTTGTTGGTATTTGGATTCAATTCCTCAAGATTTTGCAGATATAACCACGCTTGCTCTAATTGATATAAGGAGGTGTGCAAAAACTGTTGATAATTCCGCCAAGCAGATTCAACAGGACATACAAGATAACTATGCAATTTCTATTGAAGTCCATATCCATTAG
>NbS00001751g0003.1
ATGGCTTATGCTGTTATAACTTCCATTATGACAACTATAGAGCAAGTCTTGCAATTCAATCCAAGTATGATTTCTGAATGTAGAGGATCCATTGATTCACTTTATGGAACACTTTCTTTCTTACAGGCTTTCCTTGAGGATACACGAAGCCAATTCAATAACCAAGAAGAACTTAAATCTTTAGAAAAGAAGATTAGATATGCAGGATATAAGGCAGAAGATACTGTTGACTTGAGCCTTAGAAGAATCCATTTGGCTAATACTGAACATGATCAAAACAACACTCGTTGCAAGCTCTATGAAGAGTTGCAGCAAATAACAGAAGTGATGGATTCCATCCGAGTCAGGGTGATGAAGTTCAAGAATGACCAGCTCAATAACCAGCAAGATATCAAAGATCTTTCAGCAATACCTTCTTCGCGTTTGCGCTCATCAGGGCATGTCTTGGATGAGGAAAATACTTTTGTTGGAATGGAGGACGATTTCGACATCATAAGGGATCAACTCTTTGGGCAAACACCAGAGCTGAACATTGTCTCAATTGTTGGTATGGGCGGTATCGGTAAGTCGACTCTTGCTAGAAGTTTATTTGACCATCCATCAGTATACCATCGCTTTGATATTTCTTCATGGGTTACTGTTTCTCAAGCATGTGTTGCAAAAGAAATGCTTTTGGATGTCCTAAGCTTCGGTACTCCAGGTGGGAAGGCAATGTACTGCAATATGAGTGAAGATGAATTATTGGACCAAGTGCATAGAAAATTGAAAAGGAAGAGGTATTTGATAGTTTTGGACGATATGTGGACTATAGAGGCTTGGGACCAAGTAAGAAGATCATTTCCCGATGATGGAAATGGAAGTCGCATCATGATAACTAGTAGGCTCTTTGAAGTAGCTAATTGTGCTGGAAATGGTTTCCCTCCGCATCACATGCCTTTTCTTAGTCTTGAAGATAGTTGGAAATTACTATCTCTTAAGGTTTTTGGAAAGGAAGATTGTCCTCCTCAGCTTGAGGAAGTAGGAAAGCAGATAGCGCAACAATGTCGAGGGCTACCTCTCTCAGTAGTTGTCACTCCTGGGCTTCTCTCCAGGACCAATAGGACATATGATGATTGGAAACAAATTAGTGATAATGTGAATTCTCATATATGTTCGACCTCTGAGCATTGCCTAGCAATATTAGCATTGAGTTACAACTACTTGCCTTGCAGCTTGAAAGCTTGCTTTCTTTACATGGGTGTTTTCCTTGAAGATGCAGATATTTCTGCGGATAAGTTGATTATAATATGGGTTTCTGAAGGTTTTCTGAAGCGAATGAGTAATAAAAAGCCAAAGGAAGTAGGAGAAGAATGTTTAGAGGAACTAGTTAGCAGAAGTTTGGTTATGGTTAATAGTCGAGGGTGGGTAAGCAGAAAAATTATAAGTTGCAGAATTCATGACCTCATTCGACTAATATGCTTGAGAGAAGGGAAAGACGAGAAGTTTTTTCATGTCATAAATGAATGTCACGAAGTGTCCTCAGAAGGCGTGGAGAGTGAACATCGTTTTTTCATGTCATAA
>NbS00012936g0019.1
ATGGCAGAATTTTTCTTGTTCAACATCATTGAAAGAGTTTTGTCAAAAGTTTCTTCAGTTTCTGTAAATGAGATCAGTTTAGCGTGGAATGTTAAAACAGAGTTAAGAAAACTCCAGAGCACTTTATCCACAATCAAAGCTGTACTTTTAGATGCAAATGAGCGGCAGGCAAAGAACCATGAAGTGAGAGATTGGCTGGAAAAGCTAAGAGATGTTGTTTATGATGTCGATGATGTGCTCGATGATTTGTCAACACAGCTATTACTACAAATACATTTTCAGGAAAGCCTTAAGAAGAAGGTAAGAAAATTCTTTTCAAGTTCAAATCCAATTATTTATAGATTCAAGATTGGTAGAAAGATAAAAGAGATTAGGGAACTATTGAATGATATTGCAGATGATCGGAAAAGTTTCCACTTTACTGAACATACTTGTATAAATCCAGTTGAAAATATTTGTAGAGAACAAACACATTCCTTTGTAAGGGCCTCTGATATTATTGGTAGAGAAACTGATCAAGAAAACATAGTAAAACAGCTCATAGATTCTCGCGATGAGGAAAATATTTCTGTGATTCCTATTGTTGGACTTGGAGGGCTTGGAAAAACCACACTTGTTAAGTTGGTTTATAACAATAATAAGGTTGTTCAGAATTTTGACCTGAGAATGTGGGTGAGTATTTCAGAAGATTTTAGTCTGAGTAAGGTAATTGAGAAAATTCTGCGATCTGCAACAGGAGAGAGTTTTGGCCACCTAGATATGGACCAATTACAAGGTCATTTGAGTGAGGTTTTGCGATCGAAAAGGTATTTACTTGTACTGGATGATGTGTGGAATGAAGATCAAAACAGGTGGACGGACTTGAGGGAGTTGCTGATGAATTGTTCTAGAGGTAGTAAGATTGTTGTCACTACACGCAGTAAGATGGTTGCTTTGATTACTGGAACAGTTGCACCTTACTATTTGGGTGGTCTTACCGATGATGCGTGCTTATCGTTATTTTTGAAATGTGCATTTGTAGGGGAGGACAAATTGTTGCCTAATCTAGTAGAAATAGGAAAAGAGATTGTGAAAAAGTGTGGAGGAGTGCCTTTGGCTGTGAAAACCTTGGGAAGGTTATTGTATATGAAAACAGACGAAAATGAATGGTTGCGGATAAGAGATAATGAGATATGGGAGATCGAACAGAAACAATCAGACATTTTACCAATATTGAGATTGAGCTATGAACAGATGCCATCTCATCTAAGACAGTGCTTTGCCTATTGCTCCATGTTATCCAAAGGTCAAGAAATTCCGAGAGAGGACTTCATCAACCGGTGGATTGCTCAAGGATTTATACAGAGTTCTAACGGATCCAGGAAGTTGGAAGATATTGGTAATCAGTACTTTGATGAGTTGCTATCAAGGTTTTGCTTCCTTGATGTGGTACAAGCATTTGATGGAGAAATATTGGCTTGTAAGTTACACAATCTTGTGCATGATCTTGCACAGTCAGTGGCAGGTTCTGAATGTTCAAATGTGAAATCTAATGCTTCTGTGGTTTCTGAAAGAGTTCGCCACTTATTTTTTCATGCAGAAGATATGTCTAGGAAACACTTCCCAAGATTTTTACTTTCTTTGCAAAAGTTGAGGTCTTTTTCTTACGCATTTAACATTGGACCTGCAAACAAGTTCTTTGTCAAGACGACATTATCAAATTTCAAATGCCTTCGGGTGTTAGTCTTGAACAATTTAGATTTTGAGGAGTTGCCAACTTCGATAGGTCACTTGAAGGAACTAAGATATCTTAACCTCAGTGACAATGGTAACATCAAGTTTCTCCCAAGGTCTATGAGCAAATTAGTAAATCTGCAGACTCTTAACCTCATTAATTGTGAACAGCTTAAGGAGTTGCCGAGAGACTTTGGAAAGTTAATCTGCTTGAAGACCTTGTATTTGACTACATATAAGATATCAGCAGGGAAGAATCAACAATCTTTCCCTTCTCTTCAATTTTTGCTTCTTTTCAAGTGTTGTTTCCCAAAATTGCAGCCAGAACTGGTGCAGCAGTTTACTGCACTTCGGGTTTTGCGTATCTATGAATGCCCGAGTTTATGTTCTCTTCCAAGCAGTATTAGATACCTGACTTCACTTGAAAAGCTATGGATTTGGAACTGTGAAGAACTTGATTTGATGGATGGAGAGGGAATGGTAGGCCTAACAAATTTACGGTCGTTGCTTCTAATGGGACTCCCTAAGTTGGTGACTCTACCATTGGGACTTAAAGATGCTGCTCATGCAACACTGAACTACTTTAGAGTTGCCGATTGTCCCAACCTAGTGGTGCTTCCAGAATGGCTGCAGGATTGCTCTTCCCTTCAGAGGCTGTATATAGAGGATTGTCCTGTATTGGCAACTGTACCTCAAGGAATCTACAACCATAATGCCAATATGCTCAGCTCAGATAAGATCAATGTTTTAGTTGCTGCTGTTGTCAATATCCTTAAAATGCAGTACAGAGGCCGCTAG
>NbS00009839g0010.1
ATGGTGGATGTCAACATTGATGAGAGTGCTAAACAAGTAACTGAAGAGGAACCTGTGGGGCTTGAGGATGATGCTGACAAGATAATTAAGCTACTGACCAGAGGAATAAGGGAACGGGATATTGTCTCGATTTTTGGCATGCCTGGTCTCGGAAAGACCACTTTGGCGAAAAAAATATTCAAAGATTCTACTATTGTTTCTCACTTTGATGTTCGAGCTTGGCTTACAATTTCGCAATCATATGATGTGAGAGAGCTGTTGAGGAATATCTATAAGCAAGTGACAGGTGTTGAGTACGGTGATAAGGAGAGTGACATAGCCAATACGTTGCGCAAGTGTTTAATGGGCAAAAGATATCTCATTGTCTTGGATGATGTATGGGAAGTTGATGCATGGGATGAGTTAAGATTATGTTTTCCAATTGGTAAACAAGGAAACAGAATCATGTTAACAACTCGACTTAAACATGTGGCGATGGAAGTCAAGAACTGTACCGATCCTTATTCCCCTCAATTCCTAACCAAGGAAGCGAGCTGGAAATTGTTGCAGGAAAAAGCATTTCAAAAGGAAACTTGCCCTCCGGAATTACAGGATGTTGGCGTACAAATTGCGGAATATTGTAAAGGACTGCCTCTTACAGTTGTTTTGATCGGTGGAATTCTGGCGAAGAAAGCAAGGAGTGTCTCAGAGTGGTGTGAAGTTGCAAACAATTTAACGTCTCATCATGGATCAGTTGAAAGTGAGAGCAACTTGGCAATACAATTAAATCATTTGAGACATCGCCTTCTAACTATGGGAGTATTTAGGGAGGATGAAAAATTTGGAGCATCTAAATTGATGTTACTCTGGACGGCCGAAGGCCTCGTTCAATGTAGTGATGAGAGAGGATTGGAGGAGGTAGCTGAAGGTTACTTGAGCGATATAATTTCTAGTAGCCTACTAATGGTTACAAAGACGACCTTTGATGGCAAGGTGAAGTACTTGCAAATTCATGATCTAGTGCGTGACTTTGTCTTAAACAAAGCTAAAGAAGAAAAGTACGTGCAAGTTATAGGGACACATAACCAATATCAACCTTCATATGATGAGGAACATCGAGTGTGCATTCACCTCGACCATAAGCTTCGTCAGGATTTGGAGAGATTCAACAACAAAGTAGATAGATTCCTCACAAGCGGCTCCACATCTTTCGGTCAAGGTCTTAAATCTAGTGAGTCTAGTTTTCACGGTCGTGTTTCTGAAGAGTATTTATCTCGTTCCTATCATTTCTCCTCAGTTGGAGACTTAAGACTTCTTAGAGTGTTGGATTTCAAGAACTGCATTCCAGGGGATTATACGAATATAGTTGATACACTACAATCACTAGTTTACCTGAGATACCTAGGAATGTGTATCGAAATGTTTTTTTTCGAGTGGGTATCACACATGTGCGACCTAGAAACTTTACTGGTGGATACTGAGAGAATTGTAGAAGGGACACCTCATATTTGGAAGATGACGAAACTAAAGCATGTAGACGTAGGAACACTCTTACCTCGTGAGATATTTGCAGTTTCTGAAGAAGGTCCGTGTAAGGTAGAGAATTTAAGGGCATTTAAAGGCATGGTTTTATCTCATGAGGATATAAAGTTAATTGAGAGGTTTCCCAATGTAGAGAATTTAAGGGCATTTAAAGGCATGATTTTATCTCATGAGGATATAAAGTTAATTGAAAGGTTTCCCAATCTTCAAAAGCTTTTCCTCATAATAATGGATAAGGATATTTATGAACGTAACTCTCTCGTTCTGAAATTGGATGTTCTTACACAGCTTCAGTCCCTCGTGCTTGGTTCGATGTGTAATATCACCAAGTATTATTTACCTTCAAGTCTCAAAGAGCTGATCCTCCGCCAAGTTAATATACTAGCTAGTGCAACTTCCACACTCGCTGCGTTACCCAACCTTCAAAGACTGATATTTCAAGGGTGTAGCTTCGAGCAAGAGGAGTGGGACGTGAGAGATATGGAGTTCCCGGTACTCAAAATCTTAAAATTTCGAAACATTCATCTTAAGGAATGGCATGTCTCAGAATCATCATCATTTCCCATGCTTGAGAGTTTAGTGCTAAGATCTGTTGAATTGCTTGAGAAGATTCCTGACAGTTTTGTCGATATTGGAACGCTTACATCAATCAAGGTGATTTATTGTGATGATAATCTCGAGGCTTCAGCTTTGGATATTAAGGAAGAAGTAGAAGCAACTACAGGATGTGAGAACCTCAAGGTCGATATTCGTCCATATTACTCTCGTCTCATTATTGGCGGAGCAACAGCAAAAGTAGAAGCAGAAAAGAAAGAGGATGAGGAGGAGGAAGCTGCCTTTCAATATTGGTTACATGAATTGCAAGGTAGACGAAGAAGCAGCAACATCAAAAGTAGAAGCAGATAAGAAAGAGGATGAAGAAGAAGAGGAGAAGGAAGATGAAAAAGTTACAGAGCTTTCGGCGTCA
>NbS00033314g0004.1
ATGTTACCTACCACAATTGAGTTGTCATCACAATCAATGGTGGGCATTGAGGAAGAGGAACAAATGGTGACGGACAAAATTCTTGGCGGAACAGATCAGCTGGGCGTTTTCACGATTGCTGGCGCACCCGGACTTGGTAAGACAACTCTAGCCAAAAAGTTATATACCCATGAAAATATAGTCAATCGCTTTGATGTTCGTTCATGGTGTTGTGTCTCTCAAATCTATGACAAGAAAAGATTATTGCTTGAATTATTGGGCTATGAATTTGAACGCCATGTTGAAATCGAGAGGAGTGAAGATGAATTAATCCTACAAGTACAAAGGTGTCTAGAGAAAAAGAGATATTTAATAGTTATAGATGATGTATGGAGCACTGCTATATGGGATGACTTAGTCAGTTTTTTCCCAGATAACAACAAAAAGAGTAGAATTATTCTAACTACTAGGCTTGATCACGAACTGCTTTCTTCTTCTGTAAAAATGTTTTGCTATACTTATCATCTTTCGTTTCTCGCGGAAGATAAAAGTTGGTTGTTATTACAGAAGACAGTATTTAAGGAAGAAATTAACTGTCCTCAAGAACTTGAGGAAATAGGGAAGCAGATAGCAAAAAGTTGTGCAGGACTGCCTCTTGCAGTTATTTTGATAGGTAGTCTTCTTGAGAGATTGGACAAGAAAAGAGGCTATTGGACTAAAGTTGCTAAAAGGTTAAGTGCAAATGCAAAAGTGGCTGGTGAGGCAGAGTGGTACATGGACATAATAGAGTTAAATTACAAGCATTTACCACATTATTTAAAGCCGTGCTTTCTTTACTTTGGTTTGTTTCTTGAGGATGAGGAAGTTTCAGTTAAGAAGTTGATACGGTTGTGGGCTGCTGAAGGTTTTGTACTGAGTAATGAGGTGAGGACCGCAGAGTATGTCGCAATGGACTATTTGATTGATTTAATTGCAAGCAATCTTGTTATGGTTGCGAAAAGATTTCCCCTTGGTGGCATAAAATCTGTTCGTCTTCACGATTTGGTACTAGATTTTTGTTTGAGTAAAGCTAAAGAAGTCAACTTTGTGTTGAAAGTTGATAGATCTCTTGCTCTTGATCCTGCTACTTCTACTACTAATTCATCTAGCGATATACAACGGTTCCTAGTTTGCTCTAAACTGCATCACTTCATCAAGTGGCTTCGTCCAACTCAGCGCATCCATAGTTTGAGGTTATATCCCTACACTAATGAAACGAACAAATTCATACCAATTGGAGCATTTAGTTCAGACTTGTTCAAATCATCACTTACAGTACTGGACTTAGAGAACGTTGGGATCGAGGCATCAGCTCTCGAGGACATAACATCCTTGATTCATTTAAGGTACTTATCAATTTTTGGAAATTTTAGCGAAATTCCACCAGTCATATCGAACCTTACAAACCTGGAAACTTTAGCAGCGAGACCAAAAAGTGGTACCTTAACTCTTCCAGGGTCTATGTGGGACATGATAAACTTAAAGCATGTCGATATAAGAGAAGGGGAAGTTCGTTTCGACGGTGTTGGGGCAGAAAAAGAAGACTTTTTCGAGTTAGAGAAATTAGAAAGCTTTTCAAAAGTAGTTTTACTAAATGAGGATGATATAAGTGAAATGTGCAACAGAGCACCAAACTTAGTCCAACTTGAACTTATGACTATGGAGCATTGGGGCTCTTTGTTCAGTTCTCTCAACTGTCTAATATATCTTGAAACACTAGCTATTTATCACCATGGTTATTTTCCATTGAGTGGAATTAGCTTGATCTTCCCTCTAAGCCTAAAAGAGTTAACTTTATCTTGTTGTGGCTTCTCTTGGGATGAAATTTCAAGAATTGGTTCATTACCAAACCTTGAGGTGCTAAACCTACTTCTTTCTGCCTTCACTGGTAGAAAATGGACAGTTGGTGTTGGAGGTTTCGTTAATCTAAGGTTCTTGAAGATCGAACATAGTTCGATCAAACATTGGAACATGTCAGTGGATTCATTTCCCTGTCTCGAGCAATTGGTGTTGCGTTGGTGCGATAAACTTGAGGAGATACCTTCGAGTTTTGGGAGCATGGCTTCACTGCAGAGGATTGAGGTGCACTGTTGTTGCCCCTCCGCCACAAAATCTGCCGTGAAAATTAGAAACATGCAGATGGATGACATGAAAAATTCAGACTTCAAACTCATTATCTACTTGCATTATTAG
>NbS00024228g0008.1
ATGATCATTGAGATGTCTGACAAGAGTTTGGACCCTATGAAAGATGAGGAGATAGTTGGTTTTGAGAATGATACTGAAATAATAATTAAGCGTCTGAATGAAGGGAAAAAAGAGCTAGACGTCATCCCAATTGTCGGGATGGCTGGACAAGGAGAAAAAGAGCTAGATGTCATCCCAATTGTCGGGATGGCTGGACAAGGTAAAACAACTTTCGCTAGAAAGTTGTATAACAATGACATCATTGTTTACCATTTTGATGTTCGAGCATGGTGCATCATTTCCCAAACATATAATCGGCAAGAGTTATTACAAGAGATTTTCGGTCAAGTTATCGGTTCCAAGGACAAGGTAGATGAGGTTGGCGAACTTGCGGACATGTTGAGGAAAAGATTAATTGGCAGGAGATATCTGATTGTCTTGGATGATATGTGGGATATTAAAGCGTGGGAAGATTTAAGATTATCTTTCCCAAATGGTGAAACAGGAAGTAGAATAATAGTAACAACCCGACTTGAGGAAGTAGGTAAACAGGTCAAGCACGATACCGATCCTCATTCTCTCCCATTCCTCAAACTTGATGAGAGTCTAAAGTTGTTGCAGAAAAAAGTGTTTCAAAAGGAAGCTTGCCCACCTAAACTACAAGATGTCAGCCTAGCCGTTGCAAAAAAATGCAAAGGACTGCCTCTAGTGATTATCTTAGTAGCTGGAATAATCAAAAGGAAGAAAACGGAAGAATCTTGGTGGGATGAGGTTAATAAATCTCTACTTTCCCATCTAGGTGAGGCTGAAGGATATAGTCTTTCGACTATGCAGTTAAGTTATGACAACTTACCCGATTCGTTAAAGCCTTGCCTTCTTTATATGGCTGAAGGTTACTTGATGGATCTCATTAGCAGTAATGTGGTGATGGTTGAGAAGAGAAGCTATAACGGTAAAGCCAAATACTGCCAGGTTCATGATGTCGTCCTTCACTTTTGCTTGGAGAAAAGCAGAGAAGAAAAATTTATGTTGGCAGTGAAGGGGAATTGTAGCGACTTTCAACCTTCTCATTGGAAGGAAACTCGACTGAGCATCACTGTCACTGATGAAATTTCTGCGTGTGCATTGCTCGCAGTGAAGCCTTTCCATCAACATTTAAGGTCACTGATAACAAATTATGGAGGAAAACGTTATCGATGGAATCCCTTCCCTCAGATTAGTAAATTGGGATTTCTTAAGGTGTTGGATTTGAGTTCTCGTTACGTGGTTCCATTGTCGTCAATTACACTGCATCCACTAATTTATCTCAAGTACCTCGCAGTTACGACAAATCAATTTGATTTCCATCCGGAATCACATCTATGCCATCTTGAAACTTTAATTGTTGATTCTTTCGATAGCGTAGTTTTACCCCCAATTTTTTGGAAAATGGAAAAACTAAGACATGTTGAGATTACTGGAGTTGCTTTTTATTTGAAAAACATTAAGCAGGGGATCTTTGAAGAATCCTCTAAATTGGAAAATTTGAGGATATTAAGGCATGTTCGTTATCCAGCTAATGATGGTGAATTCATGGATGGCATATTACAGAGGTGTCCTAACATTCAAAATCTTAGGCTCACTATCTCTGAGTTTTTTTCTGATGAGATTTGTACTTTCAGTCCCAAACTAGAGAGTCTTACTCGGCTGCAATTGCTTGACCTTACCTTTGAGGGTTGGTATTTTAGTGTAACTGAGTTACACTTACCTTCAAATCTAAAGAAGTTGAAACTTAAAGGGCCTCGTATAGTAAGCGCAGCTCCCTCAATTGCGGGACTACCAAATCTAGAGTATCTTAAATTAGAGGATTGGGGAATTAATTCGGAAGAGTGGTGCCTCAAAGATATCAAGTTCAATAAACTTAAGTTGTTGAAACTGGTGTCGGTAGGTATCTCAAGGTTGGATGACCCAGAGGAATCTTTTCCTATACTTGAAACGCTTGTTATAAAAACGTGTCACAAGCTTGAGGAGATTCCCCCAAGCTTTGCAGATATTGAAACATTGAAACAGATTGAGTTGATTGGCCGCAGGCCACAAACTCTGAAGCCTTCAGCTGTGAAACTTAAGGAAGACATCGAAGAGATTGAAGGATGCAGCCGTCTTAACCTCATTATGGACGTAAGTAGATACAAACTCCTATGTATCTCAAGGTTGGATGACCCAGAGGAATCTTTTCCTATACTTGAAACGCTTGTTATAAAAACGTGTCACAAGCTTGAGGAGATTCCCCCAAGCTTTGCAGATATTGAAACATTGAAACAGATTGAGTTGATTGGCCGCAGGCCACAAACTCTGAAGCCTTCAGCTGTGAAACTTAAGGAAGACATCGAAGAGATTGAAGGATGCAGCCGTCTTAACCTCATTATGGACGTTCAGATCAGCAAGCAACATAGCAAGCAGCAGCGAGGTCAAGCAAAAGCTCCTCTACGGATCATGGAGCTAGGAAAGCAGTTACTGATCGAGGAAGTTGATATGGAAGTTCGTCTTAAGATCCTCTACGCTTTCCTCCGTTATACTAATATCTACTTCTTGGAAGCAAAGGAGCAAACTCAGTCTTTGCTCGCATTCTTGGACATGAAGCATCAGTGT
>NbS00035496g0014.1
ATGCTTGTCTGGTTGTATTTTTCAAGCTATGGCTATGAAAATCAAGATGTCAGTGTTCTAGGTGAAATCAATGTTTCTCTTTTCTTGCAAATGAAGTATTTTTCAAGCTATGGCTATGAAAATCATTATGTGAGTGTTCAAGGTGAAATCAATGTTTTTCTTTTCTTGCAAATAATGTTTAAGCCCATTCAGCCTAGCATCCGCAAGATCTACATTGCACTCCTGGAAGCCTTAAAATCGACAATACAATCAGGAGGATGGCGTGCCAACATCCAAAATCATGAGCATGCAGCTGACAGTGAAGCCAATTTTTTGGAGACTATCCAACATGATTTGGCGGAGCTGCCAACTAATAGTAACATCAGTCAGAGTGAAGCTTTGAAGGATCAATTGGTAACCCTAAAGGAGATGCGCGACATCTTGAGAGACGATATCATGCATGTGCAGATACGAGATCTTGAACTTCTTCTTCGAGATATTGACACTTTCATTATTGATGTTGGACTCATGGTTTACTCGTCGTATAAAGGCGAGGAGGAGGAGAAGAAAGTCATGGAACTGGGAGAAGTGATCCCGTCACAAGTTCTTGATTTGCTGGGAAACATTCAGCAAATAATTATCACAGAGAAACTCACGCCCATTCGGAAGGCATTTCAGTGTAATTACTTGCCAAAGATTCATGGACTAGGCTATGTTGATTTCCTTTTAAACAACCTGAAGGAGCTCCAAAGCCGCCATTCAGATTCACTAGATTCTATCACGAAGCTACTTAAAAGAATTCAGAAGGAACTTGATAGCTGGCAACCTTTTCTAGAGTCTGTTGCAGAAGAGCAACACAATGACATAGACAAAATTCAACGTTGTGCTACGCAGTTGATTGGCAAAGCATATGAGATAGAATACTTAATTGATGCTTGTATATGCAAAAAAGCTCCTGTGTGGTGCTTCGAACATTGGCTCTCGGATATCGTGGAGGACACCACTCTTGCCAAAGATGAGGTCGCAGAGATTCATAAAAAGAAAATGGTCGAGGAAGCAATTAACACTGACACAGCTCTTACGACATCAAACTTGGAAAGGTCTCCAAGGATGAATGAAGAAATTGTGGGTTTTAAAGATGTTATGAAAAATCTAAGAAGGAAACTACTAGAAGGCAAAGGGCGAGATGTTATCTCGATTGTGGGTATGCCGGGTCTAGGCAAGACGACTCTGGCTTATAGACTCTACTATGATAGTTTAGTTGTTTCTCACTTTGACATTCGTGCCGAATGTTATGTGTCTCAAGTGTATTCACGTAAGGACTTGTTATTGGCGATTTTGCGTGATGTTACTTCTAAGAACTCTAAAGGTAGAGAAAAGAGAGCTGATGAATTAGCTGATGAGCTTCACAAAGCTTTATTTTCCAAAAGATATCTTATCCTTCTTGATGATGTGTGGGAAGCTAGAGTGTTGGATGATCTAATGGGTTGTTTTCAAGATGCCAATAATGGAAGTAGAATCATTCTAACAACACGAAATCATGAAATTGCTGAGTACGCCAGATTTCAAAGTAATCCCCTTTCGCTTCGTATGTTTAATGATGAAGAAAGTTGGAAGTTACTTAGAAAAAAAGTGTTTGGGAAAGAACGCTGCCCTCCTCTGCTAATGAATATTGGGCGGCAAATAGCAGAAAAGTGTGGTCAATTGCCTCTTTCGGTTGCTTTGGTGGCTGGTGTCCTAGCAGAAGTAGAGAAGAAAGAAGAATGTTGGGAACAAGTAGCCAATAATTTAGTTCCTCAAATTCACAATGACTCGAGGGCCATAATAGAAAATAGTTATAAGATTTTACCCTATCATTTAAGGTCTTGCTTTCTTTACTTTGGAGCATTTTTAGAGGACAACGTGATTAATGTTTCGAAGTTAACACGGTTGTGGATCTCAGAAGGATTCGTAAAAAGTTGCAAAGGCAAGAACTTGGAGGATATAGCAGAAGGTTATTTGACAAATCTCATTGGAAGAAATCTGGTGATGGGAACTAAGAGGAATTCCAGAGGTATCAAGAACTTGGAGGATATAGCAGAAGGTTATTTGACAAATCTCATTGGAAGAAATCTGGTGATGGGAACTAAGAGGAGTTCCAGAGGTATGATCAAAGCATGTCGTATTCATGACCTATTGCATGATTTCTGCAAGGTGAGAGCAAAGGAAGAGAATCTTGTCCGATGGATGAAATGGGATCAAAATGCTAGTTCTTCTTTGAACGTTTCCTGTCGCGAGCAACTTGCTCATCGCATGTCCATTTATGAGTGGAGTACGTGTTGGTCACATGTTGGCTCTATAATTTTGCATAATGATTGCCTTGCATTTGATATTGTCTCCCAGATTTTATACAGCTTCAAGTTTCTAAAAGTGTTGGATTTGCTGTCTACTACTATTGATTGTTTCCCAACAGATCTAGTTTACTTGAGATATTTTGCTGCACAAACTCAGAAATCATTGAACAAATTAGTCATAACCAATTGTTGGAACCTCGAGACTTTGATATTACACAATTATGGAGTAATGACCTTGCCCCTTACACTTTGGAATATGGTTAATTTGAAACATTTGCATATTTCCAGTTGCAGCTTCAATATAAAACATGCAAAATATTCACTTGAGATCTCCAAAAGCCTTTATGATCGGAGAACCTTTTCGGCTCCACATTTTTCTTGTGTCGAGGATGCGGAAATTTTGAGAAAAACACCTAATCTTCGGGAGCTCAGATGCACATTCCTAGATGAGGATGTTGACAAATTTCAGTACTATGAATTGAATTTTCCAACAGAGATTGAGACGCTGAAGATTTGTTGGCCATTCATGTTTCAGATTATGACCATCCCCTTTTGCATCTCTGCACCAAATCTAAAAAACTTGACTATAGGGAGGTATTGCCTGCATCTGAAGATCTTTTGGCCATTCATGTTTGAGATTATGACCATGCCCTTTTGCATCTCTGCACCAAATCTCAAAAACTTGACATTAGAGAGGTATTGCCTGCATCCTCGGCACTTATCAAAAATTGCGTTGCTTCAGAATCTTCAAGTACTCAAAATGAAAAGCATTAAATTCGAAGAGAAGGTATGGAAAGTAAGCGATGGCGACTTCCCTGAACTCAAAGTCTTGAAACTACACGAAATAGTTGGATTTGAAGAATGGGATGTCGCCGATGATGAGGCCTTTCCTAAGCTTGAACGCTTGGTATTGCGTGAATGCGCATATCTTGAGGAAATCCCTTCTTCTTTCGGGGAGATCTCTTCTCTAAAGTACATTGAGGCAAAGAATTGCGAACAATCTCTTTACGCATCAGCCACGGAAATTCGAGATACACAAGTAGATCTTAATCAGAACTCTGGCTTTCAGCTCTTCACGGACAATCGATATTCAGCCAACAAGGATGGTATTGATATTCACAAATTTGTGATGGAATTCATGGATACTGTGGTGGAAAATCTTCGTGATTTAGTGAAGATCTGTGTCCGCTGTACGTTTCTTATTGTCCCCGAAACAATAATGAAACATATAGAAGATGTTTTAAAAGAATTGAACTTGCTGCAAAATTTCTTCTGTTTTGTCTCTAAGAGCTTAAGAGAGCCTCAGGGCCAACATAATTCTGTGGCCGGCTACACATCAATGCTTTTCTGGTTGTACTTACCAGATTTTGCTCCAGAGAAAATAAAGCGATCTTTAAAGTCGACAATACAATCTGAGGATGGTATCCCAAAATCCAAAATCAAGATTGATAGTGAAGCCAGCTTTTTGGAGACTATCCTACACAATTTGGCAGACCTACCAACTAATAATAACTCATATCAGAGAGTTGCTTTGAAGGATCACTTGGATATCCTTCAAATGATGCTCAAACTCTTGAGAGGCAATATCTTCCATGTGACAACACAAGATTTGGAACTACTTCTTCAAGATATTGACACTTTCATTATTGATGTCGGACTTATGGTTTACTCGTTACAGGAAGGCGAGGAGGTGAAGGAAGACATGGCACTGGGAATAGTGAACCCTGCACTAGTTCTTGATTTGTCGGACAACATTCAACGTATAAGCACAGCGATCTACCTCACCATTCGAAAGGAATTCAAACGCCGTTATGCAGATTCACCCGCTTATGTCAAGAACCAAGTTCAAATGATTCAGAAGGAATTTGAGAGCTTGCAACCGTTTCTAACGGATGTTGCAGAAGAGCGATATGATGGCCACGACATATTTCAGCATTGTGCTACACAATTAATTGGCAAAGCATATGAGGTAGAATACATAGTTGATTCTTTTATAAGAAAAGAAGTTCCTCTCTGGTGCCTTGAGCGTTGGCTTTTGGATATCATAGAGGAGATTTCCCATATCAGAAATGAGGTAGCAGAGATTCAAGGAAAAAAGATAGTTGAGAAAGCAATGAACAATACTGGCAAAAGTCAAACACCATCAAGTTTAGCAAGGTCTACAATCATGAATGATGAAGTTGTGGGATTTGAGGATGTCATAGAAAAATTATGA
>NbS00002626g0018.1
ATGGCGAAAGTCGTGCTCCTCCTCGCAATTAAAAAGCTTAGGCAATTGATTCGGGCTGAAGAAACCGAAAGAATTGGAGCGGACAGAGAAATCAGCGATGTGGTTCAATCTCTGGAGATTTTCTTACAACATTTAACAGCAGATGATAAAATGCCCAGCGACAGCGTGAGGGAAATTGAAGAACTCGTTTATCGCGTGGAATATATGGTCGAAATTTTGGCATCCAAGTCTGGCAGATCTTTTGTGAAGCAATTTCCTCTGTGTAGCGGACATGGTGCCGCTGTCAAGAAGCAAGACAGGTCAGAGTTTACGAAATTGTGTACCATGATCAAGCGTCTTCTTTCAGAGAATGCCTCGCAGCTCTCCTCCAATGTTAATGTGGATAGCAGCAGCAGCAGCAGCAGCAGCTGGGATAATTGTTGTAAAAAGTGGAAGCAAATCTTTGTCAATGAACTCGGTGGCGAAGCAGTTGGGATTGAGGAAGAGAAGGAGCTGATTTTACGAGCTTTGTTTGATAAATCAGAGGGCTACGAACACAGGTTTGAAGTAATTCCCATATGGGGCCCTAGTGGCACAGGAAAGAGTACTCTTGCTCATGCAATATACAATCACCCTAGGGTTGTCCAAGAGTTCCGCAAGCACCGGATCATTATTACTGTATCTGATGGCTTCAATTTCAAACGTGAATATTCGTCTGTCCTTGCACGCTTTGTGGGTTCTACGACAGATTACGAGGATTCGACGACAGATACTCTTGCAGAAAAGATCCGCGAACAACTGGAGGAGGACGAGTCCAGGAAGCAGTTCAGGAAGGAGTTCAGGAGCTTGATTCTTCTGGAAGATGTACGCTCAATTGAGGATTGGCAGAGGCTACGTCGGGCTGTGGGAGCTAAAGGTTGCAGAATACTTGTGACAACGCGAGCAAAAGAAGCAGCGGAGGGTATGAATCAGGCTCCTTACGTACATAGAAAGAAGCCTTTAACAGACGAATACAGTTGGGAGTTGCTGAAAAGGACAGCATGGCCGAAAATGAATCCAGGGGCAGTTATAGAACTTGCAAAATTAGTAGCAGGTAAGGATGCAAGTGAGTGGGAGATAGTGCAGAAAAATGCGAGATCAGATCTATCACAAGTTATGACTCCGAGTTATGATGAGTTGTCAGATCATTTGAAACTTTGTTTTCTCTATTTGGGCCATTTTAGGGAAGATCCAGAGGTAGAACCAGAGAAATTATGTCATTTGTGGACAATTGAAAGCTTGATATCGCCGCAAGAATGTGGAAGTACAATGACACTCTTGGACTTGACTGAGGAGAATTTGAAGGTTTTAGCGCAGAAGGGAATGATCAACGTGCAAAAGAGAATACAGCTCAAGTCTTGCCGTATAGTTGGATTAATGGGAGATATGTGCCTCTCAAAAGCAGAAGAGAGAGACCTTTTAAAAGTCATGGATTTACGAACTGAAGATAATCCGCCTTCATTTTACTTTAGCAGAACACGGAGTCTTGTCATTTATCTAGGGAAGTGTCAATCTCAAGTCAATCCCCAATACAGAAACCTTCGGAGTCTTCGAATTATTGAGACCAATGATCATCAAAGTTTAGAGGAGCTTGTATGGCCGCCTGTATTATTGGATGTTAAACAACTCCGCGCGCTCAGAATTCTTGATTTCGACAAGATAGACTTTCGAGAGAAAGGGAGGAAACTACCCGAATCTATTTTTGCTCTACCTTTGTTAAGGTATTTGAGTTTCAAAGGATGTTTCCTAGAGGTGTTGCCATCATGTATAAGCAACTTGTCACACCTACAAGTCCTTGATTTGAGAATTCATGATTTATGCAAGATTATCATCCCGAATGTGTTGCGGAAGATGAGAAGGCTGCAACATCTTTATCTTCCGAAAACATTTCAAATGATGATTAAGGGAGAAAAACTTCGATTTGATGGATTGACAGAGCTTCAGACACTAAAGAATTTCACCTCCGAGGTATGTGAAATTGCAGATCTTTTCAAATTGACCAAACTCCGGTACCTAGATGTGAAAGTTGAAGGGAATCTTGACGACCTTAAGTCAATAACCAGTCCCATGAAAACTGCTCCAGATAGATGGTCTCATTCCTCCATCGAGATAAAAAAGTTCGATTGTTATACAGAAAAAAGGCATAAAGTTTTTAGGAAGCTAATGGAGTTGGGGATTCCACCTAAATTTTCCTTCGAGGGTCACCTTTACCAGCTGCCACCATACAATTTGATCTCGGTAAGATTCACAGAGATTGTCCTTATTAACACTCAACTTTGCGAAGATCCGATGGCAACTTTAGAGAAGCTTCCCAATCTAAGGCTTCTAGTACTCAAAGATGATGCTTTGCTAGTTAAAGAGATTTTATGTTCTGCTGAAGGTTTCCCTCAACTCGAACTTTTAGAACTCTCTGGTTTGTTTGTCTTGGAGAAATGTAGGGCGGGAGATAAGGCGATGCCTCGGCTTTCTCATCTCAATATTGAAAACTATGCTGCAGTTACTCTCAAGAAGATTAGATCCGAGATTGAGCTCAACTGTGAGCAAATTAGAATTGCTTATAATGCAGTTAATAAGAAGGAAGATCAAGGTCAAATGAGATGTTTTCCTATTTTGCCTCAACAACTATTTGGTATTGAGGAGGATAAGAAGAAAGTGCTTGGAGTTACGTTATCTGGAGTGGGTCCGCCATCCCCGAGTCGTCTTCCCACTCAGGGTCCTGTCTCCCCGAGTCGTCTTTCCACTTGGTGTCCGTCGTCCTCCCACTTGGGAGTCTTGGTCATCCCAATATTTGGAGTTGTTGGATCGGGGAAGACAACTCTGGCTAATGTTATTCTCAATGACCAGCTTGTTACTGGTAACTTTAAGTATCGCATATGGATTTATGTACCCGACAATTGTAAAAGCAAAGATATACTTCGGCAAATACATGAACAGATCGATGGAAAGAACGGAAACATGTTGTACTCGGAAGAACAATTGCTTGAGGAGATTAGCGAAAACCTTAAATCTCAGAGGAGCTTAATTGTCCTAGATGACATACGGTCCATTGAAGCTTGGAAAACGCTGCATATAACATTGCCGCGGCTCAAGAAAGGTAGTAAAATACTAGTGACAACCCGGGATGCTGAATACATATCTGAAAAGCATGACTTCCATAATATGAGGACCTTGAATGAGGACGAAAGCTGGGATTTGTTTACTCAAGTGTTCTCTCCCCAGTATCCAGCGGAAGAAAGGATGGTAATGGTGAGGAAAATGGTAGGATCTTGTAAAGGCGTGCAGCAGCTTATCAAGGAACTTGCATTTTACTTGGCACCTAAACCAGCGGAGGAGAGGGAGATAGGTGACCATGAACTTTCTGTTGCTTATGAAGTTGCTAATAATGTTCGGAGTCTTCGAGTTGTTGGTGGAAACAGGAAGCAATTTGAAATGCTTAATATTAAGGATTTCAGAGTGCTCAGAATTCTTGATCTTGATGGGATTAATTTTCAAGGACAGAAACTACCACGGGGTATATCTAATCTAGTTCTCTTGAGGTATCTGAGTGTCAAAGGGTGTGTCCTCGAGGAGTTGCCATCGTCTATTGGCAAATTGGTGCACTTGCAAGTACTTGATCTGAGAGTGAAAGAATCAACCGAAATGATAATTGCAGACGTGCTATGGAAGATGAGGAAATTAAAACATTTATATCTTCCATCAAAGTTTCAGACTCAGAAAGAAGGAGAAAAGTTGCGATTAGATAGCTTGAAGGAGCTTGAAACTATCGAGAACTTCAATACAAGCATGTGCAAGGTTGACAATGTCTCCAAATTTCCCAAGCTCCGGTACTTGGCAGCAAAGATAGAAGGGAATTTTCAGGATTTCAAGTCAATCAACAGCTACATGAAAACTTCAAACAACTGGCTTTGTGCTTCCATTGATATCGTTGATTTGGATTGCTACTCGGAGGAAAGGCATTCAGTTTTACGAGAATTTTTATGGTGTGAAGTACTTCAAACCTTGCACTTCAATGGACATATTGGCCACCTACCACCATATGATGATATCTCTCAGAAATTAACTCAGTTAGTACTTAATAATTCTCATCTTAAAGAAAATCCCATGGCAATCTTGGAGAAGCTTCCTAATTTAGGGCATCTGATCCTCGCTGATGATGCTTATATGGGGAGGAAAATGGTCTTCCCTGCTTCAGGTTTTCGTCAACTCAAACATTTAGAACTTGTGAATGTGCACTTGCTGGAGAAATTTGAGGTGGATTTGTACAGCCATGCCTATAGTTTCCGTCCTAAAAATCACAAACTGCGAGAGATATGA
>NbS00030500g0015.1
ATGTCTTCTAACCAATTTTTGTCTTCAAAGAACCGTCTTTTTGAGCGTCTGCAACAACTTGACAATATTTTGTACTACCCTAAAACTTTTATATCTATGGTCAAGTTCTTTAAAAACGAATTCAAATTCCTGGATTTCTTTTTCCGCTTGCAGAGCTTCACAGATGAGCCCAACATGCTAGATGTCACTCAGAAAATCCACTCTCTTTTTCGAGATGCTGCAGTTGAGTTTTCTGAATTGCACCTAGCCAACTATTGTGATGTCTATAGCTCGGTTCAAAATGAGATTTGGTTGATTAAGATGGAAATTAAAGTCAAATACTCCTTTCCTAAAATATCATTACCACTTTCAGCCAACAATGATGGTATTGCTATTCCTAAATTTGTAACAGAATTTATCCATTCCATGGTAGAGAATCTTCCTAATCTAGTGAAGATTGATGATTCATGTTCACTTCTTTATGTTCCCGAAACAATGGAACATGTGGAAGTTATTTTAAAGGAAGTGAACTTGCTGCATAATTTCTTCTGCTTTGTTTCAGAGAGGTTTGTAGAGCCTCAGAGCCAACATCTTGCTGATTTCTTCACTCATGTTTTAGCTGTGGCTGGCTACACATCAACGTTTTTCTGGTTGTATTTACCAGACTTGGCTCCAGAAGAAATAAATGTTTTGCTTTCTGATTTCTTGCGAACGAGGATTAAGCCCATTCAACCATGTATCTGCAAGATCTATGTTAATGTCTTGCAATCTTTGAAGGCGGCAATACAGTCAGGATGGTATCCCAACATCCAACGTGAGCCAGCAGCTGATACCGAAGCCAGTTTTCTGAAGATAATTCTACACAATCTGGCGGAACTGCCAGCTAATAGCAACCCCAGTCAGAGAGTTGCATTGAATGATCACTTGGCAACCCTTCAGGAGATGCTCAACCTCTTGAGAGCCAATATCATCCATGTGCCGATACAAGATCTTGAACTTGTGTCAGTTCTTCGATATATTGACACTGTCATTATTGATGTAGGGCTTCTCGTTTACTCGTTATATAAAGGCGAGGATGAGGAGAAGGAAGACATAGCACTGGCAGAAGTGAACCATGCACAAGTTCTTGATCAGTTGCCGGGCAACATTCAACACATAATTAGCGCAGTGATTTATCCCACCATTCGGAAGGCGTTCCAATCTAAATTGCCAAGGATTAATGGACTAGGCTATGTTGATTTCCTTTTAAACAACTTGAAGGAGTTCCAAAGCCGCCATTCAGATTCACTAGCTTCTGTCACGAAACAACTTCAAATCATTCAGAAGGATTTTGAGAGCTTCCAAACTTTTCTGAAGACTGTTTCACAAGTGCAACACAATGACCTCGGCAAAATTCAACGTTGTGCTACACAATTGATTAGCAAAGCATATGAGGTAGAATACATTGTTGATGCTTGTATATGCAAAGTTCATGTCTGGTGCCTAGAGCATTGGCTCTCGGATATCATGGAGGAGATAACTCTTATCAAAGCAGAGGTGGCAGATATTCAGGGGAAAAACATAGTTGAGGATGCAATGGATACCTGCACATTTCATACATCATCAAATTTGGCAAGGTCTCCAATGATGAATGATGAACTTGTGGGTTTTAAGGACGTCATAGAAGATCTAAGATACCTACTAATAAGAGGAACCAGAGGGCGAGATGTTATATCAATTGTCGGCATGCCGGGTCTAGGAAAGACGACTCTAGCCTACAGACTCTACTCTGACAGGTCAATTGTTTCTTACTTTGACATTCGTGCAATGTGTTGTGTGTCTCAAATATATTCACGTAAGCACTTGTTACTGGAAATTCTACGTGATGTTATTGGTGAGGATTCTAAACGTAGTGAAAAACATGCTGATGAGTTAGCTAATGAGCTTCGCAAAGCTTTATTCTCCAAAAGATATCTCATCCTTGTTGATGACATGTGGGAAGCTAGTGCGTGGGATGATCTAATTGGTTGTTTTCATGATGGCAATAATGGAAGTAGAATCCTTCTAACAACCCGAAATCATGAAGTAGCTAATTACGCTAGATCTGAAAGTGATCCCCTTCAACTCCGTATGTTTAATGATGATGAAAGTTGGGAGTTACTCCGGAAAAAGGTGTTTGGTGATGAAAGCTTCTCCCCTCTCCTAACAAAAGTTGGGCAAAAAATAGCAAAAAAGTGTGGCCGGTTGCCTCTTTCAATTGCTTTGGTGGCTGGTATTCTAGCAGAAACGGAGAAGAACGAAGATTGTTGGGAACAAGTGGCCAACAATTTAGGTCCCCGCATTCACAAAGACTCGAGGGCCATTATAGAACAAAGTTATCAGATGTTACCCTATCATTTGAGATCTTGCTTTCTTTACTTTGGAGCATTTCTAGAGGATAGTGTGATTAATGTTTCAAAGTTAACACGGTTGTGGATCTCCGAAGGATTTGTAAAAAGTTGTGAAGGCAAGAGCTTGGAGGATATTGCAAAAGGTTATTTGGAAAATCTTTTTGGAAGAAATCTAGTGATGGGAACTAAGAGGAGCTCTAGAGGTGAGATCAAAGCATGTCTCATTCATGACCTATTGCATGATTTCTGCAAGGAGAGAGCAGCGGAAGAGAATTTTCTCGTATCGATCAAAAAAGGGGATCAAAATACTAATCCTTCTTCCCGTGTTTACTGTCATAAGCAACTTGCTCATCGCATGTCCATTTATGGTGAAGACTATCATATTGGAGAATCAAGCTCGTACTTGTCACATGTTGGTTCTTTCATTATGCATAATCGTGTTCACCTTACATTCCGTGAACTCTCCCACATTTTTTACACCTACAAATTTCTGAAAGTGTTGGATTTAGAGTTCACCTGTATTGATTCTTTCCCAACTGATCTAGTTTACTTGAGGTATCTTGCTGCAAAAACTTCTAAGCCGTCAATTTCATCATTCATAGCCAATTGTTGGAATCTTGAAACTCTGATAATACACAATGATGAAGGCAAAATGTCAGTACCCGTTACACTCTGGGAGATGATTAAATTGAGACATGTTCATATTTCAAAATGCAGCTTTACCATAGAAAATGCAGAAGAATTACATAAGAACTCAAAAACACTTTATGATCTGAAAACTCTTTCCACTCCATATTTTTCTTGTGTGGAGGATGCTGAATTGATGTTGGGAAAAACACCTAATCTTCGAGAACTGAGATGCAGAGTCAAGGGTGTTGACAACTTTCAGTACAATATACTGAATTTTCCAACAGGGATTGAAACGTTGAAGATTCAAAATGCAAATCCAAAGAAAAAAATCCCCTTTTGCATCTCTGCACCAAATCTCAAAAACATGAAACTAAAATATTTTCAACTGCATCCTCAGCACTTATTAGGAATTGCTTCACTTCAGAATCTTCAAGTACTCAAACTGGAGTTTGTGTATTTTAAAGACAGGAAATGGAAAGTGAGCAATGGCGAGTTCCCTCAACTCAAAGTCTTGAAATTATACAATATAATCACTTTACGAGAATGGAGTGTTGTCGATGATGCCTTTCCTAACCTTGAACACTTGGTTTTGCGTCGTTGCTGCTCTCTTGAGGAGATTCCTTCTTGTTTCAGTGACATCTCTTCTCTAAAATCCATTGTGCGAGGGATATTTGGGAAACACAAGTTGAAGATTATCAGAATTCAGAGTTCCGGATCTCTATCACTAGCAAACCTTGAAAGGGGTGTCAAAACTACTGGCTTAAGTGATCTCTTTTTCTCCGATAAATGAAGATGATAATGGTGATGCTATTGGTGATGATGATGATAATGGTGATGATAATGATGATGATGAGGAGGAGGAGGATGATGATGATGATCATGAGTATTAGCCAACACAATTTGAAGATCATGAACTTTTAGGTTAGTGTGTTTTTATTTTTTATTTTTTTAGTTTTGTTTATTATAAGAAAACTATAAGCCCTTCCATTCATTTAAGGTTTCTGAGGGAAACAGTTGAATAATTTTTTCTTTCTTTTGGTTAATGGCTAAGTTGTTAGCATTTGTGTTTAA
>NbS00016103g0004.1
ATGGCAGATGCAGTAGTGAATTTTCTGGTGGAGAACCTGTTGCAGCTATTAACTGATAACGTAAAGCTGATCGGAAGTGCAAAGGGAGAGTTAGAGAATCTGCTGAAAGAAGTTCAACACCTAAAAGGCTTCTTAGACGATGCTGCAAAATTACCAAGCGACAGCGAACAGTGGAAAGTGTTGGTGGAGGAGATACAAAAAACGGTACATACCGCAGAGGATGCTGTTGATAAGTTTGTGGTTCAGGCGAAGCTGCACAAAGAGAAAAATAAAATGGCAAGAATTTTGGATGTGGGTCATCTGGCTACAGTCAGGAATCTTGCAGCTGAGGTCAAAGGAATTCATGACCAAGTCAAGGAACTTCGCCTAAACAATCAAGCTCTTCAAGCACGCCCAACTCTTGAGCTGCCTAAAAAGGTTGTCGACTTTGATGAGGAAGCGAACAAAGTGATCAATCGACTTGTTAAAGAATCAAAGGATCTAGAAATTATTCCGGTGGTGGGTATGCCGGGACTTGGAAAAACCACACTAGCAAGAAAAATCTACAAGGATCCTAAGATTTCATATGAATTTTTTGGCGTCCATTGGGTTTACGTCGGCCAATCTTACAAAATAAAGGATGTTTTTCTTAATATTCTCAAATTCTTCACAAGATGCACCGAAGATTATCAGCATGAGGATGCGGACGCATTAGCTAAGGTGATAGCCGGTTTTATCAATAAAGGAGGTAGATGTCTCATTTGCTTAGATGATGTTTGGGAAACAAAAGTCATTGATTATGTAAAGACAATTTTCCCAGAAAACGAAAAGGGACATCGAGTCATGATGACAACACGTAACAGAGTTCTGGCTACTTATGCAAATTCAGATCCTCACGATCTAAAATTTTTGACTCCAAAAGAAAGTTTTGAATTGTTGGTAAAGAGAGTTTTTGGCAAGAAACCATGTCCTAAAGATTTAGTAGGACATGGAGAAAGCATTGCAGGAAAATGTGGTGGAGTACCACTTGCAGTAGTGGTAATTGCTGGAGCATTAAGAGGTCGTCCGAACACAAGTGATTGGATAAGAGTTGAGAGAAATGTGGTTCAGCATCTTTTTACGAATAGCGAAGAAAGCTGGTTGAAATTTGTGGAGATGAGTTACGATCATTTGCCCCAAGAAGTACAGACATGCTTCTTGTATTGTGGTGTCTTTCCTCGAGGATTTGATATCCCTTCTTGGAAAGTGATTCGCTTGTGGATAGCAGAGGGGTTGATAAAGCCGCAGGAATCGTACACTCTGGAGGAGATAGCAGAGTTTTATTTGAACGATCTTGTCAATAGAAACTTAGTGATATTGCAGCAAAAGAGGTCTGATGGTCAAATAAAAACATGTCGTCTTCACGACATGTTGCATCAGTTCTGCAAAAAGGAGGCTAGTAACAAATGGCTTTTTCAAGAAGTCAGTCTAACACCTGATCAAGCCATTCCTATTGAAGAACCAAATAAATCTCGTCGACTGTGCATTCAACCCTCTAATTTGAAAGACTTTCTCTCCAAAAAACCATCTGCAGAACATGTTAGATCTTTCTATTGTTTTTCCTCAAAAGAAAAACAAATCTGCGGGTTGACTCCTAATGACATTAAACTCATTCACAAAGCGTTTCCGCTTGTCAGGGTCTTGGACGTGGAATCCCTCAAATTTCTCTTCTCAAAGGATTTTAACCAGTTATTTCATTTGAGATATATTGCTATCTCAGGTGACTTCAATGCCATCCCTTTGACCTTTGGTAAATTTTGGAATTTACAAACTCTTATTCTTAATACAAGTACCTCAGAGTCCACCCTTGATGTAAAAGCAGACATATGGAACATGTTACAGTTGAGGCATCTTCACACCAACATACCTGCAAAATTGCAACCCCCTACTGCGACGACATCAGGTAAAGCTTCTTGTCTACAAACTCTTTGTATGGTTGCACCGGAAAGTTGCGAGAAAGAAGTGCTCGCAAAGGCTTGTCATCTTAAAAAATTGAGCATTCGAGGGCAAATGGCAGCTTTTCTTTGTGCTTACAAGGGTGGAATCAACAATCTTGTAGAGCTTAAGTGCCTGGAACAATTGAAATTGTTGAATGATGTTCTTTACATGAATAAAGCACCTCACCTCCCTCAAACATTCTCCCAACTTGTACGCACTGTGAAGAAGTTAACTTTGACAAACACAAGGTTTGCTTGGAGTGAGGCAGATAAATTGGGGCAATTGGAATCCCTTGAGATCCTAAAGTTTAAGGAAAATGCATTCGCGGGTGATTCTTGGAAGCCAAAGATGGGATTTAGTGCACTCCGCGTTTTGTGGATTGAAAGGGCAGAATTTGAAACTTGGGAAGCTTCGGAGATTAACTTCCCCGTGCTTAGGAACCTTGTTCTTATGTCTTGTGATAAGCTCGAAACTGTGCCATTTGAGCTGGCTAATTTATCTGACCTTTATGAGATGCGGCTGGAAAACACAAGCAAAGCGGTCAAATCTGCAAAAGCTATACTGGAAAGCAAGACAGATAAAAACATCAAATTCAACCTTACCATATTCCCTCCTGAAGCTGGATCCAAGGCCACACAGAGGGAATTCTGGGGTCATGGATATGGTGCTACTCATGTTTTCTGATAAGATTGTACCAGTAAAGAAAGCCTTTTTTTCATACAAGCATTGTCATTTTGAAACAAGTCTCCCCATGGTTTCGG
>NbS00002971g0007.1
ATGGCAGATGCAGTACTGAATTTTCCGGTGGAGAACCTGTTGCAGCTATTAACTGAAAACGTAAAGCTGATCGGAAGTGCAAAGGGAGAGTTAGAGAATCTGCTGAAAGAAGTTCAACACCTAAAAGGGTTCTTAGACGATGCTGCAAAATTACCAAGCGACAGCGAACAGTGGAAAGTGTTGGTGGAGGAGATACAAAAAACGGTACATACCGCAGAGGATGCTGTTGATAAGTTTGTGGTTCAGGCGAAGCTGCACAAAGAGAAAAATAAAATGGCAAGAATTTTGGATGTGGGTCATCTGGCTACAGTCAGGAATCTTGCAGCTGAGGTCAAAGGAATTCATGACCAAGTGAAGGAACTTCGCCTAAACAATCAAGCTCTTCAAGCACGCCCAACTCTTGAGCTGCCTAAAAAAGTTGTCGACTTTGATGAGGAAGCGAACAAAGTGATCAATCGACTTGTTAAAGAATCAAAGGATCTAGAAATTATTCCGGTGGTGGGTATGCCGGGACTTGGAAAAACCACACTAGCAAGAAAAATCTACAAGGATCCTAAGATTTCATATGAATTTTTTGGCGTCCATTGGGTTTACGTCGGCCAATCTTACAAAATAAAGGATGTTTTTCTTAATATTCTCAAATTCTTCACAAGATGCACCGAAGATTATCAGCATGAGGATGTGGACGCATTAGCTAAGGTGATAGCCGGTTTTATCAATAAAGGAGGTAGATGTCTCATTTGCTTAGATGATGTTTGGGAAACAAAAGTCATTGATTATGTAAAGACAATTTTCCCAGAAAACGAAAAGGGACATCGAGTCATGATGACAACACGTAACAGAGTTCTGGCTACTTATGCCAATTCAGATCCTCACGATCTGAAATTTTTGACTCCAAAAGAAAGTTTTGAATTGTTGGTAAAGAGAGTTTTTGGCAAGAAACCATGTCCTAAAGATTTAGTAGGACATGGAGAAAGCATTGCAGGAAAATGTGGTGGAGTACCACTTGCAGTAGTGGTAATTGCTGGAGCATTAAGAGGTCGTCCGAACACAAGTGATTGGATAAGAGTTGAGAGAAATGTGGTTCAGCATCTTTTTACGAATAGCGAAGAAAGCTGGTTGAAATTTGTGGAGATGAGTTACGATCATTTGCCCCAAGAAGTACAGACATGCTTCTTGTACTTTGGTGTCTTTCCTCGAGGATTTGATATCCCTTCTTGGAAAGTGATTCGCTTGTGGATAGCGGAGGGGTTGATAAAGCCGCAGGAATCGTACACTCTGGAGGAGATAGCAGAGTTTTATTTGAACGATCTTGTCAATAGAAACTTAGTGATATTGCAGCAAAAGAGGTCTGATGGTCAAATAAAAACATGTCGTCTTCACGACATGTTGCATCAGTTCTGCAAAAAGGAGGCTAGTAACAAATGGCTTTTTCAAGAAGTCAGTCTAACACCTGATCAAGCCATTCCTATTGAAGAACCAAATAAATCTCGTCGACTGTGCATTCAACCCTCTAATTTGAAAGACTTTCTCTCCAAAAAACCATCTGCAGAACATGTTAGATCTTTCTATTGTTTTTCCTCAAAAGAAAAACAAATCTGCGGGTTGACTCCTAATGACATTAAACTCATTTACAAAGCGTTTCCGCTTGTCAGGGTCTTGGACGTGGAATCCCTCAAATTTCTCTTCTCAAAGGATTTTAACCAGTTATTTCATTTGAGATATATTGCTATCTCAGGTGACTTCAATGCCATCCCTTTGACCTTTGGTAAATTTTGGAATTTACAAACTCTTATTCTTAATACAAGTACCTCAGAGTCCACCCTTGATGTAAAAGCAGACATATGGAACATGTTACAGTTGAGGCATCTTCACACCAACATACCTGCAAAATTGCAACCCCCTACTGCGACGACATCAGGTAAAGCTTCTTGTCTACAAACTCTTTGTATGGTTGCACCGGAAAGTTGCGAGAAAGAAGTGCTCGCAAAGGCTTGTCATCTTAAAAAATTGAGCATTCGAGGGCAAATGGCAGCTTTTCTTGGTGCTTACAAGGGTGGAATCAACAATCTTGTAGAGCTTAAGTGCCTGGAACAATTGAAATTGTTGAATGATGTTCTTTACATGAATAAAGCACCTCACCTCCCTCAAACATTCTCCCAACTTGTACGTACTGTGAAGAAGTTAACTTTGACAAACACAAGGTTTGCTTGGAGTGAGGCAGATAAATTGGGGCAATTGGAATCCCTTGAGATCCTAAAGTTTAAGGAAAATGCATTCGCGGGTGATTCCTGGAAGCCAAAGATGGGATTTAGTGCACTCCGCGTTTTGTGGATTGAAAGGGCAGAATTTGAAACTTGGGAAGCTTCGGAGATTAACTTCCCCGTGCTTAGGAACCTTGTTCTTATGTCTTGTGATAAGCTCGAAACTGTGCCATTTGAGCTGGCTAATTTATCTGACCTTTATGAGATGCGGCTGGAAAACACAAGCAAAGCGGTCATATCTGCAAAAGCTATACTGGAAAGCAAGACAGCTAAAAAAATCAAATTCAACCTTACCATATTCCCTCCTGAAGCTGGATCCAAGGCCACACAGAGGGAATTCTGGGGTCATGGATATGGTGCTACTCATGTTTTCTGATAAGATTGTACCAGTAAAGAAGGCCTTTTTTTCATACAAGCATTGTCATTTTGAAACAAGTCTCCCCATGGTTTCGG
>NbS00024550g0005.1
ATGCTTCTATGCCTTCTTCGAGATACTATTGGGATGAAAGAAAAGCTCAATAAGAGAAGTGATGGAGAACTAGCATATCGCTTGCGAAAACATTTAATGGGCAGGAGGTATTTGATTGTTGTAGATGACATATGGAGCATAGAAGCCTGGGATGCCATCATACTAGTGTTTCCAGAAAGTAGTACAAGTCGAATATTGCTGACTACACATGACATTAAGGTTGCTCAATATGCTAGATCTCCTGAGGATCTGTTTCAAATGCGTCTCCTGAATACAAAGGAAAGATTGAGTTTGCTTTGCCAAATGGTGTTTGGCAAGAATGATTGTCCAACTGAATTAGAGGATTTTGCAAAGGAAATTGCAGAACATTGCAAAGGATTACCGCTTGTGATTTCTCTGGTTGCACGTATTCTCTCTAGCAAGGTGACAATGGATAATTGGAGGGAAGTAGCTCAAATTTTGAGCGCAAACCTTGAGACTGATATGGTGGGGTACAACGATGAACAAGAGAGCATGCGGGGTCAGCTTACACGACACTTATCTCAACTGGAAGTAATCTCCGTTGCTGGAATGGGAGGTATAGGCAAGTCAACTTTTTCCAAAAAGATGTTTTTTGATCCCTCAATTCTGGAATTCTTTGATGTTCGTGGATGGATTACTGTGTCCGGGGACTACAGTATAAGAGATATGCTTCTGTCCCTCCTTCAAGATGCCACTGGGTTGAAAGAGAATCTTGATTATGTAAGCGATGGAGATCTAGCAGGTCTTTTGAAAAAAAGGTTAAATGGTAGGAGGTATTTGATTGTTGTGGATGACATATGGAGCATAGAAGTTTGGGATGAGATTAGACAATGGTTTCCAGAAAACAGTAATACAAGTCGAATATTGTTGACTACTCGTGACATGAAGGTTGTTTGA
>NbS00000815g0015.1
ATGTCTGTCGATCACAGTACTGCTGACCCTTTTCTGATGAGAAGTCTGAAAAAGATTGAAGTGAGTCTTGGAAAAACAACCAAATCATCAGCGGCCATTATGAATGAGCTATGGTTATTGGCAATATTATTTCGCTTGGAGGAATCTTCATACGTGGTAGGGCAGATCAAACAATTTTTGAGATATTTTGAAAGTCTGGTCTGCTCTGACTATAGGGCTATGGGCATTGATTTGCTTGAAAGGATTAATAATTTCAAGGAGCATGACATGGTAGCTGCATATGAATATCCAGGAACTATAAAAGCAGCTGGAACTACTCCTCTGGGCTACAAACTCGTCGTGGAATACATAGACAACGTTGTAGAGAGACTATTCAGCAAAGGACATGCTAAGATAACGATAGAGATGATAGACGGTCATCCGGTCGTAGACGAGTTGAGAAGAATCAAGAAGTTTATCGTGTTTCTGGGAAAGATATGCAGTTCAGAAGGCCAAAGCTGGTGGCAAAATTTTCTGTATCATGTTGAATATGTGAGTACCCTAGCAGCAATTGTATGCTACATGGATTTGGATGATTGTATTCCTGATTTGCAGCGGAATAAGATGTGGCCTATCCAGCCACACGTCCGAGTCATCTACACTGACGTCCTGAGAAATTTATCAGGATGCAGTAGTTATATTACTACTCGTGACATGTCCCTGATTATTGAAGCAGCAGATGGATTCATCGACGTTTTAATATTCACTTCTTCCTTGACTGCAGATCAAATCACAACCCTTCCTCAACAGCTTAACTCGTTGAGAATTATGTTGAGGGAGTTACCGTTGATTAAAGACATTCAGGATGAGATGAGGATTCGTTTCTACAAACAACTTGAGACTACAGTCATTGATGCTGGACTTGTCGTCTATTCGCTGACAAGTGACAAAAGCAAGGAGGACGAATGGGGCCAAGATCTGTTTCTGCTCTATAACAAGATTGAGTTTGTGAAAGCAAAGATTTACTATGACATCCGAGAGTGGGTGCAATCAAACTTGCCTAAGAATGATGCACTCGGCTTTTCCAATTACCTTCTAGAGAACTTCAAGGAGCTCCTTTTTGGATCACTTGAACCTTCTTTGAAGTATCAACTTGAAATTGTCTATGAAGAACTCCAACCTTTGCTCAAGGGTACTACTATAAGCGGCGATCATCATCTTGTTGGAAGAATGACCGATAAGGCATATGAGGTAGAGTACATAGTTGATACTCTTATGAACACGGAGTCTAGAGAAGTTACTCTTACTTTTCTGACAATGTGGCTCTCAGAAATCACAAAGGAGATTAAGCTTATTAAGGCAGAGTTGACCAGATCCAAGGAAGAGGATACTACAAGTAGTAGTAATGACAAAGATGAAGAAGACTTGGTTGGGTTTGAAGATGTGAGGGAAACTATAAGAGGTCAACTACTTGGAGGATCATCAGTTCTAGATGTTGTTTCCATTGTTGGAATGCCCGGTTCAGGCAAAACGACCCTTGCTCAAAGTTTTCTAAATGATGTTTCAATTGTTTCTCATTTCGATTTGAGGGCAGAGTGTCGTGTTTCACAAGAATACATTCGGAAAGACTTGCTACTTTCCCTATTGAGTTGTGGTCATTATGAGCCGAATGAACTGAGCAAACTTCCCGAGGATGAATTAGCTGATAGACTGAGAAGAACTTTATTGACAAAGAGATGCCTTTTAATTATTGATGATGTTTGGGACCTAAAGGCATGGGATGATTTGAATCTGTGCTTTCGCGGGTCAAGAAATGGTAGCAGAATCATTCTGACCACCAGACTTAAAGAAGTTGCTACATACTCTAGACCACTTTCAGCTGAACCCCATTGCCTACGTCCACTGAGCGAGCATGAAAGTTGGTTGCTATTGCAGAAAAAGGTTTTTAGGAAACAAATCTGCCCACAAGAGCTGAAGAAAGTTGGGCAGAGAATAGCAAGAAAGTGCAATGGGCTACCACTTTCCGTTGTTCTGGTGGCTGGTCTTCTCTCTAAGATGGATATGACAGAAAGATATTGGACGCGGATGGAGTTAAGTTTTGGTGAACAAATCCAGGATGGTGCCAAGGATTTAGTGAAATTAAGTTACAATGATTTGCCTGACAAACTGAAACCATGTTTATTATATTTTGGAGCATTTTTAGAGGACAGGGAGATTTCAGTCTCAAAATTAACAAGCTTATGGATTGCCGAGGCGTTCATACAAAATGATGATAACAGCGACAAGTGTTTGGAGGATATTGCAGAAGATTACTTGAAGGATCTTATTCAGAGAAATCTCGTCATGGTAGCTAAAATGAGATGGATTGGGAAGATCAAAGCATGTCGTATTCATGATCTATTGCTCGATTTTTGCAAGCAAAAAGCTCAACATGATAATTTCCTATTGTGGCCCAAAAGGTATACTCTACTTATTATCTCCATCTCTATAATGTTGGTATGTGACACTCTTTTCTTTTTACATTTTTATTCTGAAAAGCCTCTGCATCGCCGCTTATCATTTTGTACTAATCAAGACGACCTTGCTGGGTGGAGACCATCATGCTCGCACGCTCGTTCCATATTATTCAGGGAGGTTAGTGATAATACCTGTTCTTCAATAGGAGATGCATCTGTCATCTTTGGCAACTTCAAATTTCTGAGGGTGTTGGATTTGGAGTTTGTTGTCGTGGAATCTTTTCCCACTGGACTTCAATATCTGAGGTATCTTGCTGTTCAAACTTGTGAGTATTCTATCCCAGCATCTATACTTCTCTTGCGGAATCTTCAGACATTAATCGTCAAAGGAACTCGGGTAAAAAAAGCATTGTCGATGCCAGCTACTTTTTGGAGCCGGTGTACATTGAGACATGTTAGCATTACCCCTGGAGCTTTGTTTAATTTGCAAGATATGCAACGATTATACATCGAAAGGAAACTGGAAAATTTGGCAACACTTACCTCAGTGTATGTTTCCTCAGAAGAAATTATAGAGAAAGTAGTCAGAAAAGCGCCCCACATTCGAAAGTTGAAATGCATACTTTCGGATAGAAATCAGTTCCATATAATATTAGACACATTATCTCAACTTGAAATGCTGAAATTGGTTTTCATGAGCAATGTTCCAGCTGTAGGGCCTTCAAAATTAAACTTTCCGACGAATCTCAAGAAATTGACATTATGCAAATTTCCTCTGCAACCTGATGAAATTTCAGTCATTGCCAACCTTGTCAAACTTGAGGTACTTAAACTCAAACAAGTTTGTTTCGAAAGCGATGAATGGGAAGTGAGAGATGATGAGTTCCCTAAGCTCAAGTTGTTGAAACTAGAAAATCTGAAACTCTCAACATGGACAGTGTCTGACGACGCCTTTTGTTGCCTTGAGAAACTGGTTTTGCATAGATGTTCAGATCTCGAAGAAATCCCTTCTGGCTTTGAGGACACGGATTATTTGCAATACATTGAGTTATTCTTGATCGTTGCGTTTTAAAGCCATAAAACTGAAATTCCGCTTGGTTGTATCGGGATGTTGGTGCTACTTGTTTGTCGCTGACAAGATGAGTGGACGCAATTTGCTGATTTGCGTTACTACTTTTGTGGTCTACTGCAGTTGTAGTCTCATGTTTTTGTTTTAATGAAGTAATACTTTCTTGAATTCAAAGCAAATCTATGGATTCTGGGACGTTGTTGATTTTTTTGTGATATTTTATGATCCTTTTGTTACAAACTATATTGTTAGGGATATAGTAAATGTGCCATAGATCCAATCTCATATTTGATGATCTGAACATATTTTGTTGAACATTATTTTATATAAAAATAT
>NbS00059547g0001.1
ATGGAAGGAATGGGAGGGATAGGCAAGTCAACTTTTGCCAAAGAGATGTTTTATGATCCCTCAATTCTGAGCTTCTTTGATTTCCGTGGATGGATTACTGTGTCCAAGGACTACAGTTTAAGAAAGATGCTTCTATCCCTCCTTCAAGATGCTATTGCGGAGAAAGAAAAGCTTGATAAGAAAAGCAACGGAGATCTAGCAGATCTTTTGCAGAAAAGTTTAAAGGGTAGGAGGTATTTGATCGTTGTGGATGACATATGGAGCAGGGAAGCCTGGGATGATATTAGACTATGGTTTCCCGAAAACAGTAATGCAAGTCGGATATTGTTGAGTACTTGGGATATGAAGGTTGCCGAATATGCAAGCTCTCCTGAGGATCCGTTTCCAATGCGTCTCCTGGAGCTAGAGGAAAGTTGGAATTTGCTTTGCCAAAAGGCGTTTGGAAAAAAAGATTGTCCAACTGAATTTGAGAATGTGGCGAAATTAGTTGTAGAAAATTGCAAAGGATTACAACTAATGATTTCTGTGGTTGCAGGGGCTCTTTCTAGCAAGAGGAGACTAGAGGAGTGGAGGGAAGTAGCTCAAAGAGTGAGCTCTTTAGTAAACCTTGACGTTTATCAACACTGCTCAGAAGTGCTTGCTTTGAGCTACAAGCATCTTCCTTCACATTTGAAAGCCTGCTTTCTGTATTTTGGAGTTTTTCCAAAAGCTAGAGAGATTTCTGTGAAGAAGTTGATTAGATTATGGGCTGCAGAGGGACTCTTAGACACAACGAGGCTTGAGGGATTGGAAAAGCTAGCTTCTAATCTTTTACATGATCTTATTGATATTTGTTGTTAG
>NbS00023299g0005.1
CCTTTTGTGGGAATAATTTGCACTTCATGTCTTGCATTTTTTCTCTCCAACTTTATTATATACCATCGTTTAACAACTATATATATCGAGCACCACCTGTGCAAGAAGTCTGCAACATTAGCTTCCACACAATCAAGTCAACATCCAGTTAACTGTGCCAAGAAGAAGCACAGTTCTGAATCAAGTATGACCACAACTTCAGAAGCAGTTATGGGATTTGAGGATGAGACAGCAGAACTGATACAACGACTTGTTCGGGGCCCGAAACATTTAGATGTGGTCTCCCTTGTTGGAATGCCTGGAATAGGTAAGACAACTTTGGCGAAGAGATTGTATACTCACAATGATATAGTCAATCGCTTTGATGTTTGTTCGTGGTGCACTATTTCTCAAAAAGACACTCATAATGATATAGTCAATCGCTTTGATGTTTGTTCGTGGTGCACTATTTCTCAAGTATATAATAAGAGAAAGACATTGCTTGAATTATTGGGTAATTTGGTTCCTCCGAATGACTTCACAAGGAGCAATGATGATGAACTAGCAGTTGAGCTGCGAAGACATTTGCTAAGAAAGAAATACTTCATTGCCATTGACGATTTATGGAGCACTGACGCATGGGATGACTTAAAAAGATGTTTTCCAGATGATTACAGCTGCAGTAGAATCATTTTGACAACTAGACAAGACAAAGTGGCTTCTTACACTGAAGTTTCTAGTGCTCCTCATCACGTTCGTTTATTCACAGGTGAAGAAAGTTGGTGCTTATTGCAAAAGAAGGTGTTTGGAGAAGAAAGTTGCGCTCCACAACTTGAGAAGATAGGAGTGAAAATAGCACAAAGCTGCGGAGGGCTTCCACTTGCAATTATTTTGGTAGCTGGTGTTCTTGCAAAACTGAACAAGGAAGAAATTCGTTGGGAAGAAGTTGCCAATGGTTTAAGTTCATGTGCTGCTGGTGATACAAAATTGTTCATGGACATAATTGAGTTGAGTTTCAGATTTTTACCTTGTCAATTGAAGCATAGTTTTCTTTACTTTGGACAAATGTACATGGACATAATTGAGTTGAGTTTCAGTTTTTTACCCACTCAATCGAAGCGTTGTTTTCTTTACTTTGGAAGATTTTGTGAGGGTGAAATCTTGGTCCGAAAGTTGATACAACTTTGGGTTGCTCAAGAATATGCAGTAGGTAATGAATTAAAGAGCGCAGAGGATGAAGTAAAGGGCTACATGATGGAGTTAATAGATAATAACCTTGTAATGGTTGTCCAAAGGAGCTTCTTTGGTGAGGTGAAAGCAATTCGCATGCATGATCTATTGCGTGAGTTTTGCTTCTCTAAAATTGATTTTCCATGGAGGTCAGATGATTCAGGTTCTGGTGACCAACAATGTTACTTTCAAATGCATTATCTCCTTCATCTTGAAAGAGGACCAGATTCCTTACCCTCTGGTAGCCCCCCAGGTTCCCATTCTGCTCATGTACTCCCTTCTGATACTATACTTGACCATAATATTATTCTCGTCTATGACTTGAATTTCCTTTCTTGTGACTATTACAAATCATTGAGAATGTTGGATTTGGCATGCATCACAATAAGAAGTACATCCTTTATTCAAGCTTTGATTAATTTAAGATATCTAGCCCTAAAGGGGAATTTTGAGGCGGATCCTTCATGGTTATCTGAGCTCAAGAGCTTAGAAACATTGATACTTAGGGAATCACGCAGATTAAATCTATCACATGCAATATGGGGTATGGTAAGCTTAAAACATTTGGAAGTGACTGGTAAACCAGCTGTCATTAGGTGCAATGTCCCAGAGTTTGAGACATACCCCCCTTTAAAGAAATTACAATGGCTTTCCATTGCACACTTACCTGGAGGTGAAGAGTTCCAACAGTTTGTGTCAAAAGTACCCAATTTAGTAAAGCTGAGGTGTTTGGTTGAGGAGCCACAAGGTGATCGGAGATGCATTTGGCTTCCAGGTTTAGAATCTCTGAATAAACTTGCATCTCTAAAAGTCTATTTTCTGAAACTTAGTGTAAGGCGATTTGAGGTCAACTTCCCCATGAATCTCAAGAAGCTGACCTTGTCATCATGTCAATTACCATGGAGTGAAATTTCAATCATTGGAAATTTGGAAAATTTGGAGGTGCTCAAGTTGGAGTCTAATGCTTTTGAGGGAGAGCAATGGGATGTTAAAGACGAGGAGTTTCAGAATCTCAAGCTCTTGACATTCTACAACATGAATGTTCCTTCTTGGAACTTTTCTGATATGTCCTTTCCTAATCTTCAGCATGTGATTTTCAGAAACAGTCGACTGAAAACAAATATTCCGCGCAGCTTTGGAGACTTACTTTTGCTGCAGATGATTGAGCACTTTTCTGATATGTCCTTTCCTAATCTCCAGCGTGTGATTTTCAGAAACAGTCGACTGAAAACAAATATTCCGCGCAGCTTTGGAGACTTACTTTTGTTGCAGATGATTGAGCTGTCTTCGTGCAAATGCAGTCGCCGTACCATAAACTCTGCTAAGGAGATTAAGAAAGCTCAAATTGAAGATATGGGAAATCATGAATTTAAGCTCATTATCAAGTCTAGAGAGGAGGATGAAGAAGAACTTGGACTGACGTGGCAAGTTGACTCGGATCTGCGAAATTGGAAATTTCATTTCTGTTTTCTTCTACTTCTTTTCTTGATCATTTCCAACATTTTTTCGAGTTTCTAA
>NbS00002865g0003.1
ATGGAAATTGTTGGTGCAGTGATAAGCATGATGCAATGTTTTTGTGGAGAGACCTGCTCGCATCAATCCATTTCCGAAAAATGTATGTATATGAGAAAGCCTCATGCATTAGCAAATAGACTTGAAGAAAAGATGGAATTGCTTAAAGCTCGGGAGGAGGATGTTAGAAGAAAGTTACAAGTGGAAAAAGTATTGCGCGGAATGGAGCCAAGAGCTGAGGTAAATATGTGGCTTACTAATGTAGGAAAGATCAAAAGTTCTGTAGCTTGCTTGCAAGAAGAAATAACTAAAAACAAGAGTTGTTTAAATGGATGTTGTCCAAATTATGCGTCTCGATTGAAGCTTGGGAAACACTTTGATAAGAAAATTAAAGAAGCCGATAGGCTGTTGGCGCAGATCATATATCCAGATGCTTCATTGGTTGACATGATGCCTCAGGGAGGAAACATATTACCAGCAACTTCATTAGTGGGAGAAACTGCTCAAAGAAGTTTAAAATTAGTGTGGGAGTATTTGAATGATGGACACACTGGGGTAATTGGTATTTATGGAATGGGGGGAGTGGGTAAGACATCCATCTTGGTAGCAATTAATAATCGACTTTTGAGAGAGAGTACAGTTTTTGATAACGTCATTTGGGTCACAGCATCTAAGGATTCAAATGTCCAAAAGTTACAAAAGGATATTGCTAGAGCTGTAGGTTTATCTTTTGATGATGAAGACGATGAAATGGCAAGAGCAGCTCAATTACTTGAAGCCTTGATGCGAAGAAGAAGATTTCTTTTAATTGTAGATGATTTATGGGAAGCATTTTCTTTGGAGGTTGTAGGAATCCCATCCCCAGGTTATGGACATGACTGCAAGTTGATGATAACTACTAGATCCATGATGGTTTGTCGTGGCATGGAAACAATGAGAGACGTTGAAGTTAGTGTGCTTTCTAAGGAAGAAGCATATGACCTCTTTAAACAAAAGGTTGGTGACGAGGTGCTAGCATCTCCAAGATTACAAGCTGTTGCCAAGGGTGTCGCGGTGGAGTGTGGAGGTCTTCCACTAGCTCTTGTAACAGTTGGTCGGGCTTTAAGAAGAGAAAATGATATGAGGCAATGGAAAAATGCATTAAGCCAGCTGAAAAGTGCAATGGGAAGAATAGAAGGAATGGAGAATCGAGTCTTTACACGTCTGAGATTTAGCTATGAAAGACTGAAGGACAATGTGACTCGGTCATGTTTTCTTTATTGTGCATTATACCCAGAGGATCATCATATTGAGACTGAAGAACTGATTAAATACTGGATATGGGAAGGCATGTTGGATAACCTCGGGTATGGAGAATCCAAGATGCTGCAGGGAAAGATGATATTAGATGAACTGAAAAATGCGTGTCTGTTACAGATCATTTGTCAAGAAGGTAGTTTGAATGAATATGTCAAAATGCATGACCTCATTAGGGATATGGCAATAGCTGTTACAAGAGTGAATCCACTGTTTATGATCCGAGCAGGGAATGGAAATGTTACGCAATCTGAAGCATTTGGATCTCTCCTACACTACTGTTGA
>NbS00032132g0014.1
ATGGAGGAGGTTTTGGTGGTGGTTGTGAGTGTGAAGTGGAGTCTAGTGGTAGAGGCCGACGGTGACGATATAAACCTCAAGGACAGCGAATCTGTTGCTCTAGAATTTACCGATTTACTTTCTGATTTACTGCGGAGAAGGATCAAGCCTATTGAGCCAGGGGTCCGCAACATCTATACTGACGTCCTCAGAGATTTGAGGTCATCAAGCACTCCTCCCATGTCCTCAATCGAACCAGCAGCTGGATTCATCAACACTCTTCTGCACATTTCGACCGAATTAAGAGGGCTTTATACCTTCAATGCAGATCAAATGGAAACCCTTCCTGAGCAGCTTAACACATTGAGAATTATTCTCAATGAGCTGGCATTGACATACAACATTCAGGATAAAATGAGGATCCATTTCTTCAGAAGAGTCGAGATTTTGGTCATTGATGCTGGGCTTATTCTTTATTCATTGTACGATAGCAGCAAGAGCAAAGAAGACCGAAATCAAGACCTCTTTCTTTTGGCTGACAAGATTCAGCTTGTGAAGAAGCAAATTTACCTCGACATCCGAGAGGGGATACAACCCCATTTGCCTAAGAATGATGTATTGGGCTTTTTCGTTTTCCTTCTGAACAGCTTGAAGGAGCTCCTTTCTAGCCATGCCGATTCACTTGCTTCTGTCAAGAATGAACTTGATATGGTCCATGAGGAGCTTCAACTTCTCCAAGCATTCCTAGAAGTTGTAGCAAGACAACACCATAATAAACCTGAAGAACTTCAAAATCTTGCCGAAAGAGTCATTGATAAGGCATATGAGGTTGAGTACATAGTTGATTCTTTTGTACTGAGAGATATTCCTCATACTTATCTTACAGTATGGCTCTCAGAAATCATATGGGAGATTAAGCTTATCAAGACAGAGTTGATCAAATCCGCGGAAAAGAATATGACAATTGCTTCCTCTTCTGCTGATGAAGAATTGATAGGTTTTGACGATGTGAGGGAAACTATAAGAGGTCAGCTAGTTCGAGTATCACCAGAGCTAGATGTTATTTCCATTGTCGGTATGGCTGGCACTGGTAAAACGACCCTTGCTCGAAGTTTTAACAAAAATGATTCTCATTTTGATTTTTGGGGAGAGTGTCGTGTATCTCAGGTATACACGCGGAAAGACTTGCTACTTTCCATTTTGAGTTCTAATTGTGACCCTACTGAAATTAGTAAAGAAGCTGATGATGTGTTAGCTGATAGACTACGGAAACTTTTATTGACAAAGAGATACCTTCTGATCATTGATGATGTGTGGGAAGTAAAAGCATGGGATGATTTGATATTATGCTTTCCTGATGCTAGGAATGGTAGCAGAATCATTCTGACCACCAGACATCAAAAAGTTGCTGTTTACGCTAAACGTGTTACTGAACCCCATTTCCTACGTCCTCTGAACGAGCAAGAAAGTTGGTTGTTATTGCAAAAAAGGGTATTTGGAAAAGAAATCTGCCCTGAACAGCTAAAGGAAGTTGGGGAAAAAATAGCAAAAAAGTGTGATGGGCTACCACTTTCCATTGTTTTAGTGGCTGGTCTTCTCACAAAGATGGACAGGACAGAAGGATGTTGGACGCAAATGGAATTAAGTTTCGGTGAACGAATCCAGGATGGAGCCAAGGATCTAGTAAAACTAAGTTACAATGATTTACCTTGTAAACTGAAACCATGCTTTTTATATTTTGGAGCATTTTTGGAGGACAGAGAGATTTCAGTCTCAAAATTGACAAGCTTATGGATTTCTGAGGCATTCATAGAAAATGATGGGGAAAAGTGTTTGGAGGATATTGCAGAAGATTACTTAGATGATCTTATTGGGAGAAACCTCGTCATGGTGACTAAGAAGAGATCTATTGGGAAGAATAAAGCATGTCGTGTCCATGACTTAATGCTCGATTTTTGCAAGGAAAAGGCTGAGGAAGATAATTTCCTGTTGTGGCTGAAAAGAGATCTAGATGCCAATCCTCCACATTTTTATTCTGAAAAGCCTGTGCACCGCCGCTTATCATTTTGCTCTAATCAGGATGATCTTGCTGGGTGGAGGCATCATGCTTGCACGCTCGTACGGGAGGTCAGTGATAATACATGTTCTTCAATGGGACATGCTTCTATCATCTTTGGCAACTTCAAATTTCTTCGGGTGTTGGATTTGGAGTTTGTTGATGTGAAATCTTTTCCCACTGAACTTAATCATCTGAGGTACCTTGCTGTTCAAACTATTGAGGATTCTATCCCGTCATCCATAGAAAACCTTTGGAATCTTCAAACGTTCATAGTCAAAAGAAACGGAGGACAGGTACTGTTGCCAGACACCCTTTGGAAGCTGAGTAAGTTGAGAAATGTAAGCATTAGTGACAGTGCTTTGTTTAATTTGCGTAGTGCACGAGAATCGCTTGATGAAAACCCCTCAAAGCTGGACAATTTGGCAACGCTTTCCTCAATATATGTTTCCAGGGAGGACAATATGGAGAGGATATTAAGAAGAACGCCCAATCTTCGAAAGTTAAGATGTATTTTTGCCGATTCATGGGGTTGGGGAAAGAATGAAAATCGGTTCCCTGTATTGGGCTCATTGTCTCAACTTGAAACACTAAAGGTGGTCTTCATCAGCATACCAGAGATAGGTCCATCAAGATTAAACTTTCCAATGAATCTCAAGAAATTGACATTATGCAAATTTCCTTTGCCGCCTGCTGAAATTTCAACCATTGCCAACCTTCTCAATCTCGAGGTACTTAAACTGCAACAAGTTGCCTTTGAAATGGATGAATGGGAAGTGCGAGACAATGAGTTCCCTCAGCTCAAATTCTTGGATCTAGAAAATCTCAAACTCTCAAAATGGGAAGTGTCTGACGAAGCCTTTTGTTGCCTTGAGAAACTGGTTTTGCATGGATGTTCACATCTCGAAGCAATCCCTGATGGTTTTGAGGACCTGGGTTATTTGCAATACATTGAAGTAAAATCATGCAGTAAAGTTTTTGCTGATTCAGTCTGGGATATCAAAGAAAAACGAGTTGAAAATGGTTACAAATGTGACGTCAAACTCTTTACTTAG
>NbS00006547g0102.1
ATGGCTGCTCATGCTGCACTAAATTCTGTGATGGGAACAACAGAGCAGCTTTTACGGTCCAACTTATCACGCCTACAAGAAGGTCAGAAACAACATCTGGAATTGCTCAATGAGAAGTTTGGCTCTCTGCAAGAATCACTTGAAAACATTGATGGCGAACCAACAACGGATTTGCAAGAAAAAGTCAAAGACGTAGCATATGAAGCAGAAGATGAAGTTGAATCACTGGCCAAACAACTCACGGAGAAGAATGAACTCCTTCCACTTGAATCCAGCGACAGGTTTGGTGGATTCTGTCATCGGATTGATTCTATCAAGGAACATCTCATCAAGAAGAAGAAGACGAAGAATTTGCAAGCTAGAAATTCTTCAATCCTCGAGGACAATATAGTGGGTCGCACCAAAGAAAGAGATAGAATAACTACTAAACTTACGAGCCGCTCAGGTAAACTGGAAGTCATCTCTGTTGTGGGGATGTCAGGCATAGGTAAATCAACTCTTGCCAAAGACATATTTCAGGACACCTCGATTAAGCAATACTTTCCTATTCGTAAATGGAGTACTGTGTCTGAGAACTGTAATTGTAGAAAGACGCTTCTAGACCTTCTTCGTCAAGATGCTACTCCGAAGAAAGAAAACCGTCAAGATGCTACTTCGAAGAAAGAAGACCTTCAAGATGCTACTTCGAAGGAAAAAGAGCTTGATGAGAAAAGTGATGGAGAATTAGCTGGTATCTTCCAGAGAAGTCTGAAGGAAGAAAGGTATTTGATTATTGTGGATGACATATGGAGCAAAGAAGCTTGGGATGAGATGATTCATTGGTTTCCAGATTGTGAAAATGATAGTCGACTAGTGCTGATTTCTCAAGACACGAAGGTCGCTGAACACGCTAGCTCTCCTGAAGATGTCATTAAGATGGATCTTCTGGAACCAGATGAAAGTTGGGATCTGTTTTACCAAAAGGTGTTTGCTAAAAGAGATTACACGGTAGAATTTGAGGAAGTTGGGAAGAAAGTTGAGAAAGAGTGCAAAGGATTACCACTAATGATAACTGCAGTCGCTGGAATTCTCTCAAGCAAGAGTACACTGGTTGAGTGGAAGGAAGTAGCTGAAAATATGAGCTCTTTAAAAAGCACTGATGCTTTTCAACGATGTTTAGAAGTGATCGTTTGGAGCTACAATCATCTTCCTTCTCAAATGAAAACTTGTTTTTTGCACTTTGGAGTGTTTCCAAAAGCCATAGAGATTTGTGTGAAGAAGTTGATACGATTATGGGTTGCAGAAGGACTCTTACAGCTAAAGGGGGTTATGGAATGGGAAAAAGAGGCTGATAATGTTTTACTTGATCTTATTGGGAAAGGTCTAGTTATTATTGACAAGAAAAGTTTGGATGGAAAAATCAAGACATGTAGGATTCATGATCTTTTTCATGATTTATGCTTGAGAGAAGCCGAACGCGAGAATCTTTTGTATGTTACTTCTGATACCACCATTACTGACGTAGAGAAAAATCTTCCTGAAGAACGTAGGTGGGTGTCAATTCATTCAAGTGGTAGTGTTAAGTTTCCCAAAACGAGGTCTGCTGATCTTACCCGTAGCAAAGCGCATTCTCTTTATTTTATGGGTAGCTTTTTTTGGTTTGAAATTGATTTAAAACCTTTTCTTTTCAAACGACTAAGGGTACTGGACTTGGAGAGAATGATGGTTAATTTGTTCGATATTTTCAAAGCGGGCCTTTATCGTCTAAGGTATTTGGCTGTGATGACTGGTAATTGGTCTGGGGATCTACCAATTTCCAACCTTCAGAATATACAAACTCTCATTTTTAGGCCACGTCCAGGGATTTCTAATAACTATATATGTTATCCAAAAGAGATTTGGGAAATGTCTCAATTAAGGTATCTCTATGCAAGAGGCATTTCTCTATGTTCTCCTGGATTGATGTCAGGGAGTGAAGTTGAGCATTTGTTTCTGGGAAACTTACAGACTGTTTCTGGGTTGAGTCCTCGTTGTTGCACAAAGGAAGTATTTGAAGGGATTAAGAACGTGAAAAAATTGGCCATTCGCTGGACTGGGTATGAGCATAAGAATGATGGTAAATGGATAGCTAATCTTAAATATTTACAAAAGCTCGAGGCACTAAGTATTGCAGATAAGATTAGAAGTCCAAGCACTTTTCCGTTCTTTAAGCTTGAAATTCAAGATTCTCTGCCACCAAATCTCAGGAAGTTGAAACTTACCTCCACTAATCTGCTGTGGGAGGACATGGCCATTATTGGGAAATTGCCCAATCTCGAGGTGCTCCAATTGAAGAATTTTGCCTTCGATGGTAGTGTGTGGAAAGTAACAGAGATATTTAAAAACTTGAAGTACTTTCTCATTGATAAGTCCTATTTTGAGTATTGGAAAACTGACTCCAATGATCATTTCCCAAAACTCGAGCAGCTAATAATCAGGGATTGCTCATTTTTGAAAGTGATTCCTCAAGAATTTAACACTAGTATGACGCTGGAGCTCATTGAGGGTGGTCTTGGTAAGATTGTTGGAGTGGAGATGAAGATTATATATATGAATAAAAAGAGGAAGATCCTAATGGATTTGCAGAAAGTACCAACTGCAGCTGATTGA
>NbS00020047g0002.1
ATGGGCGCTCAAGATACTCTGTTGGAGTATAAAGAAGTGGTTGGCTTTGCTTACGAAGCGGAATGTGTGATCAAACGACTTGTTGAAGGATCAAAGGATCTGGAATTTGTCCCTATTGTGGGTATGCCTGGAATTGGCAAAACCACATTGGCAAGGAAATTTTGGAGTCATTCTCAGATTTCAAACAATTTTTCCAAGAAAATTTGGGTTTATGTCGGCAGATCATACGAACTAAGAGGTATCCTTTCTAAGATTCTCATATCGTTCATGGAACGCATTGAAGAATTTCGCTATAAAGATGTGAACGGATTAGCTGAAGTAATATGTGATTTTATGGCTAAAGAAGGTGGTAGATGTCTCATTATCCTGGACGATGTGTGGGCTAAAGAACTTGTGGTTGTGGATTTGGTCAAAACAATTCTCCAAGAAAACAACAAAAGTCATCGGATCATGATGACCACTCGCGACGAGTATGTGGCTAGCTATGCCAGTGAGCATCCTCATCGTCTGAAATATCTATCTGACGAAGAAAGTTTTCAATTACTGGAAAAGAGAGCTTTTGGTAATGAAAGATGTCCTGACGAGCTAGTAGAACTTGGAAAAAGTATTGCAACAAAATGCAGCGGATTACCACTTGCAGTAGAGTTAAGTGCCGGAGCCTTAAGATCTCGTCTGAACAAAAATTATTGGGAAAGAATCGAGAAAAATGTGGGGCTGTACCTTGTCATAGAGAATGACCCTTCAAGTTGCAGGGAAATTGTGGAAACCAGTTACAACATTTTGCCCCAAGAAATGAAGGCGTGCTTCTTGTATTGCTTCGCCTTTCTTCAAGGTTATTCCATTCCTGCGCAGAAATTGATTCGCTTGTGGATCGCGGAGGGACTAATAAAGTCCAGTCCGACGTGTACCTTTGAGGAGCTAGCAGAAAATTACTTGGAGGAGTTTGCTCTTAGGGGTCTAGTCACTATGTCGAGGGATGACGATTCAATAAAAGAAATTGGATTTCACGACGTGTTGTATGAGTTCTACAAGACGGAGGCGATAATGGAGAGTGTTTTCCAAGAACTACGTCTAACACCCGATTTAGAATCTTCCCTCCATACAAGATCCAGATACTTCTCGTCGCTGGTCTTGGAAATCCAATCTGTTAAAATTTTCCTCCCCATGTATCTTAACCAACTATTTCATTTGAGGTATATTGCTATCTCAGGTGATTTCACGGAACTTCCTGCATCCTTTGGTAAGTTCTGGAATTTACAATTTCTCATAGTTAATACTAGTACACCAGAGCCCACTTTAAAAATAAAAGCAAATATATGGAACTTGTCACGTTTGAGGCACCTAAAGACCAACATCCCCGCAGAATTGCTGCCCCCTCCTAACCCAACGGTTGAAGGCTCTTGCCTACAAATTCTGTCTAAAGTTGCACCAGAAAGTTGCAATAAAGTTGTGCTTGCAAAGGCCGGAAATCTCAAAAAGTTGAGTATTCAAGGGCGACTGGGAGCTTTTCTTGAGACTAACAAGGACGGATTCAGCACTTTTCTAGGGTTAGGGCGCCTAGAAAAATTGAAACTGATGAATGCTGTTCCTTACAGGAGTGAAGCTCTTCACCTTCCTCCAGAATTATTCAGATTTTTGCGCAAACTGAAGAAGTTAACTTTGTCAAATACAAGGTTTAAATGGAACGAGGCGGATAGACTGGGCCAAATGGAATGCCTTGAGGTCTTGAGGTTGAAAGAAGATGCATTCACGGGGAAGTCCTGGAAGCCAGAGAAAGGAGGTTTTAAACAACTCCAGATCTTGTGGATTCAAAAGGCTGACCTCGAAAGTTGGGAGGTTTCAAGAGATCACTTCCCAAGACTTAAGAAACTTGTTCTTAACTGTGCTAAGCTTGAGAATGTGCCAGTTGAGTTATCTCATCTTCTCCGGTCGCTCTCCTGAAAGCATCAAACTCCAACTCATTGTATTCCCTCCTGAAACTGATTTAAAAGGAAAGAATCAGGACATTGACATTGCCGGAAGCCTAGGATACAAGGAGAAATTGAATATTGCTCTTTGATATTGCTTCACTGCATTTCATGTTTTTTTGCAGTCTAGTCTTCTGATAATAAAACTTTTTTCTCTTTTTGTTTGTTCGAGCATTGTGAAGTTGAAAATAAGTCTCCGCCTGTTGTTAGTTAGGGGGGTCACCGGAAAAAATTCTGTATTTGTATGTATATATAGGCTATATACCTTGAGAAAGGGATATATACTTGATAGGGCACCTTAATGGTAAGTTCTATAGAGCGGTGGTTAGACCGACCATAATGTATGAGGCAATTCTCATGTATAGAAGATGAATGTTGCAGAAATGAGGATGTTGAGATAGACACACTAGGCTGGATAAGATTAGGAATGAAAAGATATTCGGGGAAGGTGGACGTGGCTCCCATAGAAGACAAGATGCGAGAAGCTAGGCTTAGATGGTTCGGGCACGTGCGGAAGGAGAAGCATAGATGCCCCAGTTAGGAGATGTGAGAAAAGGTAGAGGGCAGCCAAAGAAATATTAGGGAGAGTTGATCAGGTAGGGCCTGGTGCGACTTCAGATTTTCGAAGACATGACCCTTGACAGGAAGTTATGGAGGGCGAGCATTAAGGTTATAAGTTAGGAAGTAGGATGCTAGCATGTGTTTGTCTTAGGCTGCTAGTGACTTCGATTGTGTCCTTATATCTTCTTTAGGAATACAGGTTAGGTCGTTGGAGACTAGTCCGATAGTGTATTGTCTTAGGGTGCTAGTGGCTCTTGTTGTATCCATATTACTTGTATTGTGTCTGTAGTACTGTACCATTGTTACTGGTTATTGTTATTGCTTTCACTCTACTTTTTGGTTACTACGTTGCTGATATTATCTCTCTTTCTTTCTTGCTTACTCTGATATTATTGTATCACTGTCTCTTTTCATCTAGCCGAGGGCCTATTAGAAACAGCGAGTAGGGGTAAGGTCTGCGTACACACTACCATCCATAGATCTCACTTGTGCGATTCCACTAGATTGTAATTGTTATAGTTTCCGCCCCAATCATCTTCTCTCTTTTGATTAAACCCCTCAAAAAGTCGTTAGACTAGATTTCCTTCTTTTTATAGTTTCCACCCCTCGTCCGCATGCCCCGGATCAAGAGAGTAATGCATGCCCTGGTGCCTTCAACTCCTGGGTTCGTCTTTGTCCGCATGGTTTTGCAGATGCTCCTGGATCTGTTGCATTTTGAGTTCCCATCACATAGAGTGCTTTCTTTCTAGAGTCCATTACTTAAATGGTCACTAACTATCCCAAATTATCTTTTAAAGTCAGTTTCTTTCGTTTGTAACAACAAAGTCAATCAATTATGCATATTGCACTCAGAAGGTCACTCAACTAGATTTTCTAAATTTTGGATTGCCAAATAC
>NbS00015355g0016.1
ATGGCTGAAGCAGCAGTTTCCTTTGTTGCAGAGCGGCTGTTTGATCTGCTCAAAGAAGAAGTTGTTTTCCTGAAAAATGTCCAGGAACAAGTTGAAGGAGTGGGAAACGAGCTTGTTCGGATGAAGTGTTTCCTGAAAGATGCAGACATGAAGCAAGTGGAAGAGCAAGCCGCAACAATCCGCAACTGGGTTTCTGAAATCAGATCAGTTGCCTACCATGCTAAGGATGTGATTGAAATATTCATCCACCAAGTTGCTTCCCTAGAACGAAAGAGCTTCTTCATTAAGTGTGCCCTTTTCCCTACGAAGCTATATTGGCTTCACAAAGTAGGGAAAAAGATTGAGTTGATTCAGAGCAGAATTTCGGAAATATCCAAAAGCCGGGAGAGATATGGCATCATGCCATATCAAGGGCTGGGAATCGGGGAAGGTTCGAGCACTACACGCGAGAAGATGCGTGAATTGCGACGCTCCTCTCCTTTGGTTGCCAATAAGGATGTTGTTGGCCTAAAGAAGCATGTGAACGCCGTCATGTCAATCCTTCTAAGGGACGACAAATGGTTTCGTGTTGCTTCAATTGTGGGTATGGGTGGCCTCGGTAAGACCACTCTTGACAAAGAAGTTTATAACGAAGCTCACATGAGAGACCAGTTTGACTGTCAGGCATGGATTTATGTATCCCAAGATTATAAACCCGCAAAGATCATCAAGGAACTCATTTTACAACTGGCAAATCCAGAAGAAGATAAAGTGAAGATTGTGGAAACAATGGACAAATTGTCAGAGGCTCTATTGGAGGAAATGCTCCATAGGCGCTTGGAAGGAAAACGCTATCTGATTGTTCTTGATGACATCTGGACCAAAGATGCATGGGATATTCTTGCTAGGTCATTTCCAGACAATGACAAGTCAAATGCCCGTACTATACCGTACGAACTTAAAGTATTGAATGAAGAGGAGAGCTGGGAACTCTTTCTCAAGAAATCATTCCCCGAGGAAAGAGAGTGTCCAGAGGACTTGGTGGACGTTGGGAAAGAGATTCTGGAAAAATGTGATGGCTTGCCACTGGCAATCACTGTCATAGGAGGCCTCTTAGCTGGGAAGAAGGAGCAAAGAAGTGAGTGGGAGAGGGTAAAGAGAAACCTCAGCTCCCACCTTGCAGGAAGCCAAACGTACGGAGTATCCGCAATTTTGGCGTTGAGTTATCATGACTTACCTCCCGACTTGAAATCTTGCTTTCTCTATTTAGGCCTTCTCCGAAAAGACAGACATTTCTGTGCAGCACTCAAGCACCTATGGATTGCCCATGGTCTTATTCATCAAAATCTAGGAGAACAACAGAGATTAGAGGATATTGCGGAGGATTATCTCGATGAGCTCACTGGCAGAAATACGGTTCAAGTGATCCTAGTTAGAGCAGATGGCAGAGTTAAAAGTTGCCGGCTCCACGATCTCCTCGAGACTTTTGTATCATGA
>NbS00003236g0006.1
ATGACCACAACTTCAGAAGCAGTTATGGGATTTGAGGATGAGACAGCAGAGCTGATACAACGACTTGTTCGGGGCCCGAAACATTTAGATGTGGTCTCCCTTGTTGGAATGCCTGGAATAGGTAAGACAACTTTGGCGAAGAGATTGTATACTCACAATGATATAGTCAATCGCTTTGATGTTTGTTCGTGGTGCACTATTTCTCAAGTATATAATAAGAGAAAGACATTGCTTGAATTGTTGGGTAATTTGGTTCCTCCGAATGACAACACAGGGAGCAATGATGATGAACTAGCAGTTGAGCTGCGAAGACATTTGCTAAGAAAGAAATACTTCATTGTCATTGACGATTTGTGGACCGCTGAAGTATGGGATGACATAAAAAGATGTTTTCCAGATGATTACAGCTGCAGTAGAATCATTTTGACAACTAGACAAGACAAAGTGGCTTCTTATACTGAAGTTTTTAGTGCTCCTCATCACGTTCGTTTATTCACAGGTGAAGAAAGTTGGTGCTTATTGAAAAAGAAGGTGTTTGGAGAAGAAAGTTGCGCTCCACAACTTGAGAAGATAGGAGTGAAAATAGCACAAAGCTGCGGAGGGCTTCCACTTGCAATTATTTTGGTAGCTGGTGTTCTTGCAAAACTGAACAAGGAAGAAATTCGTTGGGAAGAAGTTGCCAATGGTTTAAGTTCATGTGCTGCTGGTGATACAAAATTGTTCATGGACATAATTGAGTTGAGTTTCAGATTTTTACCTTGTCAATTGAAGCATAGTTTTCTTTACTTTGGAAGATTTTGTGCAGATGAACTCTTGGTCCGAGAGTGGATACAACTTTGGGTTGCTGAAGAATATGCAGTAAGTAATGAATTAAAGAGCGCAGAGGATGAAGCAAAGGGCTACATAATGGAGTTAATAGATAATAACCTTCTAATGGTTGTCCAAAGGAGCTTCTTTGGTGAGGTGAAAGCAGTTCGCATGCATGATCTATTACGTGAGTTTTGCTTCTCTAAAGTTGATTCTCCAAGGAGGTCAGATGATTCAACTTCCGGTGACCAACAACACTACTTTCAAATGTGTTATCTCCATCATCCTGAAAGGGGATCAGATTCCTTACGCTCTGGTAGCCAGCCAGGTCCCCATTCTGCTCATTTACTCCTTTGTGATAATAAACTTAACCGGAAGACTTTTTTAGTCGCTGACTTCAATTACCTTTCTCACGACTATTACAAATCATTGAGAATGTTGGATTTGGGATGCATCACAATAAGTAGTACGTCCTTCATTCAAGCTTTGATTAATTTAAGATACCTGGCCCTAAAGGGGAACTTTGAGGCGGATCCTTCATGGTTATCTGAGCTCAAGAGCTTAGAAACAGTGATACTTAGGGAATCACGCAGATTAAATCTATCACATGCAATATGGGGTATGGTAAGCTTAAAACATTTGGAAGTGACTGGTAAACCAGCTGTCATTAGGTGCAATGTCCCAGAGTTTGAGACATACCCCCCTTTAAAGAAATTACGATGGCTGTCCTTTGCACACTTACCTGGAGGTGAAGAGTTCCAACAGTTTGTGTCAAAAGTACCCAATTTAGTAAAGCTGAGGTGTTTGGTTGAGGAGCCACAAGGTGATCGGAGATGCATTTGGCTTCCAGGTTTAGAATCTCTGAATAAACTTGAGTCTCTAAAAGTCTGTTTTCTTAAACGTAGTGTAAGGCGATTTGAGGTCAACTTCCCCGTGAATCTCAAGAAGTTGACCTTGTCATCATGTCAATTACCATGGAGTGAAATTTCAGTCATAGGAAATTTGGAAAATTTGGAGGTGCTCAAGTTGGAGTCTAATGCTTTTGAGGGAGAGCAATGGGATGTTAAAGACGAGGAGTTTCAGAATCTCAAGCTCTTGACATTCTACAACATGAATGTTCCTTCTTGGAACTTTTCTGATATGTCCTTTCCTAATCTTCAGCATGTGATTTTCAGAAACAGTCGACTGAAAACAAATATTCCGCGCAGCTTTGGAGACTTACTTTTGCTGCAGATGATTGAGCTGTATTGGTGCAAATGCAGTCGCCGTACCATAAACTCTGCTGAGGAGATTAAGAAAGCTCAAATTGAGGATATGGGAAATCATGAATTCAAGCTCATTATCAAGTCTAGAGAGGAGGATGAAGAAGAACTTAGACTGATGTGGCAAGTTGACTTGGATCTGCGAAACTGGAAATTTCGTTTCTGTTTTCTTCTAGTTCTTTTCTTGATCATTTCCAAAATTTTTGTCTAA
>NbS00006056g0003.1
ATGAGGTTAGTTCTTGGCAGGCTGTTATTCAACTACCTTCAGCAACAAAACCCGAGAAGAGAATTTGGGACTTATAAAGCCGAAGATGCTGTTGAGTTATATCTACGCACAAGTCAAATTAATACAAGTGGTAAGAATGAAGGAAATGCACACATTATATCAGTAGATGAACTGCAAGAATTACTCGGAGAAATTTCGTCTGTAAACAAGAAACTGAGGACCATTAATCTGTCTGATCATGGCACCAAAGATTTCCAACCAGGGGAGTTCTTACTTGGTAATTCATCAGAACAAGTTTCACATCAGGAAAACAGATTTTGGAACTTCAATGATCACTTGGGAAGAATCAGATGTCGACTCATTAGATTGTCATCTGAACTCAATATTGTCCCAATAGTAGGTATGGGTGGAATAGGCAAAACTGCTCTTGCCAGAGCCTCTTATAATGATCCTTGCTTGGTGAATCATTTTGACATCCGCGCTTTGATTACTGTCTCCCAACAGTATCAGGTTAGGAAAATGCTATTGGGCATGTTGTGCTGTGTCACTGATCTGTCTGATGCCAATACAAAAACCAATGATGAATTAGCTGAACAGTTATATAAAAGCCTGAAATTTAAGCGTTTTCTTATTGTCTTGGATGATGTTTGGAGTATTGAGGCTTGGGATGATGTGAAAAGATCTTTCCCACACAACAAAAATGGAAGTGGAATCGTTTTAACCAGTAGGCTTGATCTGTTTGCTAGCTCTGAAAGCTCTCCTCATTTGATGAGTTTGCTTAGCATGGATCAAGCTTTGAAGCTACTCAACCTAAAGGTGTTTGGCAAAGAGTCTAGCCCTCGTGAACTCGAGAAAGTTGGAATGGAGATTGTCTCAAGATGTCAAGGACTTCCACTAGGGATTGTTGTGGTAGCTGGTCTTCTCTCTAAGATCAACAAGACATTAGACAACTGGAAGAATGTCTCAAATGAAGCTCATTCAGTTATAACTGGAGAATCAGATCAATTCCTAAGCTTATTTGCTTTGAGTTATAACTACTTGCCTTATCCCTTGAAGCCTTGCTTTCTTTATATATGCACGTTTCCCAAAAGAAGTATCGTTAGTGTTCCAAAGTTAATTAACTTATGGGTTGCAGAAGGATTCATAGAAGGGACAGCATCAAAGAACTCAAAACAGATTGCTGAAGAGTATTTAGAAGATCTAGTGAGTCGAAATTTAGTAATGGTGATTAAGAGGAGGTTCAATGGCAGAGTAAAAACATGTTGTATCCATGATCTCTTGTGGGATTCAGTACGAAGAGAAGCTGAAAAAGAGAACTTCTTGTACGTTGTGAGCGATCATGTTGATGTCTTTCCAGAGGAAGCTTATTCCAACAGACGCCTCATTTTGCATTCTGAGATGGTGGCCATTGCCGAGCAAAGGCCTTCTGTTTCTTTTACAGAGCTGGACTTCCTCCATCTACTTCTCCGTTAA
>NbS00011616g0003.1
ATGGGGGGGATCGGCAAAACAACTCTTGCTAAAATAGCATATGACGATCCTGAAATCATAAATCGCTTTGATATTTGTGTTTGGTTAACAATATCTCAAGAATATTGGATTAGAGATTTACTATTGGGAGTTCTTTCTTGTATCTCAAATGAGATCAAAGAAGAGACTGATGATCAATTGATGGATATGATATACAAAAATTTAAAGGGTCGGAGGTATCTTGTTGTAATGGATGATATTTGGAGTAGTGACGTCTGGGATCTTATGACAAGAACTTTTCCAGACGACAACAATGGGAGTCGAATTATTTTGACTAGTAGGCTCAATGAGGTGGCTATGCATGCTGACCGTAATAGCACTCCTCATGAGATGAGACTCTTTAATTCAGATGAAAGTTGGAAGTTACTTCACGACAAGGTGTTTGGGGTGCAACAACAGGTTTGTCCTCTTGAGCTAGAGAATATCGGGAAGAAGGTGGCACAAAAATGCCAAGGATTACCTTTAGCTCTTCTAGTTGTTGCAGGGCATCTCTCTAAAATTGCTAGGACACGAGAAAGTTGGGAAGATGTTGCCAACAGTGTAAGTAAAGTTGTTGCTAATGAATCAGATAAATGTCTAGGAGTGCTTGCTATGAGTTACAACTACTTACCTAATTGTCTTAAACCATGTTTCCTTTACATGGGTGAGATGTTGCCAAAAGTGTAA
>NbS00010427g0015.1
ATGAAAGGGGAAGTTTTGAGTGGTATTGAAAAAGCAAGTAAAGATTTACTAGCAAGTTTACTACCAGTAGTACAGAAAATTGAGTTAATAAGGAAAGAGTTGGTGCTGAGTCTTGAGACTTGCACAAGCCATGGCCATGACATTGAACCTGCTGATGATCATTTCAAGACTCGGGAATCTATGCTTGGAAGTCCGTCTAGACGTAGTTTTACAACAAATATGGAGAATGCTGTTGTGGGTCTTGATGATGAATTAGAGAAGATCATAGAAAGACTACTTGGGTCCTCATCCGCGAGAGAAGTTGTTGCAATTACAGGTATGGGTGGTATTGGCAAAACGACACTTGCTAAAAAAGCTTATGATCATCTTCAATTTAGGTCTCGCTTTGACATTCATGTGTGGGTTACAATATCTCGAGAGTATGAAATGAGAAGATTGTTGTTAAGCCTCGTCTGTTGCATTCCAGGCATGACCGATAAATTTCTAGAGAAGACTGAGGATGAATTAGCAGAGTTGTTATATAGAAGAGTAAAGGATCGAAGATATCTTATTGTCATAGATGATATTTGGAGTACCGAAGTTTGGGACAATGTAACGAGATGTTTTCCAGATGACAACAATGGGAGTCGAGTCATATTAACCAGTAGGCTTAAGGATGTGGCCACTTATGCTAATCCTGATAGCCTTTTGCATGAGATGGGGGTATTAAGCTTAGATGATAGTTGGAAATTACTTTCTATTGAGGTTTTTGGGGCAAATGATGTTTGTCCTTCTGAATTGGAGGATATTGGGAAGCAAATAGCAGAAAAATGTGGTGGACTTCCTCTGGCAGTTCTGGTGGTTGCAGGGCATCTTTCTAAAATTGCTAGAAGAAGAGAAAGTTGGATTATTGTTGCCAAAACTGTAAGTTCAGTTGTTGCTAATGATCCTGATAAATGCCTAGGAGTGCTTGTTGAGATAACACGGCTAATTCATCTGAGGTACCTTTGGATTCGATCAAATGGTAATCTTCCTGCATCAGTGTCTCAGCTTTATCATCTGCAAACATTGGTGCTTCAACAGCCGGAACTATTTTATATATACAAAACTTTAATTTTACCTCGGGAGATATGGAACATGACACAGCTGAGGCGTCTGCACCTACCGAGTGGCAACTATTTGTCTAAGCCTAAAAGAACTGATGAGGGAGCAACAGAGAGTGTTTTGGGGCTAAGAAATCTAGAGGAACTTTCTCATTTATGTTTAGCTAGTTGTACAGAGGAAGTCTTTTCATGCCTTCCCAATATACGTAAATTGAGTATTCTCGATGCTGCTTCAGATGATGCATCTGAATACTTAAAAAATCTGGTCCTTTTGGAGAAACTTGAAACGTTGAAGTGCGTCTGCTATGGTCAAAAGCGGCTCTCCTTGTCAAACTGGTGTGCTTCCCTAACATATGTTAAGAGGTTAATATTATCTGGTTGTCTTCTGCTTTCCGAAGACATGGCAAATCTTGCTACATTACCCAATCTTGAAGTGCTTAAACTTAGAGATAACGAGTTTGTAGGTCAAGAATGGAGACTAAGTGATGAAGATGAGTTCAATCAGCTAAAGTTCCTACTACTTGCTGAGCCACGTCTTGTGAAGTGGGAAGCTGGTAGTGTTAACTTCCCAACTCTTCAAAATGCTTCTGCACAGAATTCAGCAACAGAAATTCAAGTAGAACAAGAGAGCATGGGAAATTCTTGTCTTGGTGTCCGCGTTTATGGTAAGTTTGTAGAAATATCAGCTCAATATTTAGCATTAGTTTCAAATTCTGACTGCTCTTGA
>NbS00005570g0005.1
ATGGCTGTGGTCAGTTTCATTCCTGTGATTTCGAAGCTTGCTGACTATGTTGTGGCTCCAGTAGGTCGCCAATTCCTTTTTATCTATTACCGCAAGAAAAATGTTGAAGAACTTCAGAAGAAAGTGAAGACATTGAACGAAACAAGAGAAGATGTTTTAAACTTGATAATTGTAGCCACAAGCAGTGATAGAGAAATCAAAATTACCGTCAAAAGTTGGTTGGAAGAGGTTGACACAGTACTTGCAGAAGCAGAGGAACTTGACAATGAAGCTAAAACGCGTTTGAAGTGTTTAAATGGATGTTTTCCAGATTTTCTCTCAAGGTATAAGCTAAGCAAGATGGTAGTGAAACAAACCAAGAAAGTCAATTCGCTTCTTGACCAAAGACCAAAGGAAGAAGTATCTACCTCAACGCCTCCCTTGAATTTGCTACTCCTTTCTAACGAAGGAAAAGACATTAAAGATGAAAGTGAACCTATGCTTGATATTGTTGTCCAACAAAGTGAACCTATGCTTGATATTATTGTCCAACAAAGTGAACCTATGCTTAATATTATTGTCCAACAAAGAGAAGCAGTAGACAAGATTATGGAAACACTGCAAGATGAGGACTGTAAAATTGTAGGGATATATGGCATGGGTGGCATAGGCAAGACTACTCTTGCCAAGGAAGTTGGTAAAATGGCCAGAGCTTGCAACCTTTTTGATATGGTTGTGTATGCCGTGGTTTCTCAAAGTCCCGATACAAGAAAAATTCAAGGTCAAATTGCAGATATTTTACACCTCATACTTACAGAGGAAAGTGAAATGGGAAGAGCAGGTCGACTTTACAGTAGACTCTCTGAGAAGAAAATACTTGTTATACTAGATGATGTTTGGTCATCCATCGATTTAGCGGCCATTGGAATTCCTTGTGGAAGTAAGCATAAGTCCTGCAAGATTATGATCACTACGAGGCGCGTAAGTGTTTGCAGGACTATGGGTGCGAAGGAGATCCCATTAAGGCTCTTATCCTTCGAAGAGTCGTGTCACTTGTTCAGGACAAATGCTAAATTGGCCATCAGTTCAGTTACTTCCGAATTAGAAATAATGGTAATGGAGATTGTTCAGGAATGCCAAGGTTTACCACTGGCACTCGTTGCAGTTGGAAGGGCATTACATGGTAAATCTGTAATAGAGTGGACAGCAGCACTCCAGCTGCTGAAGAAATCTCAACCAGTAAGTGAAGAATATGGAAAGGAAAATGTTTTCTCATGCCTTGCCTTAAGTTATGACTACCTGGAAAATGAAGAAACCAAGTCATGTTTCTTATTCTGTTCTTTATTTCCTGAAGATCATGATATAAAAATTGAACAGTTGACCAGGTATGGAATGGGAAAACAGTTGTTCTTGGATGTAGATAAAATTGAAGAAGCACGAGCCAGAGCACACTTGAGGGTTGGTGAACTCAAAGCCTCAGGCTTGTTGCTAGAGAGTGACAAGGAAGGTTGCGTAAAAATGCATGACATGGTTCGGGACTTTGCAATATCAATAGCCTCCGGTGAAAACAACGGCTTCCTAATAAAAGCTGGTCTTGGTTTGAATGAATGGCCAAGAAGGGAGACATTTAAAAAACATGTGGTTATCTCCCTAATGAGTAACAATTTACTAGATCTTCCAGATGGCCTGAAATGTCCCAAACTCCAAATGTTGTTGTTAAGTGAGAATGAAGGTTTTGAGTTGATCCCCGATGCCTTCTTTGCAGGAATGAGGTCGCTAAAGGTTTTGGATTTAAGTGAAAGGGTTGGTGTTCGTTCACTGAATCCCGAGTATGGACTAGTATCAAATATCTTCCCATTACTCAGTTCTCTCAAATTTCCTTCATCTTTTGAAGTCCTTGTAAAACTTCAAGTTCTGAGTTTAGATCATTGCAAGTTAGATGATCTATCCATCCTTGGAAAACTTAAAGGCCTTGAGATATTAAGCTTTTATGGCTCTGACATCAAAGAGCTTCCATGTGAAATTGGGGACTTAAGTAACTTGAGGCTGTTGGACCTTACTTTCTGCCAAAGTCTTGAAAGAATTCCAGAAAAGTTGATTTCACGTCTAAAAAGATTGGAGGAATTATACATGGGAGGATGCTCTAAGCTATGGAGAGTTAGTTATTGCCAAGCATGTCTTTCTGAAATTATGTCATTGTGCTACTTGACCATTTTATGCATAGAAGTACCTCATATGGGATGCTTCCCTGAGAACTTTCAACTTCCAAAGATACAAAAGTTTGAGATTACCGTGGGATGTGATGCAACAATATGTTATCCGAGAAGCAAGACATTTTACTTCAAGGAAATCAAGACAGAAATACCTCAGGCAATCAAAAACATGCTTCAGACCACGGAAGATTTGACACTGTTTTGTATGGGCAAGGGATTGCTTGGAAATATCATAGATGTTCATCAAGAAAGTTTAAGTAGGTTGAAGATTCTCAAGGTAAGGGCTTGTATGGATGATCGTTTTCTGGTGGACAAACGTCCACATAATGCACCAATAATATTGGGAGCCTTGGAGGAATTGCATCTTTCTACTATGGACTCTTTAGTGTACATTAGTTCTGGCCCTCGTGAATTTCTTCCTACCAATTCGTTAAGGAAATTACGGATTGTTAATGTTGAAGATTGTCGTCATTGGTTGACTATTTTGGTCACTCCTTCATTAGTCCAGAGAATTCTCAATTTGGAAGAAGTTCGCGTAGCATGGTGTAGAGAAATGAGAGAAATATTTGCCCTAAAAAATTTCATAGAAGAAGAACAAGGAATCATCTCAATTGGTTTAGGGTCTAGCAGTAGATTGGGATCCAATGAAGATATACCTGGCCCTTCCAATCCCTTGTCTCCTCTATCATCCAGAGTAAGGGAAACTAAGCAAGGTCATGAAATTCTTCTCTCCAAGCTCAGAAAGATCAATTTAGATTCTCTGCCTAAATTGAAGCACATATGGAATGTGTATGACCCGCTGTCATCAACAAGCCATCACAGGCAAGTAAGGCTTGACAAGCTTACCATCATTGATGTAAGAAATTGTGGGATGCTGAAATCAGTATTCCCTTTTACTATATCCCAAGAATTTAGGCAAATGGAAATTCTGAGGGTGGTTGGATGCCCCAAGCTGGAAAGAATTGTCTCAAAAGCATCCGAAGAGATGCCTGGTGTTCAGAACCTTCCAAGATTTCCAAGACTAAGAGTTGTACATGTTGAAGACTGCCCAGAATTCGCCAACTTATTTTCAGTTAGAACAGCTCAAACTCTACTTCAACTGAATGAACTTAAAGTTAACAAAGTATATCATTTGGAGGAGCTTATAAGTAATGAGGAGAATGGACAAAAAGGGGATTTGAAGATTGTGCTGCCCAAGCTAAAGCAGCTTCAAATTTGCAACGTACACATAAAACGGCTATGTCCATATGCTATGACAATTGATCTACCATCACTAGAGGAATTGGTGTTAAAGCAGAATCAGGGTATGGAAGATTTCGCCACTGATGCTTCTAAATATGGCTTAGAAAGTGCACCAGCACTGACCAAGCTCCAAATTGATGACCACATCTTAAACGGCACACTAGCACAACAAATCTTTCGGCACAAGCTGTTGATAGTGTCGCCATTGATGGCAGAGAAGAAAGGATAA
>NbS00012994g0001.1
ATGGCAGAAATTCTGCTGACAGTAGTAATCAAGAAGGCTGCAGATATTGCCGGTGAACTTATTTCAGCACAAGTTTCTAGGTACAGTAAATTGCCAGAGAACATAAAATGGATCGAAAGAGAGATGAGACACATGCAATCTTACCTCAAAGATGCTGAGTCCAAGCAAGCCAGAGACGAAAAAATCAAGAACATGATCAAGGATATTGAAGAAATTGCTCGTGATGTGGAAGATATTCTGGATGAGTTTCTTCCCAAAGTTGCATCCAAGGGAGGAAAATCACTAGGGTTTATTAAGAAGACTTTTCAGGCCATTCCATATGCAATAGCTGCATTTAAGTTTGTTTCAGAAATTGAGAAGATCAAGAGAAGGGTGCATGAAATTGATCGCATAAGAACAACTTATGGTATCATGGATACCGGTGCTAGTGCTGAAGGTGATGGCAACTGGGACTTCAGAAGATCATTTCTCTATGCCGATGAACCTGATGTTGTTGGTCTAGACAAAGATTGCGAAAGTTTAGAGGCCAAATTACTCAATGTGCATTTAAGGTACGCTGTAGTCTCAATAGTTGGCATGCCAGGTCTGGGAAAGACAACACTTGGAAAGAGAACTTACAGGCGTGTTCAAGGTAATTTCGAGTGCTCCGCTTTAGTCTATATTTCTCAAGAGCCAAGAATGAGGGAGCTTCTACTCAGCATAGCTAGACAAGTAGGCCTACCAGAAGGAACGAGAGATGAGAACTTGGAGTCCAACTTGGGCACATTCTTGAAGGAAAAAAGGTATCTTGTTTTCTTGGATGACATTTGGAATACTAGCACTTGGGATGGTTTGAAACTTGTCTTCCCCAACAATTGTAGAAGTGGCAGTAGGCTTATTATTACTTCGCGAAATAATAATGTTGGTCGATACATTGGAGGTGAAAAATCACTTCACAAGTTGCAACCTCTAGATCCAGAAAATAGCTGGAAGCTATTCTCCAAGATGATCACAACCCTTCAAGAAACCACCATCGATCCACCAGAGCTGACAGACATTGCTAGGAAGATAGTAGGAAGATGTGGTGGCGTGCCTCTAGCTATTGAGATGACAGCAGGTATGTTGCGTGCCCGAAAAAGAACAGAACTCGAATGGAATGGAATACTCAAGAAAATAGGTCTAGATGATCAAGACAAATTCTCAAAGATTTTGACTTTGAGTTACACGGATTTGCCGGCCACTTTAAAACCTTGCTTTCTCTATTTTGGACTCTTTCCTGAGGATACACAAATATATGCTTCTGATTTGATCAACATGTGGGTAGCTGAGAAATTTCTAGGAACTGAAAGGGGGATGGATGCTGCAGATATTGGGGAAGACTACCTAAACATCTTGGTGGCTCGGAATTTAATCCAGGTTGCAAGTAGAGGATTCGATGGAAGGATCAAAAGTTGTCGAATTCATGATCTTTTACACGATCTTTGCATTACACTGGCTGAAGAGAACAACTTTTTTCAGAAGGTAGACAGCAGAGGTTTTGGTGCTACGACTACCAGAATTCGAAGACTTGCTCTCCATCCTCAACATGTCACTGAGTATGTCACTTCAAACTCCGAAGCTCCCAAGATTCGTGTTTTGCTATGTTTCACCAGTGATTACCAAGGAATCGACCAGAAACATCTCGAACATATGATCTCCAGATTCAGGTTCCGTGTTTTGAGTCTAGAGGCTAGATATTATTGGTGCTCTTTGCCAAATGAAATTGTGAACATGAACCACTTAAGTTACATTAAACTAAAAGGAACTTTCCATGGAAAATTTCCTTCCCGTATATGTTATCTTGAAACCCTTCTTACCTTGGACATCCGAGGATGTTTGGGAACCATATACCTTCCTACTTCTGTCTGGAGGATGAGGCAAGTAAGATATCTCCTTCTTGGATATACTACTAACTTCATATCCTCATTTTCTCTCACACGCAGATTTAAGCACAAAATTCTGTCCCTTCCAGATAAGGTGGATTCAGCAAATCTCCAGACACTGTACAATGTACAATCCAAGCAGTTAAAACCAAGCTGGTTCTCTAAATTCATCAATTTAAGAAGCTTGAAGATCAGGCATATCTCAGAAGAGATATTGAGGGCATTGATGGATGCAGCTCATGTGTTACAGAAGCTCGAGAAGCTTTGTTTGACAGGAAATTTCAATGGAACAATGTTTACAAGTATTGAAGCAGGGGCAATCAGCAGTATATATTATGCACAGACATTCAATCTTTCTGGCTATCATTATCTCACCAAACTGAATATTGAGCACATACCACTGGAAAAACTACCCAACTCGGAAGCATTTCCTCCAAATATCATCAAACTTACTATTTCCGCATTTACAATGGCAGGAGATCCAATGAATACTCTAAAAAGACTACCCAAATTGAAGATCTTGAAACTCAGAGACTTTGCCTACAAGAGTGTAAACAAGCTGGATTGCTCTGGAGTAGATAGTTTTCCGCAACTTGAAGTGCTCGAAATTGAAAATTGTAGGTTTCTACAAGAATTGATAGTGGATGATATTGGAATGCCAAAGATCAAGAAGATTGTAGTTCTTAATTGTCCATCATTAATGAAAATCTCAGAAGGACTTCAATGCAAAATTCTGGAGAAGACATCTGCTGAAAAAAGGAGAAAATAA
>NbS00016761g0012.1
ATGGATATCGGCCTAGTGATTGGTGGTGCATTTCTTTCTTCAGTTCTGCAAGTTCTCTTTGATAGGCTTGCTCCTCAGGGTGAGCTGCTGAAGATGTTTCAGAGGGGCAAACATGACATTCGACTGTTAAAGAAGCTGAGAATGATCTTGCTTGGTCTTCAAGCTGTGCTTAGTGATGCAGAGAATAAGCAGTCATCCAATCCATACGTTAGTCAGTGGCTTAGTGAGCTTCAAGATGCTGTGGACACTGCTGAAAACTTGATGGAAGAAATCAATTATCAAGTTTTGAGACTAAAGGTGGAAGGTCAGCATCAATATCTTGCGGAAACAAGCAACCAACAAGTAAGCGACCTCAACTTGTGCTTGACTGATGAGTATTTTCTTGACATAAAGGAGAAGTTGGAATACACCATTGAAACACTGGAGGGGTTGCAAAAACAAATTGGTTACCTTGGCCTTAAAGAGTATCTTGATTCAGGTAAACAAGAAACTAGAAGACCTTCAACTTCTGTGATTGATGAATCTGATATATTTGGTAGGCAGAATGAAATACAGGAAGTGGTTGACAGTTTATTGGCTGTTGATGCAAATGACAAAAATTTGACTGTAATTCCTGTTGTTGGAATGGCTGGGATTGGCAAGACAACACTTGCAAAAGCTGTTTACAATGATGAGAAGCTTGGATTTGCGTGTCTGAACCATATGATATTTTTAGAATGGTTACTTCAAGAAATTGTTTCATACAACTTGTTGGTTGATAACAACCTAAATCAGCTTCAGATCAAATTGAAGGAACACTTAAAGGAGAAAAAGTTTCTTATTGTTTTAGATGATGTTTGGAATGACAACTACAACGAGTGGGATGACTTGAGAAATTCTTTTTCACAAGGAAAAATTGGAAGTAAGATCATCGTGACGACGCGTAAGGAGAGTGTTGCCTTGATAATGGGTAGTAGGCCAATTAACGTGGGGACTCTGTCTAGTGAAGTATCTTGGTCTTTATTCATAAGACATGCATTTGAAAATAGGGATCCTAAGGAACATCCAGAACTTGAAGAGGTAGCAAGACAAATCGTAAACAAGTGCAAAGGTTTACCTTTAGCACTAAAGACACTTGCTGGTTTGTTACGCTCCAAATCAGAGGTTGAAGAGTGGAGGCGCATTTTGAGAAGTGAAATATGGGAGCTGCCGGACAATGTTTGCAAAGAACAAATCATTCAACTCTGGATTGCTAATGGTCTAGTACAACAGTCGCAAAAAGATGAAAAAATTGAAGATCTAGGCAACCAATACTTCCTCGAGTTGAGATCAAGATCATTGTTTGAAAGGATCCGAGAGTCTTCTAGAGGGAAGGCAGAGGTAATCTTAATGCATGACCTTGTCAATGATTTGGCCCAAAGTACATCTTTGAAACTTTGTATCAATTTGGAAGATAACGAAGGATCTCATATGTTGGAGAAAAGTCGACATATGTCATATTCAATGGGATATGGTGACTTTGAGAAATTGAAATCCCTCTACAAATTGGGAGAGCTGAGAACATTGCTTCCAATTAGTTTTGAGCTGGATAGTTTGTTTCCTCTAAGCAAGAGGGTGCTGCATAAAATTTTGCCAAGTCTAATATCCTTAAGGGCACTATCATTGTCTCGTTATCAAATCAAGGAGTTGCCAAATGCCTTGTTTATCAAATTAAAGCTCCTAAGATATTTGGACCTTTCTCGGACAGAAATAAAACAGTTACCAGATTCAATTTGTTTACTGTACAACTTAGAGACACTACTCTTGTCACACTGTAGTTATCTTGAGGAGCTACCCCTGCAGATGGAAAAGTTGATCAACTTGCATTACCTTGACATTAGTAGCACTTATCGCTTAAAGATGCCGCTACATCCAAGCAAGCTGAAAAACCTCCATATGTTATTGGGAGCTACATTTTTTCTAGGTGGCTGCAGTAGTCCGAGAACAAAAGATATGGGTGAACTACATAACTTGTATGGATCTCTAACAGTTTTAGAGTTGCAAAATGTGGTTAATAGAAGGGAAGCTCTGAAGGCAAACATGAGGGAAAAGGAACATGTTGAAAAGTTAACATTGTATTGGGGTGGAAGTATTGCTGATAATTCACAAAATGAAAGAGACATACTTGATGAGCTGCAACCAAATACAAATACAAAAGAAATCCTAATCATTGGATATAGAGGGACAAAATTTCCAAATTGGCTAGCTAATTATTTCTTTGTTAAGCTGGTGGAGTTATCTCTTGTTTGTTGCAAGGACTGTGATTCGTTGCCAGCTCTAGGAGAACTTCCTTCTTTGAAGTTTCTTGCCATTATGGAAATGGATCGAATAGCAGAGGTGACTGAAGAATTCTATGGTAATTCGTCCTCCAGAAAGCCTTTTAACTCTCTTGAGAGGCTTGAATTTGCAGATATGCTGGAGTGGAAGCAGTGGCATGTACTAGAAATTGGAGAGTTCCCTAGACTTCAGTATCTTTCAATTAAAAGCTGCCCCAAGTTGATTGGAAAGTTGCCTGAAAATCTTTGTTCTTTGACAAGATTGACAGTTTCAAAATGTCCTGAACTACTTTTAGAGACACCCATCCAACTCTCAAGTTTAAAAGAGTTTGAAGTTGTTGGCTCTCCTAAGGTTGGAGTTCTTTTTCATCATGCTGAACTTTTTACCTCACAACTTCAGGGAATGAAGCAGATAGTTGAATTACGTCTCATTGATTGTCGCTCTCTTACCTCCTTACCTATTAGCAGTCTGTCAAGTACGTTGAACGAAATAAATATATCTTATTGTGGGAAACTGAAATTAGAGCCATCAGTTAGTGAGATTTTTTCAAGCGGATGTAACATGCTTCTCAACAGTTTGATACTTAAAGGATGTGATTCTATGGATGATATATCACCTGAGTTGGTTCCACGAGCAGGAGAATTGAGAGTAGATCACTGCCACCACCTGACAAGGCTTTTGATTCCCAGTGGGACTGAACTTCTGGATATTTCTGGATGTAGGAATCTTGAAATACTTTCGGTTCCATGCGGTGTTCAGACGATGTCATTGCGTCATTTGGGTATTTTCAAATGCCAAAAGCTTAAGTCGCTGCCAGAACGAATGCAGGAACTCTTTCCATCTCTTAAACAACTGTTACTCCAAGATTGTCCAGAAATCGAGTCCTTTCCTGAAGGAGGATTGCCTTTCCATATAGAAGTCCTTCGGATCGAGTATTGCAAAAAACTGGTGAATGGCCAAAAGAAGTGGTGTTTACAGAGATTCCCCTGTCTCATAGATTTAAGCATCATTCATGATGGTAGTGACGAAGAGATTCATTTGGAGTTACCTTGCTCACTTCGGCGTCTTACTATATACAATCTGAAAACATTTAGCAGCCAGGATATCAAGAGCCTCGCCTCTCTTGAATCTCTACATACTGGTAAGTTACCTCAAATTCAGTCACTGCTCGAAGAAGGGCTTCCCTCGTCTCTCTCTGAACTAAAATTGTGTCACCATCATGAGCTCCATTTGCTACCGATGGAAGGTCTTCGACGCCTAACATCACTTCAAAGTCTACGGATCATGTCCTGCAATCAACTCCGATCTCTTCCAGAGTCACTGCTGCCCTCCTCCCTCTCTAAGCTGAGCATCTACGATTGTCCTAATCTCCAATCTATTCCAGAATCAGCACTGCCCTCCTCCCTCTCTGTGCTGATCATCCAGATTTGTCCCAATCTTCAATCTCTTCCAGTAAAAGGGATGCCCTCTTCCCTTTCTGAGCTGAGTATTAGTTTTTGCCCTAATCTCCAATCTCTTCCAGTAATAGGGATGCCCTCTTCCATATCTAGACTATCTATTTACAAGTGCCCGCTGCTCGAACCACGTCTGCAATTTGAGAAGGGGGATTACTGGCCAAAAGTTGCTCATATTTCCACCATACAAGTCGACGGGGAACATCTGTGA
>NbS00007796g0005.1
GCAAAGAACCATGAAGTGAGAGATTGGCTGGAAAAGCTAAGACATATTGTTTATGATGTCGATGATCTGCTCGATGATTTGTCTACACAGTTATTACTACAAATACATTTTCAGAAAAGCCTTAAGAAGAAGGTAAGAAAATTCTTTTCAAGTTCAAATCCAATTATTTATAGATTCAAGATTGGTAGAAAGGTAAAAGAGATTAGGGAACTATTGAATGAGATTGCAGATGATAGGAGAACTTTCCACTTTACTGAACATACTTGTCTAAATCCAGTTGAGAATATTTGTAGAGAACAAACACATTCCTTTGTAAGGGCCTCCGATATTATTAGTAGAGAAACTGATCAAGAAAACATAGTAAAACAGCTCATAGATGCTCGTGACGAGGAAAATATTTCTGTGATTCCTGTTGTTGGACTTGGTGGGCTTGGAAAAACCACACTTGTTAAGTTGGTTTATAACAATAATAAGGTTGTTCAGAATTTTGACCTGAGAATGTGGGTTAGTATTTCAGAGGATTTTAGTCTGAGTAAGGTAATTGAGAAAATTCTGCGGTCTGCAACAGGAGAGAGTTTTGGCCACCTTGATATGGATCAATTACAAGGTCATTTAAGTGAGGTTTTGCGATCAAAATGGTATTTACTTGTACTGGATGATGTGTGGAATGAAGATCAAAACAGGTGGACGGACTTGAGGGAGTTGCTGATGAATTGTTCTAGAGGTAGTACGATTGTTGTCACTACACGCAATAAGATGGTTGCTTTGATTACTGGAACAGTTGCACCTTACTATTTGGGTGGTCTTACTGATGTGCGTGCTTATCGGGTGGAAAAATTGTTGCCTAATCTAGTAGAAATAGGAAAAGAAATTGTGAAAAAGTGTGGAGGAGTGCCTTTGGCTGTGAAAACCTTGGGAAGGTTGCTGTACATGAAAACAGACGAAAATGAATGGTTGCGGATACGAGATAATGAGATATGGGAGATCGAACAGAAACAATCTGACATTTTGCCAATATTGAGATTGAGCTATGAACAGATGCCATCTCATCTAAGACAGTGCTTTGCCTATTGCTCCATGTTATCCAAAGGTCAAGAAATTCCGAGAGAGGACTTCATCAACCGGTGGATTGCTCAAGGATTTATACAGAGTTCAAACGGATCCAGGAAGTTGGAAGATATTGGTAATCAGTACTTTGATGAGTTACTATCGAGGTTTTGCTTCCTTGATGTGGTACAAGCTAAATTCCGAGAGAGGACTTCATCAACCGGTGGATTGCTCAAGGATTTATACAGAGTTCTAACGGATCCAGGAAGTTGGAAGATATTGGTAATCAGTACTTTGATGAGTTGCTATCAAGGTTTTGCTTCCTTGATGTGGTACAAGCATTTGATGGAGAAATATTGGCTTTTACACAATCTTGTGCATGATCTTGCACAGTCAGTGGCAGGTTCTGAATGTTTAAATGTGAAATCTAATGCTTCTGTGGTTTCTGAAAGAGTTCGCCACTTATTTTTTCATGCAGAAGATATGTCTAGGAAACACTTCCCAATATTTTTACTTTCTTTGCAAAAGTTGAGGTCTTTTTCTTACTCATTTAACATTGGACCTGTAAACAAGTTCTTTGTCAAAACGACGTTATCAAATTTCAAATGCCTTCGGGTGTTAGTCTTGAACAATTTAGATTTTGAGGAGTTGCCAACTTCGATAGGTCACTTGAAGGAATTAAGATATCTTAACCTTAGTGACAATGGCAACATCAAGTTTCTCCCAAGGTCTATGAGCAAATTAGTAAATCTGCAGACTTTTAACCTCATTAAACTGGTGCAGCAGTTTACTGCACTTCGGGTTTTTCGTATCTATGAATGCCCGAGTTTATGTTCCCTTCCAAGCAGTATTAGATACCTGACTTCACTTGAAAAGCTATGGATTTGGAACTGTGAAGAACTTGATTTGATGGATGGAGAAGGAATGGTAGGCCTAACAAGTTTACGATCGTTGCTTCTAATGGGACTCCCTAAGTTGGTGACTCTACCATTGGGACTTAAAGATGCTGCTCCTGCAACGCTGAATTACTTTAGAGTTGCCGATTGTCCCAACCTAGTGGTGCTTCCAGAATGGCTGCAGAATTGCTCTTCACTTCAGAAGCTGTATATAGAGGATTGCCCTGTATTGGCAACAATACCTCAAGGAATCTACAACCATAATGGCAGT
>NbS00004466g0001.1
ATGGATCGAGCGGTGGCTATGCTGGCCCCGGCGGTGACCACAGTGGCTAAAGCAGCGTTTGATGTGCTGCGTCCAGTGGTGACTAAAGCGGGGAACAATCTACAGGAAAACCTGACGAACGTATTAGAACAAAATCTGGATCTAATAAACGATGCAAAAGGAGACTTCCTTAGTTTACTGGACGAAGCTCAAGGATTAAATGCCTTACTAGCTGCAGATTATGCAGAACTGAATATGAACAGCCATCCTACTAAGTGGGATAAGTTGCCTCGTAAAATTCTACGTACTATATACAGAGCTGAGGATAGCATTGATAAATTCTTGGCTCAGGCGAAGATACACCAAGACAGTACATTGAAAAGATTCTTACAAGTTGATAAAGTAAACAGATTCACTAAGCTACCGGAGATCCAAAACATCCTCAAAGAATTGCGAGAAATTCGCCAACAGACTCAACAAGCTATTGAGGAAATAAGGCAACAGACCGGTCAGCAGTCTAAGTATATCAGCACTGCACAGGATTCTGCATTGGAGGAGCACAAAGTGATTGGTTTTGATAAGTCAGCGGAAGAAGTGAGAGAGCGACTACTCAAAGGATCTAGCTCAAAGAATCTAGAAGTTGCCTCTATTGTGGGTATGCCAGGTCTTGGCAAAACTACACTGGCAAGGAAAATCTATAATGACCCTGGGATTGGACGTGAATATTACAAAAGAGTTTGGGTTTATGTCGGCGTGTCATACATAGAGAAGGATGTGCTTCTTAATATTCATGAAGGGTTGGGTTTGAAGAGTAGTGGAGTCCAAGATAAGAATGAGAAACAATTAGCTGAGATAATCCATGATTTTGTGATCAAAGGAGGTAGATGTCTGATTGTCTTGGATGATGTGTGGGAGGCAAAAGCTGTGGATTTTGTCATGACAGCTTTCCCATGCAATGAAGGCTACCATCGGATTCTTATGACCACTCGCGAAATGCAGGTGGCTACACCTGTCAGTACATATCTACACAAGCTCAAATTTTTGGAAAAGCAAGAAGCTTTTGAGCTGTTGGAAAACAGAGTCTTTGGCATAAGAAAGAAGTTTCCGGTTGAATTTGTAGGATACGGAAACGAAATTTTAGAAAGTTGTAGTGGTGTACCACTTGCAATAGTGGTGATTGCTGGAGTTTTAAAAAGTTGTAGCTACAGAATTGAATGGGAAACGGTTGCGAAAAATGTGGGACAGCTCCTTGTAACAGAAAACGACCCTGACAGCTGCAAGAAATTTGTGGAAGTGAGTTACAATCATTTGCCTCTAGATAAAAGGGCGCCCTTCTTGTACATTAGCGTCTTTCCTCGAGGCTTTGATATCCCTGCATGGAAATTGATTCGCTTGTGGATTGCTGAGGGACTGATAAAGTATAGCTTCCCTAACAGTGAAATTGAGGTGAATGCAGAGTATTGCTTGAATGACATTGCCAATAGGAATTTAGTGATAGTGACGCAGAAGAGTTCTGATAATGGTCAAGTAAAAACATTTCGGGTACACGACATGGTGCATGAGTTCTGCAATGAGGAGGCTAAGCAGACATGTATTTTTCAAAATATCCATCCAGCTACTCCTACTCTGTCCACTCCTTCTATACGTGATTCAGTTACTTCTCGTCGATTATCTATTAAATCTTCTATTCCACACAATTTTATCCCCAAAGATGAAGAGTTAGAACATGTTCGGTCTTTCTTATGTTATTCGCCAAAAGGAATCGACGTATCAAATGTGGAGATCAAACTCCTCCCCAAAGCATTTCCACTCATCCGAGTCTGTGACATTCAACCCTTCATATTCGAATTTCCCAAGGAATTCTATAAGCTATTTCACATGAGGTATCTTGCTGTGTCAGGAGAATTCCAATTCATTTCTCCATTGTTTGGTAATTTCTGGAATTTACAAACTCTCCTGCTTCATACAAATCAGTCCACCCTTTCGATACCAAAAGACTTATGGAAAATGTTACAATTAAGGCATCTGCATACTAATAAACCTGTCACACTGCAGCAACCACCAACCCCAATAACCAAAAGTTCTTGCCTACAGACTCTTTCTAAGATTGCACCAGAAAGTTGCACGACACATGTACTTAAAAAGGCTTGTAATCTCAAAAAATTGGGGATTGAAGGGAAGTTGGAAACTCTTTGTAGATTCGAATGTTTTGTAGAGCTAAAGTGCCTGGAACGTCTGAAAATGTTGAATGGTGTTGTGAGTCCAAATATCCAGCTTCCTCAATCATTCTCCACATATCTACAAACCCTGAAGAAGTTAACTTTGTCATGTTCGAAGATCGATTGGAGTAATGCAAATGAGTTGGGAAAGTTGGAATCCCTTGAGGTCCTAAAGCTGAAAGACAATGCATGTATAGGGGACACCTGGACACCAGAGAAAGGAAGTTTTAAACTGCTCCAGGTCTTGTGGATTCAGATAACAGACTTGAAAACTTGGGACACATTAAATTGTGGCTTCGGACACTTAAGGCGCCTTGTTTTAATCAGCTGTCGTGAGCTTCTGGCTGTGCCATGCGAGCTGGCTAATTCACCTCACCTTACAGAAATAAGGCTGAAGAACACACAGAAAGCAGTAAACTCTGCGAAAGAAATCAAAGAGAAGAAAATTAAGATGCAGGCTCCAGGAAACATTGAGTTCAATCTCGTTATAGAAGATTCTCAAGCTGATGCCAAATGA
>NbS00012490g0007.1
ATGGCTTATGCTGCTGTGACTTCTCTTATGTCAACTCTTGGATTGCTACTGCAGTACAATTCCCGTTTAAATCTTCCCAACACAGAGCAAACTGAATCTCTTCACAAAAAAGTAAAAGAACAGATTCAATCTTTTCGCCAAAAAGTTGGTTCACTGCAAGCGCTTCTTGAAACATTGGAGAAGAATATCAATGATCCTAAGACAATTGAACATTGTGAAGTCAAGATCAAAGATGTAGCACATGATGCAGAATATAGAATTGAATCAGAAATGGAAAAATTTTATAAGGCTCAAAATGAAAAGGTTAGGAGAGAAGCTTATGAGGATTTTTGCAAGAGGTTGCAAAAAGCATCTGAGTCCATAGATTCCAATTCCAGAAAGTTAACTGAAAGTATGAAGAGTGGTTTGCAGGCAACTAGTTCACTTGTCCAAAGTTTTGATTTACCCGAACATTCTCCACAGCTTGGCAATAACATGGTTGGACATGAAAATGAAGTGGAGGATGTGAAGTGTAAACTCATGAAAATCTCATCCGATGAAAGAGAAACTATGGCAATCACAGGCAAGACAACCTTTGCTAGAAAAATTTATGATGATCCAGAAATTAAATCACATTTTGACATTCTAGCATGGGTTACTGTGTCAAAGGAATATTGTGTTAGAAAGATGTTGCTGCAGCTTCTTCATTGTATTCCATCAACAGAAGAAGTACGCCGTGAAGCAAGGGATGATGGTGAGCTAGCAGGCAAATTGAAACAGAGGCTGTGGAAATGCAGGTACCTAGTTGTCATCGACGATATATGGAGCAGCAAAGCTTGGGATAATATAAGTCCATGGTTTCCAGATTGCAAAGGAAGTCATATCCCACTTACCACAAGGTGCGGGAATGTGGCCAGTTATGCTGCTCCAGGTAAGACTCCTCATCACATGTCTTCTCTAAGTCCAGAGAAAAGTTGGGAACTATTGCAATCGAAGCTTCTTGAGAAAGTAGAGCTCTCTCCAGAATTAGTAAAAATTGGAAAGAAAATTGCAGAAAATTGTCATGGAATGCCTTTGACTATTACTGTAGTTGCTGGAATTCTATCTAAATGCAACAATGCATTAGATGGATGGAAGCGAGTAGCACATGATACAATGCGAAAGGTCCTCGGGTTAAGTTACTACTATCTTCCTCAACACCTAAATGCTTGCTTTCTATATTTTGGAATTTTTCCCCAAGATGAAGAAGTTGATGTGAGAAAATTAGTGGAGCTATGGGTTGCACAGGGATTTTTAAAGGAAGCTGATAATAAAAGTTTGGAGGACATAGCAGGAGAATGTTTGCAAGAACTTATAGACAGAAATCTGGTTCTTGTAAGCGAGCAGAGTTTTTGGGGAGAAGTGGAAACATGTAAGATCCATGACCTCTTACATGAGTTATGCTTAAGACAAACTCGAAGTGAGAACTTCCTACCTGTTACAAAAAGTAAACCACTGAATCGAGTCACGTGTGTCTCCCGATCATCTGTACAGGATTGTCTAATTACATTTGATTTAGTGCATCTAAGGTATCTATCCTTGTACAGTGAAAAACATGAATATCTTCCTCTTTCCAAACTTCAAAATTTGCAAATTTTGATTGTTAAAACAGGAAATAATTGGGAAGATAAGGAGCCTATAGAAATTTGGAGGATGCCACAGTTAAAGACTGTATGCTTTGTCAAGACAGGATGGCAATGTCCTCCGAATATGCCAATAGGTGGAAGGGAGCATACTGTTTTACAACACCTACATACTTTAACTGGTGTTGGTGCTGCATGGTGTGAAAAAGAAACCTTGTCATTAATGCCTAACTTGAAGAACCTGGAAATTGTGTTAGGCGGCGTTACTCGTGATTTGTGGAAACATATTTCCTGTTTGCCTCTAATTGAGGTACTTAGAAATATAGTTGGAAAATTTATTATAGTGACTTTTCCCTGTACAGATCAAAAGCACATGAAGACTTTTTGA
>NbS00004613g0014.1
ATGTTTCCAAGTTCTCTGATCGATTACGGTTTGATGAACGTAGGAGATCTTCAGTTTGCATATCCAGATATGTCGGATCTGATGGACATCCGAGAATGGGTACAATCACAGTTGCCAAAGAATGATGCTTTGGGCTTTTCCAGTTTCCTTGTTGACAGCTTGAAGGAGCTCTTGTCTATCCATTCCGGTTCACTTGTATCTATAAAGGACCAACTTGAGCTGTTCTATAAGGAGCTTGAGTCTTTGCAACCTTTTCTCAAGGACGTAGCGGAACAAGGCAATAATGAACATGACGAAATTATTCACAATTTTGCTGAAAGAGTCATTGATAAGGCATATGAGGTTGAGTATATAATTGATTCTTTTGTAGATGGAGATGTTCCTGAGACTTTTCTTACACAGTGGCTCTCAGAAATCATACGGGAGATTAAGCTTATCAGGGCAGAGTTGACGAGATATAAGGAAAAGAAAATGACATTTGCCTCCCCTGCTAGTAATGAAGAACTGGTGGGCTTTGAGGATGTCAGAGAAAATATAATGGGTCGACTACTTGGAGGATCACCACATCTGGATGTTGTTTCCATCATTGGTATGGCTGGATCTGGTAAAACGACCCTTGCCCGAAGTCTTATAAATGATCCGCTTATTGCTTCTCATTTCGATTTCCAGGCAGAGTGTCGGTTACTCAGTCTTGCTTGTTATGACCCTTCTGAACTTAGTAAAGGAAATGATTATGAATTAGCTGATAGACTAAGAAGAACTTTACTCGGAAGGAGATACCTTGTAATCATTGACGATCTGTGGGATCCAATGACATGGAATGAATTGAGATTATGCTTTCCGGATCATAAGAATGGTAGCAGAATCATTTTGACCACCAGACTTCAAGAAGTTGTTGATTATGTTGATCATTCTGAACCCCATCACCTGCGCCTTTTGAGCGATCAAGAAAGTTGGTTGTTACTAGAGAAGAAGGTATTTGGGGAAGAAATGTACTCTCTAGAGCTAGAGAAAGTAGGGCAACAAATAGCCAAAAAGTGTAAAGGACTACCACTTTATGTTGTTTTAGTGGCTCGTCATCTGAGACGCATAGATAAGACAGAACAATGGTGGAAGCGAGTGGAATTAAGGTTCGTTGAACTAATCCAGGTTGAAGCAAATGCGTCGGTAAAACTAAGTTACAATCATTTACCTGATATACTAAAACCATGCCTTCTATATTTTGGAGCGATTTCGGAGGGCAAGGAGATTTCAGTTGCAAAATTGACAAGCTTATGGATCGCGGAGGGATTCATAGAAAATGACAGGGAGAAGCATTTGGAGGACATTGCAGAACATTACTTAGAGGATTTGATCAGAAGAAGCCTCGTCATGGTAGTTAAGAGATCAAATAGGAAGTTAAAAGCATGCCGTCTGCACGACCAAGTGCTCGAGTTCTGCAAGGCAAAAGCTAAGGAAGATAATTTCCTACTGGGCTTCAAAAGAAATTACATTGCCAATCCTCCACAATTTTTTTCTGAGAAGCCTTCGCACCGCCGCTTATCATTTTGTTTTAATGGAGATGATGAACTGGCTGAGTGGAGGCCATCATGCTTGCACGCTCGTACGTTATTATTCGGAGAGGTCAAGAATGGTACCTCACCTTCACTGGAACATGCCTCGATAATCTTTGGCAGCTTCAAGTTTCTTAGGGTGTTGGATTTGGTGTTCGTTGTTGTGGAATCTTTTCCCACTGAACTTAACCATCTACGGTACCTCGCTGTCCAAACTACTGCGGATTCTATCCCGTCATCTATTGAAAATCTTCCGTATCTTCAGACTTTCATAGTCAAAAGAGCTGGAGGACAGGAAGTACAGTTGCCAGATACTATTGAAGATAACATTAGAGATAATGTTAGAATCCTAAGTTAA
>NbS00009236g0010.1
ATGGTACATCAGAGGGTTTATGCAAACCTGGAGAAAGCTGGAGCACATGGTTCTGAGGCATACTGCTCTCTAACATCAAGCATTTCAACCCGAAAACAGATCAAGCTAATTAGGATGGAGGATGTCAACATAGATGAGAGTGCTAAACAAGTAACTGAAGAGGAACCTGTGGGGCTTGAGGATGATGCTGAGAAGACAATTAAGCTACTGACCAGAGGAATAAGGGAACGGGATATTACCACTTTGGCGAAAAAAATATTCAAAGATTCTGCTATTGTTTCTCACTTTGATGTTCGAGCTTGGCTTACAATTTCGCAATCATATGATGTGAGAGAGCTGTTGAGGAATATCTATAAGCAAGTGACAGGTGTTGAGTACGGTGATAAGGAGAGTGACATAGCCGATACGTTGCGCAAGTGTTTAGTGGGCAAAAGATATCTCATTGTCTTGGATGATGTATGGAAGGTTGATGCATGGGATGAGTTAAGATTATGTTTTCCAGATGGTAAACAAGGAAACAGAATCATGTTAACAACTCGACTTAAACATGTGGCGATGGAAGTCAAGAACTGTACCGATCCTTATTCCCCTCAATTCCTAACCAAGGAAGCGAGCTGGAAATTGTTGCAGGAAAAAGCATTTCAAAAGGAAACTTGCCCTCCGGAATTACAGGATGTTGGCGTACAAATTGCGGAATATTGTAAAGGACTGCCTCTTACAGTTGTTTTGATCGGTGGAATTCTGGCGAAGAAAGCAAGGAGTGTCTCAGAGTGGTGTGAAGTTGCAAACAATTTAACGTCTCATCATGGATCAGTTGAAAGTGAGAGCAACTTGGCAATACAATTAAATCATTTGAGACATCGCCTTCTAACTATGGGAGTATTTAGGGAGGATGAAAAATTTGGAGCATCTAAATTGATGTTACTCTGGGTGGCCGAAGGCCTCGTTCAATGTAGTGATGAGAGAGGATTAGAGGAGGTAGCTGAAGGTTACTTGAGCGATATAATTTCTAGTAGCCTACTAATGGTTACAAAGACGACCTTTGATGGCAAGGTGAAGTACTTGCAAATTCATGATCTAGTGCGTGACTTTGTCTTAAACAAAGCTAAAGAAGAAAAGTACGTGCAAGTTATAGGGACACATAACCAATATCAACCTTCATATGATGAGGAACATCGAGTGTGCATTCACCTCGACCATAAGCTTCGTCAGGATTTGGAGAGATTCAACAACAAAGTAGATAGATTCCTCACTAGCGGCTCCACATCTTTCGGTCAAGGTCTTAAATCGTTTTTTGTTACTAATAATGCGTATGATTTTCTTGATTATAGAGATTTTTGGAGTAGTGAGTCTAGTTTTTACGGTCATGTTTCTAAAGAGTGTTTATCTCGTTCCTATCATTTCTCGTCAATTGGAGACTTAAGACTTCTTAGAGTGTTGGACTTCAAGAACTGCATTCCAGGGGATTATACGAATATAGTATCACACATGTGCGACCTAGAAACTTTACTGGTGGATACTGAGATAATTGTAGAAGGGACACCTCATATTTGGAAGATGACGAAACTAAAGCATGTAGACGTAGAAACACTCTTACCTCGTGAGATATTTGCAGTTTCTGAAGAAGGTCCGTCTAAGTTAGAGAATTTA
>NbS00045592g0019.1
ATGGCTGAAGCAGCAGTTTCCTATGTTGCAGAGCGGCTTATTGATCTTTTCCAAAGAAAAATTGTTTTTCTGAAAAGTGTCCAACAAGAAGTTGAAGGAGTTCGAAACGAGCTCGTCCGTATGAAGTGTTTCCTGAAAGATGCAGATATGAAGCAAGAGGAAGAAGAAGCCGCAACAGTCCGCAACTGGGTATCTGAAATCAGATCAGTTGCCTACCATGCTGAGGATGTGATTGAAATATTCATCCACCAAGTCGAGTCCCAAGAGCGACAGAGCTTCTTCATCAAGTGTGCCTTCTATCCTGAGAAACTATACAGGCTTTACAGAGTAGGGAAAGAGATTGAATCGATCCAGACCACAATTCTTGAGATATCCAACAGCCGTGAGAGATATGGAATCAGGCATATTCAAGGGCTCGGATTCGGGGAAGGAGTTAGCACAACACGGGAGAAGATGCGTGAACTACGACGCTCCTCGCCCTTGGTTGCAAACAAGGATGCTGTTGGCCTAGAGAAGCATGAACTCATTTTACAACTGGCAAATCCAGAAGAAGATAAAGTAAAGATTGTGGAAACAATGGACAAATTGTCAGAGGCTGGATTGGAGGAAATGATCCATAGGCGCTTGAAAGACACATGCTATCTCATTGTTCTCGATGACATCTGGACCACAGAAGCATGGGATCTTCTTGCTAGGTCATTTCCGGACAATGATAAGTCAAGTAGATTGCTACTTACTAGCCGCAGAAAGGAAGTTGCTTTGCATGCAGATGCCCATACTATACCATATGAACTTAAAGTATTGAACGAAGAGGAGAGCTGGGAACTCTTTCTGAAGAAAGCATTTTCCGAGGATAGAGAGTGTCCAGAGGACTTGGTGGACGTTGGGAAAGAGATTCTGGAAAAATGTGATGGCTTGCCACTGGCAATCACTGTCATAGGAGGCCTCTTAGCTGGGAAGAAGGAGCAAAGAAGTGAGTGGGAGAGGAAACCTCAGCTCCCACCTTGCAGGAAGCCAAACGTACGGAGTATTATAGGAGGCCTCTTAGCTGGGAAGAAGCAAAGAAGTGAGTGGCAGAGAGTGCAGAGAAATCTCGGTTCGCACCTTGTTGGAAGCCAAACCTATGGCGTATCAACAATTCTGGCGATGAGTTATCATGACTTACCTCCCCATTTGAAATCTTGCTTCCTCTACTTAGGCCTTCTCCAAAAAGACAAAGACATCCCGGTGCAGCAACTAATGCACATATGGGTCGCCCATGGTCTTGTTCAGCAGAAGGGAGAAGAAGAATTAGAGGACATTGCTGAGGATTATCTTGATGAGCTCATTTGCAGAAATATGGTTCAAGTGATCCAAGTTAGAGCAGATGACAGAGTTAGAAGTTGCCGGCTCCACGATCTCCTGTGA
>NbS00001576g0023.1
ATGGAATTCACTGATACTGTTGCAGACAGTCTCAGTGATTTACTGAAATATAATGATCCAAGTTCACCACTTTGTGTGGGGGGACTCATGTGTCAAATTGAAAAGGCTTTAAAGGAGTTGAAATTCCTTAAAACTTTTGTCTGCTTTGTTTCAGACATAAGTATCGAGCCTTGGAGCCAACACAACTTTTTCGCTCACGTTCTAGAAGTAGCTTGGCTCACAATAATGATTACCTTGTTGTATTTTCCAAGCAATGAATACGGATTTGAGGACTCAGCTCTAGGTGAAATGAATTCCTTGTTTTCCAATATACTCGGAAGCAAAATTAAGCCTATTGAGCGAACTATCTGCATGATCTATATTGATGTCCTGCAAGCTCTAAAGTTATTGCAGTCACGATGGTATACCATTATCAGGATTAATAATAACGCAGCAATAAAGAACCTTCAGGAGATGCTCAGCTTCTTGAGAGACAATCTCATCAAACTACAGGCCCTTGAGTTTCATTTTCAAGATATCGACTCTGTGATTGTTGATGCAGGACTTCTGGTTTTCTCATTAATTGTAAAGGAGAAGGATAAGGAAGACATGGCTTTGGGGGAAACAAACAACGTTCTAGTTCTTGATCTCCAAGGTAAAATTCAGAATATGCAAGCAATGATCTACCTCATCACCATAAAGACATTTCTCCTTCAGCTCAACTTACCTGGAATTGATGGAGTAGGCTCTGCTGATTTCATTTTAGACAACAGGGAGAAGTTTCTAAGCCTCTATTCAAATTCAGTAGATTCTGTGAAGAGCCAACTTCAAACAATCCAGAAAGAACTTATGTGTTTTCAAGCTGTTGTAAAACAGCATGGCGGACTTCAACATTTTGCAACAAAGGTGATTTGTTTGGTATATGAGGTAGAATATATATTTGATGCTTGTAAGAAAAAAGAAATTCCTGACTGGTGTCTTCTTATCTGGATCTTGAATGTCGGAGAGGACATTAGAATGCTCATGGTGGAGGTGGCGGAGGTTCAAGAAAAGAATGCGTTTGACTTTGCTTTGCATAACACCACAGATGCTACCAATGCAGATACTTCTTCACATTTTGCTAGGATTCCTGGCATGAACGAAGGGTTGGTTGGCCGTAAGGATGTAATGGACGAACTAAGACTTAAACTAACTAAAGCATCTTCAAAGCTTGATGTCATCTCTATTGCTGGGATACCTGGAGTGGGAAAGACAACTTTGGCAAACAAACTATACTTTGATCAGTCAGTTGTCTCTCATTTTGATATAGGTGCCCAAATGTGTGTCTCACAAGAATATACACGAAAGGACATGTTATTAACCATTCTAGGGGATCTTGTTGGTGAGACGGCTGAACTTGAGAAACAGCCAGAAAATATATTAGCAGATAAACTTGGGAAGAAATTAATTCGCACCAGATACCTTATCTTCATTGATGATATCTGGCATACTAATCATTGGGATGATTTACATTTATGTTTCCCAGATGACAAGAAGGGAAGTAGAATTATTCTAACGACTCGGCATTGTGATGTTGCCTCTCATGCACATGACACAGAAGCCCTTGTTCTTCGATTGCTGTCTAATGCTGAAAGTTGGATGCTATTAAAGAATAAGGTATTCAATGAAGATATATGTCCCCGAGCCTTACAGGATGTTGGTGAAAGAATAGCACAAAAGTGTGGAGGGCTACCTCTTTCAATTGTTCTGGTATCCTCGCAAGAATGGAGAAGAAAAAATTATAGTTGGGAACAATTGGCTACAAATTTAGGTCAACAAATTCAGCCTCAATCAGAAGGCACAATAAATCTTAGTTATGAAAATTTACCTCATCATTTGAAACGCTGCTTTATGTATTTTGGAAGAGATTCAAGTCTCAAAGTTAACTTGGTTGTGGATATCCGAAGGTTTTGTAACCACTCAAACAGAGAAGCTGTTGCTAAAAAGAGTTCTGACGGTAAGATCAAGGCATGTTGCATTCATGACCTGTTGCTTGAATATTGCAGGAAGAAAGCCAAGTCAGAGAACTTTTTAGAAAGGATAAAAGGGTAA
>NbS00035525g0015.1
ATGAATGAAACAAATTGTGGCAGTCTAGACTTGTTGGAAAGTATTGAACTACTGAAGGAAGATCTCAAACATGTTTTCCTGAAAGCCCCTAAAGACTCGTCTCAACTCTGCTTCCCCAAGAGTGATGGACCAATCTTCATGACTCTCCTTAGAAACTTAAATGATTTGCTCAAGTCAGATGCTTATTCTGCTGCTTTAATAAAAGAAGAAGTTCAAATGATGTGGCATATGAGGCAGAACATTCCATTAATTCAATTCTTGTTTGAGATCATGCTTATTTTCTTACTTCCCAAAATCATAGAAAAGATCAAGCTTATCAAAGAAGAGGTACAACAGAAGATCCCCAAGAATAGGGGTCTCGTTCTTGTCAACTCTCCCAAAAAGCCACTTGAAATTAGCAAGTCATCAGCAACCAGTCACATAATTGTAGGTTTTGAGAAAGAGATCAAAGAGATAATTAGTAAGCTCACCAAGGGACCAACAGAGATAGATGTCATTTCCATAGTTGGTATGCCAGTGCTTGGGAAAACTACTTTGGCTTACAAAGTCTATAATGAAAAGTTTGTTGTTGATCATTTTGACGTTCGCGCTTGGTGCACAGTTGACCAAGAATGTAATGAGAAAATTAAAATTTATAATCAAGTTATTGGTTTGAAAGAAAGATTCAATGAGGATGGCATAGATGATGATGTTGCTGATAAGCTACGGAAACAACTGTGTGGAAAGAGGTACCTTATTGTCTTGGATGACTTGTGGGATATTGCAATATGGGATGAGCTAACAAGATCTTTTCCTGAATTTCAAATTATCTTAACAAGTCGGAAAAAGGAAGTGGCTTTGCAAGGAAAACGCCACAGTGATCCGCTTTATCTTCGGTTGCTCACACTAGGGGAAAGTTGGGAGTTACTAGAGAAAAGGGTATTTGGAGAAGAACGTTGTCCAGGTGAACTATTGGATGTTGGAGAAGAAATAGCCCTAAAATATGATGGGCTTCCTTTGGTACTTGATCTGATCGGTGGAGTCATTGCAAGGAAGGAAAAGAAAAAGGCTTTCTGGCTTGAAGTTCTAAATAATTTGACACCCATTAAGAATGAAGTGGAGAAGGTTATACAATTAAGTTATGATCATTTATCAGATCACTTGACGCCATGCTTACTTTACCTTGCAAGCTGTCCAAAGGACGAATCTATTGAAATCTCTCAATTGAAGGATTTATGGAGTGCAGAAGGGCTTGTGGAACAGACTGAGATGAAGAGTGTGGAAGAAGTAATGGAGATTTATGTCGATGAGTTAATTTCCAGTAGCTTGGTGATCGTTTTCAATGAGAGAGGTTGGACATCAAGTTGCCGAATTCATGATCTTGTGCATGATTGTTGTTGGGAAAAAGCAAGAAAAGAAAAGTTGTTTGACTTCATAAGTTCAAGTGCTCCGTCTTATTCTTCTTCAGATCTGATGACACGTGGAATGACCATTCATTATGACCGACATCGCCTTCCTTGGAATGAAAACTTAGTCCTAAAAGAAAATCCTTATGTTAAACACCTCCTCTCTTTGAAGGTTTCTTATGAGAAGCACAATCATCTTTCCTACAACTGTCACCTAAGACACTTGAGACTTCTTAAAAGGTTGGAGCTGCACAAAATAAGATTGACGTATTCTTTGCTGAATGATATATGCATGCTTGTTCATTTGAGGTGCTTAAAGATTCAGATGAAGGCAAAAGCTCTCTCTCCGTCATTTTCAAACCTCTTGAATCTAGAAACTCTGGTGGTGGATAACCAGGGAACAAACATGGTACTATCACCTAGTATCTGGAGTCTTGCAAAGCTACGTCATGTGAGCATCGATAATTGTTCTCTCTTTGATTCGGATATTGACGAACCAGCAGTGTTAAAAGAGCACTCAAAGTTAGAGAATTTGAGAATATTATATGGGCTCAAGCTTTCCTCGTCCGGAAACACACAGGATATTTTCAAAAGTTTTCCCAATCTCCAAAGCCTTATGTTCACCATCAAAGAACCATGGCCATGTTCAGCAGAGCAGATTTCACTACCAAGATTGGATGTCCTTGAAGAACTTGAAGAGGTTTGGGCATATTTTGATTGCGCTTCTTTTCGTCAGGATCAATGGGATTTTCACTTCCCTTCCAGCTTGAAAAAACTGGTGTTGACGAGGTTTAATCTGACATCTGATTTACTTTCAAGAATTGGGAAACCACCCAACCTTCAAAAGCTGACTCTAGAAGAAGCAATCATCCAGGGGAAAGAATGGAACATGGAAGAAGAAGTCACTTTCGAGAATCTCAAATTCCTGAGTTTGGACTGGGTATCTTTTTCTGAATGGAAGGTTGGACTCGAGGAATTACATATAAAAAGATGTGATGAACTTATAGAGATCCCAGATAGTTTTGCGGATATTGCTTCATTAAAGTCTATCTCACTGTGGGGAAATCCTCAACTCATAGAGTCAGCTCATGAGATTAAGGAATGTGTTGCTGAAACTATGGGAGAAGACAAGCTTGAGGTAACGTGCTTCGACGAGTGA
>NbS00002946g0006.1
ATGTCTGAAATACAGAGGAGATATCTTGATACATTTTTGTATTGGGCAACTCAAAAAGGGAGGATTAAGGATGGGAAGTTGCGAGGACATGGAATGCAAGTCGGAGATAGTATTTCAGGTCCAAGGGCAGACTTATCTTCTGCTGAAGTCAAAGAAGGTCATGAGTTTCTCCTTTCACTGGATCCAGGAAGGTGGCCTTTACCAAATTTATGCAGTCCATTGTTTCAGAAGTTCATCGACTACATTCTTCAGAATGTGAAGGATCTTTTCAAAAACAGGAAAGAGTTGAACAAGTTTGATCTTCTAAGGAAAGAACTCCTAGTCCTTGAAGAAAATCTAAAGTATCTGAAAGTTTTCCTCGGATTCACAAAAGATGCAAGCATGGAACTAGAAAAATCCAGAATTCTCTTTAATCATATGGAGGTTGTCACTCAGAATACTGCTTACATCTGTTTCCTATGTTATGTGGAAGAAATGGATGAAGACCTGGTATCTCGCTTGAGGCTTAAGATCTCAAACATTTTGCAAGTGATCAAGCCCATTGAGCCCCAAGTTGCAAAAATTTATACAGGGGCTCTAAGATGTTTGGTTAAATCACAAACCCAGTACAACCGGGATGTGATAAAATTCGTTGAAGATTCCGTTCATTTTTTCTTGAAGGACCATTCAAAGTTATTAAATAGCGAGGCATGTTCCTTGATGCTTCCTCCTATGAAGGACCAAGCCAAAAGCATTTTTCAAGCAACAAAGCAACTGCTAACTTTGCTTATTTATCCGCCTGAAGATCCATATGATGACCAGGGGAAATTGAGTGATATACTTACTTGCGTTGAAGGTCTTATTGCTGAGGTAGCATCTGTTGCTTACTCTTCCTCTGTTGACAAAGCAGCAGAAGTTAACTTGGTATTCTCTGACTTGTTGAAAAAGATTGAAGTTGTCATGAAAGACCTAAAAGACATGATTCTGAAAGCTCCACTGTCATCAAAATATAATTTCCCCAAGACAAATGGATTAGGCTTTATTGACTCCCTCTTATGCTATCTGAAAGAGCTGCTGCAAGATGGAAAGTGCAATTCAGCTGTCACGTATCTTATTGCAGAAGCTCAGGAGGAGTTATCTCTCTTAAGATCCTTGTTAGAGAAGTTTGCGAAGCAACAGCATGCTTTTGAGGAGGTGAAGAGACATGATCTTTGGACAAAAGTGATATCTCTAGCATACCAGGCAGAACGCATAATTGATTGCCTGGTTATGGGAGATTATCCTGTTTGGTATCAGCATTTGTTATGTAAGACCACAACAGAAATTAAGCTTGTCAATGATCAATTAGCAGAGTTACATGTGCAAGAAGTTGAAGTCCTTATTGGACAAGAAGCACCAGATCTTGTCCCACAAGTAGTTGAGATAACTACAGGATATGATGAGGTAGTGGTAGGTTTTGATGAAGAGGCAAAGTCACTTATAAAGCTGCTCGTTGGAGGACCAAAGGAATTAGATATTGTGTCTATTGTAGGGATGCCTGGTCTTGGAAAGACTACACTAGCAAAGAAAGTTTATCATGATGAAACCATAAGGCATCATTTCGACGTCTATGCTATGTGTTGTCTTTCCCAAACATATGACAGGAGAAAAAAGTTGTTGGAAATTTTGAATCAAGTCCGAGGTCCCAGTCAACAGAATGAGAAAGATCCAGCAGTTGCTCTGCGAAGATTTTTAATGGGAAAGAGGTACATTGTCTACATTGATGACGTATGGAGCATTAATGCATGGGAAGACTTCCAGGGATGTTTTCCAGTTAATGAAAATGGAAGCAGGATTTTATTAACCAGCAGACTCAGTGATGTGGCTTCAGATATTAACCCTGCTAGACCACCTCTTCGACTTCGTTTTCTTTCTGCAGCGGAAAAACTATGTGAAGTAGGAGAAGAAATTGCAAGAGAGTGTCAAGGACTACCTCTCCTGGTGATTTTGGTAGCTGGTGTTTTGACAAAGAAAGAGAAAAACAAGGAAAGTTGGAGAAAAATTGCAGAAAGTATAAATTCAGATACTGACATTAGTGCCAAGTGCCTAGATATAATAGAATTGAGCTACAGGCACTTGCCAGACTGCCTCAAGCCCTGCCTTCTCTACTTTGCATCTTTTCGTGAGGATGAGGAAATTCCTATCTCAAACTTGGTGTGGTTGTGGAATATCGAGGGATTTGCTGCAAACACAGAGGCAAAGAGTGTAGAGCTTGTAGCAGAAAGTTTACTGAATGATCTCATAGGTAGAAGCTTGGTAATGGTTAACAAGAAAAGGTCCGCCGGAGGAGTCAGATCATGTCACATCCATGATATGCTGCACGATTTTTGTGCAGCAAAAGCTAAGGAAGAGAAGTTTATGCAGATAACAAGTACTGAGAACAAAAATTTGACTAGTTCCTTTTATGAGCACCGGAGGCTGTGCATTCATCATAGCCTTTACTGGGCAGGGAGGATCGGAAACCTGCAAGTTCGTTCTGCATTCTTCAGACCCCCGAAATCTGGCTGCCAGGAATTTTTTGATCTTGAGAACTTTAAACTCCTAAGAGTTCTACAAATGGAATGTCCTGTGTCAGACAGTTCCTTCCCGAGATCAAAAGAGCTTATTCTTTTGAAGTACTTAGGAATCAAAGGCTATGTGGAATCTATGCCAGCATGGATATCAAACCTTTCAAACCTTGAGGTTTTGCTTGTCATAACTGTAGGCAGTGGTACAATATTGCCAATGGCCATCTGGAATATGCCAAGGTTAAAACATGTGCATGTGCAACCTGTTGCATCTTTTGATGGACGCATTCCTCGCAAATCGGAAAACTTATGTTGCTTGGAGACCTTGGCCACTGTGTCTCTCACTAATAAGCTAGCAGAAAACATGATAAAGAAGGCGACCAGACTGCGAAAGCTCAAGTGCCACTGTAAAGAGCCTCTCAAACTCATATTAGATGCTCTTCCACTTGAAACACTTAGTGTGAATGGTAAGATCTTGAAATTCAGCATGCCCGAGACGCTAACAAAGCTAACTTTATCTGATGTTTCGTTGCCACAAACTGAAATGTCTAATATCGGGAGATTACCAAATTTAGTGGTACTCAAGTTGGAGCATAGAGCATTTCAGGAAGGAAAATGGGAAATTGAAGATGAGGAGTTTCCGACCCTCAAGGTTCTTAAATTGAGGTCCCTCAAAATTACAGAATGGAGTGCCTCAGATGAGTCCTTGCAAAACCTCGAACGGCTTATGGTAGAAAGCTGCTTCCATCTTCAAGAAATACCTTCTGCTATTGGAGAAATTTCAAGTATAAAGATGATTGAAGTGAGACGGTGTGGTGAGTCTCTTGAAAAATCAGTCAGGCAAATTCAGGAAGAGCAAAAAGAAGAATATGACAAGGAGATCAAGGTCATTATTTAACACTTAGATTCGTCAGCCTGACGAGCAAATAAAAAGCTGCAACCCTGGTTTAACAGAGGAGAAAGGTTGTGATTGAATGATAGAGGATATATGGATCTTCAGCATAGTCATGGATAATTTTAAGGAACCAGTGATTCTCTTTTTTCCTTTTTTTTTTTAATGTACAATAACATATCCAGCTAGATTGAAGCTGGGAAAATTGAAGACATT
>NbS00024739g0012.1
ATGGCTTATTCTTCTCTTTCTTCACTGCAGCAACTCCTGCAGCCTAACCACCTCTTACTTTGTGGAAGCTGTATACCACAACAACATGTTGAATCCACTTATCAAAGTCTTTGTGCTCTTCAAGTTTTCCTTGAGGAAGCCAAAGATATTGAAACTCTAAAGCATTTGGAAAAGAGGATGAGAGATGTACTCTACAAAGTAGAATATAGAGTTGATTCAAGACTAAGAAATGTCATTGTAGCAGATTGCATAGATGACCAAGAAAGGGCTTGTAATGCCTTAAATCAAGAATTGCAAGAAGTCGAAAAAGAAGTTGATTCTCTCAAGAAAGAGGTGATGCAGATCGAGTTTAACAAGCACATAAGCAAATCTACAGAATTAGCAACAACTTCTTCCTCATCAAGAAGGTATGCAATTGATCAAAATACTGTTGTTGGAATGGAGGATGACTTCAACACCATACTAGATCGTCTCATCGCACAAACACATGAGCTAACTGTCATACCAGTTGTCGGTATGGGAGGTATAGGTAAGACAACTCTTGCTAGAAAAGCTTATGATGATTCTATTCGATATCGATTTGATACACATTCATGGGTCACAGTCTCAGAGAACTACAATGAGAGACAAGTGCTACTAGATGTTGTTATGTCAATAAGTCGGGATAGAACTGATGAAAGCTATGAAACAATGAGTATAGATCAACTAGTAGAGATTGTGTATAAAGGTCTAAAGGGTAGGAGATTTCTAATTATCATAGATGATCTTTGGAGTACTGAGAATCCTATTAACAACTCCCTTAACTATGTTGCTGATTATGCAAGCCCTGATTTCCCCCCTCATAGTATGTCTTTTCTAAGTTTAGACGATAGTTGGAATCTGTTTGCTAAAATGCTATTCAAGAAAGATCAATGTCCTCCACTACTACAAAAAACAGGGAAGCATATCATACAACAATGTCGAGGATTACCTCTATCGATAGTTGTCATTGCTGGACTTCTTGGCAAGATGGATCCGACACATGATAATTGGAAGAAAATTGAGGAAAATTTGAACTCTTTCTTTGGTACAGTTTCTGAACAGTGTCAATCAATTCTTTCATTGAGCTACAGTTACTTGCCCCAATATTTGAAGGCTTGTTTTCTCTATGTTGGAGGTTTTCCTGAAGATATGGAGATTAATGTTTCCAAGTTGATTAGGCTATGGATTTCTGAGCAGTTTATAAAAGCAAGAAGCTATAAGAGGTTAGAGGTGGTGGGAGAGGAGTATTTACAAGACTTGATTGATAGAAGTCTAATTTTGGTGGGCAAACGAAGGGCTAATGGAAGGATGAGAACTTGCAAAATACACGATCTTCGTTAG
>NbS00000462g0011.1
ATGGGAGGACTTGGCAAAACCACTCTTGCTCAGAAAGTCTTCAATGACCGAAGGGTGGAGGATCACTTTGAGAGGAGGATATGGGTGTCTGTTTCTCAAACATTTACTGAGGAACAAGTCATGAGAAGCATATTGAGGAGTTTAGGAGATGCATGTGTTGGTGATGACCAGTGTGAACTGTTAAGAAAAATAAACCAGTACCTTTTGGGAAAGAGGTTTTTGATTGTTATGGATGATGTTTGGAGCTGGGACAATGCCTGGTGGCAAAAAATCTATACTGGACTGCCCAAAGGAAATGGGAGCACTGTTATTGTAACAACGAGAAATGAGCTAGTCGCTCGCAAGATGGGAGTTACAGAAGCAAGAATACATTGGCCAAAATTCCTCAATGAGCACTACAGTTGGTTACTATTCCGGAAGATTGCATTTGCAGGAAGTGCAGGTGAATGCCATTTCCCCGAGTTGGAGGACGTGGGAAAGGAGATTGTGGAAAAATGCAAGGGTCTTCCTTTAGCAATCAAAGCAGTAGGAGGAGTGATGCTTTGCAAGCCATCTTACTATCACGAATGGAGGCAAGTTGTTGATAAGGCTTACAATGGTGTGATCCACACATGCAAAATGCATGACATGGTTCGTGACTTGGTGATCAAATTAGCCGAGGATGATGCATTTTTCACCCCAGCTGATGCAACTTGTCGGCATTTGGGTATTAAGAGTGAGATGAATTGGAAGCAACTATTGAGCAATCAAAAATTACGAGCACTGCTAACAACCACCAAGAGTGGTGAAGTTAACAAAATCCATTCCGACATTGCCAAGAAGCTGTGCAAGAGTCGACACCTCCAAGTATTGGATCTGTCAAAATCAATTTTCGATGTGCCTCTTTCAAGTTTGTTGGAAGGAATTGGATCTGCTAAGCAGCTCACTTATCTCAGTTTAAGCAATACACATCCAATGATTGGAGTTCCAGCTTCCATATCCAAGCTTGAAAAATTACAGATTTTGGATTTCAGCTATTGCCAAAATATGAAAATGCTCCCCTCTTGCGTTCTGACATTTGAGGAACTTGCTGTTTTGGATGTGAACAACTGTGGTTCCCTTGAGTACCTTCCAAAAGGATTAAGTAGGCTTTCCAATCTTCAAGTATTGCTTGGGTTTAAGCCTGCAAAATTAAGCCAACCAGGAGGTTGTCGTATTGCTGAGCTCAGAAGCCTGACTCGACTCAGAACTCTCAGTTTAAGACTAACCGAAAATGAGGAGATTGGAGACGATGAGGGGAACGCACTGGTAGATCTCCAAGAACTTCAATTTTTAACAATAAGTTGCTTTGGCAGTCAAGATAATGGACTTGCGACAAAACTTGGTAGACTTTATCCTCCACGACAACTCCACGAGCTGATTCTCAAATTTTATCCAAGTAAGACAAGTCCTGAATGGCTTAACCCCAATCTCTCCCCCATGTTGCGATATTTATCAATCATCTCTGGTGATATTACACAAATGCACGAGAACTTCTGGGGTGATGGTAGTACTGCTTGGAAAATTGAGGGCTTAATGTTGGAATCTTTATCGGATTTGAGATTGGAATGGTCAGCAATGCATCAAGTCATGCCTTCGTTAAGAATACTCAAGGTTAGCTGGTGCCCTGAGTTGGAGTCATTTCCAATTGAAGATGCAGGGTTTAGAGGGGGTCTATGGAAGAAGGAAGAACATAGGAACTGA
>NbS00054346g0004.1
ATGGCTGCTTATATAGCTGTAATTTCTCTTCTTAAAACTCTTGAGCAATTTCAACAGAGAATTGATTCAAGGCACATTTATGGTTACACTGCTAATACGCTCGATTATCTTCATGCTACTGCTGAATATTTTCATAATGTTGTTGAAGAAACTAGAAAGAGTAGGTTTGATCCTGAAAAAGTCAAATCTTTGGAGGAAAAAATAAGAGTTGCTGCTAGCGATGCAGATGAAGTTGTTGAGCTGAAGATTGGTCAACTAATCAAAGGCTCAAGCTGGATGTTTGGAATATCACTTATAATTTTACACTGGAATTTGTTATCAGTTGTTAGAAAAATGTATACAACAAAGAAAGAAGTGATGGAGATTATTTCTGAATATAGCACTAGTACCCATGATGTTGATGATAAAATTAAGTTTGGAAGATGCACTGTGCAGGGACTTGATGATGACTTGGAGATCATAGTTAAAAGATTGACAGGATCACTGTCGGCGCTAGACATTGTCACTATATTAGGTATGGGTGGCATTGGTAAAACAACACTCGCGAGAAAAGCTTATGATCATCTCACAATCAGGTATCATTTTGACCTTCATATATGGGTTACAATATCTCAAGAATTTCAATTTAGAAATGTCTTGTTACAAGCTTTACATTGCATCTCAAAGCACACGAATAGTTTCAATGCAAATGATTATGGTAAGATGAAGGACAGTGAGTTAGCCGTCCTGGTGAAAAAAAAACTAAAGGGTCGAAGATACCTTGTTGTTGTTGATGATATTTGGAGTAGGGATGATTGGGATAGTCTAAGAGTAATATTTCCTGAGTACAACAATAGGAGTCGAATCTTATTGACTACTAGGGAAACTGCAGTAGCGATGTATGTGGATTCTACTAGCGCTCATCACATGAACTTATTGAATTTTGAAAATAGTTGGAAGTTACTTCGCGATAATGTATTTGGACCAGAAAATGACCATCCTCATGAGTTAGAAAAAATTGGAAAGGAAATAGTAGAAAAATGCAGAGGACTACCATTAGCGATTTTGGTTATCGCAGGTCATCTTTCTAAATTGGCCAGGACAGCAGATACTTGGAAGGATGTTGTCCGAATCTTAGATAAATGCCTAGGAGTGCTTGGTTTGAGTTACCACCATTTGCCTAGTCCGACTCTTATTTTGCGGGGACCATCTGGCATT
>NbS00030756g0006.1
ATGACGACGAAAGAGTTGGAACTACTGGCAGAAGGGGATGAAGGTGTTTACATGGTCTTCATTGAAGAGGTGGAGAAAAAGGCCAGGGAAGCTACATTAGACCAGGCGCGTGGGTCACGACCAAAAGAATTTAGAAACGCTTCCCAAGGCCATATATCATCTCAAATGGATTGTACTACAGCTGAAGATATGGTGGGATTCAAGGAGGTCATGCTAACAATAGCAAACCTACTTGTTAGAGGAACATCACAAAGAGATGTCATTTCAATTGTTGGAATGGCTGGTCAAGGTAAAACAACAATTGCTAACAAACTATTCATTGATGAATCAGTTGTTCCACAATTTGATGTTCGTGCAAAATGTTATGTTTCTCAAGTGTACATCCGTCGAGAGGTGTTGGTTTCTATTCTGAGTGATGTGGTCGGCAAGCCAACTGATCTTAGTGAAGTGCCTGAAGATGAATTAGCTGATAAGTTGCGCAGACTATTATTGTCAAAGAGATATCTTATCCTCATTGATGATGTCTGGGAAACTAGAGCATGGGATGAGTTACAGATATGTTTTCCGGATACCAACAACTGTAGCAGAATTATGCTGACAACCCGGCTGGAGAAGGTTGCTGACTATGCTAGCTGTCTGGACGTTGTTACAGAAAAAAAGGTGTTTCTCCAACAAAGTTGTCCACCGGATCTTGAAGGTGTTGGACAGAAAATAGCAAACAAGCGTGGGAGGTTACCTCTTTCAATTGTTCTGGTAGCTGGTGTTCTTGCAAGTATGACAAAGAAAGAGCAGTGGGAACAAGTGGCAGATGGTTTAGGTTCACATATTCGTGGCGACTCCAAGCACATCATACAGTTCAGCTACAAGAATTTGCCCCATTATCTCAAACCTTGCTTTCTGTATTTTGGAGCATTCTTGGAGGACAAAGAGACGCAGATCTCAAAGTTAATGAAGTTATGGATGGCGGAGGGTTTGGTAGTAAAACAAAAGGAAAGATGCTTGGCTGATATAGCAGAAGATTACTTAGAGGATCTTATTAGAAGAAATATGGTGATGGCCACCAAGAATACGTATCATGGCAAAGTTAAAGCATGTCGTATCCATGACCTGTTGCTTGAATTTTGCAAGGAAAAGGCAGAGGAGGAAAAATTTCTACTATGGATATATAGCTTTAAGTGTCTTAGAGTGTTAGATCTGGAGTTTGTCACTGTTGCTTCTTTCCCAACTGAATTATCTCAACTGAGATACCTTGTACTTAGAACTTTTGAGGAATCTAATCCATCATCTATAGCCAATCTCCGGAATCTTGAAACACTTATGGTTAAAGGGCTTGGAATTGAACTTTCGTTGCCACACTCAGTGTGTAAGATGGTTAAGATGAGACATCTGCATTTAAACGACCGTGCCTCCTTCAATTCGCAGAACTTAAAAGTATTCCTTGAGGATCCCTCGGAATTAGATAATTTGGAAACTTTTTTCACTCCTGCTTTTTCATCCGGTGAGGATGTGGAGAAGGTATTGAGTGAGACCCCTAAACTTCGAAAACTGAGATGCGTATTTTCAGGATCATGGGGTTATTCTGAGGAACAACAAAAGGACTGCAATCAGTTCCCAAGATTACAGCACTTAACTAAGCTTGAATCACTCAAGTTGTTTTGTTTGCACAAGCCAGAGCGATCACCTTGCGTATTCAATCTCCCGTCAGATCTTAAGAAGCTGACACTTAGTGGTTTTGGATTGCCATGGAGTGAAATTTAG
>NbS00026128g0019.1
ATGGTGGATGTCAACATTGATGAGAGTGCTAAACAAGTAACTGAAGAGGAACCTGTGGGGCTTGAGGATGATGCTGACAAGATAATTAAGCGTAGGACCAGAGGAATAAGGGAACGGGATATTGTCTCGATTTTTGGCATGCCTAGTCTCGGAAAGACCACTTTGGCGAAAAAAATATTCAAAGATTCTGCTATTGTTTCTCACTTTGATGTTCGAGCTTGGCTTACAATTTCGCAATCATATGATGTGAGAGAGCTGTTGAGGAATATCTATAAGCAAGTGACAGGTGTTGAGTACGGTGATAAGGAGAGTGACATAGCCGATACGTTGCGCAAGTGTTTAATGGGCAAAAGATATCTCATTGTCTTGGATGATGTATGGGAAGTTGATGCATGGGATGAGTTAAGATTATGTTTTCCAATTGGTAAACAAGGAAACAGAATCATGTTAACAACTCGACTTAAACATGTGGCGATGGAAGTCAAGAACTGTACCGATCCTTATTCCCCTCAATTCCTAACCAAGGAAGCGAGCTGGAAATTGTTGCAGGAAAAAGCATTTCAAAAGGAAACTTGCCCTCCGGAATTACAGGATGTTGGCGTACAAATTGCGGAATATTGTAAAGGACTGCCTCTTACAGTTGTTTTGATCGGCCTCGTTCAATGTAGTGATGAGAGAGGATTGGAGGAGGTAGCTGAAGGTTACTTGAGCGATATAATTTCTAGTAGCCTACTAATGGTTACAAAGACGACCTTTGATGGCAAGGTGAAGTACTTGCAAATTCATGATCTAGTGCGTGACTTTGTCTTAAACAAAGCTAAAGAAGAAAAGTTCATGCAAGTTATAGGGACACATAACCAATATCAACCTTCATATGATGAGGAACATCGAGTGTGCATTCACCTCGACGATAAGCTTCGTCATGATTTGGAGAGATTCAACAACAATGTAGATAGATTCCTCACAAGCGGCTCCACATCTTTTGGTCAAGATCTTAAATCGTTTCTGAAGAAGGTCCGTCTAAGGTAG
>NbS00019867g0006.1
ATGAGGCGGAACATGCTACGAAAAACTACTTTAGCTTACAGGGTATATAATGATGAGTCTGTTAGTCATTTCGATGTTCGTGCTTCGTGCACGGTTGATCAAGAAAAAAATGAGAAGAAGTTGTTGCAGAAAATTTTCAATCAAGTTATCAGCTTAAGTTCAAAAGACAGTGATGAAAACATTGATGCTAACATCGCTGATAAGCTACGGAAAAAACTATCTGGAAAGAGTTACCTTAATGTTCTAGATGATTTGTGGGATATTGCAATATGGGATGAGTTAGCAAGACCTTTTCCTGAAGTTAAGAAAGGAAGTAGAATTATTATAATTAGTCGAAAAAGGGAAGTAGCTTTGCAAGGAGCAATGTGCAGTGATCCTCTTTACCTTCGATTGTTTAGACAAGAAGAATGTTTGGAGTTGCTGATGAAAAGGGTGTTTGGAGAAGAAAGTTGCCCAGATGAACTATTAGATGTTGGAAAAGAAATAGCCCAAAATTGTCATGGGCTTCCTTTGGTGGCTGATCTGATCGCTGGAGTCATTGCAAGGAAGGAAAAGAAAAAGACGTTGTGGCTTGAAGTCCTCAATAATTTGAATTCCTTCATTTTTGAGAATGATATGGAAGTCATGAAGGTTATACAATTAAGTTATGACCATTTACCAGATCACTTAAAGCCCTGCTTCCTTTACCATGGAAGTTATCCGAAGGACGAACAAATTGAAGTTAGTGAGTTGAAGAGTTCATGGCTTGCTGAAGGACTTGTGGAACAAACAGATATGAAGAGAGTGGAAGATGTACTGGAGGTTTATTTGGATAATTTAATTTCCAGCAGCTTGGTAATAGCTTGGCAGTGA
>NbS00023304g0012.1
ATGTCTTCTAACCAATATCCGTCTTCAATGAATGTTCTTTTTGAACGTCTGCAACAACTCGGCAATATTTCGAATTCGAAAGAAATAGTCCAATCCTGCATAAGGGAATTCAAATTTGTGGGTATTTTTCTCTACTTGCAGAGCTTCATAGATATTGAACCAAACATGCTAGATGTCACTCAGAAAGTCCACGCTCTGGTTCAAGATGCTTCAGTTCACTCTTCTGAATCACAGTTTGCCGACTACTTTGATTTTTGTACCTTTAACGTAACTGTTCGCTCTTCTGAGTTACACTTTGCCGAGTACTTTGATTTTTGTACCTTTAACGTACAATACAAGATTAGGTTGATTAAGATGGAAATTAGAGCCAAATACTCCTTTCCTAAAATATCATCATTACCATTAATTTCAGCCAAGAAGGATGGTATTGTTATTCCCAAATTTGTAATGGATTTCATGGATACTGTGGTGGATATTCTTCGTGATGTAATCGATGATGCTTGCTCATTACTTATTTATTTTCCAGAAACTAAGAACCATATTGCTGACGTTTTAAAGGAATTGAAACTGCTGCGAACTTTTGTTTGCTTTATTTCAGAGAGGTTCGTAGAGCATCAGAACCAACATCTTGCTAATTTCTTCACTCATGTTTTAGCTGTCACCGGCCATGCATCAATGCTTGTCTGGTTGTATTTTTCAAGCTATGGCTATGAAAATCATTATGTGAGTGTTCAAGGTGAAATCAATGTTTTTCTTTTCTTGCAAATAATGTTTAAGCCCATTCAGCCTAGCATCCGCAAGATCTACATTGCACTCCTGGAAGCCTTAAAATCGACAATACAATCAGGAGGATGGCGTGCCAACATCCAAAATTATATGCATGCAGCTGACACTGAAGCCAACTTTTTGGAGACTATCCAACACGATTTGGAGGAGCTGCAAACAAATAGTAACTCCAGTCGGAGTGTTGCTTTGAAGGATCAATTTGCAACCCTAAATGAGATGCTCGACTTCTTTAGAGCCAATATCATCCATGTGCGAATACGAGCTATTGAAGTTCTTCTTCGAGATATTGACACTTTAATTATTGATGTTGGACTCGTGGTTTACTCGTCGTATAAAGGCGAGGAGGAGGAGAAGGAAGTCATGGCACTGGGGGAAGTGATCCCGTCACAAGTTGTTGATTTGCTGGGAAACATTCAGCAAATAATTACCACAGAGAAACTCACGCCCATTCGGAAGGCATTTCAGTGTAATTACTTGCCAAAGATTCATGGACTAGGCTATGTTGATTTCCTTTTAAACAACCTGAAGGAGCTCCAAAGCCGCCATTCAGATTCACTAGATTCTATCACGAAGCTACTTAAAAGAATTCAGAAGGAACTTGATAGCTGGCAACCTTTTCTAGAGTCTGTTGCAGAAGAGCAACACAATGACATAGACAAAATTCAACGTTGTGCTACGCAGTTGATTGGCAAAGCATATGAGATAGAATACTTAATTGATGCTTGTATATGCAAAAAAGCTCCTGTGTGGTGCTTCGAACTTTGGCTCTCGGATATCATGGAGGACACCACTCTTGTCAAAGATGAGGTCGCAGAGATTCATAAAAAGAAAATGGTTGAGGAAGCAACTAACACTGTCACAGCTCATATGACATCAAACTTGGAAAGGTCTCCAAGGATGAATGAAGAAATTGTGGGTTTTGACGATGTTGTGGAAAATCTAAGAGAGAAACTACTAAAAGGCACCAAAGGGCGAGATGTTATCTCGATTGTTGGTATGCCGGGTCTAGGCAAGACGACTCTGGCCTATAGTCTCTACTCTGACATGTTAGTTGTTTCTCACTTTGACATTCGTGCTGAATGTTGTGTGTCTCAAGTGCATTCACGTAAGGACTTGTTATTGGCGATTCTGCATGATGTTATCAATGAGAACTCTGAATGTACAGGCGACTTGTTATTGGCGATTTTGCGTGATGTTACTTCTAAGAACTCTAAAGGTAGAGAAAAGAGAGCTGATGAATTAGCTGATGAGCTTCACAAAGCTTTATTTTCCAAAAGATATCTTATCCTTCTTGATGATGTGTGGGAAGCTAGAGTGTTGGATGATCTAATGGGTTGTTTTCAAGATGCCAATAATGGAAGTAGAATCATTCTAACAACACGAAATCATGAAATTGCTGAGTACGCCAGATTTCAAAGTAATCCCCTTTCGCTTCGTATGTTTAACGATGAAGAAAGTTGGAAGTTACTTAGAAAAAAAGTGTTTGGGGAAGAAATCTGCCCTCCTCTGCTAATGAATATTGGGCGTAAGTTGGAAAAAAGTGTTTGGGGAAGAAAGCTGCCCTCCTCTGCTAATGAATATTGGGCGGCAAATAGCAGAAAAGTGTGGTCAATTGCCTCTTTCAGTTGCTTTGGTGGCTGGTGTCCTAAAGAAGTAGAGAAGAAAGAAGAATGTTGGGAACAAGTGGCCAATAATTTAGTTCCTCAAATTCACAATGACTCGAGGGCCATAATAGAAAATAGTTATAAGATTTTACCCTATCATTTAAGGTCTTGCTTTCTTTATTTTGGAGCATTTTTAGAGGACAGCGTGATTAATGTTTCGAAGTTAATACGGTTGTGGATCTCAGAAGGATTCATAAAAAGTTGCGAAGGCAAGAACTTGGAGGATATAGCAGAAGGTTATTTGGCAGATCTCATTGGAAGAAATCTGGTGATGGGAACTAAGAGGAGTTCCAGAGGTATGATCAAAGCATGTCGTATTCATGACCTATTGCATGATTTCTGCAAGGTGAGAGCAAAGGAAGAGAATCTTGTCCGATGGATGAAATGGGATCAAAACGCCAGTTCTTCTTTGAACGTTTCCTGTGGTGAGCAACTTGCTCATCGCACGTCCATTTATGGATGGAGTACGTGTTGGTCACATGTTGGCTCTATAATTTTGCATAATGATTGCCTTGCATTTGATATTGTCTCCCAGATTTTTTACAGCTTCAAGTTTCTAAAAGTGTTGGATTTGCTGTCTACTACTATTGATTCTTTCCCAACAGATCTAGTTTACTTGAGATATTTTGCTGCACGAACTCATAATTCGTTGGACAATTTGATCGTTGCCAATTGTTGGAACCTCGAGACTTTGATATTACAAAGTTATGGAGAAATGTCACTGCCCCTTACAATCTGGAATATGGTTAATTTGAGACATTTGCATATTTCGCATTGCAGCTTCAACATAAAACATGTAAAATATTCACTCGGCAGATTCAAAAGCCTTTATGATTTGAGATCTCTTTCGGGTGTGTATTTTTCTTGTGTCGAGGATGCGGAGTTGATTTTGAGAAAAACACCTAATCTTCGGGAGCTCAAATGCACATTCCTAGATGAGGATGATGGCAGAGTTCACTACTATGTGTTGAACTTTCCAACAGAGATTGAGTCGCTGAAGATCTTTTGGCCATTCATGTTTGAGATTATGACCATGCCCTTTTGCATCTCTGCACCAAATCTCAAAAACTTGACATTAGAGAGGTATTGCCTGCATCCTCGGCACTTATCAAAAATTGCGTTGCTTCAGAATCTTCAAGTACTCAAAATGAAAAGCATTAAATTCATCAAGAAGGTATGGGAAGTGAGAAATGGTGACTTCCCTGAACTCAAAGTCTTGAAACTAAAAGAAATAGTTGGATTTGAAGAATGGCATGTCGACGATGATGAGGCCTTTCCTAAGCTTGAATGCTTGGTATTGCGTGAATGCGCGTATCTTAAGGACATCCCTTCTTGTTTCGACAACATCCTTTCTCTAAAGTCCATTGACGTAAAGAATTGCGAACAATCTCTTTACGAATCAGCCTGGGTAATTCAAGATGCACGAGTTGAAACAGATCCCAACTCTGGCTTTCAGCTCTTCATGGACAAGCCAAAAAATAACAATCGACATTCAGTTCAACTTCATCACACTATACAAAACGAGTTTTCATTGATTAAGATGGAAATTAGATCCAAATACTCCTTTCCTAAAATATCATCATTACCTCTTTCAGCCAACAAGGATGGTATTAATATTCACAAATTTGTGATGGAATTCAGGGATACTGTGGTGGAGAATCTTCGTGATTTAGTGAAGATTTGTGTTTGCCATACGTTTCTTATTGTCCCCGAAACAATAATGAAACATACAGAAGATGTTTTAAAAGAATTGAACTTGCTGCAAAATTTCTTCTATTTTGTCTCTAAGAGCTTAAGAGAGCCTCAGAGCCAACATATTGTTAATTTCTTTACTCACACTTTAGCTGTGGCCAGCCACACATCAATGCTTTTCTGGTTGTATTTTCCAGATTTTGCTCCAGAGAAAATAAAGGTATTGCTTTCTGATCTCTTGCGAATTAGGATTAAACCCACTCAACCATGCATCCGCAAGATCTATGTTGATGTCTTGCAATCTTTAAAGTCGACAATACAATCTGCAGGATGGTATCCCAAAATCCAAAACCAAGAGCAAACAGTTGATACTGAAGCCAGCTTTTTGGAGACTATCCTACACAATTTGGCAGACCTACCAACTAATAATAATTCGAGTCAGAGGGTTGCTTTGAATGATCACTTGGATATCCTTCAAATGATGCTCAAACTCTTGAGAGGCAATATCTTCCATGTGACGATACAAGATCTGGAACTACTTCTTCGAGATATTGACACTTTCATTATTGATGTTGGACTTATGGTTTACTTGTTACAGGAAGGCGAGGAGGTGAAGGAAGACATGGCACTGGGAATAGTGAACCGTGCACTAGTTCTTGATTTGTCAGGCAACATTCAACGTATAAGCACAACGATCTACCTCACCATTCGGAAGGTGTTTCAATCCAAATTGCCAAGGATTCTTGGACTAGGCTATGTTGATTTCCTTTTAAACAACCTGAAGGAATTCAAACGCCTTTATGCAGATTCACCCGCTTATGTCAAGAACCAAGTTCAAATGATTCAGAAGGAATTTGAGAGCTTGCAACCATTTCTAACGGATGTTGCAGAAGAGTGA
>NbS00002627g0020.1
ATGGCAGAGGTAGCAGAGGTTCAAGAAAATACTGCGTTTGACTTGGTATTGCATAGCATCACAGATGCTGCCCCTACACATGCTTCTTCACGATTTGCCGGCATGCCAAGCACGAATGAAGAGATGGTGGGCTTCAAGGATGTGACGAACGAACTAAGAGGCAAACTAATCAAAGGATCAGTACATCTTGATGTCGTTTCGATTGTTGGAATGCCTGGATTAGGCAAGACAACTCTGGCAAACGAATTATATTTTGATGAGTTAGTTACAACTCTGGCAAACGAACTATATTTTGATGAGTTAGTTGTCTCTTATTTTGATATCCGCATTCACTGTTGTGTCTCTCAAGAATATATACGGAAGGACTTGCTACTAGCCCTTCTACATGATGTTATTGATGATACAACTAAACTTGATAGAGAGGCTGAAAATGTATTAGCAGACAGGCTTCAAAAACTTTTAAAGCTCAAGAGATACCTTGTCCTCATTGATGATGTCTGGACAATGAGTGCATGGGATGATTTACAGTCATGCTTCCCCGAAAATAACAAAGGAAGTAGAACTATTCTAACAACTCGACATTTGGAAGTTGCATCTTATGCTAAACACGTTAGTGATCCTCATAAGCTTCGATTTTTCAGTTTTGATGAAAGTTGGACCTTATTACAGAATAAGTTGTTCAACAAAGAAAGATGTCCCCAGGTCTTAAAGGTTGTCGGCAAAAGCATAGCACAAAAGTGTGGAGGGCTTCCTCTTTCAACAATTCTGGTAGCAGGTATCCTCACAAGAATGAAGAAGGAAAAACATTGCTGGGAACAAGTATCAACAAACTTAGGTCCAAATATTCAGGCTCAATCGGAGGGCACGCTAGATCTGAGTTATCAGAATCTACCACATTATTTGAAACTGGAGGCTAGAAATATTGCATTCTCTTCAATAGACTGTATTTCAGACACTTTTAAAAGGTTCAAGTTTCTAAGGGTATTAGACTTTGAATTCACCATGATTGATTCTATCCCACAAGAATTAACCCTTTTGAAGTATCTTGCTTTTCAGACTGCGGAAGATACATTATCTCTCCCGGAAAATCTTCAGAATCTTGAAACGTTGATAGTTCAAGGACTTAGAGGACGAGTATCATTATCGGATACCATTTGGAAGATGGTTAAGTTGCGGCATCTTCACATCTATGATCGAGCATTCTTCACTTTGAACAGTGGAGAAAAATTCTCAGAATGTGACTCGACGATGGTTAATTTGCAAACTGTTTCCTCAGCATGTTTTCCTTGTGTGGACAATGCCGATAAGATCCTTGAGAAGACACCAAATCTTCGGAAACTGAGATGTGAAGTTTCCAAATTTGATGGCTCGTTTCCTACATTTAGCAATCTTACAAAGCTTGAAATGCTCAAGGTTTCTTCCGGTACTACATTGACTTGGATCAATCAGTTGAAGTTACCATCAAGCTTAAAGAAGTTGACACTGTCCAATTTTCGCATACATCTTACTGAAGTTGCAACCCATCCAAAACTTGAGGTACTCAAGCTACTAGGAGTTACCATTAGTTCCAATGTATGGGAAGTGAATGATCAAAAATTCCCTCAACTCAAATTCTTGAAACTAGAAAATCCAATGCAACTGAAGTTATTAAACGCATTTGAAGACATTTTATAA
>NbS00005032g0004.1
ATGGATATCATTTTTCAAAGGGATTTTGTTCCCTTGACACTCTGCACAGGATTGCTGATGACTGGGACTCATTCATCGAGTTCTCATTTTTTCAAAGGATTTTGTTCCCTTGACACTCTGCACACGATTGATGATGACTGGGGCTCATTCACCGAGTTCTCAGATGAGTACCTGTCAAAGTTATCTCATCTACGTGAAACTCTGAAGCAGACTGAAGATGAATGCAGCTCATTCCATATATTTCTTTCAGAGGAATCTGATTCTCTTGACACTCTGCGGCAACATATAAGTCGTCACAAAGGCAATGTTAGGCTGATTCAACAGGAATGCAGGTCTTTACTTAGATTTTCAGAGAAATATCTGTCTTCAGAGGAATCTCTCCCCATTGAAACTCTGCAGAGGATCAAATGTGAATGTTATTTTCTCTTAGAAGATCTGTCTGCGTTTGGTGAATTTGAATCCATGGAAAGTAAATTCAAGTTCCTTAAAAGGGATTTGAAGTTGTTGGATACCATTCTCAACTTGCAGATCTTCTCTGGTGAACCAGATCTCATAAGAAAAGTCCAAGCTCTGTTTCAACGTGCTGCAGTTGAGCTCATCAAGATCTATAGAAGACAAGGGATCTACCAATTGTATCACATTGTCTCCCTCTTGCAAATTGAGTTTTCGCTGACTAATGATCCACTGAAACTTGATGATCCAAGTTCACCCCTTCATGTTGGGGGACTCATGGATCAAGTTGAAAAGGCTTTAAAGGAGTTGAAGTTCCTTAGAAGTTTTGTCTGCTTTGTTTCAGACAGATGCGTAGAGCCTGAGGATATTAGAGTGCTCATGGCAGAGGTTCAAGAAAATACTGTGTTTGACTTGGTATTGCATAACATCAGAGATGCTGCCCCTGCACATACTTCTTCACCATTTTCCTACAATCCAAGCATGAATGAAGAGATGGTGGGCTTCGAGGATGTGATGGACGAACTAAGAGGCGAACTATCAGTAAATCTTGATGTCGTTTTCAATTATAGAGAGGCTGAAGATGAATTAGCAGACAATCTTCAGAAACTTTTAAAGCCCAAGAGGTACCTTGTCCTCATTGATGATGTCTGGACTAAGAGTGCATGGGATGATTTACAGTCTTGCTTCCATAAAAATAACCAAGGAAGTAGAATTATTCGAACAACTCGGCATCATGAAGTTGCATCTTATGCTAAACACAGTAGTGATCCCCATAAGCTTCGATTTTTCAGTATTGATGAAAGTTGGACCTTATTACAGAATAAGGTGTTCAACAAAGAAAGATGTCCCCTAGTCTTAGAGGCTGTCGGCAAAAGCATAGCACAAAAGTGCGGAGGGCTTCCTCTTTCAATGGTTCTGGTAGCAGGTATCCTAATGAAGAAGGAAAAACATTTGTGGGAACAAGTATCAACAAACTTAGGTCCAAATATTCAGGCTGAATCGGAGGGCACGCTAGATCTGAGTTATCAGAATCTACCACATTATTTGAAACCGTGTTTTCTATATATGGGAGTATTTCCAGAGGACAGAGAGATTCAAGTCTCAAAATTAACATGGTTGTGGATAACCGAGGGTTTGATTAACACGGACAAGGAAAAGCTTTCTGAGGATATAGCAAAACTGTACTTGGAGAATCTTATTGGGAGAAACCTAGTGATGGTTGCTAAAAAGAGCTCTGATGGAAGGATCAAGACATGTCGCATTCATGACCTGGCTAAAAATATTGCATTCTCTTCAATAGACTGTGTTTCAAACACTTTCAAAAGATTCAAGTTTCTAAGGGTGTTAGACTTTGAATTCACCTTAATTGATTCTATCCCACAAGAATTAACCCTTTTGAAGTATCTTGCTTTTCGGACTACAGAAGATGCATTATCACTCCTGGACAATCTTCGTAACCTTGAAACATTGATAGTTCAAGGAATTGGAGGACGAGTATCAGTACCAGATACCATTTGGAAGATGGTTAAGTTGCGGCATCTTCACATCTATGATCGAGCACTCTTCACTTTGAACAGTGGAGAAAAATTCTCAGAATGTGACTCGACAATGGTTAATTTGCAAACTGTTTCCTCGGCCTGTTTTCCTTGTGTGGACAATGCCGATAAGATCCTTGAGAAGACACCAAATCTTCGGAAACTGAGATGTGAAGTTTTCAAATTTGATGGCTCGTCGTTACCTGCATTTAGCAATCTTACAAAGCTTGAAATGCTCAAGGTTTCTTCCGGTACTACATCAACTTTGATCAATCAGCTGAAGTTACCATCAAGCTTAAAGAAGTTGACACTGTCCAAGGTTCGCATACATCTTACTGAAGTTGCAACCCATCCAAAACTTGAGGTACTCAAGCTACTAGAAGTTAACATTAGTGAATGGAAAGTGAATGATGAGCAGTTCCCTCAAAATGTATGGAAAGTGAATGATGAGCAGTTCCCTCAACTCAAATTCTTGAAATTAGAAAATCCTTCTTTTTCAAAATGGGATGCCTCAGAGTATGCCTTTCCATTCCTTGAACACTTGGTATTGAAAAAATGCCGCTATCTTAAGGAGTTCCCTTCTCGTTTTGAGGATGCCTCGTCTCTGAAATCATTTGAGATAATATCGTGCAATGAAGAACTTGTCAAGTCAGCCGAGGCCGTCAAGGAAAATTCAGTGGAAATTTCGGGAACTTCAAGTTTCAAGATCATCATCCGCAAGCAGCAAAACAATAGG
>NbS00006004g0008.1
ATGGAGGATGTCAACATTGATGAGAGTGCTAAACAAGTAACTGAAGAGGAACCTGTGGGGCTTGAGGATGATGCTGAGAAGATAATTAAGCTACTGACCAGAGGAATAAGGGAACGGGATATTGTCTCGATTTTTGGCATGCCTGGTCTCGGAAAGACCACTTTGGCGAAAAAAATATTCAAAGATTCTACTATTACCACTTTGGCCAAAAAGATATTCAAAGATTCTTCTATTGTTTCTCACTTTGATGTTCGAGCATGGGTTACCATTTCGCAATCATATGATGTGAGAGAGCTGTTGAGGGACATCTATAAGCAAGTGACAGGTGATAAATACAATGAAGATAAGGAGAGTGACATAGCCGATATGTTGCGTAAGTGCTTAATAGGCAAAAGATATCTCATTGTCATGGATGATGTATGGGAAGTAAAGGCATGGGATGAGTTTAGATTATGTTTTCCAATCGGTAAACAAGGAAGTAGAATCATGTTAACAACTCGACTTGAACATGTGGCAATGGAAGTCGAGCACTGTACCGATCCTTATTCCCCTCGATTCCTAACCAGGGAAGCGAGCTGGAAATTGTTGGAGAAAAAGGCATTTCAAAAGGAAAATTGTCCTCCTGAATTCAAGGATGTTGGGGTACAAATTGCAGAATATTAA
>NbS00004611g0006.1
ATGGCAGATGCAGTACTGGGTTTTTTGGTGGAGAATCTGTTGCAGATAATAAGTGAAAAAGTGAAGCTGATTGCTGGTGCAAAGGGACAGCTTGAACTTCTGGTGGAAGAAGTTAAGACCTTAAATGCCTTCCTAGACGAAGCTGCAAAAACTCAAAGCGACAACAAGCTCTGGAAACAGTTTATCAAGGATATTCGAATTACAGTATACAAAGCTGAGGATATCATTGATAAGTTCTTGGTTCAGGCGAAGCTGCACGCAGACAAAAATATAGTTAAAAGAGGTTTGGATTATAACTATGCCGGTGCAGTCAAAGATCTCGGAGAGCAGGTCGCTATCGTCCTTCAAAAGGTGAAGAAACTACGCAAAGACAATAAACAGGCTTTTCAGCCGACGCCAGTGTCTGCTCGTCAGGGGGAAACAAGTACACAGGGCCAGGAGACACAGGTTCCACACTTGGAGGATGCGGAAGTGGTCGGTTTCGACAAGGAAGCAGAAACAGTGATCAAGCGACTCGTTGAAGGATCGGATGAGTTAGAAGTCATCCCTGTTGTCAACATTTGGGTTTATGTTGGCCAGAATTACAAACTAAAGGAGGTACTTCTTAGTATTTTGAAATCGTTTACGAAACAGATGAACATATATCAAGATAAGAATGAGAATGAATTATACAAGATAATATGTGATTTTGTGTCCAAAGGAGGTAAATGTCTCATTGTCTTGGACGATGTGTGGAACCCAGAAGTTGTAGATTCTGTCATGAAAGCTTACCCGAAAAACAAGAAAGGCCACCGAATCATGATGACGACTCGTGAAGGACGTGTTGCTAAATATGCCAACGAAAATCCTCACAATCTGAAATTTTTAGAACATCATGAAAGTTTTGAGTTATTAGAAAAGAGAGTTTTTGGCAGTAGAAGTTGTCCTCCAGACTTAGTAGCACATGGAAATATCATTGCAGAAAAATGTAGTGGAGTACCACTCGCGGTAGTGGTGATTGCAGGAGCCTTAAGAGGTCGTACGAGTGAAGATGAATGGCAAATAGTTGAGCAAAATGTAGGCAAGTACCTTATAGATAAAAACAATCCTAGAAGCAACTGTTTGAAATTTGTGGAAATGAGTTACAGTCGTTTGCCCGAAGATATGAAGGCATGTTTCTTGTATTGTAGAGCTTTTCCACAAGGCTTTGAAATTCCAGCTTGGAAGTTGATTCGATTGTGGATCTCCGAAGGATTGATTATCTCCAACTTGCCTGGTAGTACCCTCGAGAATATAGCAGAGTATATTTTGAATGATCTTGTCAATAGGAATTTGCTTATAATATTGGAAAAGAAAGCTGATGGTAAAATTAAAACATGTCGTCTTCACGACATGTTGCACATGTTCTGCAAGGTGAAAGCTGCTGATGAGGGTCTTTTCCAAGAAGTAGGTGAAAAACCTGATCAGGTTGGTCTTGGAGGTTTTAGCCTACTCAAGGTGTTGTGGATTGATAGGGCAGACCTCAAATCTTGGAAGGTTTCAAATGCTCAATTTCAAAATCTTAAGAATCTTGTTCTTAAATCCTGCGTTGAGCTTGAAGCTGTACCAATTGTGTTGGCTGATGTACGTAGCCTTCAAGAGATGAGGCTGGAGAACACAATCAAGGCAATCAAATCTGCAAAAGAAATCGAACTCAAGAAACTACAAGCTCCTCAAAGCAGCAAATTCAAGCTCACTATATTCCCTCCTGAAAGTACTGATTCCAAGGCCACACAGTAA
>NbS00022757g0022.1
ATGGCAGCTTATACTGCTGTAATTTCTCATCTTCAAACTCTTGAGCAACTTCAGCAGGAAAACTCAAAACTCATTCAAGGTCAAAATGCTAAAACGCTAGAATCTCTTCATGCTACTGCTGAATATTTTGAAAAAGTTGTTGAAGAAGCTAGCAATAAGAGTAGTAGTAGTCATGATGCTGATGATGAAGTTGTTGAATATTTTGGGGATTCCTTGATTGACACTTCTTCTAGAAGTAATCCAATGCTGCCAAATTTGGAAGATGATATCGTGCATGGACTAGGTGATGACTTGGAAATAATTCCATCGGATTTGGATGTTGTCACAATATCTGGCATGGGTGGCATTGGCAAAACAACACTCGCTAGAAAAGCCCATGATCATCTCACAATCAGGTACCATTTTGACCTTCGTGTTTTGATTACAATATCCCAAGAATATCGAAGTAGAAATGTATTGTTAGATGCTTTATATTGCATTTCGAAGCAGACAAATATTGTCGACGGAAATAATTGTGATAAGGATGACAATGAGTTAGCCGACCTAGTGCAGAAAAACTTAAAGGGTCGAAGATACCTTGTTGTTGTTGATGATATTTGGAGTATAAATATTTGGGATTGTATAAGAGGAATGTTTCGTGATTACAACAACGGGAGTCGAATCTTATTGACCACTAGGGAAACAAAGGTAGCAAAGTATGCAAATTCTAGTAGCCCTCATGAGATGCATCTATTGGATTTAAATAACAGTTGGAAGTTACTTCATGATAAGGTATTTGGACCAGAACATGATCATCCTCCTGAGTTGGAAGAAATTGGAAAGAAAAATAGTAGAAAAATGCCAAGGACTACCCTTAACAAAGTGCTCGGTTTGAGTTACCACCACTTACCTAATAACCTCAAACCTTGTTTTCTTTCTATGGGTGGTTTTCCTGAGGATTATCATGTTGAGACTTGGAGACTAATCCAATTATGGATAGCGGAAGGTTTTATAAGGACATCTAAAAGTGGAAAAAGTTTGGAGGAAGTAGCAGAAGATTATTTGGTGGATCTTATTAGCAGGAATTTGATCATGGTTAGAAAAAGTAGATTCGATGGTGAGATAAAAGCGTGTGGAATGCATGATCTTCTTCGTGAATTCTGTTTGACTGAAGTTGAAATGACAAAGTTTATGCATGATGAGAGAATTGACAGTCCCTACTCTTCCAGCACTAAAACATAA
>NbS00044379g0009.1
ATGGAAGGTGAGGCAGAGCTGGCAGACATGCTACGGAAGAGTTTAAAGGGTAAGAGATATTTAATTGTATTGGATGACATGTGGAAGAGTGAAGCATGGGATGACCTGAGACTATGCTTTCCAAGTGAAAACAAGGGGAGTCGGATATTGTTAACTACCCGTGACTCTGAAGTAGCTTGTTATGCTAGTACGGAGAATCCTTCTTTGCATATGGGTTTCATGGATCCAGACGAGAGTTGGAACCTTTTCAAAAGTATGGTATTTGAAAATGAAGCTTTGCCATCTGGATTTGAGACTATTGGGAGGCAAATTGTAGACAAATGTCAAGGGTTACCACTAACTATTGTTGTGGTTGCTGGGATTCTGTCCAAATCTGAAAGGACAGTGAAAGTTTGGGAGAATGTTGCAAAAGATATCAAGTCATTTGTCAAAAATGATCCAGATGAACTATGTTTACATGTGCTTGGGTTGAGTTACAATCACTTGACTAGTGACCTAAAAGCATGCCTTCTTTATTTTGGAATTTTCCCAGAAGACAGTGAGATTTCATTGGAAAGAGACTTAGAAGAAGAGGCTGAGAAGTGTTTGCACAATCTTATTGTCAGATGTCTAGTTCTAGTCAGCGATAATAGTTTAGATGAATCAAAAATTAGATCATGTAAGAGAGTTAACTCAAATAATAGTTTAGATGAATCAAAAATTAAATCATGTAAGGTTCACGATCTAATATATGAGCTTTGTTTAAGAGAGTTAACTCAAAGCCAAAATGTTCTAGTCATGAATGACATTGTATATGGTAATAAGCCAAATCACATTCCTCCAAAATGTTATCTTAGCGGCCACACAATTCAGCTCAGTAAGCAATGGGAAGATGATGTTATTGACCATGTTTCTTATAGGGCCCTTCTTAACCCGGGACATCATCATTTGAAAACAGATGATGACGACAAGAATCTCTTGAAACAAACTCGTTCTATTTTCTCTTCTACTAGTGTTCTTCCAACTTTCAATCTTCAAACTTTCACTCTCAAATCAGAGCTTATTCATTTCAATTTACTCAGAATCTTGGACTTGAGTCGAGTAACTCTTAAGAATTTCCCTCCACAGATACCATCCCTCATTTGGTTGAGGTACCTAGTCTTGTGCGGGAGTTTTATCATGCCTCCAGAAATTTGCAGGTTATGGAATCTACAAACATTCATTTGTTTAGTTTTTATTTGCCAAATCCTCCGAAGTGTAGCCGTTGACGAAGAAGAGAGGTACTTGGAATTTTCAAACATACACACTGTTTCTGGCTTATCTCCAAGTTGTTGCACAAAGGAGGTTCTTTCAGGGATTCGGAATATTAAAATGTTAAAAATCTGTGGAGATGAAGATGAGTATGAACATTTTCAAGTATCAAGACTTTTCGAAAACCTTATCCATCTACATCAAGTTGAAACATTGAGTTTAGTTGTTTGTCGTTGGGTGTCATACGAGAAGTCAGTGACCATTCCAAGCGCAAAGCTTTTACCAGCAACGATCAAGAACTTGAAGTTGTATAAAACTTGTCTGAGGTGGGAGGACTTGAACATCATAGGTGAGTTACCTAACCTTGAGGTGCTGAAGCTAACATGTAATGCTGGAAAAGAATGGCATCCAATTGTAGGGGGTTTTACTCGGTTGAAGCTTTTGCTAATTGACGATAATGATCTCAAGTACTGGAAAGCTACAGATGACAGTTTTCCTGTCCTTGAGCGCCTTGTGATCAGAAAGTGCACATATTTGGAAGAGATATCGATTGAGTTTGCAGATATTCACTCACTACAACTAATTGAGTTAAAAGACTGCACGCCTGAGCTCGAGGCTTCTGCTGCACGGATCCAACAAGAGCAAGAAGACTTCGGAAACAAACCTGCGGATGTTCGGATCCTAGAATCATATTCAAGTGAGTATAACATTATTTTCCAGAATGAACTTCCCTTAATTTCTTATGACACTGAAGCATATGTTTATTAA
>NbS00013187g0021.1
GTGCTTCTGACTCTTAACATAAGTGATGTTGACAATCAAATCCAAACTAGGGATTCTTTGGTTGATCCTTTATCTCGAAATAGTGCCAAGAAAAATCTAGAAGATCTCGTCTTGGGCCTCGATGATGACTTGGCCATAATCAAGCAAAGACTGACTGGACAGGAAAAGGCTCTTGAAATTGTCACGATAACTGGTGCGGGTGGTATTGGCAAAACAACACTCGCCAAACAAGCTTACGATTGTCTTGAAATCAAGCAACGCTTTGATATTCGTGCTTGGGGTGATGATGAGCTGATAGATAACATCAATGAAGGAAGTGACAGTGACTTAGTCAACATGCTGCAGAAAAAGTTAAAGGATTATGACGAAAGTCAATTAGCTGACCTGGTGCAAAAAAACTTAAAGGGTCAACGGTACCTTGTTGTTATTGATGATATTTGGAGTACGGATGCTTGGGATTGCATACAAGGGGGAGAGAGAGGTGGCTACATATGCAAATCCTCTACACCTCATCAGATGAACCTCTTGTCTTCGGATAGCAGTTGGAAGTTACTTCGTAATAAGGTGTTTGGATCAAAAGTTGACCACCTTGATCCTGAGTTGGAAAAAATTGGAGACCGAATAGCCGAGAAGTGTCAAGGACTACCCTTAACAATTTCAGTTATTGCAGGACACCTCTCTAAAATTCCCAAGACAGTAGAAAGTTGGAAGGCTGTTGTCAAAACTATGAGTGCAATCATTGCTCGTTATCCAGATAACTGCTTAGGAGTGTTGGGCTTGAGTTACCATTACTTACCCGAGCCCCTCAAATGTTGTTTTCTCTCTATGGGTACTGCTTTTCCGGAGGATTTTGAGGTTGAGGCTTGGAGATTGATTCAGTTATGGATAGCTGAGGATTTTATAAAGCCTGAAAAATCTAAAAGGTTGGAGCAAGTGGCAAAAGATTATCTGGACGATCTTATCAGCAGAAACTTGATAATGGTTAATAAGAGGAGATTGACTGGTGAGACAAAAACATGCGGAGTTCATGATCGTCCGCATGAATTCTGTTTGATTGAAGCTAAAAAGAAAAATTTCATGCATGTTGTGGGGCGTGGTTTCTATAGCAGCAGCACTGCTTATGAAACTAGTGGTTCTAGTGTTCAAAGCTTCAGTTTTCGTAATAAAGCTCATCTAAATATGTGCCACAATGCCACCAGATCTTTATACTTTTTTGGTGAATTTATAACTTCTCCATCACCTTCTCCAAAATCTAGCGTACATTTCAAACTTCTCAGGGTACTAGCCATCTTCCGTCATAATTCTTCATTCCCAATTGAGATATCAAATTTAGTTAATCTGAGGTATCTTGCAGTGACCTCCCATGGTGATCCTCCAGAATCAATCTCAAAGCTGAGAAAGTTGCAAACTTTAATATTTACAAACTTAATGGGATTTTCAAACTTACCGGTGAAGATATGGAAGCTAACGGATTTGAGACATATCCGTGTGAACGGATGCAGTTACTTGTTTAGTCCAAGTACCGCAGGACTTCATAGAACAAAGATAGGAATTTTCTACTCTATGTTAAAGAGATTGCATATTCGGCAAACTTATTCAGAAAGTCTAAAATGTGCTTTCAGGAACACCGGCCACTTTCTTGATCTGTCCATCTTAAGGAAACTTCAAGCATCAAAATGTTTCTTCTATGTACACCATCGATGTTCCCTTAGGAGGAATGTTTTTCCAACATGCCTTAAGAGGTTGACTTTGAAAGGGAGTTATTTGCCTTGGGAAGAATTGTCAAGTCTTGTCGTATTGCCAAATCTTGAAGTGCTCAAGCTTAAAAATTGTAAGCGCGATGATCAGGAATGGAGTTTAAAAGATGATGAGGAGTTTGCTAGGCTAAAGTTGTTGCTAATTGGTAAGACAAAATTAAAACGTTGGGAGGCTAGCAGCGATTGCTTCCCTATGCTACAAAGCCTAGTCCTCAAGGATTGCACTGAACTGGAAAATATTCCAGAGGATTTTGTGAATAGTTGTTCGTTGGAGTCAATTGAGTTATACGATTGCAGCACTTCTGCTGATAATTCTGCAAGAAGCAATGCCCAAGAGAAACAAGAGATGGAAGGAAATTATAGTCTCAAGGTCTACGTCAATAAAACTCGCAGTAAGTGTTTTGACCAATCTGTAAAATTCATCGATCTTTAC
>NbS00046085g0004.1
ATGGAGGATATTGTTGAGAGTTGTGATAGAACTCCTACTCCCGCGAAGCCTTCCTGCCAACGTAGATATACACCAATTGATGAAGAACTAGAGGGTCTTCAAGATGCAGCAGAACATATGATGGATCAATTGACTAGAGAGACAAAGGAGCTGGATGTTATATCGATTATGGGAATGGCCGGACAAAGCAAAGCAACTTTGGTTAGAAGGTTGTACAATAATCCTTCAATTGTTGCTCACTTTGATGTTCGGGCGTGGTGCTTCTTTCCACATTCATATAACGTGGGAAAGCTGTTGCTAGAGATACTAAAACAAGTTATCGCTGGTAAGCCTATTACTGTAGGTGGTCATAGCATGGCTGACATGTTGCGCAAGAGTTTAATGAGAAAGAGATATCTCATCGTATTGGATGAAATATTTGAAGTTAAGGCATGGCGTGTGTTGCAGTCATCTTTCCCTGATGATAGAACTGGAAGCAGAATAATACTAATAACTCAATCTGAGATATTGGCAATGAAGGTTATCGCCTGTAGTTACCCGATTCAGCTTCGTATGCTAAATGATAAAGAGAGTTTTAATTTATGGCAGAAGATTGCTTTTCAAGGAGAGATATGTCCTCCGGAACTATTTGAAGTAGGATGGCTAGTTACCCGAAGATGTAAAGGATTGAGAGATCTGATTATCATGATCGCTGGAAGTATTCCGAAAAAAGAAAGGCGAAATCCTAAATCGTGGCTTAAGGTTGTACGTGAATTAAGGTCCCCGTATTTATCAGAGCTGCTTCTGACCATGATACAGTTAAGTTATGACCATTTAGAGGATCATTTAAAGTGTTGCCTTCTGTACATGGGATTGTTTCCTAATGGTTATGAAATTCCAGTGTCTGATTTGCTAAAGTGGTGGATAGCTGAAGAGTTTGTGCAGAACATTGACACATTGAAACTAGAAGAAACATCAAAGAGTTGCTTGTACGATCTTGTTGACAGATACCTAATAAGGGTTACTGAAACAAAAAGTGATGGTGAAATAAAATACTGCAAAGTTGGTCAAGAAGTGCATGAGTTTTGCTCGAGAAAAATTAGAGAAGAAAATATACCTCACCGCACTAATCTTTATCCTTTACTTAATGACTTCAGACTTATTAGGGTGTTGCATTTATTGGATATGTACTTAGAAAGTTCTTGGGTTACTGCATTCCAATCACTCACTCACTTGCGGTACCTTGCAATTTTTGTCAGGGAACTTGATTTCAAGTGGTTGTCACACCTACTCCATCTGCAAACCTTGCGGGTTCGTTCATCTTATACGATGATATCACCTGCTATTTGGAAAATGGCAAAGTTGAGGCATGTGGATGTTAACGAATTTTCAATCACATGGGAAGAGAATGAGCGAGTGAATTTTGTAGAATCTTCAGAAAATGTGTTATACTACTTGAAGACCCTTGGCATGTTCTATATGTCTGTGGCTGACATGACTCCAAATTTCTGGGAAAAGTTTCCAAATCTTGAAGAACTAAGGCTCCACATTGATGAATTTGGAGATGTTCCTGATGATTCTGTGCTTTCCAGAAAATTTGACTTCCCCTCGAGTCTAAAGGTTTTGTCCCTCTGCGACATTTTTCTAAAGGATGAAGTAGTTTTAACTATTGCAAGACTGCGACACCTTGAGACTGTTAAATTATCCGAGATATACTTTACGGGGGAAAAGCACTGGGACCTCAGTGATAATTGCGTGTTCGGGAGACTCAGAGTTTTGAAATTGCATCACGTGTTTATGAATTGGTGGGTTTGCTCAGAGGAATCATTTCCCGTGCTTGAAATACTAGTAATAAAGAGTTGTTCCAAGCTTGAAGAAATCCCGTTTAGCATAGCGGCTATTGAAACACTGCAATTGATTAAAGTGATCAGCTGTAGGAAATTTGTTTTGGAATCAGCTCTGAAGATTCAAGAATACCGTCGTGAAGAAAGCAATTCCCAAGTTCAAGTTTCATACAAAGAC
>NbS00018488g0004.1
ATGGCTGAAGTGCTTGTTTCCATTGTCCTTGACCAATTGGGCAATTTCATTGTGGAGCAAGTTAAGGGACAAGTTGATGAACTAAGAATGGCTATTGGGATCAAGAAAGAGATTCAAAGTCTATATATGAAGTTAAAAATGATAAAAGAAGCATTGGATGATGCTGAGAAAAGAAGGGTCAAAGACAAAAATGTGAAACATTGGCTAGAAATTCTTGAAGATTTTTCATATGACACAGATAATGTGTTAGATGAATGGAAAACAAGAATTTTACAGCAAGAAATTGAAAGAAATGAGGCTGCTGTTGGTGCTGCTTCAATTCCAAGGAAGAAATTAGAAGTGATTGTGAGAGAAAAAGATCAGTTCAATTTTGTAGTTAATGCAAATGGTGTTGTTTCTGATCAAGATGTGTTTAAAAGAGTTATGACTACTGGCATTGTTGATGAGTCAGAAGTACATGGTGGGATTGGAAAGACAACTCTTGCACAATTAGCCTATGGTGATGAGAAAATAAAGGGTCATTTTGATGAAAGAATATGGATTTGTGTATCGGACCCTTTCGATGAAGTCAAAGTTGCAAAAGCTATTCTTGAATCTCTAACTAAAAGCTCACCAGATCTGTCTCAACTGCATATGTTGTTAGAAAGAATTCAAGAATGTGTCTCTAAAAAAAGGTTCTTTCTTGTGCTAGATGATGTACGGTCTGAAGATTATTCGAACTGGGAACCGTTGAAGAACTCTCTCAAGAATGGAGCTCGAGGAAGTAGAATCTTGGTTACATCTAGGAGTGAGAGGGTTGTCGGTGTGATGGGAAGTTCTTACATGCATCGGTTGGGACAAATATCAGATTCAGATTGTTGGTCATTGTTTAGTCGGATAGCATTTTCAGGAAGGAATAAGGAGGATTTTGAGAATTTAGAAGATATTGGGAAGAGAATCGTACGAAAGTGCAAAGAATTGCCACTTTCTGCAAAAACTATGGGAAGTCTCTTGCGGTTTAAGGATACAGAAGAAGAGTGGCAAACTGTTTTGCGACAGTTGATCCGAATTTGGATGGCACAAGGTTATCTCAGCACAGTTGAAAATAAACAACAGGAAGTAAAAGGACGTGATGCACGATTTTGCTCAGTTTCTTGGAAAAATGACTGCTATAGCATCAAAGGAACCGAAGCAGCTGAAAACAAAGCAGACGTTCTTAGTGTTCGTCATCTATGCTGGGAGAGTACTGATAGTACAGTGAATCCTACTTCTATTTGTGATATTGGAAAGATTCACAGTCTATTTGCTGAACACTTGCACGCAAAAGAGCTTCCTCGAGATCTATTCAGAGGTCTTAAATGCTTAAGAGTTCTAAATTTACATGGATGTTTGATGCAAGAACTTCCTGAAGAAATAGGAAATCTATTTCATCTAAGGTGCATTGATTTAAGCAGCAGTCAAGTGAAGGACTTACCTGAAGCCATTTGCCGCTTGTGTAATCTGCAAACCTTAGATCTTCACGGTTGTAAGAATCTTTCAAGACTTTCTCAACAGATAGGAAAATTGTTAAACTTGAGATATCTCATTACTACTGACATGCCAAAGTTGGAATATTTTCCTCAAGGAATTGGAAGGCTAACTCAACTAAGGACTTTGAGTGACTTCGTAGTTGGGAAAGGATCGAGCAAGTTGGGATATATCGGAATATTGAACCAACTTCAAGGGTATCTGTCAATCCATGTGATTGACGATTTGAACTCTGCAGAAGATTTAGTTGAAGCAGAGAAGGCAGAACTCAGAAGCAAGAAGTACGTTAAAGAACTACGTTTGAATTTCTATTGGACGAGCAAGGTGAAAATGGATGTGATGGAAGCTCTAATACCACCTCCAAACCTTAGATCTTTGACAATCAATGGATACAGAGGTACTCAATTACCAACATGGATAACACTGTCACTTAATAATCTTAAGAGTTCTTACACTAAGTGA
>NbS00042739g0001.1
ATGGCTGCATATGTTGCATTGACTTCACTAATGGGAACAATAGAACAGCTTCAGCTTTTGCAATCAAACTTGGATCTATTGGACACTCATGTGGAAAGTTTGAATTTACTCTACGAGAAGGTTGATTCTCTGCATGAACTTCTTGACCATATTGATGATGAACAAACGAAGAATTTGCACACAAAAGTCAGACACATAGCAAATGAAGCAGAAGATGAAGTTTTTCTTGACCATTTTAATGATGAACAAACGAAGAATTTGCATGCAAAAGTCAGACAAATAGCAAATGAAGCAGAAGATGAAGTTGAATCGCAGATGAAGGTGGTAATAGACGAGCAACATGACAGACTCCATCAAAAGGAATCCCTCGAGAGTCTTTTTGAGATCTTACAACGAGGTATTGAAAATGTTGATTCCCTCAAGGAAGAGCTCATCAAGCACAGTCAAAATAACACTTCACAAGCTGGAAATTCCTCACTTGGTGATTCAAGTCCACCACGATTGCATGCTTCAACCCTTGAGAACGATATGGTGGGGTACAACATGCAAGCTGGAAATCCCTCACTTGGTGATTCAAGTTCATCACGATTGCATGCTTCAACCCTTGAGAATGATATGGTGGGGTACAACACTGAACAAGAAAACATGTTGAGTCAACTCACGAGTGGCTCGCCTGAACTGGAAGTCATCTCTGTTACTGGTATGGGTGGCATTGGTAAGTCAACTTTTGCCAAAAAGTTGTTTTCTCATCCCTCAATTTTGAGCTTCTTTGACATCCGTGGATGGATTACCGTATCTGAGAACTATAGTTATAGAGGTATACTTTTAGGCCTCCTAATAGATGCTAATATTGGGAAGGAAGAAGACCTTGATAAGAAAAACGATTCTGATTTAGCCGTTTGCTTGAAACAAAGTTTAATGGGTAGAAGGTATTTGATTGTTGTTGATGACATATGGAGCAAAAACGCTTGGGATGAGATTAGACTGTGTCTTCCAGAAGATGGTAAAAGAAGTCGAGTATTGTTGACTACTCGAGATGCTGAGGTTGCTCACTATGCTAGCTCTCCGAAGGATCCTTTCAGGATGCATTTACTTGACCAAGAGGACAGTTGGAATTTGTTTTACCAAAAAGCATTTGTAGAAAAAGGTTTTGCGATTGAATTTGAGGATGTCGGAAAGGAGGTTGCCAAAAACTACAATGGTTTACCACTTATGATTGTTGTAGTGGCCAAGGAAACGCGTTTATAG
>NbS00000058g0019.1
ATGCTTGATGGGAAGAAATATCTATTGGTGCTCGATGATGTGGAGAACGAAGATGCCTTGAAATGGTCGAGATTGAAAAGTATGTTGATTAGTGGAGCCAAGGGAAGTAAGATTTTAGTAACTACTCGTTCAGATGTAGTTGCGGAAGTTTCAGGTAGTGTTCACCAATATAAATTAGGGTGCCTTTCAAAAGAAGAAGCGTGGGAATTGTTTGAAAAAATTGCATTTGAGTGTAACAAAGAGAGTGAAAATTCGAGTTTAGTGGAAATAGGAAAGGAAACTGTGAAAAAGTGTGGGGGAGTTCCTCTTGCAATAAGGTCAGTAGGAAGCCTACTACGTCTAAAAAGAACGGAGGATGATTGGATATATTACAAGAATCAAGATTTGCCAAGTATCACACGAGGAGGCGACAATTTCATGGCCATTTTGAGATTGAGCTATAATCACCTTCCTCACCATCTAAAGATATGCTTCGTATATTGCTCCCTTTTTCCAAAGGATTTCCGAATTGATAGACTTGATTTGATTGATATGTGGATTGCTCAAGGCTTTATTCAATCAACTTCTAACAACAGAGACAATGTCGAGGAAGTTGCAGATTTATATTTCGTGGATTTGTTAAGAAGGTCATTCTTTCAAGAAACTGAAGAAGATAAATCGTTCCTGCATTTTGAAGAACACAAATCGTTCCTGCATTTTTACAAAATGCATGATCTTATTCATGATCTCGCAAAAGAAGTTGCAGATATGGAGTTCTTCAGTATCATTAAAACTGAAGATATAGAGATTGTAAACCCAGAACAAACTCTCTCTCCATGCTTCTTGTTTATTCAAGTAGGTGGTTCATTGGAATTTCTGAGTCCCTTCTACAGGAAGCATATGAAGTTGCGGACATTTATTTACCTAAACGGGTCTAAAAATGTTGTCATACGCAATTCAACGTTAGAGAGAATGGTTTCAAATTATGAATGTTTACGCGTTTTGGATCTACGTCGCCTGCAGTTGGCAAGTCTCATTCACTTGGACTTTGATGGTTGCAAGTCATTGGAAGATATGCCACCTGGAATTGGCCAATTGACATCTCTACGGACATTGACAAGTTTTATTGTAGGCAAAGAAAGTTGCATCTGGGGACGAGCCCGTGCAACTGGAGAAAGAATACCTTCTGATGTAGTGAAAAGAATGAAACATCTTCGAGAGCTGTTCGTAGAGTTCGAATATGGAAATCAAGATGATGATACTGGAGCTGATCGGATAATGTTAGAGGCCGTGCAGCAGCACCAAAACATTGAAAGCTTGTGA
>NbS00020251g0010.1
ATGTCGGAGCTATTGCTCTGGTTAGCCCGAGAAAGGCTGCGTGGTTTAGTTTTGGCAGAAGAATCAGCTCCATCGATTTTATCAGTAACCGAACATTTAGATGCTTTATCAGGAGAGCTAAATCGGTTACAACTTCTGTTAAAAAGCAGCAATAAGAATCAACAACATATAAATGGCGCAAGAGAAATTGAGATACGAGTTAGGCGAATTGAATATCTCGTTTATCGAATGGAAGATGTTGTGGAAAAATCAAGAGGAAGTTCGTCTAAGATGGGGTTACTTAAAGGTATAAAGATGATGTTTATCGGAGATGCTGCAGTTACTTTCCAGCAGATTAGATCCGAGATTGAGCTCAACTGCAAGCAAATTAGAATTGCTTATAATGCTGTTAATAAGAAGGAAGATCAAGGTCAAATGAGAAATTCTCCTATTTTGCCCCAACAATTATTTGGTATTGAGGAGAATAAGAAGAAAGTGCTTGGAGTTACGTTATCTGGAGTCGGGTCACGCATCCCTGAGTCGTCCTCCCACTTGGTGTCTGGCATTCCAGAGTCCTCCTCCCCCTTTGTGGCCGGTATCCCCGGGTCGTCCTCCCACTTGATGTCCTGCATCCCCGAGTCGTCGTCCTGCATCCTTGATTTGTCCTCCAACTCCGTGTCCAACATCCCGGAGTCGTCGTACCACTCCACGTCCAAAATCCCTGAGTCGTCCTCCCACTCGGTGTCCGTTGTCCTCGAGTCGTCCTCCCACTTGTTGTCCGGTATCCCCGAGTCGTCCTCCCACTCGGTGTCTGGTGTCCTCGAGTCGTCCTCCCACTCGCTGTCTGGTATCCCCGAGTCGTCATCCCACTCCGTGTCCTGCATCTCTAAGTCGTCGTCCCACTCCGTGCCCAACATCTTAGAGTCGTCCTCCCACTTAGTGCCCAACATTCCCGAGTCGTCCTCCCACTCCATCTCCAATATCCCCGAGTCATCCTCCCACTCAGTGCCCAACATTCCCGAGTCGTCCTCCCACTTAGTGTTCAACACCCCCGAGTCGTCCTTCCACTACGGGCCCAACATCCCCGAGTTGTCCTGCCACTCGGAGTCGTGCATCCCCAACTCGTCCTCCCACTCGAAGTCCTGCATCCCCGAGTCGTCCTTCCACTCGGTGTCTGCCATCCCCAAGTCGTCCTCTCACTTGGTGCCCAACATCCCCGAGTCATCCTCTCACTCGGTGTCCAACATCCCCGAATCGTCCTCCCACTTGGGGGTCTTGGTCATCCCAATATTTGGAGTTGTTGGCTCGGGGAAAACAACTCTGGCTAATGTAATTCTCAATGACCAACTTGTTACTGGTAACTTTAAGTATCGTATCTGGATTTATGTACCCGAGAATTGTAAAAGCAAGGATATACTTCGACAAATACATGAACAGATCGATGGAAAGAACGGAAACATGTTGTACTCGGAAGAACAATTGCTTGAAGAAGTTAGCAAAAGCCTTAAATCTCAGAGGAGCTTAATTGTCCTAGATGACATACGGTCTATTGAAGCTTGGAAAACGCTGCATATAACATTGCCACGGCTTAAGAAAGGTAGCAAAATACTAGTGACGACCCGGGAAGTATTGGTAGCTGAATACATATCTGAAAAGCATGACTTCCATAATATGAGGACCTTGAATGTGGACGAAAGCTGGAATTTGTTTACTCAAGTGTTCTCTCCCCAGTATCCAGCGGAAGAAAAGATGGTAATGGTGAGACAAATGGTAGGATCTTGTAAAGGCGTGCCACAGCTTATCAAGGAACTTGCATTTTACTTGGCACCTAAACCAGCGGAGGAGTGGGAGATAGTGTATAAAAATATCCAAACATATGTATCCGCATTCTTTTCTACGATTTATAGTGAGTTATCAGATCACTTGAAACCGTGCTTTCTTCACTTGGGTCAGTTCTCAGAAGATGCAGAAATAGAAACCGAAAAGTTGTTTCATCTGTGGATGATTGAAGGCTTTTTATCCACAAAAGAACGTGCTAGAGGGGAGAGAATGATGGACCTGATGGAACGATATCTGAATGAACTGGCACATATTAACATCATAGGGTTGCAACAAGAGGAAGTTCCTACTGAAAAGAAATTCAAGGCTTGCCGCTTTATTGGAGGAATAAAAAACGTATGTGTCGCATGGGGTGAACAAAAACGTTTTCTCAAAATTGTAAATTTAAGAGAAAATGATTGTTCGCTCTCATCTGAAACATTACCACCTCGACTTGTCGTATATCATGGTGACCATGAACTTTCTATTGCTTATGAAGTTGCTAATAATGTTCGGAGTCTTCGAGTTGTTGGTGGAAACAGGAAGCAATTTGAAATGCTTAATATTAAGGATTTCCGAGTGCTCAGAATTCTTGATGTTGATGGGATTAATTTTCAAGGACAGAAACTACCACGGGGTATATCTAATCTAGCGCTCTTGAGGTATCTGAGTGTCAAAGGGTGTGCCCTCGAGGAGTTGCCATCGTCTATTGGCAAATTGGTGCACTTGCAAGTACTTGATCTGAGAGTGGAAGAATCAACCGAAATGATAGTTGCAGACGTGCTATGGAAGATGACGAAATTAAAACATTTATATCTTCCATCAAAGTTTCGGACTCATAAAGAAGGAGAAAAGTTGCGATTAGATGGCTTGAAGGAGCTTGAAACTATCAAGAACTTCAATACAAGCGTGTGCAAGGTTAACGATGTCTCCAAATTTCCCAAGCTCCGGTACTTGGCAGCAAAGATAGAAGGAAATTTTGAGGATTTCAAGTCAATCAACAGCTACATGCAAACTTCAAACAACTGGCTTTGTGCTTCCATTGATATCGTTGATTTGGATTGCTACTCGGAGGAAAGGCATTCAGTTTTACGAGAATTTTTACGGTGTGAAGTACTTCAAACATTGCACTTCAAAGGACATATTGGCCACCTACCACCATATGATGAAATCTCTCAGAAATTAACTCAGTTAGTACTTAATAATTCTCATCTTAAAGATGATCCCATGCCAACCTTGGAAAAGCTTCCTAATTTAGGGCATCTGATCCTCGCTGATGATGCTTATATGGGGAAGAAAATGGTCTGCTCTGCTTCAGGTTTTCGTCAACTCAAACATTTAGAACTCGTGAATTTGCACTTACTGGAGAAATTTGAGGTGGATTGTACAGCCATGCCTATAGCTTCCGTCCTAAAAATCACAAACTGCGAGAGATATGATCGTGTCATTCCTGATTGTCTGAACGACCGTTCGTCCCTGCATCGCCTTGAAATTGTCCTCAGCTAGTTTCACTATGAGCATGGCTGAAACAGCCTTCTCCTTCTGCTTTTCCAGTAAGACTTATTCTAAATTGGTAGAAGTTGTCATTGTTGTGTGAGTTGGGATAATTTTCTATTAGTGTCTGGTCCAAGCAAATCCTACTGTTTCTCATTTTTTTATAACCTAGCGGCGGATCCAGGATTTATAGGTCGTGGGTGCATCAATTAAATTCTAAATGGTCAAACATGATCATAGTGGGTGCTTATGGTCAATAATTGAATTTTTTGGATATTATCTATGAATATATTACACAGTTTGGCC
>NbS00010943g0007.1
ATGGCAGCTTTAGTGGGGAACCTCCTACGCAGATTAGAAGAATTTCCGATGCATAAAGTGGATCCTCATGTAGCTGCAGAGCTGCAAAATATTGAGAAAGCATTCAGTATCATGCTGCCTCATGTACAGGATGCTGAGCAGGAATCGTTGAACCACTTAATGATGGATCTCCGATATGCTGAAGGCAATGATCTCCTGTATGGTGAAGGGGCTCTCCCGTATGCTGATGGAACGCTCCTGTATGATGATCATGAAGATCTCGAGGATGCTGAATGGGATCTCCATGAAAAAAAAGGGAGAACATCAAATGCTCGCTCTGATATAAGCAAATTGATGCATACCTGGTCTAGGCAAGTTGCAGCTTGGGCAGCTGATGTTGAAGAAATAGTATTCTGCCCTATTGACCAGAATTCTGCTGAGGACTGTGTATTGTTGTTAGGAAAGGTTTCGGAACTGCTTACCAGCACAGATATTACAGAGTTGTTGCAGCAGCTGAAAAGTACCGTATCCCCTCGGCATCAGCATCAGCCTCAGCCAGTTGATGGCTTTCTTTCAAACCATGATTCAAGAACTAAACAAATTCAAAGGAATCTTGAATCAGCAGACATGGTAGGACGAGCAGAGGAGGTGAAACTTCTTGAACGTTTGTTATTGGCAAAGGCGGAAGAAGGTCCTGACATTATCACCATATCAGGGGAGGCAGGAATTGGAAAAACAACTGTTGCAGAAGCTGTGTATGAGAAAGTCCACAAACATTTTGATTGCCACGCTTGGGTCTTCGTGTCTAGGAACGATTCTACTAGGCGTGTCATACAAAACATCTTGAAAGGCGTCCTGAAAAGCATTTCAGTCATGGCTCCAAAAAATATAGACACAATGGAAAAGGAGTCCGTGAAGAAGTTGATGAACATTTGGTTGATTCGAAAGAAGTTCTTGCTGATCTTGGACGATGTTCCATCGCAGGAAATCGTTCAGGAAGTAAAGGACGCTATACCTAGAGGCAGCGAAACAACAAAGATAGTAATTACATCTCGGGTAGAAAAATACAACTTCCCTCTTAAGAATCAATGCAACCTAGATCCGATATATTCATCCGACTTGCTGCACAAGCATGCCGGAAGCTCTAAGCATGGCGAGGAATTCTTTGTCTCCGTAGAATCAGTAGGTAAGAAGATTATAAATCTATGCCGTGGTCTCCCTCTTGCTATCGTAACAGTTGGAAGGATGCTCTCAACGAAGCATGCAGCTGAAGATTGGATCAAAGTCCATCACATGCTTTTGCAAGGGGCTAGCTTCATGTCATTATGTTATGCTGATTTAAGCCCCGATCTCCAAAGCTGTTTCTTGTATGCTGCCTCGTTCCCTTGTCACTTTGAGATCTCAAGTAAGAAGTTGAAACGTTTTTGGATAGCCGAGGGCTTTGTGCAGCAGGACAACGATATAACATTGGAGGAATCAGCACAGCTTCAACTGGAGGAGCTCATCCACAGGAACATGATTCAGGTTTTTGCCATGAATTATTGCCTGATGCCGTAG
>NbS00048318g0004.1
ATGGCGAAACTAGCCCTCGTCTTCGCGATCAAAAAGCTTAGACGGTTGACTTTGGCGGAAGAAACAGAAGAAATTGGGGCATACACAGCAATCAACAACTCAGTTAAATCACTGGAGAATTTGCAGCGGATGCTAACAACAGATGGTCAGTTGCCCAGTGACCAAGCGAGGGAAATTGAAGAGCTCGTTTATCGCGTTGAAGATGTTGTCCAAACATATGGTGTAATGGCAAGATCCAGGTCCGCAGGTTCATCTGGAATGCTCTTGCCTTTCAAAATTCTCAATAGCGGTGGTGCCCAGAAGAAGGCCATGTCTGAGATCACGAGTTTGTGTGCCAAAATCAACCACTTTGCTTCGCCGGAAGTCGTGCAGCGGTTCGCTAGTTTTCATTTTGAAAGCGATAGCTGGTACAACAACTGTCAACAATGGAGGCAAAACATTGCATACAAGCAAGACGTCCAGACAGTTGAGCTGGAAAACGAAAAAGAGCCTATTTTACGAGCTCTGCTAGATAGATCAGAGGGTTACGAAAAAAGGTTCGAAGTAATTCCTATATGGGGCCTTAGTGGCACAGGCAAGTCGGCTCTTGCTCATGCAATATGTAATGATACCAGCGTTGTTGACGAGTTCAAAGAGCACCGCCTCAACATTCGTGTATCTGAGAACTTCAATCCTGAATACGCACTTCTACATGCTATGGAATCATTAGTGGGTTCTGTAGAAGAGTATGCTGATACGCCAGCACAAGTTTTGACAGATTTTGTTCGCCAACATCTGGAAAAATCGAGGAGCTTGATTGTTCTGGAAGACGTACGCTCAACTGAAGACTGGCAGACGCTGCGTGGTGCAGTGGGAGCTAAAGGTTGCAGAATACTGGTTACTACTCGAGCAAGAGAAGTAGCAAAAAGTATAAAACAGACGCCTTATATACATGAAAAGAGGCCTTTATCAGAAGAAAATAGCTGGGAGTTACTTGAAAGGATTGTTTGGTTGAAGACAAAACCAGGAGCTGAAATGAAATCAGCAATGGAGAAAATGGGTAGGGAAATGGTAAAATTATGTGAAGGTTTACCGGGGGCAATTATAGCACTAGGAAAATTATTAGAAGGAAAGAGTGTAAGTGAATGGGAAATGGTACAGAAAAATGCCCGACCATATCTTTCTCAAGTTATGGCTCCAAGTTATGCAGAGTTGTCAGATGATTTAAAACTATATTTTCTTTACTTGGGCCATTTTAGAGAAGATCCAGAAATAGAACCAGAGAAGTTGTGTCACTTATGGACAATTGAGGGATTGATTTCAAAAGGGGATTGTGGAAGCAAGAGGACACTTTTGGACTTAACACAAGAACGTTTGATGGGTCTAGCACAGAAGGGTATGGTTGGTGTGAGACGAACAATAATAGAGCTCAAGTCTTGCCATCTTGTTGGACTAATGGGAGATATGTGCCTCTCAAAAGCGGAAGAGGGAGATATTTTGAAGGTCATGGATTTACAAAGTGGAGATACACTGCAACCTTCACTTTCTTTTAGCAATACACGTCGACTTGTTATTTATCTAGGAAAGCATAATGCCCGTGTCACCCCTGAATTAGCTCGAAACCTTAGGAGTCTCCGAATCATCAAGGCACATGCGCATCAACAACTAGAAGAGTTTGTATGGCCTTCCATAATGTTGGATATCAAGAAATTTAAGGCGTTAAGGATTCTTGATTTCGACAATATAGATTTTCGTAAGGGAAAAATCCCGGGAGGTATTTTTGCTTTACCATTCTTGAGGTATCTGAGTTTTGAAGGATGCATCTTAAAGGAGTTGCCACCATATATTAGCAACTTGTCATACTTGGAAGTCCTTGATTTGAGAATCAAAGATACATGCAACATTATCATTCCAGATGTGTTGCGGAGAATGAGAAGGTTACAACATTTGTATCTTCCACGAGCATTCCAAGCACAAAATGGGAAAAAACTTCGATTGAATGGATTAGCAGAGCTTCAGACACTAAAGAAATTCACCTCCAAATTGTGTGAAATCCAGGATCTCTTCAATTTGACCAAACTCCGGTACCTAGATGTCGAGGTTGAAGACAGCCTTGAGGATCTTGAGTCAATAACCAATCACATGTCAAGTAGTACTGCTCCAGAAAAATGGCTACATTCATCCATTGAAATAAAGAACTTTGATTGTTACACAGAAGCAAGGCACAATGTATTCAGGAAATTATTGACGAGCGGAGGAGGTCCGCCAAAATTTTCCTTCGAAGGTTACATTGATCAGCTTCCCCCACACAATATGATCTCACAAAGATTTACAGAGATGGTTCTTAGTAGTACTCAACTCAAAGAAGATCCAATGCCAATATTAGAGAATCTTCGCAATCTAAGGCGTCTAGTACTCCGCGATGATGCTTTCCTTGGGACGAAGATAGTCTGTTCTGCTTCAAGTTTTCCCCAACTCAAACAATTACATCTCTCAAGCTTATTCTTCTTAAATGAATGGATGGCGGAAAATTCAGCCATGCCCATGCTTTCTCATCTTAGAATTGATAACTGCGAAAAACTGAAAACGCTCCCAGATTGTTTAAAAGATCTTGCTTTATCTTCAAGAATTCAAGATGAGAAAGATGCCGAAATCATTTGTAGAAAGGCTTCGTGAGAGATAGTTGACGATCGATTATGAGCTTTCCTACGTCAATACACCCTTCTTCATTGTACCCATCTCAGTTCTTTGAAACGATGAATTGTAACATTATAATCCTTAACTTCGAATAGAAGAAGTCAAGATTGTATACATTACATCCATTT
>NbS00007841g0002.1
ATGGCAGAAGCAGTACTTTCAGTCCTCTTCCAAAAGATAGCTTCCCAAATTTTCCAGAAAAATGGACTGCTAGGAAGTGCAAAGAAGGAGATGATAAATCTGCAGAGCACACTATCAACAATTCAAGCTGTACTACAAGATGCTGAGGATAGGCAAATGAAAGATAAATCTTTGAAGAACTGGCTGGTGAAGCTCAAAGACATTGTCTATGGAGCAGATGATTTATTGGATGAATACTTGACTGCATTGCTCCGCCATAAGAGTACAGTTGCAAAATTGGTTTACAATGATGCTGTTGTAGAGGATAGATTTGATACAAGAATATGGGTTTGTGTCTCCAAAGGATTTGATGTGGAAAGGCTTCTTAAAGCAATCATAGAATATGCCACTGGTAGTAGTTGTAACCTTGTAGAGATGGAGGCGATCCTGCGGCGTGTCCAAGCGTTATTATTGGGCTGGAAATTTTTGCTTGTCCTAGATGATGTATGGGATGCTGATCATGAGAAATACGAGAGATTAAAGAATTTAGTTCACAATGCAAATCCATATCGTTTGGAAGGCCTTTCGGATGATGATTGCTGGTCCTTGTTTCTGGAACTGGCATACAAGAATAGGCAAAAAGAATTATTAGCTCTTGAAGAGCTCGGGAAAGAGATTGCCAAGAAATGTAGGGGAGTTCCTTTAGCGGCAAAGGCCCTTGGAAGTTTAATGTGCTTGAAGAATCAGAAAAATGAGTGGTCTTTCATCCGAGATTGTGCAATGTGGGATCTTATGGGACATGAAGACGGAGCTGGAATTCTTTCGGCCCTAAGATTAAGTTATGATTACTTGCCGACAACACATCTGAAACAATGTATTGCATATTTTTCTATATTTCCTAAGGGCTATTGGATAAATAAAAACACCTTGATATGCTTATGGATAGCGGAAGGATTTGTTCCATCCTCTGAAAGCATGCCACCTGAAGAAACTGGGAATGGTTATTTCAATGAGTTGTTGTGGCGGTCCTTCTTCCAAAATGCGAGAAGAGATTTTGATGGGAATATAGTTGACTGTGACATGCATGATCTTGTCCATGATCTTTCCAAATCTGTAGGTGGTGTTGATTGTTTAACAACAGAATTTGGCAAGGAAGTTATCATTCCTGTGGCCACACGCCACTTATCAATGCTTGGCAGTGAGCTGGTACTCAAAAAACATGGCATGTTGAGGAGTGCTCAAAAGCTGCGATCGTTTCTTCTTTTGGATGGGCAGAGAAATATCACGAAACTATCCAAGAGCTTCTTTTTGAGCTTTAAATCTGTTCGGGCATTAGATTGCAGTGGTAGTCGGATAAAGTAG
>NbS00033316g0005.1
ATGGGAGGTTCAGGCAAAACAACTGTGGCTAAGAGAATTTTATATGATGAACAGATCAAGCAACAGTTTGAAAAGAGAGTTTGGTTGTGTCTACCTGAAATGTTAGAAACTAAGAGCTTTCTTGAATTGATGCTGGAATCATTGACAGAAAGGAAACTTGAGGTCCAAAGTAGGGATATAATAGGCAAAAAGCTGCAAGACGAGTTGGGAGGAAAAAGGTATTTGCTTGTCTTGGATGATTTGTGGCGTGTTGACCCTACATTGTGGCACGATTTCTTGGACACCTTGAAAGGAATAAACACATCCAGAGGAAACTGCATTATTGTGACTACTCGTTTGGAGCGGGTGGCAACCACAGTAGCAGTAGATCTTCATATGTTGGGAAAATTAGCAGCAGATCATTGTTGGTCCATTTTCAAACAAAGAGCATTTGTTGATGGGGAGGTTGCAGAGGAACTAGTGAGCATGGGCAACAAGATTGCTGAAAATGTGTCAGGGTCTACCATTGGCAGCAAGGTGTTGGGAGGCCTATTACGCAATAAGGAGAGACATGAATGGCAGGCAATTCTTAATGGCAACCCCCTTGTTGCAGGTGAAGATGATACTGGGGAAAATAGGATAAAGAAAATCCTAAAACTCAGCTATGATTATCTACCATTTCCACATCTAAAAAATTGTTTTGCGTACATTGCAATGTTTCCAAAAGATTTTGAGTTTGAAAAGGACCAACTAATCCAACTTTGGATGGCAGAAGGATATCTTCGTCCATTTCAAGAGACCACTGTGATGGAAGACGTTGGGAAAAAGTTTTTTCAACTTCTGTTGCAAAATTCCTTGCTACAAGATGTTAAGCTAGATGAGCACAACAATATAACATACTGTAAGATGCATGATCTTGTGCATGATTTGGCTGGAGATATTTTGAAATCTAAACTATCTGATCCGAAGAGCATAGGAGGAGAAAATCTTTCTCAAGTTCGATACTTTGGATGGGACTCAACAAGTGATCAAATATATAAGATAAATGATCCAGGCCATTTGTGCGCACTGTTCTGGAGAAGCAATTGTATATCTGAAGATATGATGTTGAGCTTTCGGTTCTTGAGAGTTTGA
>NbC25993797g0001.1
ATGGTTGGTTTTAGTGAAGAGACTGAAATGCTTATAGAGAAACTTGTGACAGGACATCGGCAATTAGATGTGATCTCAATTTTTGGAATGCCAGGACTTGGAAAAACAACTTTGGCTAAGAGATTAGCTCTCTTGTTTGAATTATTGGGTCATATTTGTGAGCTTGATGATATTACCAAAGAAATAAGTGATGATGAGCTAGCTGAGAAGCTATACAGATATCTGAAGGGACAGCGGTACCTTATTGTTGTGGATGATGTGTGGAGTTCTAATGCATGGGATGATACAAAGAGACCATTTCCAGATGATGATAAACGAAGTAGGATAATTTTGACAACTAGACTTGAATCAATCGCCACATATGCCATGATCGATTCGAGTCCTCATCACCTTCGCTTGTTCACGGAAGAAGAAAGTTGGATGCTAATGAAGGAGAAGGTATTCAAAGAAGACAATTATTGTCCTCAAGAACTCGAGGATATAGGTAAGCAAATAGCGATAAAGTATGGAGGATTACCCCTTGCAATTGTATTGGTAGCTGGTCTTCTTGCAAAAAATGATAAGGAAGTAGTTCACTGGCAACAAGTAGGGGAAAGTTTGAAGTAA
>NbS00009444g0022.1
ATGCTTTGTCATAGCCTAAAAGAAGCAGCAGAGAAGATTGATCGTGTCCAGAAAGAGTCAGCAAAGCTTCAAGATAAAGGTAAACAAGCATCAAAAGAAACTTTAATTGAAGATTTAAGGTCAGAAAAACATACTCCGTGTATGGTGGGACGTGATGAGCAAAGGAAAAAGATGATGGCAGAGCTGATACAATATGGTGGATCGTCTGGTAAACTCAAAGTCATCCCTATCGTCGGGATGGGGGGCATTGGTAAAACAACTTTAGCGAAAGATGTTTTCAACAATGTATACATTCGATCTCACTTTGATGTTTGTGCTCGGGCTACCTTATCTAAACAACACGACAGAAAAAATATCTTGGTAAGCCTTCTGCGTTCTATGAAAGAAAATGATGACAAAGCTTATATGGAAGATGAAGCAGAGCTAGCAGACACATTACAAAAAAGTTTAAAGAGTAGGAGATATTTAATTGTGTTGGATGACATGTGGAGCAAACAAGCATGGGAAAACGTGGAATATTGTTTTTCAAGCGAAAACAATGGGAGTCGAATATTATTCACTACCCGTAACACTGAAGTAGCTTCTTCTGTTGGTACCGAGAATCTTCCTTTGCCAATGGACCTCATGGACCCAGATGAGAGTTGGGACCTTTTCAAAATTTTTCCGGAAGACAGTGAGATTCCAGTGAAGAAATTGACGAGATTATGGATTGCCGAGGGGTTCCTGAAATTGGAAAAGGACTTGGAAGGAGAGGCAGATAAGTGTTTACAAGTTCTCATCAGTAGATGTCTAGTTCTTGTTAGTGAGAATAGTTTTGGTGAAACAAAAATTAAATCATGTAAGGTTCATGATCTAATACATGACTTGTGCTTAAGAGAAGCTCAAGGCCAAAACATATTTGTCATGAATGACATTGTATTTGATGATGAGCCAAAACCTGTTACTCCCGAATGTCGTCGTCTTCTTAGTAGACATAAAATGCAGCCCTGTAAGCAATGGACTAATGATGATGACATTGATCATGGTTCTTATAGGGCCCTTCTTACCCCTGCAGGATATCATCATTTGACAGATAATGACAATAACAATCTATTGATGAGACAAACTCGTTCTATTTTCTCTCTTTCTAGAGATTCTTCTTCCTTTACTCTCGAACCAGAGCTTATTCATTTCAATTTGATACTATGCCTCATCTGGTTGAGGTACCTAGCATTCTCCAGCGTTGAAGAGTATTTTGACATACCTCCAGAAATTTGCAGGTTATGGAATCTGCAAACATTCATTGTTAAAGAAGCGGAATATTCCGATATCCGTTTAAATCTTCCAGAAAAAATATGGGAGTTGATGCAATTAAGGCATCTCGGACTATCTAAATTTTATTTGCAAAATCCTCCAAGTCATGTATCTGTTAACGAAGAGAGGTACTTGGATTTTTCCAAAGGTACAAACTGTTTCTTGCTTGTCTCCAAGTTGTTGCACAAAGGAGGGATTCGGAACGTTAAGAAATTAGGAATCTATGGAGATGAAGATGACTATGAAAGTTTTCAAGCATCTAGACTGTTTGAAATCTTGTCAATCTACGTCAACTTGAAACATTGTGTTTTCGACTTAGTCTTCCGTGGATGCCAGGCAAGTTTTCACCAGCGACCATTCCAAGTGCAAAAGCTTTTCCAGCAACGCTCAAAAAGTTAA
>NbS00024550g0012.1
ATGGATGGCTACAGTTTATGCTGCAGTAACTTCTCTGTGGGAACAATACAACTGATTTCAGAATCCACCTCAGACCTCCAGGAGGCTCACAAAGAACACTTGAAATTACTCGACGACAAGGTTGGCTCTATACTAGAGTTTCTTGACACTAATTCTGATGATGAACCAATGAAGGATTTGCTAAAAAAGGTCAAAGATGTAGCACATAACGTAGAAGATAAAGTTGAATCACACATTCAAAGAGAGGCGCAGAAGAAGCTTCTTAAGATGTTGCAACGAGTCTTCCACCTCCCAACAAAGGCACATGAGAGGCTTCTTAAGATCTTGCAACAGGCTATAGAAGAAGTTGATTCTGTCAAGGAAGAGCTCAACAAGCTGAAGGATAATAATAACAATATGCGAGCTGGAAATTGTTCGCTTGGTGCTTCTACTTCATCACAATCACATGCTTCAACCCTCGAGAACGAAATGGTGGGGTACAACATTGAACAAGAGCACATTCTGGCTCAACTTAGGGGACAGTCATCTCAACTGGAAGTCATCTCTATTTTTGTATGGGCGGCATTGTCAACTTTTGCCAAAAGAATATTTTCTGATCCCTCAGTTGTGAGCTTCTTTGATGTTCGTGGATGGATTGTTGTGTCCAAGGACTACAATGTAAGAAAGATGCTTCTATCCCTCCTTCAAGATGTTGGGATGAATGAAGAGGCTGATACGAAAAGCGATGGAGAACTACCAAATCGCTTGCAGAAGAGCGATGGAGAATTAGAAGATGGCTTGCAGAAAACTGATGATGTACTTGCAGATTGCTTGCAAAAAAGTTTAAAGGGTAGGAGGTATTTGATTGTCGTGGATGATATATGGAGCACGGAAGCCTGGGATGAGATTAAACTATGGTTTCCAGATAATAGTAACAGAAGTCGTATACTGTTGACTACTCGAGACATGAATGTTGCTCAATATGCTAGCTTTCCTAACGATCCTTTTCCAATGCGTCTCCTGAAGCCAAAGGAAAGTTGGCATTTGTTTTGCCAAAAGGCATTTGGCAAAAAAGGTTGTCCAGCTGAAGTTGAGAATGTTGCAAGGGTAGTCGTACAAAATTGCCAAGGATTACCACTAATAATTTCTGTGGTTGCAGGGACTCTCTCTAGCAAGAGGACACTGGACGCTTAG
>NbS00011331g0023.1
ATGGATCCAGTGACGGCTGCTGTATTGACAACAGCGGTGATAGCAGCAGTGAACCTTCTGGTAGAGAACCTGTCGCATCTAGTAGGTTATAATTCGCAGCTGATTGCAGGTTCAGAGGAAGCGTTTAATGATTTGCTGGTGGAAGTTAAACGCCTAAACGCCTTCCTTGTTGATAATGCAGAATTGAGAAGCAATAGCTCACAATGGGACGTGTTGGTCGATGAAATTCGACGTAGAGTATATGAAGCTGAAAATGTCATTGATAAATTCTTAGTTCAGACCAAGCTCAACCAAGAGAATGTGTTGAAAAAACTGTTCAAAGTAACTTTTCAAGAAAAGAGTTTTGCAGGGAAGATCAACAAGATCCTTGAAGGCGGGAAGAAAATCCGAGAAGATCATAAGCAACTGTTTGAGCCCTGCAGCTGGGTGATTAGTTCCGATCATCAGCCTGAAAATGTTGTCCAGGAAACGCAGGGTCCTTCATTGGAAAATTACGAAGTGGTTGGCTTTGATGAGGAAGCAAAAAAAGTGATCGAGCGTCTTGTTGAAGGATCAGAGTGTCTAGACGTTATCCCGGTTGTGGGAATGCCGGGGCTTGGTAAAACCACGTTGGCAAGAAAAATCTATAATGATCCTAAGATTCCACATGAATTTTTCTATTGCATTTGGGTTTTCGTTGGTCAGTCGGATATCCTTTTTAATATCTTGAAAGGGTTCACGAAACGCATTGAAGAGTTCCAAGACATGAATGAGACTGAAATAGCTGAGGAAATATGTGATCGCGTAGAGAAGTCTGGAGATATTGTAGATTTTGTCAAGACAGCTTTTCCAGAAAACAACAGAGGCCACAGAATCATGGCAACCACTCGTTACATACATGTGGCTAGAGCTGTGAATGCCGATCCTCACAATCTGAAGTTTCTGACTCAGAAGGAAAGTTTTCAGCTGTTGGAAAAGAGAGCTTTTGGCAAAAGTCGTTGTCCTGTTGAGTTAAAAGAATATGGAGAAGGCATTGTAGAAAAATGTAGTGGAGTACCACTTACTATTGTGAGGTGTACAAACGATAGTGATTGGAGCGTAGTCAAGGAAAATGTCGGGAAGTACCTTATAGAAAAAGACGAACATCAGAGATGCCTGAAGATTGTGGGACTGAGTTACAATCATTTGCCTCAAGATAGAAAGGCTTGCTTCTTGTATTTTGGTGCCTTTCCTCAGGGTTTTGATATTCCAGCTTGGAAATTGATTCGCCTGTGGATTGCAGTGGGGCTCATAATGTCTAACTTGCCAGGTAGTGAAATTGAGGAGATAGCAGAGTGTCACTTGAATGACTTTGCCAATAGGAATTTAGTGATGGTGATGGAGAAGAGGTGTAACAGTCAAATAAAAACATGTCGTGTTCACGACATGTTACATGAGTTTTGCGTTAAGGAGGCTACTAAACTATGTCTTATCCAACAAGTATGTCTCACACCCGCTACAGAACATGTTAGATCTTTCTTATGTTTTTCCTCAAAAAGAAAACAAATTGACCTTTCTAATATTGACGTCCAACGTATCCCTAAAGCATTTCCACTTATCAGGATCCTGGAGATTGAATCTCTAAGATTTGGTATTTCCAGGGATTTTTACCAACTATTCCACTTGAGGTATATTGCTATGTCAGGTGATTTCAATGAACTTCCTAAACTCTTCAGTTATTTCTGGAATTTACAAACTCTTGTGCTTAATACTTCGAAGCCCACCCTTGATATAAAAGCTCACATATGGAACATGTCATGGTTGCGCCATCTGCACACCAACAAACCTGCAAAATTGCCGCCCCCTACTACCTCTACAAGTTCATGTCTGCAAACTCTTTCTGTGGTTGCACCAGAAAGCTGTAAGGAAGATGTGCTTGAAAAGGCTGTTGATCTCAAAAGATTGAGCATTGAAGGGAAATTAGAGGCTTTTCTTGAAGCTAGCAACAATTTTCCAGTGCTATGGCACCTGGAAAATTTGGCACTGCGCAATGATGACATAAGTAAAGCTCTTCACCTTCGTTTAGCCTTCTTCAAATGTTTACCGAAACTGAAGAAGTTAACTCTATCAAAAACAAGGTTTGAATGGAACGAGGCGAATAGGTTGGGGCAGCTGGAATGCCTTGAGATTTTAAAGTTGAAAGAAAATGCATTCATGGGGAACTCCTGGAAGGTGGAATCAGGAGGTTTTAGGAAACTCCAGGTGTTGCGGATTGAAAACGCAAAATTTGAAACATGGGAGGCATCAAATTTTCCCTTCCCAAGACTTCGGAACCTTGTTCTAATCTCCTGTGATCTTAAGACTGTGCCACTTGAGCTGGCTGATTTAGAGTACCTTCGAGAGATGACGCAGGACAACACCAAAAAAAGCCGAGGAATCTGCAAAGGAAATAGAATGCAAGAAACAAGAGAAGCAAACTCCAGAAAGCGTCAAATTCAAGCTCACTATTCCTTACTGAAGCTGATTCCTAGACCACAAAGTGAAGTTGAAATA
>NbS00045296g0008.1
ATGCATCGGTTTGATATCCATATTTGGTCTCAAGAATACCGAATTAGAGATTTGTTGTTAGGTGTTCTTTCTTGTACTTCAAATGGCATGAAAGAAGAGACTGATGATCAATTGATGGATATGATATACAAGAAGTTAAAGGGTCGGAGGTATCTTGTTGTAATGGATGATCTTTGGAGTAGTCACGTCTGGGATCTTATGACAAGAACTTTTCCGGACGATAATAATGGGAGTCGAATTATTTTGACAAGCAGGCTCAAAGATGTGGCTATCCATGCTGACCCTGACAGCCCTCCTCATGAGATGAGACTCTTGAGTTCAGATGAAAGTTGGAAGTTACTTCATGACAAAGTGTTTGGGGTAAAACATGAGATTTGTCCTCCTGAACTAAAGGATATCGGGAAGCAAGTAGCACAAAAATGCCAAGGACTACCTTTAGCTCTTCTAGTGGTTGCAGGACATCAATCTCAAATTGCTAGAACACCAGAAAGTTGGGGAGATGTTGCCAAAAGTGTAAATATATGTCTAGGTGTGCTTGCTATGAGTTACAATTACTTACCTAATCATCTTAAACCATGTTTCCTTTGCATGGGAGTCTTTCCAGAAGATAGCGAGGTTAACATTGTGACATCTATCAACTTTTCTGAGGGGGAAAGAAAGACTAAAAAGCATGGAACAAGTGGGAAGAGATTTTTGGGAGATCTTGTTAGTAGGAATATGATAATGGTTAGAAAGAGGAGATTTAATGGGGAGGCGAGAACATGTGGTGTCCATGATCTGGTTCGCGACTTGATTTTAAGAGAAGCCGAGAAAGAGAAGTTCTTGCAGGTTACTAGAGCTTACGAAGTCACGAATTCTGTTCGTGACTACAGCTTCCATCCTGACATTTATGAGGCTGATTGCTGGGAGTCCAGTCTCATCCGAACAATAACAAAGTTAGTACATCTCAGATACCTTCAGTTCTGGTGTAATGATGATATTCACCAGTTAGTGTCAAAGCTATATAATCTGCAGACCTTCATTTTTTTTTATGAAGGTCTTAAACCTCCAACTATACCGGAGACAATTTGGAAAATGAAACATTTAAGGCATCTTCACGTCGTCAAGAGAGTCTTTTCTCTTGCTATCCCGATTAAGTCTGGCTTCAAGCTAGAAAATTTGGAGGGACTTTCCTGTCTAAATTTGTCCAACTGTACCAAGGACGCTACCGTCGCCGGCTACCAAGGAAGCTTTCTTTACCTACATCTCTGA
>NbS00020742g0010.1
ATGGATCAGCTTCAAGAATCTGCAACTTTCCCTTCCATTACCATGGATATGAAGGTACTAGTTGATATGCTTCTAGTGAAATTATACACTGTTGTTGACATTGCAAGGACTTTGAAAATGCATTCCCAACTCAAAAAACTAGAGGTCTTTGTTAGAGTCACGGAATCTAATGATCTCTTTGATCATGAGGTAGCTGAGATGCTAAAGCCCGCTTTTTATGAAGCTGAACATGTGATTGAAGAGCATGAAATTTGCTCTCTTCAAAACCAATTGCTTCCCAATTCAACATCAGCAAAGGAAATGAAGCAGCCCATTTTGTATCCTGTTGTTGGATTTGGAGGTATTGGGAAAACTACTCTTGCGAAACTGGTGTATAATGATCTAAGGATAGTTAGTCATTTTCAGCTGCGTGTGTGGGTTCGTGTGTCTCGTGTGTTTAAAGTAGAGAAATTATTGGAACAAATTGTGAATTCAGTTAGAGAAGATTTACGTGAGAATCGTGATATGAATGAACTGGAGACTCTAGTTCGTGAGACTTTGTATGAAAAGAAGTATATGATAGTTCTAGATGATGTGTGGAATGAGGATCCAGTGAAGTGGGATGAATTGAAGAAGTTGTTGATGGTGGGTGCTTGTGGAAGCAAGATTCTTGTAACTACGCGGAATGAGGCAGTAGCTTCGATAATGTGGACGGTTCCTGCATACTGTTTGAAGGGATTATCAGGTGAAGATTCTCTGACTTTGTTCTTGAGTAAGGCCTTTGAAGAAGGTCAAGAAGTACTATATCCAAATCTTGTTGCGATTGCATCACATATAGTGCAGAAAGTGAGCTATGTGCGACTGCCGTCTAATCTTAAAGTTTGTCTTGCTTACTGCTCAATATTACACAAGGACTGTGTGATTGAAGTAGATAAATTGATACAGTTGTGGGTAGCAGAAGGTCTCGTGCATCAGCCTAATGGATCCGAAGATCTTGAACACATTGGGATTAATATTTCCAAGAGTTGTTGTCGAGATCCTTTTTTCAAGAAGTTGAAGAATATCGTTCTTTCTTTACCTCACTCTGTAGCTTGCATGACCTTGTACATGATCTTGCATTGTCATCAGCAGGGGTTGAATTCTGTACGGTAG
>NbS00017771g0002.1
ATGGCTTATACTGCTGTAATTTCTCTTGTTCATACTCTTGAGCAACTTCAGCAGAGAAATCCAAAACTTATTCAAGGTCAAACTATTGAAATGCTCTATTCTCTTCATACTATTGCTGAATATTTTAAAATTGTTCTTGAAAAAGCTAGCAAGAGTAGGAAGCTGAAAATTTGTCAAATGATTGAAGGCTTAAGTTGGACATGTGGAAAAGCATGTAAAAGTTTACTACACAAGGATTTGTTACCGGTTGTTGAAAAAATGGATATAACAAAGAAAGAAGGTCTTGATGATTACTTGGAGATGATAGTTAAAAGATTGGTAGGACCACAGTCGGACTTGGATATTGTCACAATATCTGGTATAGCTGGTATTGGCAAAACAACACTCGCTAAAAAAGCTCATGATCATCTTCCAATCAGGTATCATTTTGATATTCGTGTTTGGTTTACAATATCTCAAGAATTTCGATGTAGAAATATGTTGTTAGATGCTTTACGATGCATTTCAAAGCAAACAAATATTGTCAAAAGAGAAGATTATGATAAGAAGGATGAGAATGAGTTAGCCGATCTGAAAATTCTAAAGGGACGAAGATACCTTGTTGTTGATGATATTTGGTGTACTGATGTTTGGGATAGTATAAGAGGAATATTTCTGGATTGTAATAATCGGAGTCGGATCTTATTGACTACTAGGGAAACAGAGGTAGCAATATATGCAAATCCTAGCAGCCGTCATGAGATGAACCTCCTGAATTTAGATAATAGCTGGAAGTTACTTCGTGATAAGGTGTTTGGAGCAGAACATGATCATCCTCTTGTCGATTGGAAAGCAAATAAATGCCAAGGACTACCCCTAACAATTTCAGTGATTGCGGGACATCTCTCTAAAATAGCCAGGACATTAGAGAGTTGGAAGGATGCAAGTGGTGGTAACTCAAACCGAGCACTCCTAAACATCTGGAAGTGGTAA
>NbS00012739g0005.1
GAGACAATTGCTCTATTTCACAAGGACATTGACAATCTGCTGGATTTCATAGACAGGCTAAAGAATCGACGCGATCAAATTGCTCTTCACATTGATGAAAATGACAATCTGACAAGGTGGCTGAAGTTTATGTGGCTGAAGTTTATGTTGTCATTTTTTCAGCTTTTTTATTTCATTCCCGGTGGTTTGAATGCCGAAATATCTTGCGTATTATATGAGTTTCATGATCTGGTTCAGTCACTTTTTCATCAGAGTGGAGATGACATGCTGCATAAATTGGCTTATGTCGCTATTTATTACCCCCCGACAAAAATGAAAACTTGTCTCAGCTCATATAATAATTCTGAACCAAGTGCAACTATGACTAAGGATCAGTTGGTCGAACTTTTGGATGCCCTCCTGTTGTATCTCCATGATCAATCCAAGTTTCTTGATGTGTGGATTTTCCAGACTGAATATGAGGTTCTTCAGAATGTATGTGGTAATTTAAGAGATTTCCATGGGCTAAAAGTAAATGGTTACATTGAGCATGAGACAATTGAATGTCTTCAACTTATGGCTGAGAGAGTAAGGAACTTCTGTTTTGCCTTTTTGTCTTATCATTTTAAAATGATAGCTGACGTCCCCCAAGTCAAGCTAGCTCATCTGCTTCTGGAGATTCATAGGGTTAATGTTATTACTCTTGGCACTTCAGCTCGAAACATTCATGTCATGATAGAGTTTCTATTGATTATTCTTACAGATGTGCCCAAATACATTATTCATCACGACAAACTGTTTGTATTCTTGTCACGTGTTGTAGCTCTTACCAGAGATGTATCCATTCTTGTTTGCAACTTAAAAGAGAGCTCAAGGAATGAAGAGAATACGAATGAAATAAGTTCTGCAAGTCTAGATTTGCTGGGAAATATTGAATTCCTTCTGAAGGAAGATGAAGAAATTGGATTGGTGAAAGAATACCTACAGTTCATAAGATCGTTCTTTGGGAATGTTGAATTGAATAGGGATCTTTGGACTCGTGTTCTAGATGTGACATATGAGGCAGAACATGCCATCAATTCAATTCTTGTCAGAGATCATGGTCTCTTGCAACTTATTTTCTTACTTCCTAATACCGTAGAAAAGACCAAGGTTATCAAGAAAGAGGTACAGGAAAACATGAGTCTTGTTGTTGTAAACTCTTCCAATGAGCTAGTTGGAAGAGAGTCATCAAAAAAGCAAGTTGGGCAAATAATGGTAGGCTTTGAGGAAGAGAAAAACCTGATAATTTCACAGCTTACCAATCGACTAGCAGAGCTAGATGTTATTTCAATCATTGGCATGCCTGGTGCCAGCAAAACTACTCTTGCTTACAGAGTATTCAATGATAAGTCAGTTACTAGTCATTTCGATATTCGTGCATGGTGCACAGTCGACCAAGAGTATGACAGCAAAAAGGTGTTGCACAATTTTTTTAAACAAGTCACTGGTTTAGATGCGACATTTTCTGAGGATTTTGATGTTTATGATGAGCTTCGAAAAAAGCTACACAGTAGGAGGTACCTTATTGTTTTGGATGACTTGTGGGATACTAAAGCATGGGACAAGCTAACAATGCCTTTTCAGGATTTTCAGAACGGAAGTAGAATTATTTTAACAAGTCGAGAAAAGAAAGTGGCTTTGCATGGAAAACTTCATAAAAGTTGGGAGTTATTAGAGAAGAAGGTATTTGGAGAAGAAATCTGCCCTGACGAACTGAAGGATGTTGGAGAAGAAATAGCCCCAAAGTGTGAAGGGCTTCCTTTGCCACTTGATCTGATCGGTGGAGTCATTGCATAG
>NbS00006274g0004.1
ATGAAGCAGAAGATGAAGGTGGTAATGGACGAACAGCATGACAGACTCCATCAAAAGGAAGCCCTCAAGAGTCTGTTTGAGATCTTACAACGAGGTATTGAAAATGTTGATTCCCTCAAGGAAGAGCTCATCAAGCACAGTTCGAACAACAACTTGCAAGCTGGAAATTCCTCGATTGGTGATTCAAGTTCACCACAATTGCATGCTCAAACCCTTGAGAACGATATGGTGGGGTACAACATTGAACAAGCAAACATGCTGAGTCAACTTACCAGAGACTCTCCTGAACTGGATGTCATCTCTGTTACAGGTATGGGCGGCATTGGCAAGTCAACTTTTGCCAAAAAGCTGTTTTCTCATCCCTCAGTTTTGAGCTTCTTTGACATCCGTGGATGGGTTACCGTGTCTGAGGACTATAGTTATAGAAATATGCTTTTAGGCCTCCTTGAAGATGCTAATATTGGGAAGGAAGAAGACCTTGATGAGAAAAGCGATTCAGATTTAGCCGTTCGCTTGAAACAAAGTTTAATGGGTCGAAGGTATTTGATTGTTGTGGATGATATATGGAGCAAAAACGCTTGGGATGAGATTAGACTGTGTCTTCCAGACGATGGTAAAAGAAGTCGGGTATTGTTGACTACTCGAGATGTTGAGGTTGCTCAATATGCTAGCTCTCCGAAGGATCCTTTCAGGATGCATTTACTAGGCCCCGATGACAGTTGGAATTTGTTTTACCAAAAAGCATTTGTGGAAAAAGGTTTTCCAATTGAATTTGAGTATGTCGGGAAGGACATTGCAAAAAAACTGCAAAGGATTACCACTTATGATTGA
>NbS00014047g0014.1
ATGATTCTGAAAGCTCCAATATCATCAAAATATAATTTCCCGAGGACAAATGGATTAGGCTTTATTGTCTCCCTCTTATGCAATCTGGAAGAGCTGCTGCAAGATGGAAAGTGTGATTCTGCTGTCAAGGATCTTATTGCAGAAGCTAAGGAGGTGTTATCTTTTTTAAGATCCTTGTTGGGGAAATTTGTGAAGCAACAGCATGCTTTTGAGGAGGTGAAGAAACATGATCTTTGGACAAAAGTGATATCTCTAGCATACCAGGCAGAATGCATAATTGATTGCCTGGGTATGGGAGATTATCCTGTTTGGTATCCGCGTTTGTTATGTAAGGCCACAACAGAAATTAAGCTTGTCAATGATCAATTAGCAGAGTTCCATGTGCAAGTAGTTGAAGTCCTTATCGAACAAGAAGCACCAGATTTTGTCCCACAGGAAGTTGAGATAACTCCAGGATATGATGAGGTAATGGTGGGTTTTGGTGAAGAGGCAATGTTACTTATAAAGCAGCTCACTGGAGGACCAAAGGAATTAGATATTATGGATACCTGGACACCTGGTCTTGGAAAGACTACACTAGCAAAGAAAGAGAAAGTTGTTGCTGGAAATTTTGAATCAAGTCCGAGGTCCCAGTCAACAGAAGGAGAAGATCCAGCAGTTGCTCTGCGAAGATTTTTAATGGGCAAGAGGTACATTGTCTACATTGATGACGTATGGAGCATTAATGCATGGGAAGACTTCCAGGGATGTTTTCCTGTTAATGAAAATGGAAGCAGGATTTTATTAACCAGCAGACTCAGTGATGTGGCTTCAGATATTAACCCTGCTAGACCACCTCTTCAACTTCGTTTTCTTTGTGCAGCGGAAAGTTGGGAGCTCTTGCAAATCAAATTATTCAATAAACCAACTTGCCCATCAGAACTGGCCGTTAAACAACACAACTTGGAACTGCTGCAAATTAAGTTATTCAACAAACCTACTTGCCCATCAGAACTATGTGAAGTAGGAGAAGAAATTGCAAGAGAGTGTCAAGGACTACCTCTCCTGGTGATTTTGGTAGCTGGTGTTTTGACAAAGAAAGAGAAAAACAAGGAAAGTTGGAGAAAAATTGCAGAAAGTATAAATTCAGATACTAACATTAGTGCAAAGTGCCTAGATATAATAGAATTGAGCTACAGGCACTTGCCAGATCACCTCAAGCCCTGCCTTCTCTATTTTGCCTCATTTCGGGAGGATGAAGAAATTCCACTCTCAAACTTGGCGTGGTTGTGGAATATCGAGGGATTTGCTGCAAACACAGAAGCAAAGAGCATAGAGCTTGTTGCAGAAAGTTTACTGAATGATCTCATTGGTAGAAGCTTGTCCACCGGAGGAGTCAGATCATGTCACATTCATGATATGCTGCACGATTTTTGTGCGAAAAAAGCTAAGCAAGAGAAGTTTATGCAGATAACAAGTATTGAGAACGAAGATTTGACTAGTTCCTTTTATGAGCACCGGAGGCTGTGCATTCATCATAGCCTTTATTGGGCAGGGAGGATCGGAAACCTGCAAGTTCGTTCTACATTCTTCAGACCCCCGAAATCTGGTTGCCAGGAATTTTTTGATCTTGAGAACTTTAAACTTCTAAGAGTTCTAGAAATGGAATGTCCTGTGTCGGACAGTTCATTCCAAAGATCAAAAGAGCTTATTCTTTTGAAGTACCTAGGAATCAAAGGCTATGTAGAATCCATGCCATCATGGATATCAAACCTTTCAAACCTTGAGGTTTTGCTTGTAACAACGTGGGCAGTGGTACAATTTTGCCGATGGCCATCTGGAATATGCCAAGGTTAA
>NbS00046184g0007.1
ATGGCATTTTCTTCATTGCATTTTGATTATGGACAAGTGAGCCTTTTTATTCTGATTTTGTCATCATCAATAATATCAGCATATGCTGACCCTACTACCAATGTTCATAGCTCCTGCAGCAATGAGATCAATATGATTCTGGTGAAGTTGTGGGTTAATGGTGCTGAGAAAGATTCAATAGTTGGCTTGAGTGCAGCATTTGGATCTGTATTACCCACTGATACTAAACATGCCCCCAGATTGCCTGCTGTTTATACTCAACCGCTGAATAGCTGTTCTGCTTCCTCCACCAAGCTATCAGGCTCTATTGCACTAGCTCGTCGCGGTGAATGCGATTTTCTAATCAAGGCTACAGTTGCCCAAGCAGGAGGTGCATCAGGTGTTGTGCTAATAAATACTGAAGGAGGTTGTGCTCTGGAGATTGCTTGTCCTAGCAATTCTACCATATCTAATGTAACCGTTCCCGTCGTTTCAATTTCAAATGAGGGGGGAGATATTATTGATAAATACATAGCTGCAGGAAAGAAAGTGGAGCTGCTGTTATATTCGCCAGATCGCCCTATTGTGGACTACTCAGTGTCTTTCATATGGTTGATGGCAGTTGGAACAATTATTTGTGCAGCTCTTTGGAAAAGATTTACTCAATCTAAGGAAACTACATTGACCAAGGATGACGATGTAGTAGCCAAGGAGGATGATGATGATGAAATTCTGCACATTACTGCATGGACTGCTATTGGGTTTGTCATCTCAGCATCCACATTTCTGGTGCTACTTTACTTTTTCATGTCGGCATGGTTTGTCTGGCTGCTGATAATACTTTTCTGTATCGGTGGAATTGAGGGACTGCATAACTGCATAGTGTCGCTCATACAAAGCAAATGTAGAAGCTGTGGAAAGAAAACACTGAATTTGCCGCTTCTTGGGGAGGTCACTATTCTGTCTCTAGTTGTCCTACTACTTTGTGTGGCGTTCGCCATCTTCTGGGCAGCAAACAGGAAAGAATCATACTCTTGGATTGGTCAAGACATTCTTGGAATTGCTTTGATGATCACTGTTCTGCAGTTGGCTCAGTTGCCTAATATAAAGGTCGCTACAGTGCTTCTGTGTTGCGCATTTGTCTATGACATCTTCTGGGTTTTCCTATCTCCTATCATATTCCATGATAGTGTTATGATTTCAGTTGCTAAAGGTAATAAAGCTGGTGGAGAATCAATCCCGATGCTTCTGAGGGTTCCTAAACTAACAGATCCTTATAAGGGCTTTGATATGCTTGGCTTTGGGGATATTCTCTTCCCTGGTCTGCTAATTTGCTTTACATACAGGTCTTTGCTTTACTTACTTGGGCTTGTATTTAATGAAGGGACATGGTCAACCCGCTCTCCTATATCTCGTGCCATGCACACTAGGAACATGTGTGGAACATGTGTGGTACTGGGTTTGGTGAGACGCGAACTGAAAGACCTTTGGAACAATAGCGATGAATCAAAACAAATGGCTGAAGAACGTCTGGGAAGCGCGCATGATATATGGGAAGTTAAGGCATGGGCAGAGTTGCGATTGTCTTTCCCACAGGATGAAAATGGAAGCAGAATACTGGTAACAACTCGAGATGAAGAATTAGCTAGGCAGCTTAAGCACCATAGTAATCCATATTCTCTTAGATTTCTCACAGTGGATGAGAGTTGGGAATTACTCCAGAAGAAAGTATTTCAAGGAGAGATCTGTCCCCCTGAGCTACTCAGAGCAGGACAACGAGTTGCCAAAAACTGCAAAGGATTACCTCTTGTGATCGTCTTGATTGCTGGAATTATTGCAGAGAAAAGGCAAGCATCTTTATGGCTTGAGGTCGCAAATGATTTAAGTTCCCATGCTTTAGAAGAGCAAAGCATGAAGATAATAGAGTCAAGTTACGACCATTTGGAAGACCATTTAAAAGCTTGCCTTCTTTACATGGGATTGTTTCCAGAAGACTACACATTTCCGGTGTCCGACTTGCTAAAATTATGGATAGCTGAAAGCTTTGTACAGAACATAGACACAGAGAAATATATGGAGGAAGCTTCTAAAATTTGCTTGAATGATCTAGTGAACAGAAGCCTTGTAGTGGTTACTAAAAGGAGAGATAACGGTGAGATGAAGTATTGCACTATTCATGATGTAGTGCGTGAGTTTTGCTTGAGAAAACTTACAAAAGAAAAATTTATGCAGCACATAATCCCGTTCGATCCATACCAACCTTTAGATGCAAAGGAACCTCGGTTATGCATGTATGTCCATGACGATCTTGTCAAACAATTGGTGCAGTGTGAATATTCGTTGGATAAGATTCCAATGTTGGCAGGCTTGAACGGAGGGAAGTCTTTGGCTCGATGTCAAAGATCTGTCGAGTTTATTGCTCATCCAACATTCTGTCCATGGGACCATAAAAAAATTTTCTCTTTTAACTTTAGACTTATTCGGGTGTTGAATTTGTTGGATATCTACTTGGAAAGTTGTTGGGATATGGCAATGCAAGCAGTACCTTACTTG
>NbS00000401g0014.1
ATGTCAACATTGATGAGAGTGCTAACAAAGTACTCAAAGAAACCTGTGGGGCTTGAAGATGATGCTGAGAAGATAATTAAGCTACTGACCGTAGGAATAAGGGAACGGGATATTGTCTCTATTTTTGGCATACCTGGTCTCGGAAAGACCACATTGGCCAAAAGTATATTCAAAGATTCTTCTATTGTTTCTCACTTTGATGTTCGAGCATGGGTTACCATTTCGCAATCATATGATGTGAGAGAGCTGTTGAGGGACATCTATAAGCAAGTGACAGGTGTTAAGTACACTGGAGATAAGGAGAGCGACATAGCCGATATGTTGCGCAAGTGTTTAATAGGCAAAAGATATCTCATTGTCTTGGATGATGTATGGGAAGTAAAGGCATGGGATGAGTTAAGATTATGTTTTCCAATCGGTAAACAAGGAAGTAGAATCATGTTAACAACTCGACTTGAACATGTGGCAATGGAAGTCGAGCACTGTACCGATCCTTATTCCCCTCAATTCCTAACCATGGAAGCGAGCTGGAAATTGTTATCATGTTAA
>NbS00002214g0001.1
CATGAAGCTAACGTCATAAAGATAATACTGAGAGATATAATTGCTCAATTGTGTGGACAGACAAATGCAAACAATACTGAAAATCTTGTTGGAATGGAGTTACAGATGCACGAAGTATACAAAATGCTAGATTATGCGTCTGATGGAGTTCACTTTGTTGGAATATGGGGTATGAGCGGAATAGGGAAGACAACTCTAGCGAGAGCTATTTATGATAATATTTCGAGCCAATTTGAGGGTAAATGTTTTCTTCATGAAGTTAGAGCCTGTTCAGCAAGACAAGGCCTAGTGCATTTGCAAGAGATACTTCTCTCCGAGATCCTTGTCATGAATGACCCTAGGATCAATAATTTATCTGATGGAGTTGAAATGCTACAAAAAAGATTACAGTACAAAAAGGTTCTTATTGTTCTTGACGATGTTGATCACATAGCTCAATTAAATGCTTTAGCTGAGAAGCGTGAATGGTTTGGTCCAGGAAGTAGAATCATCATAACAACTAAAGACATAAGCTTGCTTGTTAAACATGATGTGGAAAAGATATATGAAATGAGAACATTGAGTGAATATGAAAGCTTACAACTCTTTAAACAGTATGCTTTCAAGAAGAAACATCCTACCGAGGATTTTGAGCAACTATCAGCTCGAGTGATAAAGCACACAGCTGGACTCCCCTTGGCTCTGAAAGTCTTGGGTAGTTTCTTGTATGGAAGAGATTTGGCTGAATGGAAAAGTGAAGTGGAACGATTGAAACATATCACAGAACATGATATTTTGGAGAAACTCGTACCAAGTTTCAATGAGCTCCAGGATATTGAACAAAACATATTCTTAGACATTGCGTGCTTCTTTTCAGGGAAGAAGAAAGATTCAGTGATCAGGATGCTCGAAAGTTTTGATTTTAGCCCTGTCATCGGCATAAAAGTTCTCATGGAGAAATCTTTGATTACTATTTCGAAAGGTCGCATTTTTATGCACCAATTGATACAAGAAATGGGCTGGCACATTGTTCGGAAAAGAGCTTCATATGATCCAAGTATATATAGTAGGCTGTGGATGAGTGAAGATATTCTCCCCCTGCTTAAAAGAAAATCGGCCACTGGAAAAATCGAGGGCATATTGTTGCACTTGACTAATGAAGAACAAGTGAATGTTAGTGAGACATCCTTCAAGCAGATGACCGGACTAAGGTTTCTCAAATTCCGGAATGTTTGCCTGGATCCTGATTTTCTTCCTGATGAGTTGAGGTGGCTTGATTGGCATGGATATCCTTCAAAAAATCTGCCAATTAGCTTTCAGGGAGAACAACTTGTTGCTTTGAAATTGAAAAATAGCCGCATCATACAACTTTGGAAAGGCCTCAAGGTTCTAGCAAAATTGAAGTACATAAACCTTAGCCATTCACAGAAGCTAAGAAAGACACCAGATTTTTCGGGTACCCCTAATCTTGAAAGGCTGGTTCTTGAAGAGTGCACAAGCTTGGTAAAAATCGATTTTTCTGTTAGCGATCTTGGACAGCTAGTATTGCTGAATCTGAAGAACTGTAGAAATTTAACGACCCTACCAAAGAGTATTCGATTGGAAAAGCTCGAGGTTCTCATTCTTTCAGGCTGCTCAAATCTAAAATCATTCCCAGAAATAAAAGAGCCAGGAGTTGGTGTGATAAACCCAAGCTACCCCGAGAATCTTGTGAGTCTTCCAAGTCTGAAAACGCTTGATGTTTCCAGATGCTTAAAACTTAAAAGTTTACCAGATGACTTGGGACTTTTAGTTGGTTTAGAGGAACTCCACTGCACTGACACAGCCATCCGAACAATTCCATCGTCTATTTCTCTTCTAAAGAACCTTAAACACCTATCTCTCAGTGGATGTGATTACTTGGTTTTACAATAAAGGCGCTCAATCTTCTTTCCTTGGCTTCGAAGAGAAGGCAATTCTATGGGTCTAAATTTTCATAATTTATCGGGCCTTTGTTCATTGTCGAAGCTGGATCTTAGTGACTGCAATATTTCAAACGGAGCCATTTTATGTAATCTCGGGTTTTTACCGTGTTTGGAGGAATTGAATCTCGATGGCAACACATTTTCCAGTATTCCAGCTGCAAGCAGCAGTCGTCTCACTCGACTTAAAGTCCTAGCATTGACTGGTTGTAGGAGACTCGAGAATTTTCCAGAACTCACTCCAAGTATAAAAGAGCTATATGCGGATGAATGCACATCTTTGAAAAGCATTGATCAATTAACTAAATATCCAATGCTGCATAGACTTTCACTCACAAAATGTCATCAACTTCTAGAAAATAAAAGTCATTCCTCCATGCTTGTTTCATTGTTGAACCACATGCTCGAGGGACTATCCACGACGAATGATAGATTTAGTATTTACATCCCTGGTGTGGATATTCCCGAGTGGTTTACGTACAAGAACTGGGGGACTAATTCAATCTCAGTGGACCTGCCCAAAAATTGGTGCACACCCACATTCATGGGGTTTGCTATTTGTGCTGTTTTTGATAGGATAACTACTCCTACTATTATAGATACTGTTAATTACCTAAAAACGTTCCAAGGACTTGCCATGTGCTGTAGTTTCAAGAACCATGATAGTTCGTGGAGCCGATTTAGGAGTTGTTTTGGCATGATAGGAAGTGAAGAACCTTTGGATTTAGGCAACACTTTTCTAGGCTATGTTTCACTTAATTCGGTTTTGTCAAAGGTAGTCAAGGATATGCTTTTGAGTCCTAATGACTGGATTCAGTTTGAGTTTGGTATTGGTACCTGTCGTTTTTGTAAGCTTACGCTGATCAGAGGTTTAGGGGTACGTCTTGTGTACCAGAATGATATCAATGATCCTGAATAGTACTTTTCAATCTGGAAAGTTGGGCAACACTTTTAAAGTTCTATAAAGATAAAAGGTCCAAATTTGCTCCAGTGGCTGCTCAAGGCCAAAACAACTTAAAGCAAAGGCTTTAGGCCCCGAGATGAGGATCTATCAAAGCTACATCATGAGGGCAGGATTGCGCAAGTCCAAATAAGGAGACCATCAGTCCATTTCCTCGACCAATGTGGAACTCTAACCCACTCCAACACCCCCTCGCACGCCCAGACCGCCAACTGGAGCGTGGAAAATATATATATTCGGGCCCAAAGGGGAACCGACCTCTGATTTAAAGTCAGTATATCCAGGTAGTATCAGACCGAAGGCATAAGGCTCCCTACAGGATTTATAAGAAATTTTGTTGCAAGCTCTACTGTCTTTCTCACATAGTTGTGTTGTTTCTCCATCCTGGGACTGAAATATATGTCTTTTATATTTACTGATTAGAAAAACTGTGTTCTCTTTAATCATTTCCGC
>NbS00008951g0006.1
ATGGAAACTAAACATGTTATGTCAAGAATTGATAACATAAGAAGATGCATGAAAACTTATGTTGATATTGGAATAAGAAGTTTAGGTCAAGGAGAGAGCTCAAATTCTGCAGCATATGAGAAAAGTCAATGGCTAACAAGATCTTACTCTCATCTTATCGATGAAGACTTCGTTGGATTGGAAGAAGAGGTGAATAAATTGGTTGTCGAATTGATCAATGAAGAAAATGATGAATTTCATGGAGTTTTTGCCATATGTGGAATGGGAGGTATAGGCAAGACAACACTTTACCGAAAAGCATACCGACACATTTATGTACAAGGTCATTTTCAAGCTTTTGCTTGGGCTAGTATATCGAAACAATGGGAAGCAAGAGATGTTCTGCAGAGAATTCTCACAAAACTTGAACAAGAGAACAGAACACAGATTAACATGCTGATGGACGACGAGCTGGTTATGGAACTTTACAGACTTCAGCAGAGTAAAAAATGCTTGATAGTATTGGATGATATTTGGTCAACAAATTTTTGGAATAGTGTAAGACATGCTTTTCCTAAGGGGAAAGGATGTTGCAAAATCTTGTTGACGACGCGCAAGAAGGACGTGTGTACACACGTAGATCCAACTTGTTTCTTCTTTGAGCCTAGATGTTTGGATGCTGAGGAGAGTTGGAAGTTACTTCATAGGAAAGCATTCCCCAGAGTAAACACTCCA
>NbS00034734g0003.1
ATGGCTATGACAGAAAGTATATATGCTAATAAGACTAAAGATTTTGATGTCATAAAGTTGGCTAGGAACATTGTTAATTTGGCGAGTGGTGTACCGTGTGATAACTTTAATGTTGAACAAGCGCACGCTTCGCTTCAAGATGCATTGAGGGCGAAGAGGTTTTTACTCATCATTGATGATGTTTGGAGTCGGGATCATTCAAAGTGGTTAGAATTGAGAAGTTTGTTGATGGTTGGAGCGGGTGGAAGCAAGGTTGTTGTAACCACTCGTAGTGATTATATTGCCTCGATGATGGAATCTGTAGTTACATACAGCTTGAAAGAACTACCGCATGAGGATTGCTTCTCTTTGTTTCTGAAATGGGCGTTTAGAAATGGACAAGAGAGGCGTTTTCCGAACCTAACTAAAATTGGAGAAGATAATATAAAGAAATGCAAAGGAGTGCCTTTGGCAGTGAAGACTCTAGGTAGTATGTTATATGCGACAACTGATGAAAGGGAATGGTTAAAAGTGAGAGATGATGAGATATGGCAACTAAAGCAGGAAAATGATGATATCTTACCTGCACTTAGGTTAAGCTATAATCGGTTGCCATATTACTTGAAGCAATGCTTTGCTTACTGTTCAATATTTCCCAAGAGTCAAGCCGCGAGTATCATGCTGATTCAATTGTGGTTGGCGCAAGGGCTGATACATTCTTCTAATGAATGCCAAGAGTTGGAAGATGTTGGTGTCCGCTACGTGAAAGAGTTGTGTTCGAGATCACTTTTTGAAGAGGTTGAAGCATACGACTCATTCGTAACTTTTAAAATGCATGATCTTGTTCATGACCTTGCAGTACTAGTTGCACAAACAGATTGTTGTGTCATAAAAAACAACACAGATAGTATAACTGAGAAGGTTCGTCATGTAACGCTTTTCAGTTATAGTCCTTCAGAGAAAAGCATTCCGGAAATTTTATGCAAACAAAATAGAATTCGGACCATTTTTGCTCTGTCTGAAGGATTTGAAAGGTCTGCTGCTCTTTTGGTTGGTAAATGTATTTCCAGATTCAAGTACTTGCGGGTGTTAGATTTACGCCATTCAAGTCTTGAGACGTTGCCAGATTCCATTGGAAACATGAAGCATCTAAGGTACATTGATTTTAGTGGCAACAACAACATCCAGATGCTTCCCACTAACATTTGCAAGTTGCCGAATCTGCAAACTTTGCGACTTGTTCTTTGCACGAAACTTCAGAAATTGCCAAGGGAGCTGGGAAATTTGGTCAGTCTAAGACATCTGTACTTGACAACCAAAGAGCAGAATTTTCCAGAGAAAGCATTGGGATCCTTGGCTCTTCTTCAATCCTTATCAATATTTGGATGTGAAAATCTTGTATCACTATTTGAAGGAATACAGAAGCTCACAGAACTTAGGACTCTAGTGGTCGGTGATTGTCTGAGTTTGACTGCTTTGCCAAAAGGCATAGTTCACTTATCAGCCTTAGAGAGCTTTATGATTGTCAATTGTGAAGCGCTTATGTTGTCCGACTGGCAAGATATTCAAGGTCTAAAGCGAATACGGTCACTGGTGATTGGAGGACTTCCACATTTGGTGGCTTTGCCTGAGTGGTTGAAAGGGGATTCTAATAGTCTAAAGTTCATTCGCATCTCGACTTGTCCAAGCTTTGTTGCATTGCCTGCTTGGCTGGAGAATGTCACAGCCCTCGAGAAGCTTGAGATTACAGGATGTCCAAAATTGTCATCTCTACCGAATAGCATGAGTTCTCTTACTACATTGAGGATGCTGAAAATCCAGAAATGCCCTGGATTAACTAGAAGATGTGAAAAGGATACAGGAGAGGATTGGTCAAAGATAGCTCACATCCAAGAAATTCATCTTAATGATATCAGAATATACAGTGAGGTACAACTTTCTTTTATTCTTCCTTGA
>NbS00036756g0009.1
ATGGCGGTAACGGACTTTTTCGCCGGCGAAATCGCCACCGAACTCTTAAAACATCTCATAGCCATAGTCCGAAAATCCACCTTCTGCCGTTCAACCGCCGAGCAGCTCATCGTCGACATTAACGGTCTCCTTCCAATCATCCAAGAAATCAAACAAACTGGTGTTGAACTTTCACAGACACGTCAGCGTCAGCTCGACGACTTCTCGAAGATTCTTCAAGATGGGTATGAACTCGCCGGAAAAGTTCTCAACTCTGGTCGTTGGAACGTCTACAGGAACTTGCAGCTGGCAAGGAAGATGGAGAGGCTGGAGAAAAGAGTAGGGAGGTTCATGCAAGTTACAATGCAAGCTCATGTACTAGCTGATGTTCATCACGTTAGGTTTAATATGGAACAGAGATTTGATGTTCTTGAACATAGGCTTAAAGCTATAAAGATTGGAGTTGACGACGGTGGTGGAGGTGGAGGGTGTTTAGGGAAAGCTGTGAAAAGAATGGAAGAAGATGAGAAATGGTTTGAGGATAGTTTTGTAAATTTAGGTGCTGGGATTGAGTTGGGGAAGAGGAAAGTGAAGGAGATGTTAATGGGTAAAGAAGATAGGGGTGTGTTTGAGATTTGTGGAATTGGAGGTAGTGGCAAGACCACCTTGGCTAAAGAGATTTGTAAAGATGATCAAGTTAAAAGTTATTTCAAGGACAAGATTTTCTTTTTCACTGTTTCTCAATCTCCAAATGTGGAGCAATTGAGGAAAACGATTTGGGAAAAGATATCAGGGTGCAATCTCCACGGTTATGGACGTGCGGAGATTTTGCCCCAGTGGAACCTACAGTACCAATGGAACTCGAACTCTACAGTCCCTGTACTCTTGATTCTTGATGATGTTTGGTCGCTCTCTGTGCTAGAGCCGCTAATTCTCAAAATTCCCGGCTGCAAGATCCTAGTTGTGTCGCGCATTAAGTTCCCTCCATCGGTTGTTGACTGTGTTTATGATTTAGAGCTATTAAGGGAAGATGAAGCTATGTCCTTATTTTGCCATTTTGCTTTTGGACATAATTCCATTCCGCGTGGTTTCAATCATACGCTTGTCAAAAAGGTTGTGGAGGAATGTGAAGGGCTTCCGTTGGCGCTTAAGGTAATTGGATCTTCATTAAAGGGAAAGCCTGAGATGTTCTGGACAAGTGCGAAAAACAGATTATCACAGAGCCAACCTGTCTGCGAGTCTCATGAACTGCAGTTGCTTGAGCGAATGAAATTGAGTATTGATTGTTTGCCTGATAAGGTGAGAGAGTGTTTCCTCGACTTGGGTGCTTTCCCAGAAGACAAAAGGATTCCTCTTGATGTTCTAATTAACATGTGGGTGGAGCTACATGATATTGATGAGGAAGAGGCTTTTCACATTCTTGTTGAACTTTCAGACAAAAATCTTCTAAATCTAGTGAAAGATGCACGAGCTGGAGATATGTATACCAGTTACTATGAGATATCAGTGTCTCAACATGATGTCTTACGAGACCTAGCTGTTCATGTGAGCAACCGTGGGGATGTAAATCAGAGAAGGCAATTGGTCATGCCGAGAAGAGATACAAGGTTGCCAAAAGAATGGGAAAGAAACATGGATGAACCTTTCAACGCACGAGTTATCTCTTTGCATACAGTACTGATTCTCAATTTTTCATCATCTGAGTACTTCCTGCCTCCTTTCCTGGAGAATATGCCGAAGCTAAGGGCATTGATAGTCATAAACTATAGTGCCTCCAATGTAGTTCTTCATAACATATCTGTCTTCGGTAATTTAACCAACTTGAGAAGCCTTTGGTTTGAGAAAATATCCGTCACTCACTTGTCTGACTCCACAAGTCCTCTCAATAACTTGCGAAAAATATCACTTATACTTTGTGACATGAAAAACAGCCTAGATGAATCATTTGTAGACCTCCCTGGTTTGTTCCCACAGCTCTCCGAGTTCACAATGGATCATTGCATCAACTTTAATAAACTGCCATCCAGTATTTGCCAGTTGCATAAGCTCAAAACCCTTGGTATCACTAATTGCGATAGTCTTTATGAACTTCCATATGATTTAGGTGAATTACAAGCTCTACAAGTTTTAAGGATATATGCATGCCCACATCTAAAAAAGCTCCCTCCTGGAATTGGTCATCTGGTTACCCTGAAGTATCTTGACATTTCTCAATGTATTGGTTTGAGATGTCTCCCTGAGGGTATCGGGTGCTGCAGAAACTTGGAGAAAATTGATATGCGGGAGTGCCCTCAAATCGAGAGTTTGCCAAGCTCTCTGGCATTTCTTGAATCGTTGCGTTGTGTAATTTGTGACAATGAAATTTTTTGTCAGTGGAATGATGTTGAGAAGACTATCCCAGGTCTCTGTGTACAGGTAGCTGAGGAGTGCTTTACTCTTGATTGGCTTTCTCAGTAG
>NbS00009821g0008.1
ATGAGCACAGAAGACAAGAGTAATGTGTCTTCTTCTCAGACGACGACCGATACTGAAACAAGTCGTCATCGTCAATGGTCTTATGACGTTTTCTTGAGTTTTAGAGGTGAAGATACTCGAAAAAGTTTTGTTGATCACCTCTACACCACTTTGCGTGAAAAGGGCATTCATGCATTTCGAGACGACATAGAGTTACGGAGGGGGAAGTTCATTTCCCCTGAACTCCGTAACGCTATTGAAAAGTCTAGGTTTGCAGTTGTCATTTTCTCACAAAACTATGCCAATTCCTCGTGGTGTTTGGAGGAATTGACGAAGATTGTTGATTGCACAAAACACAGAGGGCAAACGCTGATGCCTGTCTTCTACAGCGTGGATCCTTCAGAGGTGAGAAAACAGAAGGGGAGTTATGAAGAAGCTTTTGCAGAACATGAAAAGAATTTCGAGGAAAAGAAGATCAAAGAATGGAGGGATGCTCTCAAGGAAGCAGCTAACATCTCTGGTTATGACGTCCAACACATGGAAGATGGGCACGAGTCAAGGTGTATTAGAGAAATTGCAAAGACAATTTTGAACAAGTTGGGGCATGTACGACCTAAAATAGCAGAAAATCTAGTCGGAATCGAGCCCCAAGTACAAAACTTAATATCTCTGCTGAATACAAATTCTGAGACCGATGTTCGCATAATTGGGATATGGGGTATGGGAGGCATCGGCAAATCAACCATTGCACGAGCTGTTTTTGATAAACTTCAAGAAATGTTTGAAGGTGGCTGCTTTCTTGATAATGTTAGAGAAGCTGCATCCAAATTTGGACTTCAAGCATTGGCCGAAAAATTGCTTTCAGAGACACTGAAAGAGACCAAAGACAATCTTTACACCAGCACCAACTTACTGATGAACAGGTTGAGCTATAAAAAAGTGATGATCGTTCTCGACGATGTGGATCAAGATGAGCAGATAGAAAACTTGATAGCTGGAGGACACAAAGGGTTCGGGCCTGGTAGTAGAATTATTATCACAACAAGAAACAAGCAATTGCTGTCGGCTTGTGGAGTGGACCAAGTGTATGAAGTTAGCCTATTAGGAACTAATGAGGCTTTGATGCTTTTCAACAGGTTCGCCTTCAAGGAAGCTCAACCGCAGGGTCATTTCATGGAACTAGCGTTACGAGTGGTGAAATGTGCTTGGGGACTCCCGTTGGCTCTCAAGGTTTTGGGATGTTTTTTGCACAAAAGAGAAAAAGAAGAATGGGAGAGCGAGTTGACGAGGTTGGAAGGTATTCCTCATGATGATGTGATAGGGAAACTTAAATTGAGCATTGATGCATTGAATGATTTAGACAAGCAAATATTGCTTGATATTGCTTGTTTCTTTAAGGGGAAACGAAGAGAACCTGTGATCAAGAAATTCCATGCTTTCGGTTTCAAACCTGATATTGGAATACCAGTGCTTGTTCAAAGATCTTTGTTATCTATATCTGATGATGACAGATTTCAGATGCATGATTTAGTTCAAGAAACCGCTTGGTACATGGTTCGCCAGGGACAAACTAAAGAGAAATACAGCAGGTTGTGGATTCCTGACGACATATGTGATGTTTTGTCAAAGAAATCGGGTACAGAAGCAATTCGGGCAATAATATTGACTTACCCACAAAAAGAGAAATTGAACTTATCATCACGGGCATTAAACGGTATGGAAAATCTACGTCTGCTTAAAATCCGCAATGCCTACTTCAGTAGAGGTCCAAGTTACCTTCCGAATGAGTTACAATGGCTCAATTGGCACAAGTTTCCCTCAACCTCTCTTCCACAAGACTTTGACGGAGAAAAGCTTGTCGGACTTAAGTTAAGTCGTGGCCAAATTTCACAACTATGGCCAGAACCTAAGAACCTTGAGCAGTTGAAGTATTTGAATCTCAGCTACTCCAATGGGCTAACTACCTCTCCAGATTTCAGCATGATGCCAAATCTTGAACAGTTGAATCTTAGCAACTGTAAATACTTGGTAGTAGTTCATGAGTCAATCGGAACACTTGAAAGGCTTAAATACTTGAACATGTCTCACTGCTCAAAGCTGAGTCGTCTTCCGAATACCATTCACCTTGAATCATTGGAAACTTTTCTTCTGTGGGACTGCACCAATCTTGAAAATTTTCCTCAAGTTATTGGCTTAATGCCAAATCTTTCAGAACTTCACTTGGAAGGGACTGCTATTAAAGAGCTACCCGACTCCCTCATAAATATCAGTGGCCTTGTGTCCATAAACCTCAGCAATTGCAAAAGCCTGGAAAATATAACCTATAGCATCTGCGGTTTGAGATGTCTCAGGAGTCTTAATTTCTCTGGCTGTTCAAAACTCGAGTCATTGCCCGAAACTCTTGGCCAGTTGGAAACTTTGGAAGAAGTCCTTGTGGATGGAACTGCAATTAGCAAGCTACCATCAACTATCTCCAAAATGGGAAACTTGAAAATCCTTTCTTTCAGTGGATGCAAGAATATTAAGGAAAATGAGGCAAACGAGTGCCTGGCTCTGCACACTCTTGGGAATCTGTCAACCCAACATGCATTCTTAAGGAAGGTTTCCTTTGCCAATTGTCACAAATTGCATGAACAAAGCAAGAAAACTGGCATCTGTGCTGCGGATTTGTTGTTGGAACTGCTGCTTCAGGGGCACTCCATCATATATGGTCGATTCAGTATACTGATTGCTGGAGGAAAAATCCCCGTGTGGTTTGATCATCAGAAAATAGGCGGTTCTATCTCAGTCCAGCTACCTTCAGATTGGCAAGTTAACATTGTGGGAATTGCAGTGTGTTTCGTTTTGGAGAGCTTTATTCCAAAGTCAAGACTAGGTGTTACTTTCAAGTTGGTTAGCCCAGACCACAGAGAATACACTTTTCAAAATGCACCTTCTGCTGCTTCAAAGATGGGAGAAGTGTATGATTCTGATCACGTGTGGATAACCTATATCTCTTTCAATCTATTTCGGCTCCTCTTCCCTGATTTCACAACTGAAGATTGGGCTAAAGTTTGTGGTAATCTTTCAATTAGAATAAGGCAGGATCCGTGGACAAAGGTAAGGAGGTGTGGAATTCAGCTTGTTTACAAACAACATTTGAGTACATTGGCAGCTGAACGCGCGGGGGTTAATAAAGATTCAGTTGGGAGCAAAGAATTAGTGGTATATCAAGGAGGAGGTAAAGAAAGTAAAGAAGAAGCTGCGATCAAAGAGGATATTGCTGCACTTATGGTTGGAGTTACTGAATTGAATTGGGATGTTGACCCCATTGAGCAAGATACCACTCAGCTTATGAATTTGAGAAAATCAATTGCCTATAAAATTCAAAAGACTCTCTCTTTTGAATGCTAGCTTCTGTTCTCTATCAGCAGTTGTTTGGTTGATGATTCTTGCTCATGATCGGCAACTTCCGTGGTTTGTTTGTTTGTTATTTCCAAGGGCTTGAGTTTGCTAATAAAATTAAGAGAATAAGTGACTGTTGGCTTTGTTTTTGTTGAACTGATTGGCTTGTTGTACCATAAGAAAAATAAAAAAAAAAAAAAATCTAAGTTGTAAGCCTTGTAGTTTTCTTATGTTTGGTTTTTATCTTAATTAGTGTGCTTTGTGTCGTGTTTTATTTACCTAAATGTAATTGCGTCCACTTGTATAAATTCAAGAATACTACTTGTATTTTGTAAAAAGCTCTAGTGAACTGGATTTATAGATTTTGATATAGACTAGAATGAGATGCCGTAATTACGTTAACTAATAGAATCTGCCTCAAGGGTGTGTTAGTCG
>NbS00021748g0008.1
ATGGGAGGAATCATCAAAACAACTTTGGTGACGAATCTGAACAATGAGCTCCTAAAGACTGTTGCGTCAAGCTCTAAACTGTCTTTTAGTGTTGTGGTATGGGTTACAGTGCCCAAACCGCCAATAGACGTAAGAAAGGTTCAAGAACAAATTACCAACAGATTAAACCTAAAGGTAGATAGTGAGGAAAGTGTTGTGCGCAGTGCCAGCAGAATTCATCAGAGACTCAAGGAAGAAGAGAGTTTCCTTCTTATAATCGATGATGTTTGGGAAGCTATAAATTTTGATCATGTAGGTGTTCCTCAGGGTGAAGATGCCGCAGGAAGCAAGATAATTTTAACTTCTCGTTTTTCCGATGTTTGTAGGCAAATGAAAACAGACACCGAAATGAAGGTGTTGAAATTTGATGAAGATGAATCTTGGCAACTCTTTGTCAAAAATGCGGGAGATATTGCCGATCTGGAGCATATTCAACCAGTTGCAAAGGAAATTGCAGAGGAGTGCGATGGATTAGCTTTAGCAATTATTGTTGTTGGAGCAATGAGAGGGAAGGAGATGTTAGAGCTCTGGAAAGATGCTTTGAAATCACTTAGAGATGCTGAACCTTACAACAAACATGTAAAAGATAAGGTTTACAAGGTCATTAAGTGGAGTGTTGATTCTTTAGAATCTCAGGATATTGAATCCTCGGAGCAAAGAAGGAAACATGTGAACAAAAGGGGAGGTGACATTCAAAGTTGTTTCTTGTATTGCTCTTTATATCCTGTGGCTGTTTCAACATATGATCTCATACGTTGCTGGTGGGCAGAAGGGTTCCTTGGTGAACATGACACATATGAAGAAGCCTACAACAGGGGACTTACAATGATTGAGATTCTAAAAGATGCCTGCTTACTAGAAGCCCATGAGTGGGATTCTTTAAAGATCCATGACGTGGTTCGCGATGTTGCTATATGGATAGATAATTCCTTTGGAAATGAACCCAATTCTGTTATTCAAGCTGGAGTTGGGTTGACTGAGATATCACATATTAAAATGTTTACTTCTGTGAAGAGAATATCTTTCATAAGAAACAAACTTGAATGTCTACCTGATGGCTTGATGGAATGCCAAGAGACAACAACTTTACTTTTGCAAGACAATGGTCGCCTTCGGAAAATTTTTCCAGCACTAAGAATTCTGAATTTGAGTCGAACTAGTATTATAACACTGCCTTCTTCCATTAATAATTTATGTCAACTACATGCTCTAATACTACAAAGTTGCCTCGGTTTGAAAGAGTTACCACCTATTGGTAATCTTTACACGGAATGGACAAGTTTGACAGATCTGAGGTGTTTAACTGCAAATCATTTGGAGAGCATCGAACAAGGAATTCTTCTCAAATTGGCTAGCGTGGAAAGGATAAAGGTGCTGAGTGGCCGTCTTGAATCAACTTTTTTTGATGAGATCTCCTTTCTACAGAAGCTGACCTCTCTTTACATCAACTTGGATAGCTCATCAGTTTCTAATAGAGACCACACCTGGATGTCTAGATTGAAAAGATTTCACATTGTATTTGAGGAAGCTCAAATGCCTATAGAACCCAACAATTCACCAAGGAATATAGCTATCTCCGAGTGTGAAATTTTCAGAATGGTGGAACCAATTGGAATGGGATACCGACAACTTCAAGTCAAATTTAGAGCATTGTTTCCAACCATTTTATTACTGACAGAAGGATCAAAGTTGAGGCTACTTCCACAGTATTTC
>NbS00013796g0008.1
ATGGTGGGGTACAATGATGAACAAGCGAGCATGCTGCGTCAACTTACTGGAGACTCACGTCAACTGGAAGTCATTTCCATTGTTGGTATGGGAGGCATAGGCAAGTCAACTTTTGCTAAAAGAGTGTTTTCTGATCCCTCTGTTGTGGGCTTCTTTGATGTTCGTGGATGGGTTACTATGTCAAAGGACTACAGTATAAGAAAGATGCTTCTATCCCTCCTTCAAGATGCCGGGGTGTATCTTGATAAGGTAAGCGATGAAGAACAAGCAGACGACTTGCAGGAAAGCGATGAAGAACTAGATCACGTGCAGAAAATCAATAATGCTCTTGCAGATCGCTTGCAAAAAAGTTTAAAAGGTAGGATATATTTGATTGTTGTGGATGACATATGGAGCACGGATACTTTTCCTGAGGATCCTTTTCCGATGCGTTTCCTGGATGCAGAGGAAAGTTGGAATTTGTTTTGCCAAAAGACATTTGACAAAAAAGCTTGCCCGATTGAACTTGAGAATGTTGCAAAGGAAGTTGTAGAAAACTGCAAACGGTTACCACTAATGATTTCTGTGATTGCAGGGACTCTCTCTAGCAAGAGGACACTGGACGAGTGGAGGAAAGTAGCTGAAAGATTATCAATGTTGCTCAGGAGTGCTCGCTTTGAGCTACAATCATCTTCCTTCACATTTGAAAGCCTGCGTTCTGTATTTGGAGTTTTCCCGAAAGCTAGTGACATTTCTGTGAAAAAGTTGATGAGATTATGGGCTGCGGAAGGACTCTTCGAGCTAAAGGGGCTTGAGGGATTGGAAAAAGTGGCTGCTTATCTTTTACATGATCTTATTGATAAAAGTCTAATCACTGTTAGCAGGCGAAGTTTTGATGGCAAAATCAAGACTTGTAGGATTCATGATCTTCTTCATGATCTATGCTGGAGAGAAGCTGAAAGCGATAGTATTTTGTTTGTTGTAAATGACGTACCTTATGGAGGACCAAGAAGGTATTTTCCTCAAGGTCGTAGGTGGGTGTCACTTCATTTAGCGGGAGGTTATTATCCTACCCTTTTCAGTGCTCTTAGTTATAGCAAAACGCATTCTATTCATTTTTATGCTGATCCAGTTTATAATCTACAATTGGAGCATTTCAAACTTCTTAGAGTATTGGACTTGGAGGCCACGGAATTTCAATATGGTTTCCCTAGTGAAATATTACATCTAATCGATGAGATCTCTGAAGATATACCGATTTCCAATCTTCAGAATTTACACTCTCATTATACTTACTACATCACAGAACGGGATTATAAGTTTGCGGGATGGAATTTGGGACGTGTCTCAATTAAGGCATCTCAATTGTTCAAGGATCTTTATGTACCGTCCTCGGAAATGTATCACCTAATGAAGTTGAGTACCCGATTTTGGAAAACTTGCATAGTTTCTTCTTGTTGCACGAAAGAAATATTTAACGGGATTAAGAAAGTGAAAAAATTGGGGATTTCTTGCGACGTTTATACCGAGTCTGAATGGCTAGCTAATCTTAAATATTTACATGAGCTTGAGGCACTAAGTATTGGGTCTGGGTTGAGTTCTTCTTGTTGCACGAAAGGAATATTTAAAGGGATTAAGAAAGTGAAAAAATTGGGGATTTCTTGCAACAGTTATACCGAGTCTGAATGGCTAGCTAATCTTACCTATTTACATGAGCTTGAGACACTAAGTATTGCATCGTCGTCCTACTATGGTTATGTTTATTCAGATTTCAGGCTTCCATGTCCAGGTTCTTTCCCACCAAATCTCAAGAAGTTGACACTTTGTGTTTGTCTGTGGGAGAGAGTCTGGGAAGTAACAGAGATGGGATTTACCGAATCGAAATTCTTGCTCCTTGAGAAGTTGATTCTTGATTATTGGAGAGCCACTGATGATTATTTCTCATGCCTTGAGCAAGTAATAATCAAAAATTGCCGTCACTTAAAAGGGATTCCTCAAGGATTCGTAGATAGTATGACACTAAAACTAATTATGTTACAGGGATGTTCTCCTTCCGTTGTGACATCTGCTGAGCTGATCCAGAAAGAGCAATTAGAGTGTTCAGGAAGCGACATACTTAAAATTCAGATCAGGATTAGTGAGAAGCAACGCAGGAAGATTTGGAGACAGATTCCAATGAAGAAAGAGGAGGAGGAGCAAATAAATGTTGAACTATTTTCCTCAACATATTTTAGAGGACTAGATATTGCTTCTGTGGTTAAAGTTGTAGGAAGGAACAAGTAG
>NbS00002493g0002.1
ATGAAATTTAAGCCCATTCAGCCAAGCATCTGCAAGATATATATTGCACTCCTGGAAGTTTTAAAGTCAAGAATACAATCAGGATGGTGTCCCAACATCCAAAATCATGAGCATGCAGCCGACTGTGAAGCCAACTTTTTGGAGACTATCCAACACGATTTGGTGGAGCTTCCAACTAGTAGTAACTCCAGTCAGAGTGTTGCTTTGAAGGATCACATGGCAATCCTAAAGGAGATGCTCAACTTCTTGAGAGCCAATATCATCCATGTGCCAATACGAGATCTTGAACTTCTTCTTCGAGATATTGACACTTTCATTATAGATGTCGGACTCATGGTTTACTCATCATATAAAGGCGAGGAGGAGGAGAAGAAAGTCATGGCACTGGTAGAAGTGATCCCGACACAAGTTCTTGATTTGCTGGGAAACATTCAACAAATAATTATCACGGAGAAACTCACGCCATTCGGGAAGGCGTTTAAATCTAATTACATGCCAAGGATTCATGGATTAGGCTATGCTGATTTCCTTTTAAACAACCTGAAGGAGTTCCAAAGTGACCATTCAGATTCACTAGCTTCTACCATGAAGCTACTTCAAAGAATTCAGAAGGAACTCGAGAGCTGGCAACCTTTTCTAGAGTCTGTTGCAAAAGAGAAACACAATGACATCGATAAAATTCAACGTTGTGCTACACAATTGATAGGCAAAGCATATGAGATAGAATACTTAATTGATGCTTGTATATGCGAAAAAGCTCCTGCATGGTGCCTCGAACATTGGTTCTTGGATATCATGGAGGACACCACTCTTGTCAAAGAGGAGGTTGCAGAGATTCATGGAAAGAAAATGGTTGAGGATGCAACGAACACATTCACATCTCATACGGCATCAAACTTGGAAAGGTCTCTAAGGATGAATGAAGAAATTGTGGGTTTTGACGATGTTATAGAAAATTTAAGAGCCCAACTAGTAAAAGGCACCGAAGGGCGAGATGTTATCTCGATTGTTGGACTTGTTATTGGCATCTACATGATGTTATCAGTGAGAACTCTGATTGAGACGACTCTGGCCTATAGTCTCTACTCTGACAGGTTAGTTGTTTCTCACTTTGACATTCGTGCTGAATGTTGTGCGTCTCAAGTGCATTCACGTAAGGACTTGTTATTGGCGATTCTGCGTGATGTTATCAATGAGAACTCTGAATGTAGAGAAAATAAAGCTGATGAATTAGCTGATCTGCTTCGCAAAGCTTTATTTTCCAAAAGATATCTTATCCTTGTTGATGATGTGTGGGAAGCTAGTGTGTGGGATGATCTAATGGGTTGTTTTCAAGATGCCAATAATGGAAGTAGAATCATTCTAACAACACGAAATCATGAAATTGCCGAGTACGCCAGGTTTCAAAGTAATCCCCTTTCACTCCGTATGTTTAACGATGAAGAAAGTTGGACGTTACTTAGAAAAAAAGTGTTTGGGGAAGAAATCTGCCCTCCGTTGCTAATGACTATTGGACGACAAATAGCAAAGAAGTGTGGTCAATTGCCTCTTTCAGTTGCTTTGGTAGCTGGTGTTCTGGCAGAGGTGGAGAAGAAAGAAGAATGTTGGGAACAAGTGGCCAATAATTTGGAAGATATAGCAGAAGGTTATTTGGGGAATCTTATTGGAAGAAATCTAGTGATGGGAACTAAGAGGAGTTCTAGAGGTAAGATCAAAGCATGTCGTGTTCATGACTTATTGCATGATTTCTGCAAGGTGAGAGCAAAGGAAGAGAATCTTGTCCAATGGATGAAATGGGATCAAAATGTCAATTCTCCTTCCAACGTTTCCTGTGTCGAGCAACTTGCTCATCGCATGTCCATTTTTGGTAAATGGTATCTTATTGGAGAATGGAGCACGTGTTGGTCACATGTTGGATCTATAATTTTGCATAATGATTGTCTTACATTTGATATTGTCTCCCAGATCTTTTACACCTTCAAGTTTCTAAAAGTGTTGGATTTGCAGTTCACTACTATTGATTCTTTCCCAACAGATCTAGTTTATTTGAGATATTTTGCTGCACGAACTCAGAAATCGTTGAACAAATCAATCATAACCAATTGTTGGAACCTCGAGACTTTGATATTACACAATTATGGAGTAATGTCACTGCCTCTTACACTCTGGAATATGGTTAATTTGAGACATTTCCATATTTCCAGTTGCAGCTTCAATATAAAATATGCAAAATATTCACTCGAGATCTCCAAAAGCCTTTATAATCTGAGAACTTTTTCGGCTCCATATTTTTCTTGTGTCGAGGATGCTGAATTGATTTTGAGAAAAACACCTAATCTTCGGGAACTCAGATGCACATTCCTAGATGAGGATGATGACAAAGTTCAGTACTATGTGTTGAACTTTCCAACAGAGATTGAGACGCTGAAGATTTGTTGGCCATTCATGTTCCGCATTATAACCATCCCCATTTGCATCTCCGCACCAAATCTCGTAAACTTGACACTAGAGAGGTATTGCCTGCATCCTCAGCACTTATCAAACATTGCGTTGCTTCAGAATCTTCAAGTACTGAAAATGAAAAGCATTAAATTTGAGAAGAAGGTATGGGAAGTGAGCAGTGGCGACTTCCCTGAACTCAAAGTCTTGGAACTACAAGAAATAGTTGGATTTGAAGAATGGGATGTTGCCGATGATGAGGCCTTTCCAAAGCTTGAACGCTTGGTTTTGCGTGAATGCGAATATCTTGAGGAGATCCCTTCTGCTTTCGGAGAGATCTCTTCTCTAAAGTACATTGAGGTAAGGAAATGCTATGAATCTGTTGACAAGTCAGCCAGGGATATTCGAGATATACAAGTTGAAGATTATCAAAATACTGGATTCGAGATCTTTATTTACTAG
>NbS00037285g0006.1
ATGTTTCTTAGAGCTAAACTCCCACCATGTAAAATCTCCCGCTTTTTCTCAATTGAAGCTACGAAAAAGGCTTTCAATAATCAACAAGGATATTCTCCCATTACTCAACAACTCCTACGCCTCTTAAGAAAATGCATTACACTCAAACAAGTCCAACAAATCCATACCCAAATGTTAATTTACTCTATAGACAAAGCCAACTATGTGCTCTCAAAAATTATAGACCTCAAAGATTTCAACTATGCTACTCTTCTTTTTTCACATATTCATAGCCCCAACGAGTATGCTTTTAATATAATGATAAGAGGGCTAACTACAACATGGAACCATTTTGATCTTTCTTTGGAACTTTATTACAAAATGAAGTCTTTAGGTTTGAAAACTGATAATTTCACTTATCCTTTTGTGTTTATGTGTTGTGGGAATCTTTTTGCAGTGGAACTTGGTAAATTAGCTCATTGTGAGGTGGTGAAAAATGGGTTGTTTGTGGATTTTCACGTTGGTCACTCCTTGATTACTATGTATTCAAGAATTGGGAAGATGGGTTTTGCAAGGAAAGTGTTTGATGAAATGTCGCAAAGAGATTTGGTTTCGTGGAATTCAATGCTTTCGGGGTATGCTCAAACGGGTTGCTCGAGAGAGGCAGTGGGACTGTTTATGGAGATGAGGAATGAGGGGTTTGAACCTGATGAGAGGACACTTGTGAGTGTTCTTGGGGCATGTGGTGACTTGGGGGATGTGAATTTGGGAAAGCAGGTAGAGGAGTACGTTGTGGAGAAGAGAATGGAGCTGAATTCTTTTATGGGTTCTGCTTTAATTAACTTGTATGGGAAATGTGGAGATTTGGTTTCTGCTAGAAGGATCTTTGATGGCATGAAGAAGAAAGATGTGATTACTTGGAATGCGATGATTTCAGGGTATGCACAAAATGGGTTGTCCGAAGAAACAATCTCTTTGTTCGATGCCATGAAGGAGACAGGAGTTAACCTAAATAATATCACGCTGGTAAGTGTTCTTTCTGCATGTGCTTCAATTGGAGCCTTGGATGTTGGAAAATGCATTGATGACTATGCGTCAAGAAAAGGTATAAAGCATGACATATATGTAGCTACGGCCTTAATTGATATGTATGCAAAATGCGGCTATCTGGATGACGCATATCAAATTTTTGAAAGCATGCCTAGAAAAAATGAGGTCTCTTGGAATGCAATGATCTCTGCTCTTGCCTTTCATGGAAGAGCACAAGAGGCGTTATCCCTGTTTGAGCGCATGTCACTCGAGAGTAGTGATTCCCGCCCTGATGATGTCACATTTGTTGGAGTACTCTCCGCATGTGTACATGCAGGATTGGTTGATAAAGGCAGGCGCTTGTTTGATCTAATGAGTTCATCGTTTGGATTGGTTCCAAAAGTTGAGCATTACTCTTGCATGGTTGACCTTTTGTCTCGTGCTGGTTGTGTGTATGAGGCATGGGAGTTTATCGAGAAGATGCCTCAAAAGCCAGATGAGATTTTACTTGGAGCATTGCTTGGTGCATGTCAAAAGCTGAAAAATATTGATGTTGGGGAACGAGTGATGCAGCTACTTCTGGAGATGGAACCATCGAATTCGGGTAATTATATAATATCATCAAAGATATATGCAAATCTCAGGAGGTGGGATGATTCAGCAAGGATGAGACAACTAATGAGGCAGAAAGGTGTTACTAAAATTCCAGGTTGTAGCTGGATTGAGATGGATTCTCAACTCGTTGAATTTCGTGCTGGCAGTTCATCCCATCCAATTGCAGATGAGATTCACCAGGCACTTGACTTGTTGTATATGGAGATGGCTATAGAAGGTTATGTTCCAAATGTGGAACCTCAACATATTTATAAAGAGAGAAAACTACGCGAAAAGAAAAGAGAAAAGGAAACTAATAAAGAGAGGAGCAAAATCTTTGCGAAGCAGTATTTTGTCCTACGGTTGCTGAGACAGATGGCTTATGTTGCTGTGATTTCTCTCTTACGAACTCTGGAGCAACTTGTGCAGCTGCAGCCTCATTGGATAAGTGCTGAAACAAAAATAATGGCGAACTCTCTCCTTAACACTAGCAACAGAAGTCAAGATCATGGACAGATTAAAGAGCTGGAGAGAGATATTAGAACTGTAGTAAATGAAGCAGAGGATGTGATTGAACTAAAGATATATGAAATTAATCAATTGGGTCGAACGATGGCAAGCAAGGCATTATATGAAATCTTGCCTCCACTTGTAGAAAAGATTGACCTTCTGAAATGGGAGGTGGTGGAAAGTGGTTTTAGTACAGATAAAATCCATGGCACCGTCTCTCAAGAATACCGAATTAGAGATTTGTTGTTAGGTGTTCTTTCTTGTACTTCAAATGAGATCAAAGAGACTGATGATCAACTGATGGATATGATATACAAAAACTTAAAGCGTAAGAGGTATCTAGTTGTCATGGATGATATTTGGAGTAATGATGTCTGGGATCTTATGACAACAACTTTTCCAGAAGACTTGACTAGTAGGCTTAAAGACCTGGCTATTCATGCTGACCCTGATAGCCCTCCTCATGAGATGAGACTCTTGAGTTCAGATGAAAGTTGGAAGTTACTTCATGACAAGGTGTTTGGGGCAGAACATGAGATTTGTCCTCCTGAACTAAAGGACATCGGGAAGCAAGTAGCACAAAAATTCCAAGGACTACCTTTAGCTCTTCTAGTTGTTGCAGGACATATTTCTAAAATTGCTAGAACACCAGAAAGTTGGGGAGATGTTGCCAAAAGTGTAAGTAATGTTGTTGCTCATGAATCAGTTATATGTCTAGGAGTGCTTGCTATGAGTTACAATTACTTACCTAGTCACCTTAATCCATGTTTCCTTTACATGGGAGTCTTTCCAGAAGATAGCGAGGTTAACATTGTGACATTGATCAACTTACGGGTTTCTGAGGGTTTTCTAGGGAAAGAAAGGCTCAGAAGCATGGAACAAGTGGGAAGAGATTTTTGGGAGGATCTTGTTAGCAGGCATCTGATAATGGTTAGAAAGAGGAGATTTAATGGCGAGGCGAGAACATGTGGTGTCCATGATCTGGTCCGCGACTTGATTTTAAGAGAAGCTGAGGAAGAGATGTCCTTGCTGGTTACTAGAACTCATGAAGCCACGAATCCTTCAGCAAATAAGCTTCATGAGTCCAGTCTCATCCGAACAGTGCACTTACTTGGATTTGGTGGATTTTTTCATTTTGAGCACTTCAAACTGCTAAGAGTGTTGGTAATCCCTTATTATGAGTTTCACGATTTCCCTATTGAGATAACACAATTAGTACATCTCAGATACCTTCAGTTCTGGTGTAGTGATGATATTCACCAGTTAGTGTCAAAGCTATATAATCTGCAGACCATTTTTCGTAACGAAGCTCTTAAACCTCCAACTATACCTGAGACAATTTGGGAAATGAAAAATTTAAGGCATCTTCAAGTCGTCAAGAGAGTCTTTTCTCTTGCAATCCCTAAGTCCGGTTTCAAGCTAGAAAATTTGGAGGGACTTTCCTGTCTAAATTTGTCCAGCTGTACTTATGAAATGTTTTCTGCTATTCCAAATCATAAGAGGCTGAAGATTCATGGAAATTGGAGGGAATGCAAGAGAGAGAAGATTTCCCAGCACCTAGATAGCTTTCCTGTACCAAGGAGCCTACCGTCGCCAGCTACCAAGGAAGTTTTCTTTACCTACATCTCTGAAGAGGTTGACTTTAACAAATACTCTTTTTCCACCGGAAGACATGACAAATATTACAATGTTGCCAAACCTCGAAGTGCTTAA
>NbS00024608g0005.1
ATGTTGATGATAGGTAATGGATGGTTGAGGGAAGAGTCGGAGTTAATCCAGTCTCTAGTCAAGAAAGTTCTGGCAAAACTCGATAATACACCTTTAGGGGTGGCAAAATATCCAGTAGGACTTCATTCTCGTCTTAATGAGTTACTGAGGAAATTGAACGTGAAAGGAAATGGTGTGAAAGTATTAGGACTATATGGAATGGGGGGAGTTGGCAAGACTACTCTTGCCAAGGCTTTGTACAATCAGTTTGTTGTTTATTTCAAGAAACGTAGCTTTATTTCAGAGGTTAAAGAAATTGCAAGGGGCCAAAATGGTATGGCCACTCTTCAAAGCATACTTATTGGTGATCTTAGCTCAGGTGCTTCGCCAATCATAGACGATACTGCTAAAGGAATCCGATCAATCAAGGAGGCTATGAATAATGAGCCAGTTGCTATTTTCCTAGATGATGTGGATAGTGCAGACCAACTTCGTGTGTTGGTTGGTAGGAGAGACTGGTTTTGCCAAGGAAGCAGAGTTGTCGTCACCACTAGAGATCAAAATGTTTTGCTCCCTAGTATCGTAAACGAAACTTTTGAGGTAAAGGAGCTTTCTTTGTCCGAGTCACTCACGTTATTTAGTTATCATGCATTTGGAAGAGAGCATCTTCAGAAGAACCTTTCTGATCTCGCTGAAGAAGTTGTAAGACTCAGTGGGGGATTACCTCTGGCTCTGGAAGTTTTCGGATCTTTATTGTTCTACAAGAAAAGATTGAAGGAGTGGGAGGATCTAGTGCAAAAGCTGAGACAGATTCGCCCGGGTGATCTTCAACATGTCTTGGAAATAAGTTTTGGAGCTCTAGATGAACAAGAGAAAAGCATCTTTCTTGATTTAGCATGTCTTCTTCTTAATACAAGGCTTGAAAGGGAAGATGCAATTGTGATATTTGAAGGTTGTGGCTTTGGCGCTGAAAGTGCAATTACAGAGCTCACAGCAAAATCGCTACTTAAAATCGTTGATGGGAATATCTTGTGGATGCATGATCAGCTCAAAGACATGGGAAGGCAAATTGTACAACGTGAGAGTTTTGGAGATGCTGGTAAACGCAGTAGACTTTGGAATCATGATGATATTATGACTGTCCTAAAGAACCACATGGGGACAAGAACAATTGAGGGCATTGTGCTTGACTTTGAGAAGAAGCATGATCTAAAACCTAAGGAAGTAAAGTGGAATTTGAAGAAAGTATTTAGAAAGTATATTTGTCAAGGTATTAAGGAAAATGGTGTAACATTTTACTCTAGAGCTTTTCAGCGTATGGTAAATCTGAGACTTCTTCAAATCAATCATGTGAAATTGGTTGGAAATTTCAAGCTATTACCTGCTGATTTGAGGTGGTTGCAGTGGAAAGGTTGCCCTCTGGAAGTTATTCCTCCAGAACTACTGTCCCGAAAGATTGCAGTTCTTGATTTGTCAGAGAGCAAGATTACACAGCTCTGGAATAAGAAAAAGTGGAATTGCTACCAGAACAAGGCAAGTGAATCAGCTCAACCACTCTCCTTTTTTACTAGCTTTATGGCAAAGCAGCTGAAAGTTATGAATCTACGTAGTTGTCGCCAACTTAAGGAAATCCCTGATTTATCTGGAATTCAATTGGAGAAGCTGATACTTGAGCAATGCAATGAACTAGTAATGATCCATCCGTCAATTGGAGACTTGAATATGTTGACATATTTGAACATGAAGGACTGTGAGAACATTTTGGCATTTCCAAATGACGTGTCTGGATTGAAACGTTTACAAATACTAATCCTATCTGGTTGCTCAAGTCTAAAAGAATTACCAGAGGACTTGAGTGGCTGGAAATCTTTGCGAGAGCTTCTTCTAGATGGTACAGCAATAAGAAAGATACCTAACTCAATCTTTCACCTGAAGAATCTTCAGATCTTGAATTTAAATCATTGCCGATATTTGGAGTTACTGCCTAGAGCTATTGGGAATCTAAGTTCGCTGAGAGAGCTTTCTTTTAACGGATCTGCTTTAAAGGAAATGCCCGATTCCATTGGAAATTTGAAAAATCTTGAGGAATTAGGTTTGAGAATGTGCAAGGGACTCATCTCACTTCCTGCTTCCCTTGGCAATCTTAAATCTTTGATAGGACTTTATCTTGATGGCAGCTGCATAGAAGAATTGCCACCTTCTGTTGGTTTATTATCTCATTTGAAGTTCTTTACTGTCAGCAATTGCAAGTCCTTAACCGAACTGCCCAATTCAATGAGTAACTTATCGTCATTGGTTTGGCTTTGTCTACAAGGGACCTCAGTTAGTGAAGTAAATTTCCATTTAGGAAACTTCAAGTCCCTTGAGAAGCTTGAGATGAGGAACTGCATTTCAATCAGATGTTTACCTGACTCAATTGGAAATATGTTATGTTTAACTACTTTGGCCCTATGCAATACATCGATTACTGAGTTGCCAGACTCTATAGGCTTGTTAGAAAGACTTTGGATGTTGGAGCTGAGCAAGTGTTTGAATCTCCAACGTCTTCCGTCATCGATTGGAGGACTTAAGAGTTTGTGTTACCTCTATATAGATGAAACTGCTGTCTCAGAATTACCCAATGAAATTGGAAAGCTTTCAAGCTTAAAACTACTGAAGATGAGAAAGGAAGCACAGCCTAGAGAGGACGAAAATGAGGATGATTCACATGTAGGAGAAAGCTCAAAACGCGTTACTCTTCCGGAATCATTTTCAAATCTATCATCCTTGGAATTCCTAGATGCTCATGCATGGAAAATATCCGGAATGATTTCTGATGATTTTCAAAAGTTGTCTGCTTTGGAAAAGCTCGACCTTGGACACAATGATTTTTGTAGTCTCCCTTGTAGCATGAAAGGACTTTGCGTTCTCAAGCATTTGCTTCTCCCAAACTGCAGAAAGCTAAAGTTTCTCCCTCAACTTCCCTCAAGTTTGGAATGGTTAAATGCTGCAAACTGCTCTGTGTTGGAACATATAGCTAGCATATCAAATTTGGAATATTTGGAAGAACTCAACTTCAGTAATTGCAAGAAGATAATCGATATTCCTGGCCTTGAAAGCTTGAAATCATTGAAAAGGTTGTATACTATCGGTTGCAACGCGTGCTTTTCTTCTATAAAAAGGAGGATTTCCAAGGATTGTCTAAGGCATATGAAGTATCTCTGTGTTCCAGGGGATGATCTTCCAGATTGGTTTATTGAGGATGTACCTATTAGCTTCTCAACTCGCAAGAATCGTGATATCAAGGGGGTGATCATCGGTATAGTTCTTTCGTTAGACCAACAAGTGGAGGATAATTTCAGACACAAAGTCCCAGCGATCCTAGATATACAAGCAACGATTACCAGACAGGGTGATGTTGAACCTAAACTTAAGAAAACTTTGTACTTGTTGGGGGTTCCTAATACAGATGAAGATCAGCTCTATTTATGTCGATTTCAAGAATACAGTGATTTTACGCTCATGTTGGAGGATGGAGACAGAGTGCAGGTTGGAATTAGAGAGCGTCCACGTTTTAATGGCCTCAAACTGAAGAAATATGGGATGTACTTAGTTTTTGAAAATGAGGATGATTTTGATGATAATGATGAGGATTTGTTTGACGAATCTCAGCAGTCTGTGTCAAAGAAACTTGCTGACTTCTTTCAATCTTTATGA
>NbS00025166g0010.1
ATGGCTGCGGTCAGTTTCATTCCTGTGATTTCAAAGCTTGCTGACTATGTTGTGGCTCCAGTAGGTCGCCAGTTCCTTTTTATTTATTACCGCAAGAAGAATGTTGAAGAACTTGAGAAGAAACTGAAGACATTGAACGAAACAAGAGAAGATGTTTTAAAGTCCACAATTGCAGCCACAAGCAGTGATAGAGAAATCAAAATTGCCGTCAAAAGTTGGTTGGAAGAGGTTGACATGGTACTTGCAGAAGCAGAGGAATTTGACAATGAAGCTAAAACGCGTTTGAAGTGTTTAAAAGGATGTTCTCCAGATTTTCTCTCAAGGTATAAGCTAAGCAAGATGGTAGTGAAACAAACCAAGAAAGTCAATGCTCTTCTTGACCAAAGACCAAAGGAAGAGGTATTTATCTCAACCCCTCCCTTGAATTTGCTACTCCTTTCCGACGAAGGAGAAGACATTATAGATGAAAGTGAACCTATGGTTAATATTGTTGTCCAACAAAGTGAACCTATGCTTGATATTGTTGTCCAACAAAGTGAACCTGTGCTTGATATTATTGTCCAACAAAATATTTTACACCTCATACTTAAAGAGGAAAGAGAAATGCCAAGGGCAGGTCGACTTTACAAAAGACTCTCTGAGAAGAAAATACTTGTTAGACTAGATGATGTTTGGTCGTCCATCGATTTAGCAGCCATTGAAATTCCTTGTGGAAGTAAGCATAAGTCCTGCAAGATTATGATCACTACGAGGCGCGTAAGTGTTTGCAGGACTATGGGTGCGAAGGAGATCCCATTAAGGCTCTTATCCTTCGAAGAGTCGTGTCACTTGTTCAGGACAAATGCTAAATTGGCCATCAGTTCAGTTTCTTCCGAATTAGAAATAATGGTGATGGAGATTGTTCAGGAGTGCCAAGGTTTACCACTGGCACTCGTTGCAGTTGGAAGGGCATTACGTGGTAAATCTGTAATAGAGTGGACAGCAGCACTTCAGCTTCTGAAGAAATCACAACCAGTAAGTGAAGAATATGGAAAGGAAAATGTTTTCTCATGCCTTGCCTTAAGTTATGACTACCTGGAAAATGAAGAAACCAAGTCATGTTTCCTAATGTGTTCTGTATTTCCCGAAGATCATGATATACAAATTGAACAGTTGACCAGGTATGGAATGGGAAAACAGTTGTTCGTGGATGTAAATAAAATTGAAGAAGCACGAGCCAGAGCTCACTTCAGGGTTGGTGAACTCAAAGCCTCAGGCTTTAACAATTTACTAGATCTTCCGGATGGCCTGAAATGCCCCAAACTCCAAATGTTGTTGTTAAGTGGGAATGAAGGTTTTGAGTTGATCCCCGATGCCTTCTTTGCAGGAATGAGGTCGCTAAAGGTTTTGGATTTAAGTGAAAGAGTTGGTGTTCGCTCACTGAATCCCGAGTATGGACTAGAATCAAATATCTTCCCATTACTCAGTTCTCTCAAATTTCCTTCATCTTTTGAAGTCCTCATAAAACTTCAAGTTTTGAGTTTAGATCATTGCAAGTTAGATGATATATCCATCCTTGGAAAACTTAAAGGCCTTGAGATATTAAGCTTTTATGGCTCTGACATCAAAGAGCTTCCATGTGAAATTGGGGACTTAACTAACTTGAGGCTGTTGGACCTAACTTTCTGCCAAAGTCTTGAAAGAATTCCAGAAAAGTTGATTTCACGTCTAAAACGATTGGAGGAATTATACATGGGAGGATGCTCTAAGCTGTGGAGAGTTAGTTATTGTCAAGCATGTCTTTCTGAAATTATGTCATTGTGCTACTTGACCATTTTGTGCATAGAAGTACCTCGGATGGGATGTAGAAGCAAGACATTTTACTTCAGAGAAATCAAGACCGAAATACCTCAGGCAATCAAAAACATGCTTCAGATCACGGAAGATTTGACACTGTTTTGTCTTGGCAAGGGATTGCTTCGAAGTATCGTAGATGTTCCTCAAGAAAGTTTAAGTAGGTTGAAGATTCTCAAGGTAAGTGCTTGTATGGAGGATAGAATTCTGGGGGACAAACGTCCACATAATGCACCAATAGTATTGGGAGCCTTGGAGGAATTGCATCTTTCCGCTATGCACTCTTTAGAGAACATTAGTGCTGACCCTCATGAACTTCATCCTACCTATTCATTAAGGAAATTACGGATTGGTAATGTTGAATATTGTCGTCATTGGTTGATGAATACCTTGTTCGCTCCTTCATTAGTCCAGAGAATTCTCAATTTGGAAGAAGTTCGCGTAGCATGGTGTAAAGAACTGAGAGTAATATTTGCCCTAAAAAATTTCATAGAAGAAGAACAAGGAATCATCTCAACTGGTTTAGGGTCTAGCAGTAGATTGGGATCCGATGAAGATATACCTGGACCTTCCAATCCCTTGTCTCCTCTATCATCCAGAGTAGGGGAAACTAAGCAAGGTCATGATATTCTTCTCTCCAAGCTCAGAAAGATCAATTTAGATTCTCTGCCTAATTTGATATAA
>NbS00015188g0002.1
[truncated: 258,944 more chars]
