# Supplementary material for: A novel hairpin library-based approach to identify NBS–LRR genes required for effector-triggered hypersensitive response in Nicotiana benthamiana
Source: Plant Methods. 2017 Apr 28;13:32. doi: 10.1186/s13007-017-0181-7 (PMC5408436; doi:10.1186/s13007-017-0181-7)
Supplement: Supplementary file 6 — Additional file 6. Sequences of the 281 Kmers (FASTA format). [file 13007_2017_181_MOESM6_ESM.fasta]

>m1
AAATTCCGAGAGAGGACTTCATCAACCGGTGGATTGCTCAAGGATTTATACAGAGTTCTAACGGATCCAGGAAGTTGGAAGATATTGGTAATCAGTACTTTGATGAGTTGCTATCAAGGTTTTGCTTCCTTGATGTGGTACAAGCATTTG
>m2
AATGAACAAATTAGCATGGATACTTTGTCTAGTGATGTCTCTTGGTCTTTATTCAAAAGACATGCATTTGACAACATGGATCCTAAGGAACATCTGGAACATGTAGAAGTCGGGAAACAAATTGCAGCTAAGTGCAAAGGTTTGCCCTTA
>m3
AATTCCTTGTGGAAGTAAGCATAAGTCCTGCAAGATTATGATCACTACGAGGCGCGTAAGTGTTTGCAGGACTATGGGTGCGAAGGAGATCCCATTAAGGCTCTTATCCTTCGAAGAGTCGTGTCACTTGTTCAGGACAAATGCTAAATT
>m4
ACCACTTTGGCGAAAAAAATATTCAAAGATTCTGCTATTGTTTCTCACTTTGATGTTCGAGCTTGGCTTACAATTTCGCAATCATATGATGTGAGAGAGCTGTTGAGGAATATCTATAAGCAAGTGACAGGTGTTGAGTACGGTGATAAG
>m5
AGAAATCTTACTCCCTAAATAACATTAGCAGTCTGAAAAACCTTAGCACTCTCATATTGGGTTGTGCAAGTGGTGAATCATTCCCATCCCTTGAATATCTTTCTTGTTGTCAACACCTCCGCGAATTGTGGTTAGATGGAAGAATAGAAA
>m6
AGAAGCTATTTCAAGATCAACAATGCCCTCCAGAACTTGTGGATGTTGGTAAAAGAATCGCAGAGAAGTGTCAAGGATTACCCCTTTCAGTTGTTTTGGTGGCTGGTCTTCTTGGAAAAATGGATACTAAAGAAGATGGATGGCTACAAG
>m7
AGAAGTAGAGAAGAAAGAAGAATGTTGGGAACAAGTGGCCAATAATTTAGTTCCTCAAATTCACAATGACTCGAGGGCCATAATAGAAAATAGTTATAAGATTTTACCCTATCATTTAAGGTCTTGCTTTCTTTATTTTGGAGCATTTTT
>m8
AGAATCATGTTAACAACTCGACTTGAACATGTGGCAATGGAAGTCGAGCACTGTACCGATCCTTATTCCCCTCGATTCCTAACCAGGGAAGCGAGCTGGAAATTGTTGGAGAAAAAGGCATTTCAAAAGGAAAATTGTCCTCCTGAATTC
>m9
AGAATTTCATGTCATCGATAAGATGAGACTGATTCGACTGTGGGCAGCAGATGGACTTGTCCTTGAAAGAGAAGGAAAGGCAATTGCACAAGTTGCTGAAACCTATCTCAATGAACTTGCAAACAGAAGCATGATCCAAGTTACTGAAAG
>m10
AGTAGCCTACTAATGGTTTCAAAGACGGACTTTGATGGCAAGGTCAAGTACTTGCAAATGCATGATCTGGTGCGTGGCTTTGTCTTAAACAAAGCTAAAGAAGAAAAGTTCATGCAAGTTATAGGGACACATAACCAATATCAACCTTCA
>m11
AGTGATAATGTGAATTCTCATATATGTTCGACCTCTGAGCATTGCCTAGCAATATTAGCATTGAGTTACAACTACTTGCCTTGCAGCTTGAAAGCTTGCTTTCTTTACATGGGTGTTTTCCTTGAAGATGCAGATATTTCTGCGGATAAG
>m12
AGTTCAAGTATATGGAACAACTGCCTACGTCTCTCAATCAGCATGGATTCAGACAGGGACAATACGAGAGAATATTTTGTTTGGTTCTCCATTGGATAGCCTGAGGTACCAGCAAACTTTGGACAAGTGTTCGCTGTTAAAAGATCTTGA
>m13
ATGAAGAGCATGATTGCTCCAAAAAATGAACATAGCCGTCGAGCAGTTGAAGCAATGGATGCTAACATGTTGGCAGAGTTCATCCGACAAATCTTTGAGTCATCAAAGTACTTTTTTGTCCTTGATGATGTCCCTGATATTGCCACATGG
>m14
ATGCCTGGAAATGGCAAAACCACTCTTGCAAAGAAGATTTACAATGATCCGGCAGTTGGCTCTCACTTTGATGTTCGTGCTATGTGTTACGTGACTCAAGTATATTCACGGAGAGAGTTGTTGCTTGATATTTTGAAGGATGTTCATGGA
>m15
ATGGATGCACAACGCCATAGTGATCCTATTGACCTTCGATTGCTAACACAGGAAGAAAGTTGGGAGTTATTAGAGAAAAAGGTCTTTGGAAAAGAAAGTTGCCCTAATGAACTACTAGATGTTGGAAAAGAGATAGTCCAAAACTGCAAA
>m16
ATGGGAGGACTTGGCAAAACCACTCTTGCTCAGAAAGTCTTCAATGACCGAAGGGTGGAGGATCACTTTGAGAGGAGGATATGGGTGTCTGTTTCTCAAACATTTACTGAGGAACAAGTCATGAGAAGCATATTGAGGAGTTTAGGAGAT
>m17
ATGGGTAAAGAAGATAGGGGTGTGTTTGAGATTTGTGGAATTGGAGGTAGCGGCAAGACCACCTTGGCTAAAGAGATTTGTAAAGATGATCAAGTTAAAAGTTATTTCAAGGACAAGATTTTCTTTTTCACTGTTCCTCAATCTCCAAAT
>m18
ATGGTTGATGCCATTGTATCATTTGCTGTTCAAAAACTGGGCGATTTCCTCATACAAGAAGTTGCCCTGTTCAGAAGTCTGAGAGAGGATGTGCAGTGGCTGAGAAATGAGCTGCTCTTCATGCAATCTTTCCTCAAAGATGCAGAACAA
>m19
ATGTTATTGGAAGGCATCAACGTCCGTATCGTCATCATTTCTGAAGGACATATAACATTTCTTCAGAAATATGGTGTTACGGTAAGTGCTGAGAGTAGCAACATTAATAAATGGTGTGATAACCATGAAGAAGTAGTTCTTCATGATGAT
>m20
ATTGATCTCACTTTGTCTGAGGTGCAAGAAAAGATCCGGATTTGTAAGTCGGAAATCAAAGCTCAATACTCTTATCCTCAGGTAGTAAATCTTTGTGATGCTACTCCCAGGTCTATAGCAAAACTCATTGGTGATGTAATAGAGACTACA
>m21
ATTGGCTTAGCAGTTGGAGGTGCATTTCTATCTTCAGCTTTGAATGTTATCTTTGACAGGCTTGCTCCTCAGGGTGAGCTGCTCAAGATGTTTCAGAGGGGAAAGCATGATGTTCGACTGCTAAAGAGGTTGAAGATGACTTTACTTGGC
>m22
ATTTGACAGGGAAATAGACATTGGTGTCCCAGATGAAGTTGGGCGCCTTGAGGTGCTCCGTATCCATACAAAGAACATGAAGCTCGCTGAAGATGTTGATTTGGAAAGAATTGGCAAAGACACACATGGCTATGTTGGTGCTGATTTGGC
>m23
CAAGCAAACATATGGAATATGGCACGACTAAGGCATCTGCACACTAACTCTTCTGCTAAGTTGCCTGTGCCTATTGCCCGGAAAAATAGTAAAGTTACTTTGGTAAATCAAAGCCTGCAAACTCTCTCCACAATTGCTCCTGAAAGCTGC
>m24
CAGTTAAAGACAAACTATTGGACATGGGATCTTTACTTGTAGATACTGTACAGTACCGCAATATGCATCTTGAACTCAAAGATCTTGCTATACGTCTTCAAGATAAAAACTACATTTGTTTCTTTTCCATCAAGGGGTATATTCCTGCTT
>m25
CATTTGAGACATTGCCTTCTAACTATGGGAGTATTTAGGGAGGATGAAAAAATTGGCCCATCTAAATTGATGTTACTCTGGATGGCCGAAGGCCTCGTTCAATGTAGTGATGAGAGAGGATTGGAGGAGGTAGCTGAAGCTTACTTGATG
>m26
CCAAATCTTCGGAAACTGAGATGTGAAGTTTCCAAATTTGATGGCTCGTTTCCTACATTTAGCAATCTTACAAAGCTTGAAATGCTCAAGGTTTCTTCCGGTACTACATTGACTTGGATCAATCAGTTGAAGTTACCATCAAGCTTAAAG
>m27
CCTTTTGAAGTATCTTGCTTTTCGGACTGCAGAAGATGCATTATCACTCCCGATCAATCTTCGTAACCTTGAAACATTGATAGTTCAAGGAATTGGAGGACGAGTATCAGTACCAGATAGCATTTGGGAGTGTGTTAAGTTGCGACATCT
>m28
CGAGTTCTCAGATGAGTACCTGTCAAAGTTATCTCATCTACGTGAAACTCTGAAGCAGACTGAAGATGAATGCAGCTCATTCCATATATTTCTTTCAGAGGAATCTGATTCTCTTGACACTCTGCGGCAACATATAAGTCGTCACAAAGG
>m29
CTGATACAACGACTTGTTCGGGGCCCGAAACATTTAGATGTGGTCTCCCTTGTTGGAATGCCTGGAATAGGTAAGACAACTTTGGCGAAGAGATTGTATACTCACAATGATATAGTCAATCGCTTTGATGTTTGTTCGTGGTGCACTATT
>m30
CTGTTGCGGAGAAGTATCATGGGAAGGAGGTACCTCATTTTCTTGGATGACATTTGGACCATTGAAGCATGGGATGATGTCAAGACTCCTTTTAGAGATGATAAGCAAGGAAGTAGAATTATTCTAACGACTCGTCATGCTGAAGTAGCT
>m31
CTTGCAAAAAAGTTTAAAGGGTAGGAGGTATTTGATTGTCGTGGATGATATATGGAGCACGGAAGCCTGGGATGAGATTAAACTATGGTTTCCAGATAATAGTAACAGAAGTCGTATACTGTTGACTACTCGAGACATGAATGTTGCTCA
>m32
GAAGTTGCATCTTATGCTAAACACATTAGTGATCCTCATAAGCTTCGATTTTTCAGTTTTGATGTATGTTGGACCTTATTACAGAATATGGTGTTCACCAAAGAAAGATGTCCCCAGGTCTTAGAGGCTGTCGGCAAAAGCATAGCACAA
>m33
GACGAGTGGACAAAAGTAGCTGAAAGTGTGAGCTCATTAGCAGAAGTTGATGCTTATCAACAATGCTCAGGAGTGCTTGCTTTAAGCTACAATCATCTTCCTTCTTATCTGAAAGGCTGCTTTCTCTATTTTGGACTTTTTCCGAAGGCT
>m34
GAGCTTCAAAGAGTGTGTCCTAGAGGAGTTGCCATCTTCTATTAGCAAGTTGTACTGCTTGCAAGTTCTTGATTTGAGAGTGAAAGAATTAATTGAAATAATTATTCCAAACGTCCTAGGGAACATGAGGAAGCTGAACCATTTATATCT
>m35
GAGTGGACTAGAAGTTGTTCCAGTTGTTGGAATGCCTGGTCTCGGCAAAACGACACTGGCAAATAAGATTTACAAGCATCCTGACATCGGGTACCAGTTTTTTACTCGCATTTGGGTTTATGTTTCTCAATCATACAGGAGAAGAGAATT
>m36
GATGAAGAAAGTTGGAAGTTACTTAGAAAAAAAGTGTTTGGGAAAGAACGCTGCCCTCCTCTGCTAATGAATATTGGGCGGCAAATAGCAGAAAAGTGTGGTCAATTGCCTCTTTCGGTTGCTTTGGTGGCTGGTGTCCTAGCAGAAGTA
>m37
GATGTGGGAAAACTCTTCTTGCCAAGGCAATTGCAAATGAATGTCAAGCCAATTTCATCAGTGTCAAAGGACCTGAGCTGCTCACCATGTGGTTTGGAGAGAGTGAGGCCAATGTCCGTGAAATTTTTGACAAGGCCAGACAGTCTGCAC
>m38
GATTTATCTGGATAATTTAATTTCCAGTAGCTTGGTAATTTCTTTCGATAAAATAGGTGACGATCAGACTTGCCAAATTCATGATCTTGTGCATGAGTTTTGTTTGATAAAAGCAAGAGAGGAAAAGTTATTTGACTTGATAAGTTCAAG
>m39
GCGAAGCCTGGACTTGTTAGCGGCGGCAAATTCAACCGCGGCGGCACTGATGACCCTGATTCGAATGCTCACCGCCCACGCATTGGTTCTCTTAATCTTCTCTCTGACACCTGGGAGTTCCACAGTGATCGTTTTCTCCCGTTTCTAACG
>m40
GGATTCTTGCTTTACGGTCCCCCAGGATGCGGTAAAACGTTAATTGCCAAGGCTGTTGCTAATAAAGCTGGAGCAAATTTTATACACATTAAGGGACCTGAAATTCTGAACAAGTATGTTGGTGAAAGTGAGTTAGCTATCCGGACATTA
>m41
GGCCTCGTTCAATGTAGTGATGAGAGAGGATTGGAGGAGGTAGCTGAAGGTTACTTGAGCGATATAATTTCTAGTAGCCTACTAATGGTTACAAAGACGACCTTTGATGGCAAGGTGAAGTACTTGCAAATTCATGATCTAGTGCGTGAC
>m42
GGGGTTCACTTCAGTCTTCTTTCTAAAGTTCAGTACGATATAGGAGAATCTTGCCCGCTGGATTCCCTAATCGACAGTATTTTCCCTCTGTTCAGGAAGCATATTGAACCAGACCTTCATCATGCTCAGATCAGAATTAACAACAGTTTT
>m43
GTACCAATAAAACAAACAGTACAACTCTAGGCTTGCTGGAAAATATTGAACTCCTCAAGAGAGAACTCAAAGATGTTTACCTGAAAGCCCCGGACTCATCTCAACTCTGTTTTCCCTTGAGTGATGCACCCCTATTCATGCATCTTCTAC
>m44
GTCAAGTTATCGGTTCCAAGGACAAGGTAGATGAGGTTGGCGAACTTGCGGACATGTTGAGGAAAAGATTAATTGGCAGGAGATATCTGATTGTCTTGGATGATATGTGGGATATTAAAGCGTGGGAAGATTTAAGATTATCTTTCCCAA
>m45
GTCATCGGATCATGATGACCACTCGCGACGAGTATGTGGCTAGCTATGCCAGTGAGCATCCTCATCGTCTGAAATATCTATCTGACGAAGAAAGTTTTCAATTACTGGAAAAGAGAGCTTTTGGTAATGAAAGATGTCCTGACGAGCTAG
>m46
GTCATTGCCCTTGCTGATGAAACATGTGATGAGCCAAAGATTAGGATGAACAAGGTGGTCCGTTCAAATTTGAGGGTTCGGCTTGGAGATGTCGTATCTGTGCACCAGTGTCCAGATGTTAAGTATGGGAAGCGTGTCCACATACTTCCT
>m47
GTCGATGCATGGGAAGACTTGGGATTATGTAATAGTAACAACTCGAATTGAACAAGTGGCTGAGCATCTTCAATACCACAGAGATCCTTATTCTCTTAGATTTCTAACACTGGAAGAGAGTTGGGAATTATTGCAGAAAAGAGTATTTCA
>m48
GTGCAGCAACTAATGCACATATGGGTCGCCCATGGTCTTGTTCAGCAGAAGGGAGAAGAAGAATTAGAGGACATTGCTGAGGATTATCTTGATGAGCTCATTTGCAGAAATATGGTTCAAGTGATCCAAGTTAGAGCAGATGACAGAGTT
>m49
GTTAGTTGTTTCTCACTTTGACATTCGTGCTGAATGTTGTGCGTCTCAAGTGCATTCACGTAAGGACTTGTTATTGGCGATTCTGCGTGATGTTATCAATGAGAACTCTGAATGTAGAGAAAATAAAGCTGATGAATTAGCTGATCTGCT
>m50
GTTCTTCCTTCAGGTCAGCAGAAATTGGTAGCAGATTCAGCCACATCATCACCATATAACTCTCCTTCACTCATCTCTCCTCCATCTTCTGCATTTGTTTCAGCATTGCAATCACCTTACATTTCTCCAAGGGCCACTTTAGTTACAAAT
>m51
TAAGAGTTCTAAATTTACATGGATGTTTGATGCAAGAACTTCCTGAAGAAATAGGAAATCTATTTCATCTAAGGTGCATTGATTTAAGCAGCAGTCAAGTGAAGGACTTACCTGAAGCCATTTGCCGCTTGTGTAATCTGCAAACCTTAG
>m52
TAATCTTCAAAATCTTAGGCTCACTATCTCTAGCAATGAACTTCCGAAAGAGATTTGTACTTTCAGTCCCAAACTAGAGAGTCATACTCGGCTGCAATTACTTGACCTTTTCTTTGAGGGTAGGAGATTTAGTATAACTGAGTTACACTT
>m53
TACTTGCCCCAATATTTGAAGGCTTGTTTTCTCTATGTTGGAGGTTTTCCTGAAGATATGGAGATTAATGTTTCCAAGTTGATTAGGCTATGGATTTCTGAGCAGTTTATAAAAGCAAGAAGCTATAAGAGGTTAGAGGTGGTGGGAGAG
>m54
TAGCTTTAAATATGGATCTCCGGGACGAAAGCTCCAGATTTGGCTCATTACCAAGCACGACGTCAAGAAACCTATCTTCGTCATCTTCAACCTTCTTTTCTGCGAATCAGTCGCCCTTCTTCTCTCCCAGGTCACCCAAGTCCCTGATAT
>m55
TATGCTAGCTCTCCGAAGGATCCTTTCAGGATGCATTTACTTGACCAAGAGGACAGTTGGAATTTGTTTTACCAAAAAGCATTTGTAGAAAAAGGTTTTGCGATTGAATTTGAGGATGTCGGAAAGGAGGTTGCCAAAAACTACAATGGT
>m56
TCTAAAGCTCTCCGAATTGAAACCATCCATCAAGACCAGAGTTTCTTGATAACTTTGTTGAAAGATTTGCGGAGACAGTGTAGAGAGAATATAAAGTTTGATGATATCTTGACATATGTCAAGGCTCAATCTGACAAGATGAATCAAGCA
>m57
TCTAACGACTCGTCATGCCGAAGTAGCTTCATATGCCAAGTGTACCACAGATCCTTTGCGCCTCCGGTTTTTTCATAATCAAGAAAGTTGGATGTTGATAGTACAGAAGCTATTTCAAGATCAACAATGCCCTCCAGAACTTGTGGATGT
>m58
TGACAAACTGAAACCATGTTTATTATATTTTGGAGCATTTTTAGAGGACAGGGAGATTTCAGTCTCAAAATTAACAAGCTTATGGATTGCCGAGGCGTTCATACAAAATGATGATAACAGCGACAAGTGTTTGGAGGATATTGCAGAAGA
>m59
TGCCTTCCTAGACGAAGCTGCAAAAACTCAAAGCGACAACAAGCTCTGGAAACAGTTTATCAAGGATATTCGAATTACAGTATACAAAGCTGAGGATATCATTGATAAGTTCTTGGTTCAGGCGAAGCTGCACGCAGACAAAAATATAGT
>m60
TGGAAGGTGAGGCAGAGCTGGCAGACATGCTACGGAAGAGTTTAAAGGGTAAGAGATATTTAATTGTATTGGATGACATGTGGAAGAGTGAAGCATGGGATGACCTGAGACTATGCTTTCCAAGTGAAAACAAGGGGAGTCGGATATTGT
>m61
TGGGTTGAGTTCTTCTTGTTGCACGAAAGGAATATTTAAAGGGATTAAGAAAGTGAAAAAATTGGGGATTTCTTGCAACAGTTATACCGAGTCTGAATGGCTAGCTAATCTTACCTATTTACATGAGCTTGAGACACTAAGTATTGCATC
>m62
TGGTTGATTGCATTAAACTCAAAAAATTGCCAAGAGATATTTGGAGATTGGTGAGCCTTCGACGTTTGGTATGTCTGTGGTGCGCATCATTAACCCATATTCCAACTGGACTTTGGCAGTTGGCAAGTCTCATTCACTTGGACTTTGATG
>m63
TTATTTTGATATCCGCATTCACTGTTGTGTCTCTCAAGAATATATACGGAAGGACTTGCTACTAGCCCTTCTACATGATGTTATTGATGATACAGCTAAACTTGATAGAGAGGCTGAAAATGAATTAGCAGACAGGCTTCAGAAACTTTT
>m64
TTCTTAGACGATGCTGCAAAATTACCAAGCGACAGCGAACAGTGGAAAGTGTTGGTGGAGGAGATACAAAAAACGGTACATACCGCAGAGGATGCTGTTGATAAGTTTGTGGTTCAGGCGAAGCTGCACAAAGAGAAAAATAAAATGGCA
>m65
TTGCTGAAAGTGTGGGCTCCGTTGTAAATCGTGAGCCAGGGCAGTGTTTAGACATACTTGCTCTAAGTTACAACTACTTGCCTCAACATTTAAAAGCCTGCTTCTTGTACATGGGAGCATTTCCTGAAGATTTTGAGATTCCTGTGTGGA
>m66
TTTCGCTTGGAGGAATCTTCATACGTGGTAGGGCAGATCAAACAATTTTTGAGATATTTTGAAAGTCTGGTCTGCTCTGACTATAGGGCTATGGGCATTGATTTGCTTGAAAGGATTAATAATTTCAAGGAGCATGACATGGTAGCTGCA
>m67
TTTGGCTAAGAGATTGTATGATCATGAAGCTATTTCCAATCGTTTTGATATTCGCTTGTGGTGTTGTTCTTCCCAATCTTATGATAAGAGATCTCTCTTGTTTGAATTATTGAATCATATTTGTAAGTATGATACTAGTACCAAAGAAAA
>m68
CAGAGAGGTTCGTAGAGCATCAGAACCAACATCTTGCTAATTTCTTCACTCATGTTTTAGCTGTTACCTGCCATGCATCAATGCTTGTCTGGTTGTATTTTTCAAGCTATGGCTATGAAAATCAAGATGTGAGTGTTCTAGGTGAAATCA
>m69
GGAAGATACATTATCTCTCCCGGAAAATCTTCAGAATCTTGAAACGTTGATAGTTCAAGGACTTAGAGGACGAGTATCATTATCGGATACCATTTGGAAGATGGTTAAGTTGCGGCATCTTCACATCTATGAGCGAGCATTCTTCACTTT
>m70
CCTGCAACAATCCTTATCGATTGGTTCTGGTAAAGTTGTGGATTGATGGTGCTGAGCATGAACAAATAGGTGGCTTAAGTGCGGCATTTGGGTCTCTTTTACCTACTAATATTAAAAATACCCCCAGATTGCCTGCTACATATACAAAAC
>m71
TGGTTTCATCCGCTACTTTTGTAGCTTGTTACTTGTTTGGAGTTCCTCTCAATGTCAGCAATGTTTTCACATTTTTAGCCTCTTTAAATCTGCTTCAAGATCCCATTAGAAGAATCCCTGATGTTGTCGGGGCATTTATTGAAGCAAAGG
>m72
ACTATAAATTATGTGGTGAGCACACCTTTGGCTTCTTCCTTATCTATTAGTCCACAACTTCTAGAGAAACTCTTTTCCGCATTGAGTTCACCACAATCTCTCTGTTACATGCTTGCTGTC
>m73
CTATGAGCGTTTAGAAGCTATGGATGCAGCCACTGCTGAGAAGCGTGCTGCTGAGATCTTGTTTGGTCTTGGATTTGATAAGAAAATGCAAGCAAAGAAAACATGTGATTTCTCCGGTGGCTGGAGAATGAGGATTTCTCTTGCGCGAGC
>m74
GCCAAGTTAATATACTAGCTAGTGCAACTTCCACACTCGCTGCGTTACCCAACCTTCAAAGACTGATATTTCAAGGGTGTAGCTTCGAGCAAGAGGAGTGGGACGTGAGAGATATGGAGTTCCCGGTACTCAAAATCTTAAAATTTCGAA
>m75
GGTAATCTCAAGTACCTACAAACACTTGATTTGAGGGTGAATTTCTTCTCATACTTGACAATGCCGAATACTATACAGAAGCTGAAGAACTTGAGGAATTTATATCTTCCGCCTTCGCATCAGAACACATATAAATTGCAGCTAAGTTCT
>m76
GTAATTCTACCAACCAAAAGAAAGGACCTCTTCACTGGCTTAAGAAGGCCTGCTAGAGGTCTACTTCTTTTTGGACCACCGGGTACTGGAAAAACCATGCTTGCCAAAGCAGTAGCTTCAGAGTCGGAGGCAACATTTTTCAATGTGTCT
>m77
AATAATGAAGAAAAAAGGAAGGAAATTAATATGTCAAAAGGAGGACAACGAAGAATCGGAGGCACGAGCGATTTAGGAAGCGGAGGAGGAGAGGCCCGAGAGGGTGAAAAGATTGGTGAAAGTGATAGGAATGGTGATGATGGGCCAAGG
>m78
TCAATTGTTGACGGAAATGGATGGAATGACGGCAAAGAAAACAGTATTCATCATTGGGGCAACTAATAGGCCAGACATTATTGACCCTGCATTGCTCAGACCAGGTCGTCTAGACCAATTAATTTACATCCCTCTCCCTGATGAAGCTTC
>m79
CAACTTGCGTCACCTTGATATTAGCGACACTCCTTGTTTGAAGAAGCCGCAACATCTGAGCAAGTTGAAAAGCATCTGTGTGTTATTGGGAGCTAATTTTCTTCTAGGTGATCGTAGTGGTTGGAGATTGGAAGATTTGAGTGAACTACA
>u2
GAAGTAGCATGGGCATTGTTTGTAAAAATGGCATTTGAGTGTAACAAAGAGAGTGAAAATTCGAGTTTGATGGAAATAGGAAAGGAAATTGTGAAACAGTGTGGAGGAGTTCCTCTTGCA
>u3
ACTTTGGTTTGTTTCTTGAGGATGAGGAAGTTTCGGTTAACAAGTTGATACGGATGTGGGTTGCTGAAGGTTTTGTACAAAGTAATGAGTATTTGCTACCAACTCCAACTGCTTTAGGAA
>u4
ACTAAACATGTTATGTCAAGAATTGATAACATAAGAAGATGCATGAAAACTTATGTTGATATTGGAATAAGAAGTTTAGGTCAAGGAGAGAGCTCAAATTCTGCAGCATATGAGAAAAGT
>u5
GGCCGCGTCTTTATGATTCTATAGATTTAAAAGTACTTCAAAGTACGTTGGTGCAACAAACTAGAGTACCTTATGAGGATAGAAGAGGGACAAGAATCCATCTTATTTCATTCTCTCGAG
>u6
ATAATTTCCCCAAGACAAATGGATTAGGCTTTATTGACTCCCTCTTATGCTATCTGAAAGAGCTGCTGCAAGATGGAAAGTGCAATTCAGCTGTCACGTATCTTATTGCAGAAGCTCAGG
>u7
TTAATTTTCATCCACAGTTTGAATTTTGATGGGAAAATCGAGAGTTGTGGAATGCATGATGTGACACGTGAACTCTGCTTGAAGGAAGCTCGAAATGTGAATTTTGTGAATGTTATTGGA
>u8
CATTTTGATTTGAAAGCTTGGTTCTGTGTGTCTGAACCATATGATGCTTCTAGAATAACAAAAGGATTACTTCAAGAAATTGGTTCATCCAACTTGATGGTTGATAACAATCTTAATCAG
>u9
GAGGTAGCGGAGATTCAACAAAAGAAATTGCAACTGATCATAAGATATGCAAAGCTAGATGTTATCTCAATCTTCGGCATGCCCGGACAAGGCAAGACAACTTTGGCCCAACAGTTGTAT
>u10
TGATCAATCGACTTGTTAAAGAATCAAAGGATCTAGATATTATTCCGGTGGTGGGTATGCCGGGACTTGGAAAAACCACACTAGCAAGAAAAATCTACAAGGATCCTAAGCTTTCATATG
>u11
AGGTTGCTTTCTGTATTTTGGGATTTTTTCCGAAGATGATGAGATTATCGTGACAACATTAATCAACCTATGGGTTGCAGAGGGGATTCTAAAGGAAGTAGATAATAGAAGTTTGGAAGA
>u12
CATTCTAGGGGATCTTGTTGGTGAGACGGCTGAACTTGAGAAACAGCCAGAAAATATATTAGCAGATAAACTTGGGAAGAAATTAATTCGCACCAGATACCTTATCTTCATTGATGATAT
>u13
CTCACCGCAAAAACACATGAGCTAACTGTCATAAAAGTTGTTGGTATGGGCGGTATAGATGATCTTTGGAGTACTGAGGCATGGGACCAAATGCAAAGACTATCTCCAAATGATAATAAC
>u14
TTGAAGCCAGTAGTACTGCATTGAAGAGCTTAGAGATGGTTGCAATGGATTATTTGATGGATTTAATTAGGAGCAACCTAGTGATGGTGGCTAATATAAATTCCTCAGGGGAGCTCAAAG
>u15
CAAAGAGTTCAACAATGGATATTTGAAATCAGCTCTATTGCTGATGACACCGTCGCTATATTGGAGACTTATAGCTCCACTAATGTGGCAATAAAAGGTAGTACTGATGATGGATTTGCT
>u16
ATTTTGATATACCGCACAATGAGTTCATTGAGTTGACAAGCTTGGAACATATTGAGGAGGACAAGTGGGATGTCAATGTCGGGGAGTTTCCTAACCATAAAATCCTGAAACTACAGTCTC
>u17
TGAGAAGGGGGTCTCTTTTGAGATGAAGAGATTATATGCGGATGAATGTTGGGAGGTCCTTTTGAAGAGACAGCCTTCCTTCCTAGATTTTTTAAAGCCAACCAAGTTGTGGAAGAAATC
>u18
ATCCGCGAACAACTGGAGGAGGACGAGTCCAGGAAGCAGTTCAGGAAGGAGTTCAGGAGCTTGATTCTTCTGGAAGATGTACGCTCAATTGAGGATTGGCAGAGGCTACGTCGGGCTGTG
>u19
ACGACACTTGCTAAAAAAGCTTATGATCATCTTCAATTTAGGTCTCGCTTTGACATTCATGTGTGGGTTACAATATCTCGAGAGTATGAAATGAGAAGATTGTTGTTAAGCCTCGTCTGT
>u20
AACTAGAAAGAGTAGGTTTGATCCTGAAAAAGTCAAATCTTTGGAGGAAAAAATAAGAGTTGCTGCTAGCGATGCAGATGAAGTTGTTGAGCTGAAGATTGGTCAACTAATCAAAGGCTC
>u21
AACTGTTGGCAAGACGACATTTGGCCTACGGACTCTACTTTGACAGGTTAGTTATCTCTCACTTTGACATTCATGCACAATATTTGTGTCTCAATGTTCTACGTGATGGTATCGGAGAGG
>u22
CAAGTTGCACCCTCATGGACTTGGACCCACTTCAAGAAACACTTAAAAAATTGCTTCGTAGTATAAGATTTTTGCTTGTGTTAGATGACTTTTGGAGCGAGAAGGATAGTGATCGGGAAA
>u23
TTTGGAAGACCATTTAAAGCCTTGCCTTCTTTACATGGGATTGTTTCCAGAAGACTACAAACATTTAGTGTCTGATTTGCTGAAGTTGTGGATAGCCGAAAATTTTGTGCAGGACATGGA
>u24
AATGATGGTTAATTTGTTCGATATTTTCAAAGCGGGCCTTTATCGTCTAAGGTATTTGGCTGTGATGACTGGTAATTGGTCTGGGGATCTACCAATTTCCAACCTTCAGAATATACAAAC
>u25
AGAATACAACTAGAAATGCGGCTGAATCAGCCCGGGAAATAAAATCCTGCAGTGTGTGCACTGGATTTAAGTTATCCATCTTCCCTCCCGATCTCTGATAGCAACTAGTCAAATCACTTT
>u26
TTAGACAAGAAGAATGTTTGGAGTTGCTGATGAAAAGGGTGTTTGGAGAAGAAAGTTGCCCAGATGAACTATTAGATGTTGGAAAAGAAATAGCCCAAAATTGTCATGGGCTTCCTTTGG
>u27
AGAGACAAGTGCTTCTTGATGTTGTCTCTTCAACTAGGCGGATCAATAGGACTGATGAAAGCATAAAAAATATATGCAGTGATCAGCTAATGGATATTGTGCATAAAGGTCTGAAGGGTA
>u28
TAGTTCTTGATTCGTCAGGCAGCATTCAACGTATAAACACAATGATCTACCTTACCATTCGGAAGGCATTTCAATCTAACTTGCTAATGATTCATGGACTAGGCTATGTTGATTTCCTTT
>u29
GCGTCAAGCTCTAAACTGTCTTTTAGTGTTGTGGTATGGGTTACAGTGCCCAAACCGCCAATAGACGTAAGAAAGGTTCAAGAACAAATTACCAACAGATTAAACCTAAAGGTAGATAGT
>u30
GCTCTAGTTTGTCACATGTTGGCTCTATAATTTTGCACAATAATGGCCTTGCCTTTGGCAGTGTCTCCCACAATTTTCACAGTTTCAAGTTTCTTAAAGTGTTGGTTCTGGAGTTCACTA
>u31
ATTGAAATTGTTTCTGATTTTAGTACAAGTACTCATGGTGCTGATGATGATCAAATTCTTGAACGATGGACTCGATGATCACTTGGAGATCATAGTTAAAAGATTGACAGGACCACCGGC
>u32
CAAGAGAGCACATTGATCTAACCGTAACTGGGCTTCCTTTTCAGATGGCTTATGTTGCTGTGATTTCTCTTATACAAACTTTGGAGCAACTCGTTCAGCGAAAGCCAAATTTGGTAAGTG
>u33
TAGACTTGAAGAAAAGATGGAATTGCTTAAAGCTCGGGAGGAGGATGTTATAAGAAAGTTACACGTGGAAAAAGTATGGCGCGGAATGGAGCCAAAAGCTGAGGTTGTAGGAATCCCATC
>u34
TAAGAGAAGCTCAAACTGAAAATGTTGTGCTTGTCATGAATGAGAATGTCCCCATTTTCTTAGAAGGCATAGATTGTCAACGACGAGTGATTATTTCGCTCAGTAAGCATGTTTATCTTC
>u35
CCCATGTCCTCAATCGAACCAGCAGCTGGATTCATCAACACTCTTCTGCACATTTCGACCGAATTAAGAGGGCTTTATACCTTCAATGCAGATCAAATGGAAACCCTTCCTGAGCAGCTT
>u36
TAATTTCCATCGTCGGTATGGGAGGGATAGGCAAAACGGCACTTGCCCGACTTGTTTACAATGATGAGAAAGTCAAAGAGTTTTTCTATTTTAGGATGTGGGTCTCGGTATCTATGGACT
>u37
GCTGAGGATAGGCAAATGAAAGATAAATCTTTGAAGAACTGGCTGGTGAAGCTCAAAGACATTGTCTATGGAGCAGATGATTTATTGGATGAATACTTGACTGCATTGCTCCGCCATAAG
>u38
TCACTGTATTCTTGGAGAAACTTCTGCATGTTCTCACGGAGGAGAGTAGGTTTCTTACTAAATACAGACAGCAGTTTGAAAAACTGAAGAACGAGCTGCTATTCATGCAAAGCTTTCTCA
>u39
TGTGGAATATCGAGGGATTTGCTGCAAACACAGAAGCAAAGAGCATAGAGCTTGTTGCAGAAAGTTTACTGAATGATCTCATTGGTAGAAGCTTGTCCACCGGAGGAGTCAGATCATGTC
>u40
CTACCTCGCAAGCTATCCAAAGTATGAAGATATTCAAATCTCTCAATTGAAAGACTTATGGAGCGCCGAAGGATTTGTGGAACAAAATGACATGATGAGTGTGGAAGAAGTACTGGAGTC
>u42
CTCCTTTACCCAACGTTGTTATTGATTCTTTTCCAACGGGGCTAGTATACTTGAGATATATTTATGCAGAAACTAAGCAGAAGTCTATCCCGCCGTCCGTATCAAATCTTTGTAACCTTG
>u43
GAGCTTGCAACCTTTTCTAAAGGCTGCTGCACAGAAGCGACACAATACACAACATTGTGCTACGCTATTGATTGGCAAAGCTTATGAGGTCGAATACATTGTTGATGCAGCTTGTATCAG
>u44
AATAGGAAAGGAAACTGTGAAAAAGTGTGGGGGAGTTCCTCTTGCAATAAGGTCAGTAGGAAGCCTACTACGTCTAAAAAGAACGGAGGATGATTGGATATATTACAAGAATCAAGATTT
>u45
CAACAAAGGCTACCGGATCATGATGACTACCCGCAACCGGAATCTGGCTCTATATGCCAGTGCATATCCTCACTACCTGAAATTTTTGAATCTGGAGGAGAGTTTTTTGTTGTTGGAAAA
>u46
GATAACAATCTTAATCAACTTCAAATTAAGCTGAAGGAAAGCTTAAAAGGAAAAGAGTTTCTTATTGTTTTAGATGATTTTTGGAATGACAAGTACACCGAGTGGGATGAGTTGAGAATT
>u47
GAGAAAAGCAATTATTCTGGGGGAATGACAGATTTGGAAAAACAAATAAGTGAAGTTGCAAATGCTGTTGAACACACAATTCAACTGAAACTGACTGGCGCTGCAATGGCAAAAGATAAA
>u48
AATTACAAGCTCTACAATATCTTGACATTTCACAATGTATTGGTTTGAGATGTCTCCCTGAGGCTATCGGTGCTGCAGAAACTTGGAGAAGATTGATATGCGGGAGTGCCCTCAAATCGA
>u49
AGGGCTTTGAATATGCATTCCCAACTCAGAAAACTAGAGCTCTTTGTTAGAGATTCAGAACGTAACGGTCGTTTTGGTCATCAGAGAGCTTTTTATGACGCCGAACGTGTGATTGAAGAG
>u50
AGAAGCTGAAGAAGAGAAAATTTTGTATGTTGCAAATTCCATGCTTTCTCAAGAATATAGAAGGGTTTCAGAAACCCTTCAAGGTCGTCGCTGGGTGTCAGTTCTTCCAGATTATGGTCA
>u51
CTTTGAATCTTAAGGTTTTATCTCTTGCTGGCATTTCATTGACAGAAGCAATAGTTTCAAGTATTATAGCACTGGAAAATCCTGAGACGCTCAAATTATTTTTTATACACTTTACATGTG
>u52
CTTGATGGATCTAATTTCTAGTAGCCTACTAATGGTTTCAAAGACTAATTTTCACGGCAAGGTGAAGTCCTTGCAAATTCATGATCGAGTGCGTAACTTTGTCTTAAACAAAGCTAAAGA
>u53
CTCATATTGGAATTTTAAAAGAAGAGCTCTCACTACTAAGATCATTTCTTGGAGATGTTGCAAAGTTTGAAAGTGAATATGAAATTCTTAAAGATCTGCAGGTGCGTATTATCAATCTGG
>u54
GCTTTGCACGCAGATGCCCATACTATACCGTACGAACTTAAAGTATTGAATGAAGAGGAGAGCTGGGAACTCTTTCTCAAGAAATCATTCGCTGAAGAAAGAGAGTGTCCAGAGGACTTG
>u55
GGTATCACACATGTGCGACCTGGAAACTTTGCTGGTGGATACTGAGTATATGGTAGATGCGACACCTCATATTTGGAAGCTGACGAAACTAAAGCATGCAAACCTATTAACACTTTTACC
>u56
AAGCAAGATGATGGAAAAGTAGCCGACCAACTGCAGAAGCTTCTAAAAGGCAGGAGGTACTTGATAGTCATTGATGACATATGGACTTCAAGAGCTTGGGATGATATAAAACTAAGTTTC
>u57
CTCCTCAATGCTTTATGATCTGGAAACTCTTTCTTGTCCATATTTTTCTTATGTCGAGGTTGCGGAATTGGTGTTAAGAAAAAGACCTAACATTCGGGAACTGAAATGTCGAAACCCTAC
>u58
TTGGAAGGAAAACGCTATCTGATTGTTCTTGATGACATCTGGACCAAAGATGCATGGGATATTCTTGCTAGGTCATTTCCAGACAATGACAAGTCAAATGCCCGTACTATACCGTACGAA
>u59
AGAAGTGGATGGCAATCCAAAACAAGCTCAAGAACATCCAAGATCTTAAAGCACAAGATTGGTCTCTTGTCAGTACGTCACGACATGGCTTAGAGCCCGAGGATAAGATGGTTGGCCTTG
>u60
GCTGCTAGCCATTTAAATCATCTTATTGATAGAGGGAATGGAGGGATTGGAAGAAGTGGCTGCTATCTAATTATTGTTAGCGAGAGAAGTATGGATGGTAAAATCATGACATGTATGATT
>u61
ATTATTTGATGGATTTAATTAGGAGCAACCTAGTGATGGTGGCTACTATATTCATGATTGTTTATATACTTCCATCTTCCAAAGGTCGCTCTAAACGCATATATATCTTAGCACCTTCTG
>u62
AGAGCGACATAGCCGATATGTTGCGCAAGTGTTTAATAGGCAAAAGATATCTCATTGTCTTGGATGATGTATGGGAAGTAAAGGCATGGGATGAGTTAAGATTATGTTTTCCAATCGGTA
>u63
TATACAATGATCATTCTATTAGTGATAAGCCTGATACGGTAGATGATGACGATGTAGCTTGCATGTTGCGCAATTATCTAATGGGAAAGAGATATATCATCGTATTTGATGACATATGGG
>u64
TGATATTACTGTGTCCGGGGACTACAGTATAAGAAAGATGCTTCTGTCCCTCCTTCAAGATGCCACTGCGGTGAAAGAGAATCTTGATTGTGTAAGCGATGGAGATCTAGCAGGTCTTTT
>u65
TGCCTAGATATAATAGAATTGAGCTACAGGCACTTGCCAGATCACCTCAAGCCACGCCTTATCTATTTTGCATCATTTTGTGAGGATGAAAAAATTCTAATCTCAAAGTTGGCGTGGTTG
>u66
GGGTTGCTGATGAGATTAAAACTATAAGGGAAAGGGTGAAGGAAATTCGCCAAAATGATGCTTATGGACTTCAAGCTATAACTTCTTATGATAATTTCAACCAAGGTGCTCAGGAGAGGA
>u67
TTCAATCCAAGCTGTACTAATTGACGCGGAGGAGCAGCAGCAGAGTAGCCACGAGGTGAGAGATTGGATAAGAAAACTTAAAAAAGTTTTCTTTGAGGCTGATGATCTCTTGGATGACTT
>u68
CTATTCGAAGTCTTAAAGTAGACAATCTGAAAACATTAAGCTGCCAAGTTGTCAAACGCCTCACCTCACTTGAATGTCTATTTATTGTTAATTTACCTCAAATTCGGTCACTGCTGGAAG
>u69
ACATTAGGTGAAATCGTTGCTAATCATCCAAATAAATGCTTAGGAGTGCTCGGTTTGAGTTACCACCACTTGCCTATTCACCTCAAACCTTGCCTTCTTTTTATGGGTAGCTTTCCAGAA
>u70
ACTGTAGCTAAAAATGTGAATAAAGTTGTTACAAGTTATCCGGATAAATGCCTAGCAGTACTTGCTATGAGTTACTATCACCTGCCTATTCACTTGAAACCTTGTTTCCTCCATTTAGGA
>u71
TGACCGGATTGGCTGCCAAAAGAAAGTAAAAGTAGAAACTCTTTCAGTGACCGAATCTTGGGGATTATTTGTGGAGACTCTTGATCACAATGGAGATCTTCCAATGGAAATAGAAGAAAT
>u72
GGCAAGTCAACTTTTGCCAAAGAGATGTTTTATGATCCCTCAATTCTGAGCTTCTTTGATTTCCGTGGATGGATTACTGTGTCCAAGGACTACAGTTTAAGAAAGATGCTTCTATCCCTC
>u73
AATCTTGAGCACTGGGAAGCTGGTAGTGTCAACTTCCCAAATCTGCAACGTCTAGTTCTGAAAAGATGCTTATACCTAGAGGAAATCCCCAAAGACATTGGGGAAATTTGTACTTTGGAG
>u74
AGAAGAAAGTTGGCAAGATTTTGGTTACCTCAAGATCGGTGTTCCCAAAATTTGAATCCACTTACAAGCTGAAATCATTGAGTGAGAAGGATGCGCCGATCTTTTCCCCCAATCAGCCTT
>u75
GAAGTTGAGAATGTTGCAAGGGTAGGCGTAGAAAATTGCCAAGGATTACCACTAATAACTTCTGTGGTTGCAGGGACTCTTTCTAGCAAGAGGACACTGGACGCGTGGAGGGAAGTAGCT
>u76
CGAGTATCATGCTGATTCAATTGTGGTTGGCGCAAGGGCTGATACATTCTTCTAATGAATGCCAAGAGTTGGAAGATGTTGGTGTCCGCTACGTGAAAGAGTTGTGTTCGAGATCACTTT
>u77
TTCTATTATTGAAAAGCAGAGTTTTCGGTAGTGGATTTGCTCGTAAACTAATGAAATTAACTTTATCGGACACAAGGTTTGATTGGCGTGAGGCAATTGGACCGAAGCAGCTGGAATGCC
>u78
TCTCAGCTCATATCATAATTCTGAACCAAGTGCCACTATGACCGAGGATCAGTTGGTTGAAATTTTGGATGCCCTCCTCATATATCTCCATGATCAATCCAAGTTGTTTGCAGATTTGAT
>u79
TCTGGCTCTGAAAACGAATTTCACAGTGAGCCTAGATGCCTAGATAATATACTATATTTACATGAGCCTGAGGCACTAAGTATTATATCATACAGCCGTCGACCAGATGGTTTGTTTCTT
>u80
TTGGGAGTTCTTTCTTGTATCTCAAATGAGATCAAAGAAGAGACTGATGATCAATTGATGGATATGATATACAAAAATTTAAAGGGTCGGAGGTATCTTGTTGTAATGGATGATATTTGG
>u81
GGTCTGCAATTGGTCCGTAATAGAGAAGAAGCTGGAAGAGCATACCTACAGGAGAAACAGAACATCTATAAGCTGGCATATTTATGGTCCCGTCGTGATCCAGAGGGATGTGATGAGTCT
>u82
TTTCGTGGGATGATATTGGAGGGCTTGAGACGGTCAAACGCGAGCTTCAAGAGACAGTACAGTATCCAGTGGAACATCCTGAATTGTTTGAGAAATTCGGGATGTCTGCATCAAAGGGTG
>u83
CTGTCCAAAGGACGAATCTATTGAAATCTCTCAATTGAAGGATTTATGGAGTGCAGAAGGGCTTGTGGAACAGACTGAGATGAAGAGTGTGGAAGAAGTAATGGAGATTTATGTCGATGA
>u84
ATCATAGCAGAGGTAGCAGAGATCCAAGAAAAGAAAATGATTGGCAATGCAATGAACACTGACATAGATCATACGCTACCATCCGGGGAGGACTCCAAGGATGAATTAAGAAATTGTGGG
>u85
CCTCGTGATCCAGAAGGATGTGAAATCAATGATGCGTCTGTTTTGGATGGTCTTCAACCGCATCCTAACTTGAAAACCGCAGCTATTTGGGGAGTAGATTCTTCATGGACAATGGAGAAT
>u86
AAAAACATGTTGTATCCATGATCTCTTGTGGGATTCAGTACGAAGAGAAGCTGAAAAAGAGAACTTCTTGTACGTTGTGAGCGATCATGTTGATGTCTTTCCAGAGGAAGCTTATTCCAA
>u87
GGAAAACGAAACTTAAATCAGTTTTCTTTGAGGCTGATGATCTCTTGGATGACTTTGCTACTGAAGTGACACATCGAAAATTCGTGAGTAATGTAAATGAGGATGTTGCGGTTATATCAA
>u88
AAGAATATGGAGAAGGCATTGTAGAAAAATGTAGTGGAGTACCACTTACTATTGTGAGGTGTACAAACGATAGTGATTGGAGCGTAGTCAAGGAAAATGTCGGGAAGTACCTTATAGAAA
>u89
CATGATCGATTCGAGTCCTCATCACCTTCGCTTGTTCACGGAAGAAGAAAGTTGGATGCTAATGAAGGAGAAGGTATTCAAAGAAGACAATTATTGTCCTCAAGAACTCGAGGATATAGG
>u90
TTCCACCCGATGCAGTCATCCATCAATTGATGAGGAACCTGTCGGTTTTGAGGATGACGCAGAAAATGGTATCAGAGATGAAGACATGCCTGACAAGTTGCACAAGAGTCTAATGCGCAA
>u91
ACAAAAATCAAGTATCTTGACGGATTGCCATCAAATATCAGTGACTTAAATGCGGATGGATGCATATCTTTGGAGAAAGTAGTAGCTTCTTGTGCAAAAGGACATCCAGTAGAAGGTTAT
>u92
GGTGGGACGTAATCATGAAATGGCAAGATCATTAGAAGATCTGACTAGAGTCTTTGGTGAACCCAAAGTCATCATGATTGTCGGCATGGGATGTATCGGTAAGACAAAAGTAGGGAAAGA
>u93
CTAAAAAGCATGGAACAAGTGGGAAGAGATTTTTGGGAGATCTTGTTAGTAGGAATATGATAATGGTTAGAAAGAGGAGATTTAATGGGGAGGCGAGAACATGTGGTGTCCATGATCTGG
>u94
TTAGGCCCCGAGATGAGGATCTATCAAAGCTACATCATGAGGGCAGGATTGCGCAAGTCCAAATAAGGAGACCATCAGTCCATTTCCTCGACCAATGTGGAACTCTAACCCACTCCAACA
>u95
GGAAAGCATTACATCTTCAGGCCTTTTGCGGTTCACGAGGCAAAAACGACGAGCAATTTTTCTGGAGAGACCATCTTGGGCCCTTCCTCCTATAGAAACTTTTCCATATTCAATCCTTCC
>u96
AGGCCTTTGAAGAAGGTCAAGAAGTACTATATCCAAATCTTGTTGCGATTGCATCACATATAGTGCAGAAAGTGAGCTATGTGCGACTGCCGTCTAATCTTAAAGTTTGTCTTGCTTACT
>u97
CACTTGCTTAACTTGAATACCGGAACCCTCTTCAGCAAGTTCTTGTATTCGTGTTCTTTCATGTCGGATTCAAAGAATGTGGTTTCTAATATAAGAAACTATATGTCATTTCACTGCCGG
>u98
ATGGCCCCATTGTAACGAACACTGAAAAAGTAATTCGTTCTTGGGATCCCTATCTTCTGGTTAGTAAATTGAGACTTCTTAAGGTCTTGGATTTGAGTTCCTATGAAATGAATATTTTGT
>u99
CTGTGCGAATGTTGTAAGCTTGAGGAGATTCCGCCTAGTTTCGGGGATATTAGTTCATTGAAAGTTATCGAACTCCCATGGAGCCCTCAACTGGAAGATTCTGCTTTGGAGATTAAGAAA
>u100
GTTTGGAATGACAACTACAACGAGTGGGATGACTTGAGAAATTCTTTTTCACAAGGAAAAATTGGAAGTAAGATCATCGTGACGACGCGTAAGGAGAGTGTTGCCTTGATAATGGGTAGT
>u101
AAAAAGCTAGCAAGAGTAGGAAGCTGAAAATTTGTCAAATGATTGAAGGCTTAAGTTGGACATGTGGAAAAGCATGTAAAAGTTTACTACACAAGGATTTGTTACCGGTTGTTGAAAAAA
>u102
ATAAGAGGGCTAACTACAACATGGAACCATTTTGATCTTTCTTTGGAACTTTATTACAAAATGAAGTCTTTAGGTTTGAAAACTGATAATTTCACTTATCCTTTTGTGTTTATGTGTTGT
>u103
AGAAGAAGGGTTCCAGTTCCAGCATATTGCTTACCACACGGAAGAGGCAAGTAGCTGAATACGGTATTCTGAAGCCGCCATTCGTCTACACGGTGCATCGCCTCATGAAAAACGACGCCT
>u104
ATTGATATTGAATTGTCCTCAGAGCAAAGAAGCAAACATGTGAACAAAAGGGAGGTGACATTCAAAGTTGTTTCTTGTATTGCTCCTTATATCCAGCGGCTATTTCAACAGATGATCTCA
>u105
CATGATGGTAGTGACGAAGAGATTTTCTTTCCATAGAAAATCTGAAAACATTAAGCAGCCAATTCAGTCACTGTTGGAAAAAGGGCTTCCCTCGTCTCTTTCTGAGCTAGAATTAGTTGG
>u106
TCATACTAGTGTTTCCAGAAAGTAGTACAAGTCGAATATTGCTGACTACACATGACATTAAGGTTGCTCAATATGCTAGATCTCCTGAGGATCTGTTTCAAATGCGTCTCCTGAATACAA
>u107
AAATTAAAACATTTATATCTTCCATCAAAGTTTCGGACTCATAAAGAAGGAGAAAAGTTGCGATTAGATGGCTTGAAGGAGCTTGAAACTATCAAGAACTTCAATACAAGCGTGTGCAAG
>u108
CCAATTATGGATAGCGGAAGGTTTTATAAGGACATCTAAAAGTGGAAAAAGTTTGGAGGAAGTAGCAGAAGATTATTTGGTGGATCTTATTAGCAGGAATTTGATCATGGTTAGAAAAAG
>u109
ATTTGCCGCTTCTTGGGGAGGTCACTATTCTGTCTCTAGTTGTCCTACTACTTTGTGTGGCGTTCGCCATCTTCTGGGCAGCAAACAGGAAAGAATCATACTCTTGGATTGGTCAAGACA
>u110
GATAAAGGGTCGGAGGTATCTTGTTGTCATCGATGATATTTGGAGTAATGATGATCTTATGACAAGAATTTTTCCAGACGATAATAATGAAAGTCGAATTATTTTGACTAGTAGGCTCAA
>u111
CAAATGTGCAAGTACTGAGGCTTCATTCTTGTACGAAATTGTCCGAGTTGCCAAAATCAGTAGTAAAACTTAATAGATTGGGGTTTCTTGATGTATATGATTGTCTGGAACTGGATTTCT
>u112
CTCTCAAATGTGCATTTCCTAGAGAAAGCTGTGGCAGCAGGATTATCATCATATCGCGTTTAGCTGATATATGCCATACTATTTGTGTGGAAACTGATGTTGTTTATAATTTGAAGCCTT
>u113
TAGGCGATGCAGGTGGAGCTGCTGATAGAGTCTTGAATCAACTCCTAACCGAAATGGATGGAATGAATGCAAAGAAAACCGTTTCCGTTATAGGTGCAACCAATAGGCCAGATATTCTTG
>u114
AATCTAAACTATCTGATCCGAAGAGCATAGGAGGAGAAAATCTTTCTCAAGTTCGATACTTTGGATGGGACTCAACAAGTGATCAAATATATAAGATAAATGATCCAGGCCATTTGTGCG
>u115
AAGTGAACTTGCTGCATAATTTCTTCTGCTTTGTTTCAGAGAGGTTTGTAGAGCCTCAGAGCCAACATCTTGCTGATTTCTTCACTCATGTTTTAGCTGTGGCTGGCTACACATCAACGT
>u116
AGCAACTCTTTGCAATTGAGCTCGGTGGCGAAGCAGTTGGGATTGAGGAAGAGAAGAAGCTGATTTTACGAGCACTGTTTGATAAATCAGAGGGTTACGAACACAGGTTCGAAGTAATTC
>u117
GTATTAGATGCCAACTTACACATGATGTCGTTGCTCAATAAACTTGAGTTGGAATGGGTCATTTGTAGAGTTGGGCATGATGCACTAGATGTCCTTGGTCATATTAAGTTTCATGAAAAT
>u118
ATCTTCCTTTGCCAATGGACCTCATGGACCCAGATGAGAGTTGGGACCTTTTCAAAATTTTTCCGGAAGACAGTGAGATTCCAGTGAAGAAATTGACGAGATTATGGATTGCCGAGGGGT
>u119
GAGCAAATTCGATCATTAGAACACATGTTTGAGACAGAGGCAAGGCCTGAATTGAGAACAAAACAGCAGTTGGCAAAAAGCTTAGGTCTACAGCCGCGCCAAGTTGCTATATGGTTTCAG
>u120
ATGCACAACGCCATAGTGATCCTATGGACCTTCGATTGCTAACACAGGAAGAAAGTTGGGAGTTATTAGAGAAAAAGGTCTTTGGAAAAGAAAGTTGCCCTGATGAACTACTGGATGTTG
>u121
TCCATGTTCGCAGTTGATGCTTTTTTCTAGGAGTCGAAGTCGGATCAGTATCCAATTGAACAATGCAGATGATTCTATTGAGGCAAAATTGGCCATATATCCTAAAAATGATGCCCGTTC
>u122
AGTTATGTTTCTCCAGGCAAGCCTCCTCATCACATGTCTTCTCTAAGCCCGGAGAAAAGTTGGGAATTATTGCAATTGAAGCTTCTTGAGAAACTCTCTCCAGAATTAGTGAAAACTGGC
>u123
TGCAAAATGATATTGCTGCAGCGGTTGAATTGGATCTTTTAGAGGAAGTAGATGAAGAGAAGAGGGCGATCGCGTTACGCGAATCGTTCAAAGGGAAAAAGGATTGTGTTCGAATATTGG
>u124
GCGGGAATGTGGCCAGTTATGCTGCTCCAGGTAAGACTCCTCATCACATGTCTTCTCTAAGTCCAGAGAAAAGTTGGGAACTATTGCAATCGAAGCTTCTTGAGAAAGTAGAGCTCTCTC
>u125
CTCAAAGTTAATGAAGTTATGGATGGCGGAGGGTTTGGTAGTAAAACAAAAGGAAAGATGCTTGGCTGATATAGCAGAAGATTACTTAGAGGATCTTATTAGAAGAAATATGGTGATGGC
>u126
GGATGAATCTCACAGGCTTGTAAAACCTAATGATGAAAAAGATGGTGAAGGATTTAATGGCGGTAATGCTGGTTATGTGCTGGTAATTGGGGCCACGAATAGACCTGATGCTATTGACCC
>u127
CAAGTGCATTCACGTAAGGACTTGTTATTGGCGATTCTGCGTGATGTTATCAATGAGAACTCTGAATGTAGAGAAAAGAAAGCTGATGAATTAGCTGATCTGCTTCGCAAAGCTTTATTT
>u128
CTCTATTACCTGCAAGTTATAAGTTTGAAGAGGACAATTTAGTCTTGATGTGGTTGGCCGAAGGTCTCATTCAGCCAATGGGTGAAATAACTTTGGAATGCAGTACTTTAAGGCGATCTA
>u129
CTAATTCAAACGTTGAAACAAGTAATGCAACAAAAGCCACGTTGGAGAGAGATAAGAATTGCAGTGAATGAAGCAGAGGATGTGATTGAACTAAATATATATGAATTTAATCAATTGGAA
>u130
ATTTTGCTGCTATTCTTGCTACGTCCCAAATCGACAATGCCTTGGTTACTCACCAACTTTGGCTGCACAGGCTGCTACGTTAACTGTGAAAAAACAGACAAGAAATTCAACAACTATTCT
>u131
TCTAAAAAGACTACCCAAATTGAAGATCTTGAAACTCAGAGACTTTGCCTACAAGAGTGTAAACAAGCTGGATTGCTCTGGAGTAGATAGTTTTCCGCAACTTGAAGTGCTCGAAATTGA
>u132
AATTGATTCTTTTGTAGATGGAGATGTTCCTGAGACTTTTCTTACACAGTGGCTCTCAGAAATCATACGGGAGATTAAGCTTATCAGGGCAGAGTTGACGAGATATAAGGAAAAGAAAAT
>u133
CTGAACCAAGTGCAACTATGACTAAGGATCAGTTGGTCGAACTTTTGGATGCCCTCCTGTTGTATCTCCATGATCAATCCAAGTTTCTTGATGTGTGGATTTTCCAGACTGAATATGAGG
>u134
TGCTGAGTCAACTTACCAGAGACTCTCCTGAACTGGATGTCATCTCTGTTACAGGTATGGGCGGCATTGGCAAGTCAACTTTTGCCAAAAAGCTGTTTTCTCATCCCTCAGTTTTGAGCT
>u135
CCAACTCAATAACCTCCTAAGGAGAAGCACATCTCAACCTGTACTTCTGGTGCTGGACGATGTTTGGTCTGAATCAGATTTTGTCATTGAAAGTTTTATATTTCAGATACCAGGATTTAA
>u136
GAAATATGATGTTATAACAAGTGCGGAAAGTAGCAACATTACATGGTGTAATAACCATGAAAAAGTACTTCTTGTTGATGATGCAGATATTGTAGCTGTTGAAAATCATAAATCAGTACT
>u137
TTGTTGGAAGGGAGATTCAAAAGGCAGAGATTGTAGAGAAGTTACTATGTGATATATATTTGCCTAGCCACAAGTTATCCATAATTCCCATTGTCGGGGAGAATGTTGATGCAATAGGGC
>u138
ATAAGAAGGAACTAGATTATCTAGATCTTTTACGTAGACAGTTACATAGAGGAAGATACCTTATCGTTTTAGATGAAGTGTGTTTTCCAGATAATCATAATGGAAGCAGAATTCTTGTTA
>u139
TGAAGCTGGCAACAGCATCTACTTCATACGAGGTTTGCAGAGAAGTTGATGGTACATCAAGATCATTACTGAGGGATAATGACATTGTCATGGAGTGTATCTTTGAGTGTCTTCATCCAT
>u140
ACTGCTTATGAAACTAGTGGTTCTAGTGTTCAAAGCTTCAGTTTTCGTAATAAAGCTCATCTAAATATGTGCCACAATGCCACCAGATCTTTATACTTTTTTGGTGAATTTATAACTTCT
>u141
ATTAATAGAAGTGGTGAGAATGAAGGAAATGCACCTATGATATCACAAGATGGATTGCAAGAATTACTCAGAGAAATTTCGTCTGTAAACAAGAAACTGAAGACCATTAATCCGTTTGCT
>u142
AAGTGCCTTGGGGAAGAAGGTTGAGAAGATGCGATAATGGTTTTATCCAGGTAGTAAACATATCATTACAACTAGAAATCAGCACTTATTTGATGCTAGTGAGGTCTGCAAATGTAAGAT
>u143
TGATTCAACCATGAAACAGTGGATGGCAATAGGGGATAGGTACAACAACACCAGAGATCGGGAAATACAAAATTTCTCTCTTGTCGATATATCTCAACATACTTTGGAGATGGAGAATAT
>u144
TGGATTTTATGGAGATGTATGGAGATTAAATGATGAAAACACTTTCAATCAACTGAAGTTCCTACTAATCAGTTGGACAGATCTGAAGCAGTGGGAAGCTGGTAGTGTTAACTTTCCAAA
>u145
TTTGGACTTAACACAAGAACGTTTGATGGGTCTAGCACAGAAGGGTATGGTTGGTGTGAGACGAACAATAATAGAGCTCAAGTCTTGCCATCTTGTTGGACTAATGGGAGATATGTGCCT
>u146
AAGTATTTGAGGATCAAGAACGTTGTCCCGATGAGGTTGAAGAGATAGGAAATGAAATAGCGAGAAGTTGTTGTGGATTACCTCTTGCAATAGTTTTGATATCCGAACTTCTCAATAGAT
>u147
TTGGAGTGGTCGTGATGAGTTATAGTTACTTGCCCGATCACCTGAAATCATGCTTCCTTTCTATGGAAGCTTTTCCGGAAGGTTTTGAGGTTGAAACTCATAGATTGATCCAATTATGGG
>u148
TCAAGGCTTGGAGTGTCACGCCAGCCAATAGAAAAGATTGATGCTGTAAAAAGGAAGATCTTGATGCAAAATAGTACTATTATTAGTAGTACAAAAGTGAATTCGTTGCTAGGTCTTGAT
>u149
TCATTGCTGGAGTTCTTTCAAAAATAGAACTTGCAATAGGATTGGTACAATTACTAACACTTGCCTGAGAGCTTGTCTTCTATATTTGGTTGCCTTCAACAAGAGTTGTGAGATTCCAGT
>u150
ATGCAGCTGAAGATTGGATCAAAGTCCATCACATGCTTTTGCAAGGGGCTAGCTTCATGTCATTATGTTATGCTGATTTAAGCCCCGATCTCCAAAGCTGTTTCTTGTATGCTGCCTCGT
>u151
TCTCAAATTCTACATGATGCTACCGCTAAAGACTTTCAATGTGAAGGAAAATGTGTTGATCAATTAGCTGATAAGCTATGCAAAGCTTTATACTCTAAAATATATCTCATCCTTGTTGAT
>u152
TTCATGCATTTCGAGACGACATAGAGTTACGGAGGGGGAAGTTCATTTCCCCTGAACTCCGTAACGCTATTGAAAAGTCTAGGTTTGCAGTTGTCATTTTCTCACAAAACTATGCCAATT
>u153
AAAAGCAAATGCACTAAATGAAGCTGAAGATATTATTGAACTAAAGATTTGTGAAATTCATGAAAGGGGAAGTTTGAGTGATATTGAAAAAGCAAGTGAAGATTTATTACCAGTAGTACA
>u154
AATGCCTATATTACTTCCTACTATTTCCAAAAGATTTTAAAATCCCTGCCAGGAGACTAATCGCGCTGTGGGTAGCAGAAGGCATAGCGAAGCAAAAGAGGGGTGAAGAGAAATCGGCTG
>u155
AAAGTGTTGGAGGTATCTTCAGTCGATTATAATTTCTCTTGGGTAATACCTAAACTTGTACATTTGAGATATATTGCTGCAAAAATTAACATAGCGCCTTCACTAGACAAATTGTGGAAT
>u156
ATCACTGGTATCGGAGCATCTATGAGAGGCAAGAAGAGGGTCGAGCTTTGGAAAGATGATTTGGGATCACTTAGAATGTCCGAACCTCACAACACAGATGTAAAAGATAAGGTTTACAAG
>u157
TTGACTGCCCGTGCATTACAGTTAATAACTTAACTCGGAGTTTGAAATGGTCTTACCAGCCCTTGTTCTATGGAGTTCCGGAAGGGAAAGAAGGAATAATGTGGTTAAGCCATTGGAAAC
>u158
TACAGGGATGGGTGGTATCGGTAAGACAACTTTAGCTAACAAGCTTTACACTGATCCATTCATTAGGTCTCGCTTTGACATTCGTGCAAAAGTTATTGTTTCACAAGAGTATTGCACGAG
>u159
AATGGTGTAACATTTTACTCTAGAGCTTTTCAGCGTATGGTAAATCTGAGACTTCTTCAAATCAATCATGTGAAATTGGTTGGAAATTTCAAGCTATTACCTGCTGATTTGAGGTGGTTG
>u160
GCTTCAAAAGAGAAGAAAGCGATTGGCTGTTTGCGCAAAAGAGTGAGCTTTGGGGTCTTAAGGAATGTGACAATGGCATACTAGACTTCAAGATGTTGGGACCTGACCTTGCCCAAGGTA
>u161
TGCAAAGCAACAGCAGGAAACAAAGGCAACACTGATCACTTTGGAGGACAGAAAACTACTGGATGTAATAGAGAAGGGAACTGAGATGATTGAAGCAGATAGGCAAGTTCTCACGACTCC
>u162
CTAATATATGAGCTTTGTTTGAGAGAATTAGCTGAAAGACAAAATGTTTTTGTCATGAATGACATTGTATATGTTGATCGCGATGGAGATTATAATGAATATTATTATGCTGAATCGGAA
>u163
AAAATTCCTCGGTTGGTGATTCAAGTTCGCCACGATTGCATGCTTCAACCCTTGAGAACGACATGGTGGGGTACAACATTGAACAAACAAACATGCTGAATCAACTTACCAGAGACTCGC
>u164
GTTACAAAAGGATATTGCTAGAGCTGTAGGTTTATCTTTTGATGATGAAGACGATGAAATGGCAAGAGCAGCTCAATTACTTGAAGCCTTGATGCGAAGAAGAAGATTTCTTTTAATTGT
>u165
GTCAACAAAGGCAAAGGGTTAAATCCAAGGTTGGTTTTCTACTCTCACCCTTTAAAATGCTGCTTTTTAGATACAAAATGAGTCATAAGATAAAGGAAATAAGGGAGAGGTTAGATAGTA
>u166
ATATTGATGATGATCAATTGATGGATATGATATACAAAAAGTTAAAGTGTCGGAGGCTCAATGATGTGGCTATGAATGCTGATCCTGACAGCCCTCCTCATGAGATAAGCCTATTGAATG
>u167
AAGTTTAGATGATACTAATTGGATTCTTTTTACGGAAAGACTATTCAAAGATGATCCATGTCCTCCACAATTACAAAAAATAGTTTCTGAACAATGTCAAGCAATTCTTTCTTTGAGCTA
>u168
TACTCACATCAATAATAATGCTGGAGAAGGGCCAAGTAATATTTCAAATGATCCATCTTCCACGTTAATAAGATCATTGAGGAGAGCAGTGTCCTATGCAGATGAAGATCAACTTTTTGT
>u169
CTGAGAAAGAGAAGTTCTCGTACGTTGTGAGAGATCATGTACAAGTCTTGCCAGAGGAAGCATATTCCAACAGATGCCTTATTTTGCATTCAGAGATGGTGGCCAATGCCGAGCACAAGC
>u170
GGAAGAAGTATTTGCTTGTCCTGGATGATTTGTGGCGTGTTGACTCGTGGCACGATTTTGTGGACACTCTGAGAGGAATTAATAGATCCAGAGGAAACTGCATTCTTGTGACTACTCGTT
>u171
GATCGAACATAGTTCGATCAAACATTGGAACATGTCAGTGGATTCATTTCCCTGTCTCGAGCAATTGGTGTTGCGTTGGTGCGATAAACTTGAGGAGATACCTTCGAGTTTTGGGAGCAT
>u172
CAGACCGGTCAGCAGTCTAAGTATATCAGCACTGCACAGGATTCTGCATTGGAGGAGCACAAAGTGATTGGTTTTGATAAGTCAGCGGAAGAAGTGAGAGAGCGACTACTCAAAGGATCT
>u173
AACTTATGACAAGAATATTTCCAGACGACAACTGTGGGAGTCGAATTATTTTGACTAGTAGGCTTAAAGATCTCGCAATGCAAGCTGACCCTAACAGCACTCCTCATGAGATGAGACTCT
>u174
GTTCTTGCCTACAAACTCTTTCTAAGGTTACACCTGACAGTTGCAAGGAAACTATGCTTGCAAAGGCTTGTCATCTCAAAAAATTGGGCATCGAAGGGAGATTGACATCTCTTCTTGGAA
>u175
GCCTAGATGAATCATTTGTAGACCTCCCTGGTTTGTTCCCACAGCTCTCCGAGTTCACAATGGATCATTGCATCAACTTTAATAAACTGCCATCCAGTATTTGCCAGTTGCATAAGCTCA
>u176
ACCAAATAAAGAAGCAGCTAGTTAGAGGACCACGCCAGCTAGATGTAATCTCATTGGTCGGCATGCTAGGAGTCGATAAGACTACCCTCGCTGAGAAGATTTATAGTGATCCAATAGTCA
>u177
CAAAGCCCGTTCAATTTTATTTTTGGGTAAGCCTTACTACATTCCGGATATCAAACTAGAGTACTCACGTTTCAAGCTATTGAGAGTATTAGATATAGCTACTGCCACGTTGAGAGGGAG
>u178
GTACTTGTGGAAGCAAGATTCTTGTGACTACGCGGAGTGAGGCAGTAGCTTCGACAATGGGGACGATTCCTGCATACTGTTTGAAGGGTTTATCAAGTGAAGATTGTCTGACTTTGTTCT
>u179
GGTCTTCAAGATGCAGCAGAACATATGATGGATCAATTGACTAGAGAGACAAAGGAGCTGGATGTTATATCGATTATGGGAATGGCCGGACAAAGCAAAGCAACTTTGGTTAGAAGGTTG
>u180
TGGCTGCACAGGATGATGGTGGCGGAGAGCAACTTGAACGAATCTATGAGCGTTTGGAAGCTTTGGATGCATCAACTGCTGAGAAGCGTGCAGCTGAGATCTTGTTTGGTCTTGGATTTA
>u181
AAGGTAGAGATGATCAAGAAAAGCGTAGGATCAGGGATCTTTGTGATACAAGAAGAGATACATATCATAGATGAAGAGGCAGACCAATGTTTAAAAGATCTTATAGACAAAAATTTACTT
>u182
CCATTTACATTGGTGATACTTTTCCTAGTGAAATAATATCACTAATTCATTTGAGGTACTTTGCTACTCGGATGGGTGCAGATTCAATTCCATCATCTGTAGCAAACACTTGGAATCTTG
>u183
CTTTGCCAAGGGGCATAGTTCTATTGTCAGCCTTAGAGAGCTTTATGATTGTCAATTGTGAAGCGCTTGTGTTGTCCGACTGGCAAGATATTCAGGGCCTAAAGCGAATACGGTCACTTG
>u184
AGACGACTGGCTGGATATGGTAGTAATCCAAAGCCATCCGTGGTCTATACAGTGCATCCATTGGGGCAAGTAGATGCATCGGAGTTATTTATGAAGACCATACAGGGACACCATGGTTTA
>u185
GTGGTAAGCACAGATCTCAACGTCCAATGCATGAGAGTGTTGGGTTTGAGTTACCATCACTTGCCACATCACCTAAAGCCATGCTTTCTATATTTTGCATCTTCCCCGAGGATAAATTGA
>u187
GTGAAGTCGGCTCAGGGAAATCTACGCTGATGTCTCTCATTCTTGGAGAAGTTCCATACATCAATGGCACTGTTAAGGTTTATGGAAAGATAGCTTATGTTTCTCAGACAGCATGGATTC
>u188
CAAAGGGTGTTCTCTGCTATGGTCCTCCTGGTACTGGGAAAACACTGCTTGCTAGAGCAGTGGCAAATCGAACAGATGCTTGCTTTATTCGTGTTGTTGAGTTGCCCATGCTTCACCCTG
>u189
ATTGAGAATTTGAGCAAGCTTCAGTATCTGTTGCTGGAACAAATTTCTGAAAAATTGTTAATGACAGTGCAGCTTAAGGACAGTCAAAGTGGGGATTACTGGAAAATTGCTCATATTCCT
>u190
GAACTGAGATGTGAAGTTTCCAAATTTGATGGCTCATTTCCTGCATTTAGCAATCTCACAAAGCTTGAAATGCTCAAGGTTTCTTCTGGTACTACATTGACTTGGATCAATCAATTGAAG
>u191
ATGAACTATGTAACTGTGGATGCTTATCGAATTGGAGAGTTTCCTTTTTGGTTGCATCAGACCTGGACGACGAGTGTCCAGCTCTGCTTTTCTCTTATCATTCTCTTCCACACAGTTGGA
>u192
TGATGATCACTGTTTTGCAGTTGGCTCAGTTGCCTAATATAAAGGTCGCTACAGTGCTTCTGTGTTGCGCATTTGTCTATGACATCTTCTGGGTTTTCCTATCTCCTACCATATTCCATG
>u193
TTAACTGCCCGTGCATTACAGTTAATAACTTAAGTCGGAGTTTGAAATGGTCTTACCAGCCCTTGTTCTATGGAGTTCCAGAAGGGAAAGAAGGAATGATGTGGTTAAGCCATTGGAAAC
>u194
GAACGTGTTCTAAATGTCGCCTATAAGGAAAAGCATGTCATTTTCTTTTCTTTCAGTGGTGATAGTCGTGCTTGGTTTCACATGTTATACCTCTCTGATGTCAGAAGAGTGCTTAATTTT
>u195
CTAAGAAGTTATTTGAAGCTCAGAATGATAATCTTCAAGTGATGTTGGAAGATGTTAGGGCCCGAATCATCGTCATTTCTGAAGGACATAAAATATTTCTTCAGAGATATGGTGTTACAA
>u196
ATGGCCAAAAAGATAAATGATTTATGTGGTATTAAGGAGTCTGACACTGGGCTAGCTGCACCAAGTCAATGGGATCTGGTTTCTGATAAACAGATGATGCAGGAGGAGCAACCTCTTCAG
>u197
AGGCCCAAGGGCGGACTTATCTTCTGCTGAAGTCAAAGAAGGTTATGAGTTTCTCCTTTCACTGGATCCAGGAAGGTGGCCTTTACCAAATTTATGCAGTCCATTGTTTCAGAAGTTCAT
>u198
AGTAGTTTCAAACTTCTCAAAGTGCTATACATAGACTCTCCTGGTTTAAATGTTATCCCAGATAGTATCGGGAAACTATGTTGCTTGAAGTACTTAGGCATAGGATGGAAGACACGCATA
>u199
ATGAACTATGTAACTGTGGATGCTTATCGAATTGGAGAGTTTCCTTTTTGGTTGCATCAGACCTGGACAACGAGTGTCCAGCTCTGCTTTGCACTTATCATTCTCTTCCACGCAGTTGGA
>u200
CCCATGCTTCACCCCGAAAAGTTTGTGAAACTTGGAATTGATCCCCCGAAGGGTGTTCTCTGCTATGGTCCTCCTGGTACTGGAAAAACACTGCTTGCCAGAGCAGTAGCTAATCGAACA
>u201
GCTGCAACATCTTTATCTTCCGAAAACATTTCAAATGAAAATTAAGGGAGAAAAACTTCGATTTGATGGATTGACAGAGCTTCAGACACTAAAGAATTTCACCTCCGAGGTATGTGAAAT
>u202
AGCTTTGTTTAAGAGAGTTAACTCACAGCCAAAATGTTCTAGTCATGAATGACATTGTATATGGTAATAAGCCAAATCACATTCCTCCAAAATGTTATCTTAGCGGCCACACAATTCAGC
>u203
TCTGCTACTGAATTGGTCTCTGGAATTTCAGGTGCATCAGAAGAAAATATAAGGGAATTGTTCTCGAAAGCGTACAGGACGGCGCCGTCTATGGTGCTTATTGATGAAATTGATTCAATA
>u204
AGTAGTTTCAAACTTCTCAAAGTGCTATACATAGACTCTCCTGGTTTAAAAGTTATCTCAGATAGTATCGGAAAACTATATTCCTTGAAGTACTTAGGCATAGGATGGAAGACACGCGTA
>u205
TAGCTGCACCAAGTCAATGGGATCTAGTTTCTGATAAACAGATGATGCAGGAGGAGCAACCTCTTCAGGTGGCGAGGTGTACAAAGATAATTAGCCCCAACACTGAAGATGCAAAATATG
